# Supplementary material for: Novel Insight into the Therapeutic Targets for Spinal Degenerative Diseases Gained by a Post-Genome-Wide Association Study
Source: Int J Med Sci. 2026 May 18;23(7):2209–24. doi: 10.7150/ijms.127489 (PMC13280751; doi:10.7150/ijms.127489)
Supplement: Supplementary file 1 — Supplementary figures and tables. [file ijmsv23p2209s1.zip]

Archive with 10 entries (10 files):
- Table S2. eQTL_MR_res.xlsx
- Table S3. all_leaveoneout_test.xlsb
- Table S4. Positive_MR_res.xlsx
- Table S5. coloc.xlsx
- Table S6. information_of_PheWAS.xlsx
- Table S7. Phe_MR_res.xlsb
- Table S8. potential drug.xlsx
- Fig. S1.pdf
- Fig. S2.pdf
- Table S1. drug_gene.xlsx
