# Supplementary material for: Novel Insight into the Therapeutic Targets for Spinal Degenerative Diseases Gained by a Post-Genome-Wide Association Study
Source: Int J Med Sci. 2026 May 18;23(7):2209–24. doi: 10.7150/ijms.127489 (PMC13280751; doi:10.7150/ijms.127489)
Supplement: Supplementary file 1 — Supplementary figures and tables. [file ijmsv23p2209s1.zip › Table S2. eQTL_MR_res.xlsx]

## Sheet: Sheet2
MR_res2:finngen_R10_DRUGADVERS_OSTEOPO
id.exposure	id.outcome	outcome	exposure	method	nsnp	b	se	pval	lo_ci	up_ci	or	or_lci95	or_uci95	egger_pleiotropy_pavlue	heterogeneity_test_pavlue	I_square	PVE
CLEC12A	finngen_R10_DRUGADVERS_OSTEOPO	Drug-induced osteoporosis	CLEC12A	Inverse variance weighted	30	0.0772362	0.0818707	0.34548	-0.0832303	0.237703	1.0803	0.920139	1.26833	0.684619	0.582872	0	NA
SLC12A1	finngen_R10_DRUGADVERS_OSTEOPO	Drug-induced osteoporosis	SLC12A1	Inverse variance weighted	22	0.154799	0.0836086	0.0641017	-0.0090739	0.318672	1.16742	0.990967	1.3753	0.222554	0.589633	0	NA
PAM	finngen_R10_DRUGADVERS_OSTEOPO	Drug-induced osteoporosis	PAM	Inverse variance weighted	31	-0.0991729	0.0940602	0.29172	-0.283531	0.085185	0.905586	0.75312	1.08892	0.0811971	0.84112	0	NA
ERAP2	finngen_R10_DRUGADVERS_OSTEOPO	Drug-induced osteoporosis	ERAP2	Inverse variance weighted	33	0.161272	0.0783574	0.0395752	0.00769124	0.314852	1.175	1.00772	1.37006	0.230074	0.157468	0.199262	NA
LGALS2	finngen_R10_DRUGADVERS_OSTEOPO	Drug-induced osteoporosis	LGALS2	Inverse variance weighted	23	0.145953	0.110701	0.187354	-0.0710208	0.362928	1.15714	0.931443	1.43753	0.892264	0.163288	0.224927	NA
VASH1	finngen_R10_DRUGADVERS_OSTEOPO	Drug-induced osteoporosis	VASH1	Inverse variance weighted	28	0.0402026	0.0957443	0.674561	-0.147456	0.227861	1.04102	0.8629	1.25591	0.292112	0.734384	0	NA
LYZ	finngen_R10_DRUGADVERS_OSTEOPO	Drug-induced osteoporosis	LYZ	Inverse variance weighted	32	-0.0837765	0.111265	0.451484	-0.301856	0.134303	0.919637	0.739444	1.14374	0.201785	0.272405	0.121595	NA
GSTM3	finngen_R10_DRUGADVERS_OSTEOPO	Drug-induced osteoporosis	GSTM3	Inverse variance weighted	25	0.0663375	0.0871969	0.446789	-0.104568	0.237243	1.06859	0.900713	1.26775	0.547104	0.495143	0	NA
RNPEP	finngen_R10_DRUGADVERS_OSTEOPO	Drug-induced osteoporosis	RNPEP	Inverse variance weighted	29	0.087493	0.120295	0.467031	-0.148286	0.323272	1.09143	0.862185	1.38164	0.162108	0.36648	0.0645436	NA
CHURC1	finngen_R10_DRUGADVERS_OSTEOPO	Drug-induced osteoporosis	CHURC1	Inverse variance weighted	27	-0.00734759	0.0844107	0.930635	-0.172793	0.158097	0.992679	0.841312	1.17128	0.509007	0.725699	0	NA
LIPA	finngen_R10_DRUGADVERS_OSTEOPO	Drug-induced osteoporosis	LIPA	Inverse variance weighted	34	0.0224179	0.118677	0.850172	-0.210189	0.255025	1.02267	0.810431	1.29049	0.736052	0.283387	0.111834	NA
SIDT2	finngen_R10_DRUGADVERS_OSTEOPO	Drug-induced osteoporosis	SIDT2	Inverse variance weighted	30	-0.0141307	0.0950505	0.881818	-0.20043	0.172168	0.985969	0.818379	1.18788	0.272964	0.74864	0	NA
FAM3B	finngen_R10_DRUGADVERS_OSTEOPO	Drug-induced osteoporosis	FAM3B	Inverse variance weighted	25	-0.0929026	0.126013	0.460973	-0.339889	0.154083	0.911282	0.71185	1.16659	0.808033	0.922652	0	NA
CYP27A1	finngen_R10_DRUGADVERS_OSTEOPO	Drug-induced osteoporosis	CYP27A1	Inverse variance weighted	33	-0.150732	0.104958	0.15097	-0.35645	0.0549861	0.860078	0.700158	1.05653	0.108857	0.0480059	0.31027	NA
PPIL3	finngen_R10_DRUGADVERS_OSTEOPO	Drug-induced osteoporosis	PPIL3	Inverse variance weighted	27	0.0908645	0.106751	0.394668	-0.118367	0.300096	1.09512	0.88837	1.34999	0.268632	0.804072	0	NA
C4BPA	finngen_R10_DRUGADVERS_OSTEOPO	Drug-induced osteoporosis	C4BPA	Inverse variance weighted	15	-0.0370453	0.0822194	0.652302	-0.198195	0.124105	0.963632	0.82021	1.13213	0.851356	0.828307	0	NA
TACSTD2	finngen_R10_DRUGADVERS_OSTEOPO	Drug-induced osteoporosis	TACSTD2	Inverse variance weighted	21	0.0952272	0.117742	0.418645	-0.135548	0.326002	1.09991	0.873237	1.38542	0.694701	0.526103	0	NA
BTN3A2	finngen_R10_DRUGADVERS_OSTEOPO	Drug-induced osteoporosis	BTN3A2	Inverse variance weighted	22	0.0573237	0.105132	0.585577	-0.148734	0.263382	1.059	0.861798	1.30132	0.988641	0.452001	0.00539938	NA
RNASET2	finngen_R10_DRUGADVERS_OSTEOPO	Drug-induced osteoporosis	RNASET2	Inverse variance weighted	22	-0.267675	0.107221	0.0125438	-0.477829	-0.0575206	0.765157	0.620128	0.944102	0.97174	0.648823	0	NA
TREML4	finngen_R10_DRUGADVERS_OSTEOPO	Drug-induced osteoporosis	TREML4	Inverse variance weighted	23	0.0459837	0.100938	0.648703	-0.151854	0.243822	1.04706	0.859113	1.27612	0.296253	0.776597	0	NA
HLA-DRB5	finngen_R10_DRUGADVERS_OSTEOPO	Drug-induced osteoporosis	HLA-DRB5	Inverse variance weighted	18	-0.0520602	0.136291	0.702478	-0.319191	0.215071	0.949272	0.726737	1.23995	0.502927	0.352596	0.0855054	NA
CHST13	finngen_R10_DRUGADVERS_OSTEOPO	Drug-induced osteoporosis	CHST13	Inverse variance weighted	31	-0.0304823	0.126022	0.808873	-0.277486	0.216521	0.969978	0.757686	1.24175	0.924623	0.0983814	0.256385	NA
PPIE	finngen_R10_DRUGADVERS_OSTEOPO	Drug-induced osteoporosis	PPIE	Inverse variance weighted	29	-0.152052	0.125414	0.225357	-0.397863	0.0937586	0.858943	0.671754	1.09829	0.633159	0.824732	0	NA
FBLN5	finngen_R10_DRUGADVERS_OSTEOPO	Drug-induced osteoporosis	FBLN5	Inverse variance weighted	32	-0.082772	0.0907713	0.361835	-0.260684	0.0951396	0.920561	0.770525	1.09981	0.841361	0.381079	0.0534448	NA
IPO8	finngen_R10_DRUGADVERS_OSTEOPO	Drug-induced osteoporosis	IPO8	Inverse variance weighted	33	-0.0189337	0.102623	0.853622	-0.220074	0.182207	0.981244	0.802459	1.19986	0.969054	0.686896	0	NA
PADI2	finngen_R10_DRUGADVERS_OSTEOPO	Drug-induced osteoporosis	PADI2	Inverse variance weighted	26	0.124675	0.14933	0.403775	-0.168011	0.417361	1.13278	0.845345	1.51795	0.335993	0.725353	0	NA
QDPR	finngen_R10_DRUGADVERS_OSTEOPO	Drug-induced osteoporosis	QDPR	Inverse variance weighted	26	-0.0761144	0.120228	0.526678	-0.311761	0.159532	0.92671	0.732157	1.17296	0.44967	0.935567	0	NA
IL18RAP	finngen_R10_DRUGADVERS_OSTEOPO	Drug-induced osteoporosis	IL18RAP	Inverse variance weighted	30	-0.197675	0.0989842	0.0458213	-0.391684	-0.00366597	0.820637	0.675918	0.996341	0.713448	0.499939	0	NA
PPT1	finngen_R10_DRUGADVERS_OSTEOPO	Drug-induced osteoporosis	PPT1	Inverse variance weighted	30	-0.0147431	0.129404	0.909293	-0.268375	0.238888	0.985365	0.764621	1.26984	0.751245	0.663282	0	NA
NQO2	finngen_R10_DRUGADVERS_OSTEOPO	Drug-induced osteoporosis	NQO2	Inverse variance weighted	23	-0.0250982	0.0984304	0.798735	-0.218022	0.167825	0.975214	0.804108	1.18273	0.0860539	0.64949	0	NA
CTSW	finngen_R10_DRUGADVERS_OSTEOPO	Drug-induced osteoporosis	CTSW	Inverse variance weighted	19	-0.0406058	0.135379	0.764221	-0.305948	0.224736	0.960208	0.736425	1.25199	0.238872	0.712923	0	NA
BCAT1	finngen_R10_DRUGADVERS_OSTEOPO	Drug-induced osteoporosis	BCAT1	Inverse variance weighted	26	0.264956	0.128595	0.039361	0.01291	0.517002	1.30337	1.01299	1.67699	0.737911	0.19038	0.192481	NA
TAPBPL	finngen_R10_DRUGADVERS_OSTEOPO	Drug-induced osteoporosis	TAPBPL	Inverse variance weighted	21	-0.00751148	0.123482	0.951494	-0.249536	0.234513	0.992517	0.779162	1.26429	0.769272	0.651739	0	NA
NAAA	finngen_R10_DRUGADVERS_OSTEOPO	Drug-induced osteoporosis	NAAA	Inverse variance weighted	25	-0.100502	0.0838083	0.230453	-0.264766	0.063762	0.904383	0.767385	1.06584	0.373791	0.453779	0.00568124	NA
MAN2C1	finngen_R10_DRUGADVERS_OSTEOPO	Drug-induced osteoporosis	MAN2C1	Inverse variance weighted	23	0.0292724	0.102279	0.774725	-0.171195	0.22974	1.02971	0.842657	1.25827	0.807339	0.435073	0.0187322	NA
MGST3	finngen_R10_DRUGADVERS_OSTEOPO	Drug-induced osteoporosis	MGST3	Inverse variance weighted	28	-0.149103	0.103954	0.151481	-0.352853	0.0546465	0.86148	0.702681	1.05617	0.97765	0.965616	0	NA
FCRL5	finngen_R10_DRUGADVERS_OSTEOPO	Drug-induced osteoporosis	FCRL5	Inverse variance weighted	20	0.184863	0.157968	0.241899	-0.124755	0.49448	1.20305	0.882713	1.63965	0.507561	0.943723	0	NA
VNN1	finngen_R10_DRUGADVERS_OSTEOPO	Drug-induced osteoporosis	VNN1	Inverse variance weighted	31	-0.182575	0.104088	0.0794248	-0.386588	0.0214387	0.833123	0.679371	1.02167	0.0410453	0.807688	0	NA
AGA	finngen_R10_DRUGADVERS_OSTEOPO	Drug-induced osteoporosis	AGA	Inverse variance weighted	27	0.0243416	0.125767	0.846532	-0.222161	0.270844	1.02464	0.800786	1.31107	0.486722	0.526554	0	NA
ENC1	finngen_R10_DRUGADVERS_OSTEOPO	Drug-induced osteoporosis	ENC1	Inverse variance weighted	18	-0.0548288	0.126277	0.664148	-0.302332	0.192675	0.946647	0.739092	1.21249	0.196953	0.826097	0	NA
CRYZ	finngen_R10_DRUGADVERS_OSTEOPO	Drug-induced osteoporosis	CRYZ	Inverse variance weighted	24	-0.0798846	0.115952	0.490858	-0.307151	0.147381	0.923223	0.73554	1.1588	0.40823	0.980345	0	NA
PYGB	finngen_R10_DRUGADVERS_OSTEOPO	Drug-induced osteoporosis	PYGB	Inverse variance weighted	28	-0.0643995	0.101156	0.524362	-0.262665	0.133866	0.93763	0.768999	1.14324	0.76522	0.303427	0.107178	NA
TAGLN	finngen_R10_DRUGADVERS_OSTEOPO	Drug-induced osteoporosis	TAGLN	Inverse variance weighted	26	-0.0123253	0.0959393	0.897777	-0.200366	0.175716	0.98775	0.818431	1.1921	0.513122	0.962416	0	NA
NOD2	finngen_R10_DRUGADVERS_OSTEOPO	Drug-induced osteoporosis	NOD2	Inverse variance weighted	33	0.0303974	0.0957266	0.75083	-0.157227	0.218021	1.03086	0.85451	1.24361	0.408222	0.561835	0	NA
GM2A	finngen_R10_DRUGADVERS_OSTEOPO	Drug-induced osteoporosis	GM2A	Inverse variance weighted	26	-0.186313	0.117903	0.114056	-0.417404	0.0447771	0.830013	0.658755	1.04579	0.809854	0.332568	0.0900902	NA
CBS	finngen_R10_DRUGADVERS_OSTEOPO	Drug-induced osteoporosis	CBS	Inverse variance weighted	17	0.00192002	0.15805	0.990307	-0.307858	0.311699	1.00192	0.735019	1.36574	0.948601	0.232794	0.188907	NA
GSTT1	finngen_R10_DRUGADVERS_OSTEOPO	Drug-induced osteoporosis	GSTT1	Inverse variance weighted	21	0.116507	0.109953	0.289324	-0.0990008	0.332014	1.12356	0.905742	1.39377	0.959292	0.237712	0.170396	NA
ANPEP	finngen_R10_DRUGADVERS_OSTEOPO	Drug-induced osteoporosis	ANPEP	Inverse variance weighted	22	-0.0122514	0.0994717	0.901977	-0.207216	0.182713	0.987823	0.812844	1.20047	0.272552	0.279057	0.13557	NA
P2RX1	finngen_R10_DRUGADVERS_OSTEOPO	Drug-induced osteoporosis	P2RX1	Inverse variance weighted	24	0.058287	0.0963656	0.545277	-0.13059	0.247164	1.06002	0.877578	1.28039	0.817	0.598158	0	NA
CDA	finngen_R10_DRUGADVERS_OSTEOPO	Drug-induced osteoporosis	CDA	Inverse variance weighted	19	0.112749	0.140493	0.422249	-0.162617	0.388116	1.11935	0.849916	1.4742	0.964635	0.859892	0	NA
RHD	finngen_R10_DRUGADVERS_OSTEOPO	Drug-induced osteoporosis	RHD	Inverse variance weighted	26	0.0562286	0.112172	0.616179	-0.163628	0.276085	1.05784	0.849058	1.31796	0.236217	0.47886	0	NA
SPSB2	finngen_R10_DRUGADVERS_OSTEOPO	Drug-induced osteoporosis	SPSB2	Inverse variance weighted	8	0.0983654	0.331058	0.766372	-0.550509	0.74724	1.10337	0.576656	2.11116	0.611026	0.443027	0	NA
GNLY	finngen_R10_DRUGADVERS_OSTEOPO	Drug-induced osteoporosis	GNLY	Inverse variance weighted	19	0.204976	0.106822	0.0550031	-0.00439559	0.414348	1.2275	0.995614	1.51338	0.0924747	0.620156	0	NA
ABCC5	finngen_R10_DRUGADVERS_OSTEOPO	Drug-induced osteoporosis	ABCC5	Inverse variance weighted	25	0.0909227	0.117232	0.437996	-0.138851	0.320697	1.09518	0.870357	1.37809	0.86897	0.883441	0	NA
LAP3	finngen_R10_DRUGADVERS_OSTEOPO	Drug-induced osteoporosis	LAP3	Inverse variance weighted	27	-0.0886718	0.122485	0.469101	-0.328742	0.151398	0.915146	0.719829	1.16346	0.705224	0.26506	0.135114	NA
SCGB3A1	finngen_R10_DRUGADVERS_OSTEOPO	Drug-induced osteoporosis	SCGB3A1	Inverse variance weighted	22	0.180768	0.141534	0.201531	-0.0966393	0.458175	1.19814	0.907883	1.58119	0.691962	0.148365	0.242339	NA
FOLR3	finngen_R10_DRUGADVERS_OSTEOPO	Drug-induced osteoporosis	FOLR3	Inverse variance weighted	33	0.000584514	0.0736525	0.993668	-0.143774	0.144943	1.00058	0.866083	1.15597	0.227514	0.555287	0	NA
CISD1	finngen_R10_DRUGADVERS_OSTEOPO	Drug-induced osteoporosis	CISD1	Inverse variance weighted	27	-0.0692126	0.114613	0.545923	-0.293854	0.155429	0.933128	0.745385	1.16816	0.308078	0.440455	0.0157314	NA
ADK	finngen_R10_DRUGADVERS_OSTEOPO	Drug-induced osteoporosis	ADK	Inverse variance weighted	20	0.042918	0.105383	0.683821	-0.163634	0.249469	1.04385	0.849053	1.28334	0.554734	0.0417881	0.384384	NA
CD151	finngen_R10_DRUGADVERS_OSTEOPO	Drug-induced osteoporosis	CD151	Inverse variance weighted	24	0.152561	0.128173	0.233941	-0.0986593	0.403781	1.16481	0.906051	1.49748	0.640725	0.261785	0.143846	NA
RNASE6	finngen_R10_DRUGADVERS_OSTEOPO	Drug-induced osteoporosis	RNASE6	Inverse variance weighted	20	-0.0404002	0.112731	0.720061	-0.261353	0.180553	0.960405	0.770009	1.19788	0.0668549	0.949531	0	NA
FCRL3	finngen_R10_DRUGADVERS_OSTEOPO	Drug-induced osteoporosis	FCRL3	Inverse variance weighted	24	0.4214	0.123436	0.000640351	0.179466	0.663334	1.52409	1.19658	1.94125	0.3832	0.879232	0	NA
NRG1	finngen_R10_DRUGADVERS_OSTEOPO	Drug-induced osteoporosis	NRG1	Inverse variance weighted	32	0.0278123	0.109026	0.798647	-0.185878	0.241503	1.0282	0.830375	1.27316	0.182385	0.646543	0	NA
RBL2	finngen_R10_DRUGADVERS_OSTEOPO	Drug-induced osteoporosis	RBL2	Inverse variance weighted	25	0.482463	0.178424	0.00685036	0.132753	0.832174	1.62006	1.14197	2.29831	0.321528	0.288139	0.122676	NA
SIRPB1	finngen_R10_DRUGADVERS_OSTEOPO	Drug-induced osteoporosis	SIRPB1	Inverse variance weighted	26	0.0287856	0.108641	0.79104	-0.184151	0.241722	1.0292	0.83181	1.27344	0.0757561	0.619157	0	NA
YEATS4	finngen_R10_DRUGADVERS_OSTEOPO	Drug-induced osteoporosis	YEATS4	Inverse variance weighted	29	-0.127754	0.115074	0.266916	-0.3533	0.097791	0.880069	0.702366	1.10273	0.886993	0.832552	0	NA
LPAR1	finngen_R10_DRUGADVERS_OSTEOPO	Drug-induced osteoporosis	LPAR1	Inverse variance weighted	32	-0.224508	0.102503	0.0285059	-0.425414	-0.0236016	0.798909	0.653499	0.976675	0.810517	0.911343	0	NA
FBN2	finngen_R10_DRUGADVERS_OSTEOPO	Drug-induced osteoporosis	FBN2	Inverse variance weighted	22	-0.163075	0.137095	0.234244	-0.431782	0.105632	0.849528	0.649351	1.11141	0.728165	0.754981	0	NA
FPR2	finngen_R10_DRUGADVERS_OSTEOPO	Drug-induced osteoporosis	FPR2	Inverse variance weighted	26	0.0232979	0.126405	0.853769	-0.224455	0.271051	1.02357	0.798951	1.31134	0.23165	0.47746	0	NA
CD55	finngen_R10_DRUGADVERS_OSTEOPO	Drug-induced osteoporosis	CD55	Inverse variance weighted	24	-0.14598	0.151878	0.336468	-0.44366	0.1517	0.864175	0.641683	1.16381	0.777749	0.0544951	0.338998	NA
PF4V1	finngen_R10_DRUGADVERS_OSTEOPO	Drug-induced osteoporosis	PF4V1	Inverse variance weighted	28	-0.0332221	0.146306	0.820368	-0.319983	0.253538	0.967324	0.726162	1.28858	0.321972	0.246095	0.146359	NA
MGMT	finngen_R10_DRUGADVERS_OSTEOPO	Drug-induced osteoporosis	MGMT	Inverse variance weighted	18	-0.223379	0.12494	0.0737942	-0.468262	0.0215038	0.799812	0.62609	1.02174	0.538294	0.154574	0.255651	NA
SCP2	finngen_R10_DRUGADVERS_OSTEOPO	Drug-induced osteoporosis	SCP2	Inverse variance weighted	23	0.156081	0.173252	0.367645	-0.183492	0.495655	1.16892	0.832359	1.64157	0.895733	0.0323647	0.384458	NA
SLC22A5	finngen_R10_DRUGADVERS_OSTEOPO	Drug-induced osteoporosis	SLC22A5	Inverse variance weighted	21	-0.0149793	0.117434	0.898502	-0.245151	0.215192	0.985132	0.782587	1.2401	0.326645	0.894548	0	NA
CBLN3	finngen_R10_DRUGADVERS_OSTEOPO	Drug-induced osteoporosis	CBLN3	Inverse variance weighted	28	-0.188812	0.115779	0.102932	-0.415739	0.0381144	0.827942	0.659853	1.03885	0.865544	0.784357	0	NA
THNSL2	finngen_R10_DRUGADVERS_OSTEOPO	Drug-induced osteoporosis	THNSL2	Inverse variance weighted	19	0.0390919	0.118816	0.742146	-0.193787	0.271971	1.03987	0.823833	1.31255	0.654386	0.266993	0.152938	NA
L3MBTL3	finngen_R10_DRUGADVERS_OSTEOPO	Drug-induced osteoporosis	L3MBTL3	Inverse variance weighted	25	-0.0158977	0.112185	0.88731	-0.23578	0.203985	0.984228	0.789954	1.22628	0.838354	0.618709	0	NA
HLA-C	finngen_R10_DRUGADVERS_OSTEOPO	Drug-induced osteoporosis	HLA-C	Inverse variance weighted	23	-0.206106	0.100089	0.039472	-0.402279	-0.00993204	0.813747	0.668794	0.990117	0.201188	0.51436	0	NA
NME1	finngen_R10_DRUGADVERS_OSTEOPO	Drug-induced osteoporosis	NME1	Inverse variance weighted	19	0.323139	0.143878	0.024709	0.0411378	0.605139	1.38146	1.042	1.83151	0.860852	0.952498	0	NA
MTHFR	finngen_R10_DRUGADVERS_OSTEOPO	Drug-induced osteoporosis	MTHFR	Inverse variance weighted	21	-0.0360023	0.11054	0.744655	-0.25266	0.180655	0.964638	0.776732	1.198	0.523731	0.528319	0	NA
FCN1	finngen_R10_DRUGADVERS_OSTEOPO	Drug-induced osteoporosis	FCN1	Inverse variance weighted	18	0.0911204	0.137575	0.507759	-0.178527	0.360768	1.0954	0.836501	1.43443	0.973691	0.845641	0	NA
ACP5	finngen_R10_DRUGADVERS_OSTEOPO	Drug-induced osteoporosis	ACP5	Inverse variance weighted	23	-0.0164414	0.125863	0.896069	-0.263133	0.23025	0.983693	0.76864	1.25891	0.827066	0.813169	0	NA
MASTL	finngen_R10_DRUGADVERS_OSTEOPO	Drug-induced osteoporosis	MASTL	Inverse variance weighted	25	-0.13221	0.128372	0.303057	-0.38382	0.119399	0.876157	0.681254	1.12682	0.309953	0.404378	0.040977	NA
SERPINE2	finngen_R10_DRUGADVERS_OSTEOPO	Drug-induced osteoporosis	SERPINE2	Inverse variance weighted	18	-0.194489	0.12568	0.121745	-0.440822	0.0518441	0.823255	0.643507	1.05321	0.486483	0.940535	0	NA
CHI3L2	finngen_R10_DRUGADVERS_OSTEOPO	Drug-induced osteoporosis	CHI3L2	Inverse variance weighted	24	0.0957063	0.123599	0.438736	-0.146548	0.33796	1.10044	0.863685	1.40208	0.494339	0.933928	0	NA
KCNK17	finngen_R10_DRUGADVERS_OSTEOPO	Drug-induced osteoporosis	KCNK17	Inverse variance weighted	27	-0.0246358	0.119725	0.83697	-0.259297	0.210025	0.975665	0.771594	1.23371	0.922742	0.646839	0	NA
SERPINB6	finngen_R10_DRUGADVERS_OSTEOPO	Drug-induced osteoporosis	SERPINB6	Inverse variance weighted	25	-0.0684251	0.108877	0.529702	-0.281825	0.144975	0.933863	0.754406	1.15601	0.329273	0.914575	0	NA
CAT	finngen_R10_DRUGADVERS_OSTEOPO	Drug-induced osteoporosis	CAT	Inverse variance weighted	20	-0.147984	0.115985	0.201994	-0.375315	0.0793465	0.862445	0.687073	1.08258	0.318188	0.858799	0	NA
NDUFA12	finngen_R10_DRUGADVERS_OSTEOPO	Drug-induced osteoporosis	NDUFA12	Inverse variance weighted	26	0.0986982	0.166495	0.553314	-0.227631	0.425028	1.10373	0.796418	1.52963	0.351224	0.00663428	0.455048	NA
SLC22A16	finngen_R10_DRUGADVERS_OSTEOPO	Drug-induced osteoporosis	SLC22A16	Inverse variance weighted	18	0.158555	0.106172	0.13534	-0.0495431	0.366652	1.17182	0.951664	1.4429	0.79395	0.64852	0	NA
CYP26B1	finngen_R10_DRUGADVERS_OSTEOPO	Drug-induced osteoporosis	CYP26B1	Inverse variance weighted	19	-0.0340616	0.159135	0.830514	-0.345966	0.277843	0.966512	0.707537	1.32028	0.698247	0.945299	0	NA
CAST	finngen_R10_DRUGADVERS_OSTEOPO	Drug-induced osteoporosis	CAST	Inverse variance weighted	18	0.029112	0.142001	0.837562	-0.24921	0.307434	1.02954	0.779417	1.35993	0.156482	0.138365	0.27178	NA
RABEP1	finngen_R10_DRUGADVERS_OSTEOPO	Drug-induced osteoporosis	RABEP1	Inverse variance weighted	28	0.00207601	0.121642	0.986384	-0.236342	0.240495	1.00208	0.78951	1.27188	0.434266	0.392064	0.048308	NA
SCD5	finngen_R10_DRUGADVERS_OSTEOPO	Drug-induced osteoporosis	SCD5	Inverse variance weighted	24	-0.0391535	0.110717	0.723612	-0.256159	0.177852	0.961603	0.774019	1.19465	0.0670275	0.578633	0	NA
CHPT1	finngen_R10_DRUGADVERS_OSTEOPO	Drug-induced osteoporosis	CHPT1	Inverse variance weighted	24	0.145144	0.112099	0.195394	-0.0745696	0.364857	1.15621	0.928143	1.44031	0.898505	0.841064	0	NA
CFD	finngen_R10_DRUGADVERS_OSTEOPO	Drug-induced osteoporosis	CFD	Inverse variance weighted	22	0.104206	0.119734	0.384131	-0.130473	0.338885	1.10983	0.87768	1.40338	0.250778	0.110541	0.279488	NA
ANXA5	finngen_R10_DRUGADVERS_OSTEOPO	Drug-induced osteoporosis	ANXA5	Inverse variance weighted	24	-0.0348706	0.142188	0.806269	-0.313559	0.243818	0.96573	0.730841	1.27611	0.579816	0.762635	0	NA
DSP	finngen_R10_DRUGADVERS_OSTEOPO	Drug-induced osteoporosis	DSP	Inverse variance weighted	25	0.0411467	0.134337	0.75938	-0.222153	0.304447	1.042	0.800793	1.35587	0.947183	0.542108	0	NA
LIPN	finngen_R10_DRUGADVERS_OSTEOPO	Drug-induced osteoporosis	LIPN	Inverse variance weighted	26	0.0356198	0.122087	0.770472	-0.203671	0.27491	1.03626	0.815731	1.31641	0.292416	0.943797	0	NA
FDFT1	finngen_R10_DRUGADVERS_OSTEOPO	Drug-induced osteoporosis	FDFT1	Inverse variance weighted	23	0.181462	0.128308	0.157284	-0.0700226	0.432946	1.19897	0.932373	1.54179	0.150995	0.323142	0.100898	NA
PI16	finngen_R10_DRUGADVERS_OSTEOPO	Drug-induced osteoporosis	PI16	Inverse variance weighted	24	-0.00935916	0.125769	0.94068	-0.255866	0.237148	0.990685	0.774245	1.26763	0.984457	0.859995	0	NA
ITGAX	finngen_R10_DRUGADVERS_OSTEOPO	Drug-induced osteoporosis	ITGAX	Inverse variance weighted	19	-0.106818	0.122275	0.382343	-0.346477	0.132841	0.898689	0.707175	1.14207	0.767366	0.485381	0	NA
VAMP1	finngen_R10_DRUGADVERS_OSTEOPO	Drug-induced osteoporosis	VAMP1	Inverse variance weighted	15	0.224717	0.148839	0.131096	-0.0670085	0.516442	1.25197	0.935187	1.67605	0.656501	0.724031	0	NA
HP	finngen_R10_DRUGADVERS_OSTEOPO	Drug-induced osteoporosis	HP	Inverse variance weighted	21	-0.0198682	0.124399	0.873107	-0.263691	0.223954	0.980328	0.768211	1.25101	0.428437	0.581472	0	NA
GSTM4	finngen_R10_DRUGADVERS_OSTEOPO	Drug-induced osteoporosis	GSTM4	Inverse variance weighted	17	0.0226755	0.181285	0.900458	-0.332642	0.377993	1.02293	0.717027	1.45935	0.988137	0.0829966	0.341772	NA
CDK5R1	finngen_R10_DRUGADVERS_OSTEOPO	Drug-induced osteoporosis	CDK5R1	Inverse variance weighted	26	-0.170005	0.148114	0.251053	-0.460309	0.120299	0.843661	0.631089	1.12783	0.0627261	0.15422	0.221966	NA
DAPK1	finngen_R10_DRUGADVERS_OSTEOPO	Drug-induced osteoporosis	DAPK1	Inverse variance weighted	27	0.239434	0.12101	0.0478568	0.00225539	0.476613	1.27053	1.00226	1.61061	0.121881	0.744119	0	NA
UBE2D1	finngen_R10_DRUGADVERS_OSTEOPO	Drug-induced osteoporosis	UBE2D1	Inverse variance weighted	22	0.103287	0.108214	0.339846	-0.108813	0.315387	1.10881	0.896898	1.37079	0.835275	0.750151	0	NA
OAS1	finngen_R10_DRUGADVERS_OSTEOPO	Drug-induced osteoporosis	OAS1	Inverse variance weighted	23	-0.177359	0.127031	0.162658	-0.426339	0.0716216	0.837479	0.652895	1.07425	0.556617	0.218668	0.179303	NA
SNAP29	finngen_R10_DRUGADVERS_OSTEOPO	Drug-induced osteoporosis	SNAP29	Inverse variance weighted	20	0.0228492	0.14629	0.875882	-0.263879	0.309578	1.02311	0.768066	1.36285	0.488287	0.124054	0.275487	NA
PLOD1	finngen_R10_DRUGADVERS_OSTEOPO	Drug-induced osteoporosis	PLOD1	Inverse variance weighted	15	-0.0213313	0.137205	0.87645	-0.290253	0.24759	0.978895	0.748074	1.28093	0.180679	0.776869	0	NA
DSTYK	finngen_R10_DRUGADVERS_OSTEOPO	Drug-induced osteoporosis	DSTYK	Inverse variance weighted	20	0.119897	0.129304	0.353799	-0.133539	0.373332	1.12738	0.874993	1.45257	0.135354	0.804195	0	NA
S100B	finngen_R10_DRUGADVERS_OSTEOPO	Drug-induced osteoporosis	S100B	Inverse variance weighted	13	0.0963855	0.085161	0.257717	-0.0705301	0.263301	1.10118	0.9319	1.30122	0.521962	0.594217	0	NA
MTRR	finngen_R10_DRUGADVERS_OSTEOPO	Drug-induced osteoporosis	MTRR	Inverse variance weighted	18	0.154178	0.136245	0.257792	-0.112862	0.421218	1.1667	0.893274	1.52382	0.0754201	0.34925	0.0882567	NA
COL18A1	finngen_R10_DRUGADVERS_OSTEOPO	Drug-induced osteoporosis	COL18A1	Inverse variance weighted	19	0.0484913	0.110466	0.660684	-0.168023	0.265006	1.04969	0.845334	1.30344	0.558047	0.924151	0	NA
XYLT1	finngen_R10_DRUGADVERS_OSTEOPO	Drug-induced osteoporosis	XYLT1	Inverse variance weighted	27	0.0548508	0.139261	0.693676	-0.218101	0.327802	1.05638	0.804045	1.38791	0.921787	0.901026	0	NA
CD300C	finngen_R10_DRUGADVERS_OSTEOPO	Drug-induced osteoporosis	CD300C	Inverse variance weighted	21	-0.159796	0.115572	0.16677	-0.386317	0.0667247	0.852318	0.679555	1.069	0.761829	0.836224	0	NA
DCAF4	finngen_R10_DRUGADVERS_OSTEOPO	Drug-induced osteoporosis	DCAF4	Inverse variance weighted	21	0.0710087	0.139725	0.611312	-0.202853	0.34487	1.07359	0.816398	1.41181	0.532065	0.232959	0.174201	NA
GSN	finngen_R10_DRUGADVERS_OSTEOPO	Drug-induced osteoporosis	GSN	Inverse variance weighted	21	-0.235699	0.180696	0.192099	-0.589863	0.118465	0.790018	0.554403	1.12577	0.50654	0.039754	0.381674	NA
GPX7	finngen_R10_DRUGADVERS_OSTEOPO	Drug-induced osteoporosis	GPX7	Inverse variance weighted	27	-0.219494	0.147557	0.136879	-0.508706	0.069719	0.802925	0.601273	1.07221	0.897708	0.168979	0.206508	NA
PRMT6	finngen_R10_DRUGADVERS_OSTEOPO	Drug-induced osteoporosis	PRMT6	Inverse variance weighted	25	0.198494	0.145504	0.17251	-0.0866941	0.483682	1.21956	0.916958	1.62204	0.407438	0.771504	0	NA
CTSK	finngen_R10_DRUGADVERS_OSTEOPO	Drug-induced osteoporosis	CTSK	Inverse variance weighted	20	0.0788144	0.148511	0.595628	-0.212267	0.369896	1.082	0.808749	1.44758	0.770516	0.370153	0.0691963	NA
KCNN4	finngen_R10_DRUGADVERS_OSTEOPO	Drug-induced osteoporosis	KCNN4	Inverse variance weighted	21	0.123004	0.262997	0.639999	-0.39247	0.638478	1.13089	0.675387	1.8936	0.776833	0.231705	0.175208	NA
GAA	finngen_R10_DRUGADVERS_OSTEOPO	Drug-induced osteoporosis	GAA	Inverse variance weighted	22	-0.0737384	0.129254	0.568343	-0.327076	0.179599	0.928915	0.721029	1.19674	0.152402	0.762566	0	NA
CBR3	finngen_R10_DRUGADVERS_OSTEOPO	Drug-induced osteoporosis	CBR3	Inverse variance weighted	19	-0.0961509	0.137282	0.483684	-0.365224	0.172922	0.908327	0.694041	1.18877	0.259459	0.787706	0	NA
CD36	finngen_R10_DRUGADVERS_OSTEOPO	Drug-induced osteoporosis	CD36	Inverse variance weighted	24	-0.287628	0.167566	0.0860699	-0.616057	0.0408017	0.750041	0.54007	1.04165	0.689935	0.408755	0.0380963	NA
LGALS9	finngen_R10_DRUGADVERS_OSTEOPO	Drug-induced osteoporosis	LGALS9	Inverse variance weighted	18	0.12456	0.152064	0.412714	-0.173486	0.422607	1.13265	0.840729	1.52593	0.952981	0.971933	0	NA
AKR1C2	finngen_R10_DRUGADVERS_OSTEOPO	Drug-induced osteoporosis	AKR1C2	Inverse variance weighted	16	0.25775	0.147035	0.0796047	-0.0304385	0.545939	1.29402	0.97002	1.72623	0.843434	0.726662	0	NA
PRDX5	finngen_R10_DRUGADVERS_OSTEOPO	Drug-induced osteoporosis	PRDX5	Inverse variance weighted	18	-0.197428	0.157742	0.210719	-0.506602	0.111746	0.820839	0.602539	1.11823	0.146414	0.334316	0.100517	NA
CHI3L1	finngen_R10_DRUGADVERS_OSTEOPO	Drug-induced osteoporosis	CHI3L1	Inverse variance weighted	12	0.270179	0.15628	0.0838426	-0.03613	0.576489	1.3102	0.964515	1.77978	0.30608	0.467369	0	NA
HYAL3	finngen_R10_DRUGADVERS_OSTEOPO	Drug-induced osteoporosis	HYAL3	Inverse variance weighted	18	-0.12659	0.122615	0.301878	-0.366915	0.113736	0.881095	0.692868	1.12046	0.836296	0.9818	0	NA
BTNL8	finngen_R10_DRUGADVERS_OSTEOPO	Drug-induced osteoporosis	BTNL8	Inverse variance weighted	15	-0.00546516	0.144652	0.969862	-0.288984	0.278054	0.99455	0.749024	1.32056	0.882296	0.436698	0.0124009	NA
UGDH	finngen_R10_DRUGADVERS_OSTEOPO	Drug-induced osteoporosis	UGDH	Inverse variance weighted	22	-0.275446	0.122208	0.0242021	-0.514973	-0.0359177	0.759234	0.597516	0.96472	0.881534	0.319292	0.105351	NA
TUBB6	finngen_R10_DRUGADVERS_OSTEOPO	Drug-induced osteoporosis	TUBB6	Inverse variance weighted	14	0.0916505	0.162252	0.572165	-0.226363	0.409664	1.09598	0.797429	1.50631	0.946555	0.151263	0.284436	NA
HLA-G	finngen_R10_DRUGADVERS_OSTEOPO	Drug-induced osteoporosis	HLA-G	Inverse variance weighted	16	0.350654	0.154071	0.0228508	0.0486742	0.652634	1.42	1.04988	1.92059	0.536658	0.123106	0.300646	NA
SCGB3A2	finngen_R10_DRUGADVERS_OSTEOPO	Drug-induced osteoporosis	SCGB3A2	Inverse variance weighted	15	-0.0511172	0.183272	0.780311	-0.41033	0.308096	0.950167	0.663431	1.36083	0.531717	0.392517	0.0535449	NA
LAMC1	finngen_R10_DRUGADVERS_OSTEOPO	Drug-induced osteoporosis	LAMC1	Inverse variance weighted	22	0.227664	0.135416	0.0927199	-0.037751	0.49308	1.25566	0.962953	1.63735	0.996116	0.664404	0	NA
S100A12	finngen_R10_DRUGADVERS_OSTEOPO	Drug-induced osteoporosis	S100A12	Inverse variance weighted	18	-0.227232	0.113422	0.0451323	-0.44954	-0.00492471	0.796736	0.637922	0.995087	0.364509	0.991849	0	NA
SELL	finngen_R10_DRUGADVERS_OSTEOPO	Drug-induced osteoporosis	SELL	Inverse variance weighted	22	-0.0131592	0.118002	0.911207	-0.244444	0.218126	0.986927	0.78314	1.24374	0.539953	0.670184	0	NA
ADHFE1	finngen_R10_DRUGADVERS_OSTEOPO	Drug-induced osteoporosis	ADHFE1	Inverse variance weighted	27	0.196827	0.114383	0.0852916	-0.0273632	0.421018	1.21753	0.973008	1.52351	0.283098	0.525958	0	NA
F2RL1	finngen_R10_DRUGADVERS_OSTEOPO	Drug-induced osteoporosis	F2RL1	Inverse variance weighted	22	0.0913086	0.146568	0.533299	-0.195965	0.378582	1.09561	0.822041	1.46021	0.474069	0.0299589	0.395941	NA
EPHB4	finngen_R10_DRUGADVERS_OSTEOPO	Drug-induced osteoporosis	EPHB4	Inverse variance weighted	24	-0.130033	0.161222	0.41993	-0.446028	0.185963	0.878067	0.640166	1.20438	0.997308	0.0237989	0.399072	NA
PLTP	finngen_R10_DRUGADVERS_OSTEOPO	Drug-induced osteoporosis	PLTP	Inverse variance weighted	23	-0.317112	0.178751	0.0760564	-0.667465	0.0332404	0.728249	0.513008	1.0338	0.911745	0.174283	0.215471	NA
AOAH	finngen_R10_DRUGADVERS_OSTEOPO	Drug-induced osteoporosis	AOAH	Inverse variance weighted	24	0.0271238	0.128041	0.832235	-0.223837	0.278084	1.02749	0.799446	1.3206	0.527767	0.653499	0	NA
ABCC3	finngen_R10_DRUGADVERS_OSTEOPO	Drug-induced osteoporosis	ABCC3	Inverse variance weighted	18	-0.0797047	0.130596	0.541653	-0.335672	0.176263	0.923389	0.714857	1.19275	0.919901	0.612129	0	NA
LPIN1	finngen_R10_DRUGADVERS_OSTEOPO	Drug-induced osteoporosis	LPIN1	Inverse variance weighted	21	-0.318729	0.171561	0.0631949	-0.654988	0.0175305	0.727073	0.519448	1.01769	0.200277	0.191294	0.20855	NA
CRELD2	finngen_R10_DRUGADVERS_OSTEOPO	Drug-induced osteoporosis	CRELD2	Inverse variance weighted	20	-0.0663856	0.185186	0.719984	-0.42935	0.296579	0.93577	0.650932	1.34525	0.505881	0.0214878	0.431489	NA
CCR3	finngen_R10_DRUGADVERS_OSTEOPO	Drug-induced osteoporosis	CCR3	Inverse variance weighted	16	-0.210113	0.136621	0.124068	-0.47789	0.057665	0.810493	0.62009	1.05936	0.883676	0.545042	0	NA
SLC25A29	finngen_R10_DRUGADVERS_OSTEOPO	Drug-induced osteoporosis	SLC25A29	Inverse variance weighted	22	0.110026	0.123865	0.374396	-0.13275	0.352801	1.11631	0.875684	1.42305	0.758408	0.958615	0	NA
CDC7	finngen_R10_DRUGADVERS_OSTEOPO	Drug-induced osteoporosis	CDC7	Inverse variance weighted	20	0.0705519	0.176781	0.689825	-0.275938	0.417042	1.0731	0.75886	1.51747	0.319248	0.381311	0.0604463	NA
CTSH	finngen_R10_DRUGADVERS_OSTEOPO	Drug-induced osteoporosis	CTSH	Inverse variance weighted	16	0.0421725	0.146143	0.77291	-0.244267	0.328612	1.04307	0.783278	1.38904	0.346157	0.534155	0	NA
ULK4	finngen_R10_DRUGADVERS_OSTEOPO	Drug-induced osteoporosis	ULK4	Inverse variance weighted	21	-0.0567394	0.109548	0.604501	-0.271454	0.157975	0.94484	0.76227	1.17114	0.626185	0.624174	0	NA
HERC2	finngen_R10_DRUGADVERS_OSTEOPO	Drug-induced osteoporosis	HERC2	Inverse variance weighted	11	0.571136	0.292007	0.0504771	-0.00119772	1.14347	1.77028	0.998803	3.13764	0.585358	0.9582	0	NA
C5	finngen_R10_DRUGADVERS_OSTEOPO	Drug-induced osteoporosis	C5	Inverse variance weighted	25	-0.141925	0.130461	0.27665	-0.397628	0.113778	0.867686	0.671912	1.1205	0.579172	0.727767	0	NA
HLA-DQB1	finngen_R10_DRUGADVERS_OSTEOPO	Drug-induced osteoporosis	HLA-DQB1	Inverse variance weighted	15	-0.214706	0.140136	0.125492	-0.489372	0.0599609	0.806779	0.613011	1.0618	0.640198	0.434537	0.0144465	NA
PDE9A	finngen_R10_DRUGADVERS_OSTEOPO	Drug-induced osteoporosis	PDE9A	Inverse variance weighted	17	0.106239	0.13035	0.415053	-0.149246	0.361724	1.11209	0.861357	1.4358	0.107858	0.392302	0.0530778	NA
SLC36A1	finngen_R10_DRUGADVERS_OSTEOPO	Drug-induced osteoporosis	SLC36A1	Inverse variance weighted	14	-0.0867128	0.181633	0.633074	-0.442714	0.269289	0.91694	0.642291	1.30903	0.977816	0.0195634	0.491067	NA
THBS3	finngen_R10_DRUGADVERS_OSTEOPO	Drug-induced osteoporosis	THBS3	Inverse variance weighted	20	0.401205	0.216664	0.0640628	-0.0234554	0.825866	1.49362	0.976818	2.28386	0.639841	0.052739	0.365115	NA
BAZ2B	finngen_R10_DRUGADVERS_OSTEOPO	Drug-induced osteoporosis	BAZ2B	Inverse variance weighted	26	0.225187	0.139912	0.107509	-0.0490407	0.499415	1.25256	0.952142	1.64776	0.296558	0.620582	0	NA
HLA-DQA2	finngen_R10_DRUGADVERS_OSTEOPO	Drug-induced osteoporosis	HLA-DQA2	Inverse variance weighted	11	0.167693	0.17098	0.326702	-0.167427	0.502813	1.18257	0.845838	1.65337	0.999624	0.76996	0	NA
NT5E	finngen_R10_DRUGADVERS_OSTEOPO	Drug-induced osteoporosis	NT5E	Inverse variance weighted	16	-0.335735	0.203495	0.0989749	-0.734586	0.0631153	0.714812	0.479704	1.06515	0.230656	0.046627	0.406049	NA
METTL21A	finngen_R10_DRUGADVERS_OSTEOPO	Drug-induced osteoporosis	METTL21A	Inverse variance weighted	23	0.0534993	0.120458	0.656947	-0.182599	0.289597	1.05496	0.833102	1.33589	0.539818	0.979668	0	NA
HLA-DQA1	finngen_R10_DRUGADVERS_OSTEOPO	Drug-induced osteoporosis	HLA-DQA1	Inverse variance weighted	16	-0.0682264	0.0992533	0.491833	-0.262763	0.12631	0.934049	0.768924	1.13463	0.874612	0.870376	0	NA
MYBPC3	finngen_R10_DRUGADVERS_OSTEOPO	Drug-induced osteoporosis	MYBPC3	Inverse variance weighted	19	-0.0474796	0.133017	0.721133	-0.308193	0.213233	0.95363	0.734774	1.23767	0.855447	0.723362	0	NA
CARD9	finngen_R10_DRUGADVERS_OSTEOPO	Drug-induced osteoporosis	CARD9	Inverse variance weighted	12	0.191989	0.113603	0.091027	-0.0306722	0.414651	1.21166	0.969793	1.51384	0.571749	0.475391	0	NA
CTSF	finngen_R10_DRUGADVERS_OSTEOPO	Drug-induced osteoporosis	CTSF	Inverse variance weighted	21	0.0689664	0.164681	0.675372	-0.253809	0.391742	1.0714	0.77584	1.47956	0.370416	0.275526	0.140684	NA
VSTM1	finngen_R10_DRUGADVERS_OSTEOPO	Drug-induced osteoporosis	VSTM1	Inverse variance weighted	18	-0.132675	0.0902726	0.14164	-0.309609	0.0442595	0.87575	0.733734	1.04525	0.988778	0.853955	0	NA
LY86	finngen_R10_DRUGADVERS_OSTEOPO	Drug-induced osteoporosis	LY86	Inverse variance weighted	19	-0.0694145	0.160256	0.664908	-0.383517	0.244688	0.93294	0.681461	1.27722	0.691153	0.838861	0	NA
PRKCB	finngen_R10_DRUGADVERS_OSTEOPO	Drug-induced osteoporosis	PRKCB	Inverse variance weighted	20	0.208086	0.15267	0.172891	-0.0911484	0.50732	1.23132	0.912882	1.66083	0.476547	0.580137	0	NA
TUBB2A	finngen_R10_DRUGADVERS_OSTEOPO	Drug-induced osteoporosis	TUBB2A	Inverse variance weighted	18	0.0112824	0.11407	0.921212	-0.212295	0.23486	1.01135	0.808726	1.26473	0.888961	0.113442	0.298254	NA
SERPINB10	finngen_R10_DRUGADVERS_OSTEOPO	Drug-induced osteoporosis	SERPINB10	Inverse variance weighted	17	-0.0375912	0.197342	0.848927	-0.424381	0.349198	0.963107	0.654175	1.41793	0.57031	0.314278	0.119224	NA
CUBN	finngen_R10_DRUGADVERS_OSTEOPO	Drug-induced osteoporosis	CUBN	Inverse variance weighted	27	0.0277013	0.1596	0.862205	-0.285114	0.340516	1.02809	0.751929	1.40567	0.595386	0.12177	0.247428	NA
BLM	finngen_R10_DRUGADVERS_OSTEOPO	Drug-induced osteoporosis	BLM	Inverse variance weighted	18	0.0628887	0.138369	0.649469	-0.208315	0.334093	1.06491	0.811951	1.39667	0.570638	0.745939	0	NA
TLR4	finngen_R10_DRUGADVERS_OSTEOPO	Drug-induced osteoporosis	TLR4	Inverse variance weighted	29	0.111307	0.176178	0.527529	-0.234003	0.456616	1.11774	0.791359	1.57872	0.220497	0.976618	0	NA
MT2A	finngen_R10_DRUGADVERS_OSTEOPO	Drug-induced osteoporosis	MT2A	Inverse variance weighted	18	0.124996	0.161218	0.43815	-0.190992	0.440983	1.13314	0.82614	1.55423	0.65197	0.958121	0	NA
PLCB1	finngen_R10_DRUGADVERS_OSTEOPO	Drug-induced osteoporosis	PLCB1	Inverse variance weighted	20	0.045836	0.187365	0.806739	-0.321399	0.413071	1.0469	0.725134	1.51145	0.865483	0.431623	0.0204871	NA
GYPE	finngen_R10_DRUGADVERS_OSTEOPO	Drug-induced osteoporosis	GYPE	Inverse variance weighted	19	-0.0762974	0.0930391	0.412183	-0.258654	0.106059	0.926541	0.77209	1.11189	0.860917	0.626006	0	NA
F5	finngen_R10_DRUGADVERS_OSTEOPO	Drug-induced osteoporosis	F5	Inverse variance weighted	18	-0.18978	0.139197	0.172761	-0.462606	0.0830469	0.827141	0.62964	1.08659	0.315573	0.733067	0	NA
PICK1	finngen_R10_DRUGADVERS_OSTEOPO	Drug-induced osteoporosis	PICK1	Inverse variance weighted	24	0.36144	0.152336	0.0176606	0.0628625	0.660018	1.4354	1.06488	1.93483	0.132978	0.181033	0.206301	NA
MT1F	finngen_R10_DRUGADVERS_OSTEOPO	Drug-induced osteoporosis	MT1F	Inverse variance weighted	20	-0.0729329	0.143611	0.611558	-0.35441	0.208544	0.929663	0.701587	1.23188	0.491185	0.84234	0	NA
LTA4H	finngen_R10_DRUGADVERS_OSTEOPO	Drug-induced osteoporosis	LTA4H	Inverse variance weighted	21	-0.146581	0.10699	0.170676	-0.356282	0.0631204	0.863656	0.700275	1.06516	0.27015	0.707803	0	NA
DAGLB	finngen_R10_DRUGADVERS_OSTEOPO	Drug-induced osteoporosis	DAGLB	Inverse variance weighted	21	-0.0817381	0.167707	0.625985	-0.410444	0.246968	0.921513	0.663356	1.28014	0.0800629	0.388389	0.0543445	NA
NDUFS5	finngen_R10_DRUGADVERS_OSTEOPO	Drug-induced osteoporosis	NDUFS5	Inverse variance weighted	23	0.00258764	0.13075	0.98421	-0.253682	0.258857	1.00259	0.775939	1.29545	0.117008	0.566271	0	NA
RRP7A	finngen_R10_DRUGADVERS_OSTEOPO	Drug-induced osteoporosis	RRP7A	Inverse variance weighted	27	-0.0492315	0.107331	0.646458	-0.2596	0.161137	0.951961	0.77136	1.17485	0.804845	0.900365	0	NA
CD93	finngen_R10_DRUGADVERS_OSTEOPO	Drug-induced osteoporosis	CD93	Inverse variance weighted	23	0.253023	0.186177	0.174131	-0.111883	0.617929	1.28791	0.894149	1.85508	0.376144	0.118041	0.267093	NA
PAX8	finngen_R10_DRUGADVERS_OSTEOPO	Drug-induced osteoporosis	PAX8	Inverse variance weighted	19	0.281146	0.163511	0.0855348	-0.0393346	0.601627	1.32465	0.961429	1.82509	0.546684	0.651983	0	NA
CASP7	finngen_R10_DRUGADVERS_OSTEOPO	Drug-induced osteoporosis	CASP7	Inverse variance weighted	21	-0.0973666	0.156666	0.534276	-0.404432	0.209699	0.907223	0.667356	1.23331	0.16126	0.296859	0.124236	NA
BARD1	finngen_R10_DRUGADVERS_OSTEOPO	Drug-induced osteoporosis	BARD1	Inverse variance weighted	22	0.0642476	0.201915	0.75034	-0.331505	0.46	1.06636	0.717842	1.58407	0.980797	0.32035	0.104561	NA
DHRS9	finngen_R10_DRUGADVERS_OSTEOPO	Drug-induced osteoporosis	DHRS9	Inverse variance weighted	14	0.167515	0.184043	0.362721	-0.19321	0.528239	1.18236	0.824309	1.69594	0.524786	0.400703	0.0459387	NA
NCSTN	finngen_R10_DRUGADVERS_OSTEOPO	Drug-induced osteoporosis	NCSTN	Inverse variance weighted	21	0.446005	0.160264	0.00538677	0.131888	0.760121	1.56206	1.14098	2.13854	0.191603	0.111223	0.283757	NA
NELFCD	finngen_R10_DRUGADVERS_OSTEOPO	Drug-induced osteoporosis	NELFCD	Inverse variance weighted	16	0.191234	0.123836	0.122527	-0.0514842	0.433952	1.21074	0.949819	1.54335	0.291712	0.738265	0	NA
CAMK1D	finngen_R10_DRUGADVERS_OSTEOPO	Drug-induced osteoporosis	CAMK1D	Inverse variance weighted	22	0.213669	0.168196	0.203958	-0.115995	0.543333	1.23821	0.890479	1.72174	0.48061	0.81337	0	NA
MSH2	finngen_R10_DRUGADVERS_OSTEOPO	Drug-induced osteoporosis	MSH2	Inverse variance weighted	17	-0.27236	0.140812	0.0530866	-0.548351	0.00363069	0.76158	0.577902	1.00364	0.730105	0.925283	0	NA
LIG3	finngen_R10_DRUGADVERS_OSTEOPO	Drug-induced osteoporosis	LIG3	Inverse variance weighted	20	0.130151	0.255795	0.610886	-0.371207	0.631508	1.139	0.689901	1.88044	0.538459	0.0714083	0.337215	NA
PCYOX1L	finngen_R10_DRUGADVERS_OSTEOPO	Drug-induced osteoporosis	PCYOX1L	Inverse variance weighted	17	0.0955427	0.163742	0.559559	-0.225391	0.416476	1.10026	0.798204	1.51661	0.476505	0.762793	0	NA
CXCL5	finngen_R10_DRUGADVERS_OSTEOPO	Drug-induced osteoporosis	CXCL5	Inverse variance weighted	13	-0.166995	0.170557	0.327525	-0.501287	0.167298	0.846204	0.605751	1.18211	0.602881	0.406939	0.0394646	NA
FCER1G	finngen_R10_DRUGADVERS_OSTEOPO	Drug-induced osteoporosis	FCER1G	Inverse variance weighted	16	0.0417154	0.108547	0.70075	-0.171036	0.254467	1.0426	0.842791	1.28977	0.575336	0.253089	0.175123	NA
CCR1	finngen_R10_DRUGADVERS_OSTEOPO	Drug-induced osteoporosis	CCR1	Inverse variance weighted	24	0.0639933	0.156786	0.683159	-0.243307	0.371294	1.06609	0.784031	1.44961	0.837385	0.484059	0	NA
GATM	finngen_R10_DRUGADVERS_OSTEOPO	Drug-induced osteoporosis	GATM	Inverse variance weighted	15	0.0479474	0.172868	0.781501	-0.290874	0.386769	1.04912	0.74761	1.47222	0.0637704	0.547654	0	NA
CRAT	finngen_R10_DRUGADVERS_OSTEOPO	Drug-induced osteoporosis	CRAT	Inverse variance weighted	20	-0.0288261	0.147564	0.845122	-0.318052	0.2604	0.971585	0.727565	1.29745	0.274176	0.733847	0	NA
BLVRA	finngen_R10_DRUGADVERS_OSTEOPO	Drug-induced osteoporosis	BLVRA	Inverse variance weighted	23	0.239532	0.151146	0.113018	-0.0567142	0.535778	1.27065	0.944864	1.70878	0.28393	0.582669	0	NA
ALOX5AP	finngen_R10_DRUGADVERS_OSTEOPO	Drug-induced osteoporosis	ALOX5AP	Inverse variance weighted	18	0.145788	0.172156	0.397085	-0.191638	0.483214	1.15695	0.825606	1.62128	0.393036	0.285973	0.140268	NA
MC1R	finngen_R10_DRUGADVERS_OSTEOPO	Drug-induced osteoporosis	MC1R	Inverse variance weighted	10	-0.294197	0.176813	0.0961342	-0.640749	0.0523558	0.74513	0.526897	1.05375	0.343273	0.332587	0.119796	NA
CPA5	finngen_R10_DRUGADVERS_OSTEOPO	Drug-induced osteoporosis	CPA5	Inverse variance weighted	16	0.0516575	0.145063	0.721762	-0.232666	0.335981	1.05302	0.792419	1.39931	0.286004	0.0533971	0.39395	NA
CHSY1	finngen_R10_DRUGADVERS_OSTEOPO	Drug-induced osteoporosis	CHSY1	Inverse variance weighted	9	0.0356623	0.142638	0.802572	-0.243908	0.315232	1.03631	0.78356	1.37058	0.965831	0.705626	0	NA
VASP	finngen_R10_DRUGADVERS_OSTEOPO	Drug-induced osteoporosis	VASP	Inverse variance weighted	22	-0.00183278	0.138551	0.989446	-0.273392	0.269726	0.998169	0.760794	1.30961	0.981534	0.798967	0	NA
SUMF1	finngen_R10_DRUGADVERS_OSTEOPO	Drug-induced osteoporosis	SUMF1	Inverse variance weighted	24	0.0350503	0.206291	0.865083	-0.36928	0.439381	1.03567	0.691232	1.55175	0.237807	0.133558	0.247788	NA
LSS	finngen_R10_DRUGADVERS_OSTEOPO	Drug-induced osteoporosis	LSS	Inverse variance weighted	14	0.0601811	0.142977	0.673818	-0.220054	0.340416	1.06203	0.802475	1.40553	0.117722	0.278222	0.160328	NA
BRD7	finngen_R10_DRUGADVERS_OSTEOPO	Drug-induced osteoporosis	BRD7	Inverse variance weighted	19	0.00152245	0.14444	0.99159	-0.28158	0.284625	1.00152	0.754591	1.32926	0.181761	0.71651	0	NA
RALBP1	finngen_R10_DRUGADVERS_OSTEOPO	Drug-induced osteoporosis	RALBP1	Inverse variance weighted	19	-0.377422	0.159371	0.0178747	-0.689788	-0.0650557	0.685627	0.501682	0.937015	0.785051	0.662852	0	NA
TREM1	finngen_R10_DRUGADVERS_OSTEOPO	Drug-induced osteoporosis	TREM1	Inverse variance weighted	17	-0.0225612	0.132816	0.865114	-0.28288	0.237758	0.977691	0.75361	1.2684	0.751683	0.865374	0	NA
EPHA4	finngen_R10_DRUGADVERS_OSTEOPO	Drug-induced osteoporosis	EPHA4	Inverse variance weighted	12	-0.29483	0.278287	0.289397	-0.840272	0.250613	0.744658	0.431593	1.28481	0.548759	0.467505	0	NA
SLC12A7	finngen_R10_DRUGADVERS_OSTEOPO	Drug-induced osteoporosis	SLC12A7	Inverse variance weighted	14	-0.102678	0.155788	0.509837	-0.408022	0.202666	0.902417	0.664964	1.22466	0.0251208	0.155108	0.280333	NA
ITGB2	finngen_R10_DRUGADVERS_OSTEOPO	Drug-induced osteoporosis	ITGB2	Inverse variance weighted	19	0.0980496	0.134345	0.46549	-0.165266	0.361365	1.10302	0.847668	1.43529	0.195701	0.383647	0.0592412	NA
PASK	finngen_R10_DRUGADVERS_OSTEOPO	Drug-induced osteoporosis	PASK	Inverse variance weighted	11	-0.166115	0.160364	0.300265	-0.480428	0.148198	0.846949	0.618518	1.15974	0.101976	0.174737	0.283765	NA
PZP	finngen_R10_DRUGADVERS_OSTEOPO	Drug-induced osteoporosis	PZP	Inverse variance weighted	2	-0.769998	0.695712	0.26839	-2.13359	0.593597	0.463014	0.118411	1.81049	NA	NA	NA%	NA
ARG1	finngen_R10_DRUGADVERS_OSTEOPO	Drug-induced osteoporosis	ARG1	Inverse variance weighted	13	0.154683	0.176211	0.380037	-0.190691	0.500057	1.16729	0.826388	1.64882	0.444201	0.542255	0	NA
NUDT7	finngen_R10_DRUGADVERS_OSTEOPO	Drug-induced osteoporosis	NUDT7	Inverse variance weighted	17	-0.24064	0.131554	0.0673669	-0.498485	0.0172048	0.786124	0.60745	1.01735	0.14335	0.471898	0	NA
MAP2K5	finngen_R10_DRUGADVERS_OSTEOPO	Drug-induced osteoporosis	MAP2K5	Inverse variance weighted	18	-0.132338	0.162672	0.415918	-0.451176	0.1865	0.876045	0.636879	1.20502	0.205642	0.494931	0	NA
ANG	finngen_R10_DRUGADVERS_OSTEOPO	Drug-induced osteoporosis	ANG	Inverse variance weighted	19	-0.141521	0.11724	0.227391	-0.37131	0.088269	0.868037	0.68983	1.09228	0.69162	0.838146	0	NA
RPA1	finngen_R10_DRUGADVERS_OSTEOPO	Drug-induced osteoporosis	RPA1	Inverse variance weighted	19	0.064823	0.205887	0.752878	-0.338716	0.468361	1.06697	0.712685	1.59737	0.459967	0.0111709	0.477055	NA
ASNS	finngen_R10_DRUGADVERS_OSTEOPO	Drug-induced osteoporosis	ASNS	Inverse variance weighted	18	0.0443041	0.194907	0.820184	-0.337714	0.426322	1.0453	0.713399	1.53161	0.106306	0.00561881	0.518903	NA
FCGBP	finngen_R10_DRUGADVERS_OSTEOPO	Drug-induced osteoporosis	FCGBP	Inverse variance weighted	23	-0.026066	0.155061	0.866503	-0.329986	0.277854	0.974271	0.718934	1.32029	0.203416	0.243875	0.159785	NA
KCNMA1	finngen_R10_DRUGADVERS_OSTEOPO	Drug-induced osteoporosis	KCNMA1	Inverse variance weighted	18	-0.364334	0.171694	0.0338379	-0.700853	-0.027814	0.694659	0.496162	0.972569	0.914722	0.915618	0	NA
SENP7	finngen_R10_DRUGADVERS_OSTEOPO	Drug-induced osteoporosis	SENP7	Inverse variance weighted	22	-0.226497	0.140048	0.105818	-0.500992	0.0479974	0.797322	0.605929	1.04917	0.870925	0.711328	0	NA
NEK6	finngen_R10_DRUGADVERS_OSTEOPO	Drug-induced osteoporosis	NEK6	Inverse variance weighted	15	0.202001	0.169998	0.234734	-0.131196	0.535197	1.22385	0.877046	1.70778	0.0687813	0.866347	0	NA
C9orf72	finngen_R10_DRUGADVERS_OSTEOPO	Drug-induced osteoporosis	C9orf72	Inverse variance weighted	15	0.0554804	0.167744	0.740838	-0.273299	0.384259	1.05705	0.760866	1.46853	0.924624	0.293316	0.142972	NA
STAT6	finngen_R10_DRUGADVERS_OSTEOPO	Drug-induced osteoporosis	STAT6	Inverse variance weighted	22	0.271737	0.144151	0.0594179	-0.0107986	0.554273	1.31224	0.989259	1.74068	0.852476	0.812862	0	NA
DSE	finngen_R10_DRUGADVERS_OSTEOPO	Drug-induced osteoporosis	DSE	Inverse variance weighted	22	-0.0167345	0.131822	0.898982	-0.275105	0.241636	0.983405	0.759492	1.27333	0.479966	0.695318	0	NA
CYP4V2	finngen_R10_DRUGADVERS_OSTEOPO	Drug-induced osteoporosis	CYP4V2	Inverse variance weighted	24	0.0786478	0.135442	0.561459	-0.186818	0.344114	1.08182	0.829595	1.41074	0.871383	0.686827	0	NA
NDUFA10	finngen_R10_DRUGADVERS_OSTEOPO	Drug-induced osteoporosis	NDUFA10	Inverse variance weighted	17	-0.00638639	0.159085	0.967978	-0.318192	0.305419	0.993634	0.727463	1.35719	0.553974	0.824961	0	NA
GPR162	finngen_R10_DRUGADVERS_OSTEOPO	Drug-induced osteoporosis	GPR162	Inverse variance weighted	16	-0.0357782	0.169447	0.832772	-0.367893	0.296337	0.964854	0.692191	1.34492	0.993504	0.105367	0.321077	NA
KCNJ15	finngen_R10_DRUGADVERS_OSTEOPO	Drug-induced osteoporosis	KCNJ15	Inverse variance weighted	13	0.0984414	0.181287	0.587119	-0.25688	0.453763	1.10345	0.773461	1.57423	0.719478	0.351726	0.0937661	NA
POLI	finngen_R10_DRUGADVERS_OSTEOPO	Drug-induced osteoporosis	POLI	Inverse variance weighted	19	0.184204	0.175406	0.293647	-0.159593	0.528	1.20226	0.852491	1.69554	0.595925	0.693791	0	NA
CST3	finngen_R10_DRUGADVERS_OSTEOPO	Drug-induced osteoporosis	CST3	Inverse variance weighted	19	0.076061	0.144092	0.597592	-0.206358	0.358481	1.07903	0.813541	1.43115	0.702415	0.986117	0	NA
SLC22A15	finngen_R10_DRUGADVERS_OSTEOPO	Drug-induced osteoporosis	SLC22A15	Inverse variance weighted	26	0.0936075	0.15158	0.536876	-0.20349	0.390705	1.09813	0.815879	1.47802	0.344873	0.422103	0.0283817	NA
MAPK3	finngen_R10_DRUGADVERS_OSTEOPO	Drug-induced osteoporosis	MAPK3	Inverse variance weighted	19	-0.107667	0.176706	0.542327	-0.45401	0.238677	0.897927	0.635076	1.26957	0.844339	0.127808	0.276992	NA
ZNF100	finngen_R10_DRUGADVERS_OSTEOPO	Drug-induced osteoporosis	ZNF100	Inverse variance weighted	16	0.185952	0.118252	0.115833	-0.0458218	0.417726	1.20436	0.955212	1.5185	0.491199	0.143518	0.278663	NA
PXDN	finngen_R10_DRUGADVERS_OSTEOPO	Drug-induced osteoporosis	PXDN	Inverse variance weighted	22	-0.13012	0.118803	0.273404	-0.362973	0.102734	0.87799	0.695605	1.1082	0.0362919	0.52801	0	NA
ITIH4	finngen_R10_DRUGADVERS_OSTEOPO	Drug-induced osteoporosis	ITIH4	Inverse variance weighted	15	-0.0755007	0.149382	0.613264	-0.36829	0.217288	0.927279	0.691917	1.2427	0.409618	0.537889	0	NA
ADORA1	finngen_R10_DRUGADVERS_OSTEOPO	Drug-induced osteoporosis	ADORA1	Inverse variance weighted	10	-0.0352361	0.161536	0.827327	-0.351846	0.281374	0.965377	0.703388	1.32495	0.420569	0.917871	0	NA
TNFSF12	finngen_R10_DRUGADVERS_OSTEOPO	Drug-induced osteoporosis	TNFSF12	Inverse variance weighted	15	0.150034	0.190952	0.432036	-0.224233	0.5243	1.16187	0.799129	1.68928	0.313402	0.494222	0	NA
FCGR2B	finngen_R10_DRUGADVERS_OSTEOPO	Drug-induced osteoporosis	FCGR2B	Inverse variance weighted	27	0.0898707	0.121627	0.459966	-0.148519	0.32826	1.09403	0.861984	1.38855	0.688763	0.650384	0	NA
ACP2	finngen_R10_DRUGADVERS_OSTEOPO	Drug-induced osteoporosis	ACP2	Inverse variance weighted	16	-0.0903212	0.162722	0.57885	-0.409256	0.228613	0.913638	0.664144	1.25686	0.922755	0.83054	0	NA
LPAR2	finngen_R10_DRUGADVERS_OSTEOPO	Drug-induced osteoporosis	LPAR2	Inverse variance weighted	18	-0.208857	0.191036	0.274267	-0.583287	0.165573	0.811511	0.558061	1.18007	0.908252	0.102252	0.311011	NA
KLKB1	finngen_R10_DRUGADVERS_OSTEOPO	Drug-induced osteoporosis	KLKB1	Inverse variance weighted	20	-0.0163187	0.158603	0.91805	-0.32718	0.294543	0.983814	0.720954	1.34251	0.695225	0.528515	0	NA
SLC7A8	finngen_R10_DRUGADVERS_OSTEOPO	Drug-induced osteoporosis	SLC7A8	Inverse variance weighted	16	-0.220717	0.133468	0.0981855	-0.482313	0.0408792	0.801943	0.617353	1.04173	0.476298	0.879265	0	NA
CMKLR1	finngen_R10_DRUGADVERS_OSTEOPO	Drug-induced osteoporosis	CMKLR1	Inverse variance weighted	14	0.121426	0.198799	0.541333	-0.26822	0.511072	1.12911	0.76474	1.66708	0.0808925	0.0769063	0.375106	NA
DEGS1	finngen_R10_DRUGADVERS_OSTEOPO	Drug-induced osteoporosis	DEGS1	Inverse variance weighted	15	0.059739	0.15559	0.701014	-0.245217	0.364695	1.06156	0.782535	1.44007	0.684607	0.464797	0	NA
BLVRB	finngen_R10_DRUGADVERS_OSTEOPO	Drug-induced osteoporosis	BLVRB	Inverse variance weighted	17	0.0673173	0.228904	0.768693	-0.381335	0.51597	1.06963	0.682949	1.67526	0.725078	0.0227326	0.451731	NA
ABCC4	finngen_R10_DRUGADVERS_OSTEOPO	Drug-induced osteoporosis	ABCC4	Inverse variance weighted	16	0.167674	0.16233	0.301642	-0.150493	0.48584	1.18255	0.860284	1.62554	0.118432	0.830471	0	NA
BST1	finngen_R10_DRUGADVERS_OSTEOPO	Drug-induced osteoporosis	BST1	Inverse variance weighted	21	-0.108106	0.164022	0.509834	-0.429589	0.213377	0.897532	0.650776	1.23785	0.482071	0.718493	0	NA
OLFM4	finngen_R10_DRUGADVERS_OSTEOPO	Drug-induced osteoporosis	OLFM4	Inverse variance weighted	17	-0.199794	0.146225	0.171831	-0.486396	0.0868073	0.818899	0.614838	1.09069	0.320038	0.356992	0.0831614	NA
GPX4	finngen_R10_DRUGADVERS_OSTEOPO	Drug-induced osteoporosis	GPX4	Inverse variance weighted	16	0.0260421	0.111803	0.815818	-0.193093	0.245177	1.02638	0.824406	1.27785	0.472688	0.529477	0	NA
MERTK	finngen_R10_DRUGADVERS_OSTEOPO	Drug-induced osteoporosis	MERTK	Inverse variance weighted	20	0.060024	0.121559	0.62146	-0.178233	0.298281	1.06186	0.836748	1.34754	0.516208	0.595166	0	NA
FUCA1	finngen_R10_DRUGADVERS_OSTEOPO	Drug-induced osteoporosis	FUCA1	Inverse variance weighted	18	-0.0380834	0.188226	0.839661	-0.407007	0.33084	0.962633	0.66564	1.39214	0.356061	0.05556	0.37441	NA
HLA-A	finngen_R10_DRUGADVERS_OSTEOPO	Drug-induced osteoporosis	HLA-A	Inverse variance weighted	14	-0.010357	0.258941	0.968095	-0.517882	0.497168	0.989696	0.595781	1.64406	0.0282508	0.160007	0.275156	NA
PTGDR	finngen_R10_DRUGADVERS_OSTEOPO	Drug-induced osteoporosis	PTGDR	Inverse variance weighted	16	0.0630193	0.191133	0.741615	-0.3116	0.437639	1.06505	0.732274	1.54905	0.534709	0.553733	0	NA
GPR146	finngen_R10_DRUGADVERS_OSTEOPO	Drug-induced osteoporosis	GPR146	Inverse variance weighted	10	-0.00485627	0.166873	0.976784	-0.331928	0.322216	0.995156	0.717539	1.38018	0.469421	0.527868	0	NA
EPHX2	finngen_R10_DRUGADVERS_OSTEOPO	Drug-induced osteoporosis	EPHX2	Inverse variance weighted	18	0.190568	0.233986	0.415393	-0.268045	0.649181	1.20994	0.764873	1.91397	0.823487	0.0207432	0.449207	NA
TYMP	finngen_R10_DRUGADVERS_OSTEOPO	Drug-induced osteoporosis	TYMP	Inverse variance weighted	19	-0.0652492	0.154076	0.671941	-0.367239	0.236741	0.936834	0.692644	1.26711	0.329758	0.0603449	0.359744	NA
SAMD3	finngen_R10_DRUGADVERS_OSTEOPO	Drug-induced osteoporosis	SAMD3	Inverse variance weighted	21	0.283224	0.182967	0.121635	-0.0753923	0.64184	1.3274	0.92738	1.89997	0.742203	0.121329	0.273182	NA
NUCB1	finngen_R10_DRUGADVERS_OSTEOPO	Drug-induced osteoporosis	NUCB1	Inverse variance weighted	14	-0.395631	0.138022	0.00415133	-0.666155	-0.125107	0.673255	0.51368	0.882402	0.480577	0.520142	0	NA
CDH23	finngen_R10_DRUGADVERS_OSTEOPO	Drug-induced osteoporosis	CDH23	Inverse variance weighted	22	-0.0333791	0.138353	0.809353	-0.304551	0.237793	0.967172	0.737455	1.26845	0.328312	0.291877	0.125889	NA
CYB5R2	finngen_R10_DRUGADVERS_OSTEOPO	Drug-induced osteoporosis	CYB5R2	Inverse variance weighted	16	-0.0756145	0.161565	0.639775	-0.392282	0.241053	0.927174	0.675514	1.27259	0.31861	0.356356	0.0850347	NA
GFPT1	finngen_R10_DRUGADVERS_OSTEOPO	Drug-induced osteoporosis	GFPT1	Inverse variance weighted	21	-0.406954	0.160339	0.0111461	-0.721219	-0.0926896	0.665675	0.486159	0.911476	0.529639	0.632876	0	NA
IGLV8-61	finngen_R10_DRUGADVERS_OSTEOPO	Drug-induced osteoporosis	IGLV8-61	Inverse variance weighted	18	0.0242447	0.147445	0.869391	-0.264747	0.313236	1.02454	0.7674	1.36784	0.443882	0.375881	0.0663054	NA
RPS6KA4	finngen_R10_DRUGADVERS_OSTEOPO	Drug-induced osteoporosis	RPS6KA4	Inverse variance weighted	16	0.29767	0.279722	0.287254	-0.250584	0.845924	1.34672	0.778346	2.33013	0.0534778	0.188525	0.234024	NA
ADCY9	finngen_R10_DRUGADVERS_OSTEOPO	Drug-induced osteoporosis	ADCY9	Inverse variance weighted	14	-0.0297361	0.27413	0.913619	-0.567032	0.507559	0.970702	0.567207	1.66123	0.264671	0.0941426	0.351395	NA
ACACB	finngen_R10_DRUGADVERS_OSTEOPO	Drug-induced osteoporosis	ACACB	Inverse variance weighted	17	-0.227563	0.14855	0.125549	-0.518722	0.0635958	0.796472	0.595281	1.06566	0.399282	0.322782	0.112051	NA
TK2	finngen_R10_DRUGADVERS_OSTEOPO	Drug-induced osteoporosis	TK2	Inverse variance weighted	13	0.244379	0.208535	0.241244	-0.16435	0.653107	1.27683	0.848445	1.9215	0.449484	0.977899	0	NA
IMPA1	finngen_R10_DRUGADVERS_OSTEOPO	Drug-induced osteoporosis	IMPA1	Inverse variance weighted	22	-0.168988	0.159279	0.288709	-0.481175	0.143198	0.844519	0.618057	1.15396	0.256462	0.676708	0	NA
IL11RA	finngen_R10_DRUGADVERS_OSTEOPO	Drug-induced osteoporosis	IL11RA	Inverse variance weighted	12	-0.0283856	0.157552	0.857022	-0.337187	0.280416	0.972014	0.713776	1.32368	0.269914	0.934271	0	NA
CRISPLD2	finngen_R10_DRUGADVERS_OSTEOPO	Drug-induced osteoporosis	CRISPLD2	Inverse variance weighted	21	0.0555374	0.163155	0.733557	-0.264245	0.37532	1.05711	0.767785	1.45546	0.763829	0.067694	0.336322	NA
ULK3	finngen_R10_DRUGADVERS_OSTEOPO	Drug-induced osteoporosis	ULK3	Inverse variance weighted	21	-0.0381264	0.167847	0.820307	-0.367106	0.290853	0.962591	0.692736	1.33757	0.958104	0.973063	0	NA
MAP3K2	finngen_R10_DRUGADVERS_OSTEOPO	Drug-induced osteoporosis	MAP3K2	Inverse variance weighted	15	0.0594975	0.16901	0.724812	-0.271762	0.390757	1.0613	0.762036	1.4781	0.28896	0.567168	0	NA
RAD21	finngen_R10_DRUGADVERS_OSTEOPO	Drug-induced osteoporosis	RAD21	Inverse variance weighted	11	-0.0895719	0.209787	0.669404	-0.500755	0.321611	0.914323	0.606073	1.37935	0.84958	0.651244	0	NA
RPL13	finngen_R10_DRUGADVERS_OSTEOPO	Drug-induced osteoporosis	RPL13	Inverse variance weighted	12	-0.14761	0.210072	0.482266	-0.559352	0.264132	0.862768	0.571579	1.3023	0.496646	0.757607	0	NA
ORM1	finngen_R10_DRUGADVERS_OSTEOPO	Drug-induced osteoporosis	ORM1	Inverse variance weighted	15	0.198467	0.122328	0.104716	-0.0412969	0.43823	1.21953	0.959544	1.54996	0.256867	0.773534	0	NA
ALCAM	finngen_R10_DRUGADVERS_OSTEOPO	Drug-induced osteoporosis	ALCAM	Inverse variance weighted	24	-0.103472	0.14331	0.470287	-0.384359	0.177416	0.901702	0.680887	1.19413	0.458159	0.763491	0	NA
VAMP8	finngen_R10_DRUGADVERS_OSTEOPO	Drug-induced osteoporosis	VAMP8	Inverse variance weighted	15	-0.0594628	0.195726	0.761275	-0.443085	0.32416	0.942271	0.642052	1.38287	0.698473	0.28452	0.15087	NA
EML4	finngen_R10_DRUGADVERS_OSTEOPO	Drug-induced osteoporosis	EML4	Inverse variance weighted	18	-0.242523	0.16245	0.13546	-0.560925	0.0758785	0.784646	0.570681	1.07883	0.286101	0.152004	0.258162	NA
CD40	finngen_R10_DRUGADVERS_OSTEOPO	Drug-induced osteoporosis	CD40	Inverse variance weighted	18	-0.00189989	0.187395	0.991911	-0.369195	0.365395	0.998102	0.691291	1.44108	0.0300897	0.205391	0.208709	NA
TMEM97	finngen_R10_DRUGADVERS_OSTEOPO	Drug-induced osteoporosis	TMEM97	Inverse variance weighted	20	0.280939	0.193677	0.146905	-0.0986684	0.660546	1.32437	0.906043	1.93585	0.557873	0.185209	0.217832	NA
ENTPD1	finngen_R10_DRUGADVERS_OSTEOPO	Drug-induced osteoporosis	ENTPD1	Inverse variance weighted	17	-0.174363	0.218406	0.424672	-0.60244	0.253713	0.839992	0.547474	1.2888	0.042615	0.107454	0.311548	NA
MED19	finngen_R10_DRUGADVERS_OSTEOPO	Drug-induced osteoporosis	MED19	Inverse variance weighted	18	0.0953688	0.15837	0.547049	-0.215037	0.405775	1.10006	0.806511	1.50046	0.379827	0.922233	0	NA
SLCO3A1	finngen_R10_DRUGADVERS_OSTEOPO	Drug-induced osteoporosis	SLCO3A1	Inverse variance weighted	23	-0.0470586	0.157071	0.764481	-0.354917	0.2608	0.954031	0.701231	1.29797	0.911192	0.98325	0	NA
ITPR3	finngen_R10_DRUGADVERS_OSTEOPO	Drug-induced osteoporosis	ITPR3	Inverse variance weighted	21	0.113291	0.146718	0.440016	-0.174277	0.400858	1.11996	0.840064	1.49311	0.715715	0.769776	0	NA
CTSG	finngen_R10_DRUGADVERS_OSTEOPO	Drug-induced osteoporosis	CTSG	Inverse variance weighted	13	0.0841253	0.163457	0.606789	-0.236251	0.404502	1.08777	0.789582	1.49856	0.368436	0.356613	0.0890265	NA
IFNGR2	finngen_R10_DRUGADVERS_OSTEOPO	Drug-induced osteoporosis	IFNGR2	Inverse variance weighted	20	0.0234804	0.151307	0.876676	-0.273081	0.320041	1.02376	0.761031	1.37718	0.486677	0.41337	0.0351021	NA
TNNT1	finngen_R10_DRUGADVERS_OSTEOPO	Drug-induced osteoporosis	TNNT1	Inverse variance weighted	13	-0.0587462	0.118973	0.621462	-0.291932	0.17444	0.942946	0.746819	1.19058	0.847584	0.329898	0.114838	NA
ARSA	finngen_R10_DRUGADVERS_OSTEOPO	Drug-induced osteoporosis	ARSA	Inverse variance weighted	14	0.18883	0.173426	0.276233	-0.151085	0.528745	1.20784	0.859774	1.6968	0.891518	0.996961	0	NA
SERPINA1	finngen_R10_DRUGADVERS_OSTEOPO	Drug-induced osteoporosis	SERPINA1	Inverse variance weighted	16	-0.116199	0.178678	0.515482	-0.466407	0.23401	0.890298	0.627252	1.26366	0.795404	0.301492	0.132737	NA
TKT	finngen_R10_DRUGADVERS_OSTEOPO	Drug-induced osteoporosis	TKT	Inverse variance weighted	15	-0.119785	0.135301	0.375979	-0.384975	0.145404	0.887111	0.680468	1.15651	0.258397	0.661138	0	NA
PPA1	finngen_R10_DRUGADVERS_OSTEOPO	Drug-induced osteoporosis	PPA1	Inverse variance weighted	16	0.0690476	0.149422	0.64401	-0.223819	0.361914	1.07149	0.79946	1.43608	0.158887	0.273068	0.157529	NA
FPR1	finngen_R10_DRUGADVERS_OSTEOPO	Drug-induced osteoporosis	FPR1	Inverse variance weighted	19	0.501658	0.176305	0.00443554	0.156101	0.847216	1.65146	1.16894	2.33314	0.949519	0.291028	0.133484	NA
MBTPS1	finngen_R10_DRUGADVERS_OSTEOPO	Drug-induced osteoporosis	MBTPS1	Inverse variance weighted	18	0.0864097	0.204546	0.6727	-0.314501	0.487321	1.09025	0.730153	1.62795	0.578344	0.172155	0.238883	NA
MBP	finngen_R10_DRUGADVERS_OSTEOPO	Drug-induced osteoporosis	MBP	Inverse variance weighted	17	0.0229396	0.158698	0.885067	-0.288109	0.333988	1.0232	0.74968	1.39653	0.441557	0.865715	0	NA
SYK	finngen_R10_DRUGADVERS_OSTEOPO	Drug-induced osteoporosis	SYK	Inverse variance weighted	20	0.0811506	0.166874	0.626755	-0.245922	0.408223	1.08453	0.781983	1.50414	0.658296	0.760612	0	NA
LPL	finngen_R10_DRUGADVERS_OSTEOPO	Drug-induced osteoporosis	LPL	Inverse variance weighted	13	-0.185297	0.206063	0.368533	-0.589181	0.218587	0.830857	0.554782	1.24432	0.36158	0.507467	0	NA
TGFBI	finngen_R10_DRUGADVERS_OSTEOPO	Drug-induced osteoporosis	TGFBI	Inverse variance weighted	19	0.180025	0.153492	0.240851	-0.120819	0.480868	1.19725	0.886194	1.61748	0.296634	0.883945	0	NA
KLRC2	finngen_R10_DRUGADVERS_OSTEOPO	Drug-induced osteoporosis	KLRC2	Inverse variance weighted	13	0.0810568	0.176159	0.64542	-0.264215	0.426329	1.08443	0.767808	1.53162	0.388098	0.128345	0.318231	NA
HSD17B11	finngen_R10_DRUGADVERS_OSTEOPO	Drug-induced osteoporosis	HSD17B11	Inverse variance weighted	18	0.306166	0.181535	0.0916915	-0.0496421	0.661974	1.35821	0.95157	1.93862	0.656758	0.065155	0.359477	NA
CTSC	finngen_R10_DRUGADVERS_OSTEOPO	Drug-induced osteoporosis	CTSC	Inverse variance weighted	17	-0.0681315	0.134216	0.611716	-0.331195	0.194932	0.934138	0.718065	1.21523	0.770014	0.534641	0	NA
FCRL6	finngen_R10_DRUGADVERS_OSTEOPO	Drug-induced osteoporosis	FCRL6	Inverse variance weighted	10	-0.00615483	0.180056	0.972731	-0.359065	0.346755	0.993864	0.698329	1.41447	0.364092	0.357363	0.0923366	NA
P2RX4	finngen_R10_DRUGADVERS_OSTEOPO	Drug-induced osteoporosis	P2RX4	Inverse variance weighted	16	0.44196	0.209954	0.0352883	0.0304506	0.853469	1.55575	1.03092	2.34778	0.465502	0.209578	0.214346	NA
POGLUT1	finngen_R10_DRUGADVERS_OSTEOPO	Drug-induced osteoporosis	POGLUT1	Inverse variance weighted	16	0.0789525	0.175399	0.652616	-0.26483	0.422735	1.08215	0.767336	1.52613	0.321555	0.71695	0	NA
MBNL1	finngen_R10_DRUGADVERS_OSTEOPO	Drug-induced osteoporosis	MBNL1	Inverse variance weighted	16	0.100757	0.191213	0.598238	-0.274021	0.475535	1.10601	0.760316	1.60888	0.657678	0.998176	0	NA
MAP3K11	finngen_R10_DRUGADVERS_OSTEOPO	Drug-induced osteoporosis	MAP3K11	Inverse variance weighted	18	-0.0664013	0.182488	0.715957	-0.424078	0.291275	0.935755	0.654373	1.33813	0.890121	0.919028	0	NA
LGALS8	finngen_R10_DRUGADVERS_OSTEOPO	Drug-induced osteoporosis	LGALS8	Inverse variance weighted	7	-0.131243	0.22211	0.554592	-0.566579	0.304093	0.877004	0.567463	1.35539	0.243435	0.692408	0	NA
MFGE8	finngen_R10_DRUGADVERS_OSTEOPO	Drug-induced osteoporosis	MFGE8	Inverse variance weighted	13	0.0602997	0.175897	0.731739	-0.284458	0.405058	1.06215	0.752422	1.49939	0.272347	0.815791	0	NA
SIRT1	finngen_R10_DRUGADVERS_OSTEOPO	Drug-induced osteoporosis	SIRT1	Inverse variance weighted	14	-0.0830311	0.195878	0.671644	-0.466952	0.30089	0.920322	0.62691	1.35106	0.406336	0.627917	0	NA
NFE2	finngen_R10_DRUGADVERS_OSTEOPO	Drug-induced osteoporosis	NFE2	Inverse variance weighted	12	0.170333	0.236183	0.47079	-0.292584	0.633251	1.1857	0.746332	1.88372	0.774051	0.895923	0	NA
PSORS1C3	finngen_R10_DRUGADVERS_OSTEOPO	Drug-induced osteoporosis	PSORS1C3	Inverse variance weighted	15	0.216015	0.0822512	0.00863236	0.0548024	0.377227	1.24112	1.05633	1.45824	0.551439	0.649964	0	NA
PIK3IP1	finngen_R10_DRUGADVERS_OSTEOPO	Drug-induced osteoporosis	PIK3IP1	Inverse variance weighted	23	-0.221215	0.160578	0.168323	-0.535948	0.0935191	0.801545	0.585114	1.09803	0.719985	0.671644	0	NA
TEK	finngen_R10_DRUGADVERS_OSTEOPO	Drug-induced osteoporosis	TEK	Inverse variance weighted	21	-0.143692	0.129878	0.26857	-0.398252	0.110869	0.866155	0.671493	1.11725	0.543193	0.971704	0	NA
KLRC1	finngen_R10_DRUGADVERS_OSTEOPO	Drug-induced osteoporosis	KLRC1	Inverse variance weighted	15	0.0932566	0.206248	0.651156	-0.31099	0.497503	1.09774	0.732722	1.64461	0.0889614	0.123318	0.30766	NA
GBA2	finngen_R10_DRUGADVERS_OSTEOPO	Drug-induced osteoporosis	GBA2	Inverse variance weighted	23	-0.0955565	0.186076	0.607578	-0.460266	0.269153	0.908867	0.631116	1.30886	0.944381	0.535757	0	NA
GSTM1	finngen_R10_DRUGADVERS_OSTEOPO	Drug-induced osteoporosis	GSTM1	Inverse variance weighted	29	-0.0143848	0.0982047	0.883544	-0.206866	0.178097	0.985718	0.813129	1.19494	0.233519	0.30034	0.107796	NA
CD101	finngen_R10_DRUGADVERS_OSTEOPO	Drug-induced osteoporosis	CD101	Inverse variance weighted	22	-0.171421	0.150105	0.25345	-0.465627	0.122784	0.842467	0.627742	1.13064	0.983609	0.192012	0.204207	NA
ITGA4	finngen_R10_DRUGADVERS_OSTEOPO	Drug-induced osteoporosis	ITGA4	Inverse variance weighted	20	0.282104	0.136381	0.0385932	0.014797	0.549411	1.32592	1.01491	1.73223	0.21517	0.762337	0	NA
SERPINB8	finngen_R10_DRUGADVERS_OSTEOPO	Drug-induced osteoporosis	SERPINB8	Inverse variance weighted	14	-0.127505	0.186133	0.49333	-0.492327	0.237316	0.880289	0.611203	1.26784	0.207746	0.621236	0	NA
SLC11A1	finngen_R10_DRUGADVERS_OSTEOPO	Drug-induced osteoporosis	SLC11A1	Inverse variance weighted	19	0.162666	0.142129	0.252418	-0.115907	0.441239	1.17664	0.890558	1.55463	0.879122	0.547259	0	NA
MICA	finngen_R10_DRUGADVERS_OSTEOPO	Drug-induced osteoporosis	MICA	Inverse variance weighted	14	0.190584	0.0752876	0.0113602	0.0430207	0.338148	1.20996	1.04396	1.40235	0.428819	0.67511	0	NA
PLEK	finngen_R10_DRUGADVERS_OSTEOPO	Drug-induced osteoporosis	PLEK	Inverse variance weighted	16	0.322292	0.189254	0.0885761	-0.0486465	0.693231	1.38029	0.952518	2.00017	0.379268	0.488713	0	NA
CHN2	finngen_R10_DRUGADVERS_OSTEOPO	Drug-induced osteoporosis	CHN2	Inverse variance weighted	18	0.208064	0.172334	0.227306	-0.129711	0.545839	1.23129	0.878349	1.72606	0.376683	0.968423	0	NA
ME3	finngen_R10_DRUGADVERS_OSTEOPO	Drug-induced osteoporosis	ME3	Inverse variance weighted	17	-0.26945	0.163341	0.0990211	-0.589599	0.0506981	0.763799	0.55455	1.05201	0.226725	0.679828	0	NA
FZD6	finngen_R10_DRUGADVERS_OSTEOPO	Drug-induced osteoporosis	FZD6	Inverse variance weighted	17	-0.0301966	0.191402	0.874642	-0.405345	0.344952	0.970255	0.666747	1.41192	0.282503	0.13672	0.279416	NA
RNASE2	finngen_R10_DRUGADVERS_OSTEOPO	Drug-induced osteoporosis	RNASE2	Inverse variance weighted	17	0.0543627	0.137737	0.693075	-0.215601	0.324326	1.05587	0.806057	1.3831	0.186682	0.270922	0.155966	NA
CXCL16	finngen_R10_DRUGADVERS_OSTEOPO	Drug-induced osteoporosis	CXCL16	Inverse variance weighted	13	-0.078566	0.2145	0.71416	-0.498986	0.341854	0.924441	0.607146	1.40756	0.747359	0.988277	0	NA
SRD5A3	finngen_R10_DRUGADVERS_OSTEOPO	Drug-induced osteoporosis	SRD5A3	Inverse variance weighted	17	0.241368	0.190606	0.205397	-0.132219	0.614955	1.27299	0.876149	1.84957	0.0762582	0.918964	0	NA
PRMT5	finngen_R10_DRUGADVERS_OSTEOPO	Drug-induced osteoporosis	PRMT5	Inverse variance weighted	9	-0.0151256	0.192133	0.937251	-0.391706	0.361455	0.984988	0.675903	1.43542	0.944896	0.482196	0	NA
RUNX2	finngen_R10_DRUGADVERS_OSTEOPO	Drug-induced osteoporosis	RUNX2	Inverse variance weighted	17	-0.130227	0.160454	0.417012	-0.444717	0.184263	0.877896	0.641006	1.20233	0.282617	0.401997	0.0447355	NA
TPK1	finngen_R10_DRUGADVERS_OSTEOPO	Drug-induced osteoporosis	TPK1	Inverse variance weighted	15	0.556371	0.187126	0.00294664	0.189605	0.923137	1.74433	1.20877	2.51718	0.357674	0.586604	0	NA
HLA-DRB1	finngen_R10_DRUGADVERS_OSTEOPO	Drug-induced osteoporosis	HLA-DRB1	Inverse variance weighted	11	-0.263331	0.192561	0.171461	-0.640751	0.114088	0.768487	0.526897	1.12085	0.641008	0.464214	0	NA
DKK3	finngen_R10_DRUGADVERS_OSTEOPO	Drug-induced osteoporosis	DKK3	Inverse variance weighted	16	0.0753931	0.1419	0.595203	-0.202731	0.353517	1.07831	0.816498	1.42407	0.863942	0.456089	0	NA
SPP1	finngen_R10_DRUGADVERS_OSTEOPO	Drug-induced osteoporosis	SPP1	Inverse variance weighted	21	-0.0245265	0.128743	0.848912	-0.276863	0.22781	0.975772	0.758158	1.25585	0.636691	0.515494	0	NA
KLHL5	finngen_R10_DRUGADVERS_OSTEOPO	Drug-induced osteoporosis	KLHL5	Inverse variance weighted	19	0.116438	0.148803	0.433922	-0.175216	0.408093	1.12349	0.839276	1.50395	0.246607	0.974846	0	NA
CAMLG	finngen_R10_DRUGADVERS_OSTEOPO	Drug-induced osteoporosis	CAMLG	Inverse variance weighted	10	-0.126244	0.203749	0.535516	-0.525592	0.273103	0.8814	0.591206	1.31404	0.385285	0.263819	0.194723	NA
CLCN7	finngen_R10_DRUGADVERS_OSTEOPO	Drug-induced osteoporosis	CLCN7	Inverse variance weighted	16	0.14878	0.172918	0.389566	-0.19014	0.4877	1.16042	0.826843	1.62857	0.789617	0.763419	0	NA
FNTB	finngen_R10_DRUGADVERS_OSTEOPO	Drug-induced osteoporosis	FNTB	Inverse variance weighted	16	0.0313291	0.181613	0.863041	-0.324633	0.387291	1.03183	0.722793	1.47299	0.424757	0.646253	0	NA
SLC9A3	finngen_R10_DRUGADVERS_OSTEOPO	Drug-induced osteoporosis	SLC9A3	Inverse variance weighted	16	-0.00238446	0.141006	0.986508	-0.278755	0.273986	0.997618	0.756725	1.3152	0.710766	0.00207657	0.57763	NA
QSOX1	finngen_R10_DRUGADVERS_OSTEOPO	Drug-induced osteoporosis	QSOX1	Inverse variance weighted	18	0.0261543	0.165669	0.874559	-0.298558	0.350866	1.0265	0.741887	1.4203	0.127464	0.595873	0	NA
GRIK4	finngen_R10_DRUGADVERS_OSTEOPO	Drug-induced osteoporosis	GRIK4	Inverse variance weighted	14	0.159359	0.18155	0.380069	-0.196479	0.515196	1.17276	0.821619	1.67397	0.0864118	0.715918	0	NA
TMED9	finngen_R10_DRUGADVERS_OSTEOPO	Drug-induced osteoporosis	TMED9	Inverse variance weighted	15	-0.136058	0.156688	0.385207	-0.443166	0.171049	0.872792	0.642001	1.18655	0.510133	0.386054	0.0594626	NA
COL26A1	finngen_R10_DRUGADVERS_OSTEOPO	Drug-induced osteoporosis	COL26A1	Inverse variance weighted	14	0.0656232	0.161907	0.685247	-0.251715	0.382962	1.06782	0.777466	1.46662	0.912031	0.490627	0	NA
CYP2S1	finngen_R10_DRUGADVERS_OSTEOPO	Drug-induced osteoporosis	CYP2S1	Inverse variance weighted	16	0.00664848	0.175401	0.969764	-0.337138	0.350435	1.00667	0.71381	1.41968	0.311426	0.104993	0.321525	NA
PRR4	finngen_R10_DRUGADVERS_OSTEOPO	Drug-induced osteoporosis	PRR4	Inverse variance weighted	15	0.140447	0.160409	0.381271	-0.173955	0.454849	1.15079	0.840335	1.57594	0.263598	0.463192	0	NA
CDH2	finngen_R10_DRUGADVERS_OSTEOPO	Drug-induced osteoporosis	CDH2	Inverse variance weighted	18	0.419789	0.175471	0.0167408	0.0758655	0.763714	1.52164	1.07882	2.14623	0.149209	0.641927	0	NA
HLA-DPB2	finngen_R10_DRUGADVERS_OSTEOPO	Drug-induced osteoporosis	HLA-DPB2	Inverse variance weighted	17	-0.177225	0.141372	0.209984	-0.454315	0.0998641	0.837591	0.634883	1.10502	0.0460411	0.293222	0.137014	NA
TRIB3	finngen_R10_DRUGADVERS_OSTEOPO	Drug-induced osteoporosis	TRIB3	Inverse variance weighted	22	0.247402	0.149315	0.0975365	-0.045255	0.54006	1.28069	0.955754	1.71611	0.373751	0.653687	0	NA
DLG5	finngen_R10_DRUGADVERS_OSTEOPO	Drug-induced osteoporosis	DLG5	Inverse variance weighted	16	-0.0937416	0.168205	0.577318	-0.423423	0.23594	0.910518	0.654802	1.2661	0.744758	0.660008	0	NA
ARID1A	finngen_R10_DRUGADVERS_OSTEOPO	Drug-induced osteoporosis	ARID1A	Inverse variance weighted	12	0.00380373	0.183584	0.98347	-0.35602	0.363628	1.00381	0.700458	1.43854	0.50103	0.853783	0	NA
NELL2	finngen_R10_DRUGADVERS_OSTEOPO	Drug-induced osteoporosis	NELL2	Inverse variance weighted	11	-0.103055	0.162641	0.526319	-0.421832	0.215722	0.902077	0.655844	1.24076	0.118859	0.418365	0.0249197	NA
CDK10	finngen_R10_DRUGADVERS_OSTEOPO	Drug-induced osteoporosis	CDK10	Inverse variance weighted	14	0.0360949	0.141328	0.798416	-0.240908	0.313097	1.03675	0.785914	1.36765	0.523709	0.858775	0	NA
SLC40A1	finngen_R10_DRUGADVERS_OSTEOPO	Drug-induced osteoporosis	SLC40A1	Inverse variance weighted	19	0.0190801	0.189709	0.919888	-0.35275	0.390911	1.01926	0.702753	1.47833	0.395396	0.278192	0.143845	NA
PANX1	finngen_R10_DRUGADVERS_OSTEOPO	Drug-induced osteoporosis	PANX1	Inverse variance weighted	22	-0.17838	0.17554	0.309543	-0.522438	0.165677	0.836624	0.593073	1.18019	0.791132	0.999201	0	NA
SHMT1	finngen_R10_DRUGADVERS_OSTEOPO	Drug-induced osteoporosis	SHMT1	Inverse variance weighted	17	0.0350559	0.204449	0.863858	-0.365664	0.435776	1.03568	0.693736	1.54616	0.257657	0.149028	0.2668	NA
FECH	finngen_R10_DRUGADVERS_OSTEOPO	Drug-induced osteoporosis	FECH	Inverse variance weighted	11	-0.0173458	0.144498	0.90445	-0.300562	0.26587	0.982804	0.740402	1.30457	0.355508	0.678466	0	NA
PRKAB1	finngen_R10_DRUGADVERS_OSTEOPO	Drug-induced osteoporosis	PRKAB1	Inverse variance weighted	15	0.0761167	0.169806	0.653967	-0.256702	0.408936	1.07909	0.773598	1.50521	0.184661	0.0690413	0.377576	NA
PTK2B	finngen_R10_DRUGADVERS_OSTEOPO	Drug-induced osteoporosis	PTK2B	Inverse variance weighted	20	-0.216397	0.202617	0.285516	-0.613526	0.180732	0.805416	0.541438	1.19809	0.368368	0.0699878	0.339176	NA
LILRB1	finngen_R10_DRUGADVERS_OSTEOPO	Drug-induced osteoporosis	LILRB1	Inverse variance weighted	15	0.236446	0.16246	0.145557	-0.0819766	0.554868	1.26674	0.921293	1.74171	0.681299	0.293469	0.142835	NA
NBL1	finngen_R10_DRUGADVERS_OSTEOPO	Drug-induced osteoporosis	NBL1	Inverse variance weighted	19	0.1383	0.14756	0.348633	-0.150918	0.427517	1.14832	0.859918	1.53345	0.892723	0.811036	0	NA
BAK1	finngen_R10_DRUGADVERS_OSTEOPO	Drug-induced osteoporosis	BAK1	Inverse variance weighted	11	-0.235994	0.141954	0.0964203	-0.514224	0.0422369	0.789786	0.597964	1.04314	0.774082	0.328475	0.121488	NA
NUP107	finngen_R10_DRUGADVERS_OSTEOPO	Drug-induced osteoporosis	NUP107	Inverse variance weighted	19	-0.08505	0.169936	0.616734	-0.418124	0.248024	0.918466	0.658281	1.28149	0.927564	0.900169	0	NA
EEF1A1	finngen_R10_DRUGADVERS_OSTEOPO	Drug-induced osteoporosis	EEF1A1	Inverse variance weighted	17	-0.0549064	0.133157	0.680087	-0.315894	0.206081	0.946574	0.729137	1.22885	0.403228	0.796221	0	NA
PIK3C2A	finngen_R10_DRUGADVERS_OSTEOPO	Drug-induced osteoporosis	PIK3C2A	Inverse variance weighted	18	0.0980838	0.217191	0.651556	-0.32761	0.523778	1.10306	0.720644	1.68839	0.233911	0.0119391	0.481746	NA
KHK	finngen_R10_DRUGADVERS_OSTEOPO	Drug-induced osteoporosis	KHK	Inverse variance weighted	25	0.0568384	0.200526	0.776835	-0.336193	0.44987	1.05848	0.714485	1.56811	0.292231	0.063677	0.320661	NA
MDM2	finngen_R10_DRUGADVERS_OSTEOPO	Drug-induced osteoporosis	MDM2	Inverse variance weighted	12	0.0129713	0.21236	0.951294	-0.403254	0.429197	1.01306	0.668142	1.53602	0.694123	0.592338	0	NA
XCL2	finngen_R10_DRUGADVERS_OSTEOPO	Drug-induced osteoporosis	XCL2	Inverse variance weighted	12	-0.0367419	0.0830138	0.658055	-0.199449	0.125965	0.963925	0.819182	1.13424	0.276851	0.669127	0	NA
SOD2	finngen_R10_DRUGADVERS_OSTEOPO	Drug-induced osteoporosis	SOD2	Inverse variance weighted	11	0.0920186	0.175646	0.600358	-0.252248	0.436286	1.09639	0.777052	1.54695	0.459042	0.802029	0	NA
OVGP1	finngen_R10_DRUGADVERS_OSTEOPO	Drug-induced osteoporosis	OVGP1	Inverse variance weighted	15	-0.128177	0.186372	0.491612	-0.493465	0.237112	0.879698	0.610507	1.26758	0.265908	0.654076	0	NA
IKZF1	finngen_R10_DRUGADVERS_OSTEOPO	Drug-induced osteoporosis	IKZF1	Inverse variance weighted	14	0.0244824	0.128232	0.848586	-0.226852	0.275817	1.02478	0.797039	1.31761	0.868468	0.99758	0	NA
KIR2DS4	finngen_R10_DRUGADVERS_OSTEOPO	Drug-induced osteoporosis	KIR2DS4	Inverse variance weighted	19	0.000838979	0.0864739	0.992259	-0.16865	0.170328	1.00084	0.844805	1.18569	0.239175	0.638954	0	NA
AATK	finngen_R10_DRUGADVERS_OSTEOPO	Drug-induced osteoporosis	AATK	Inverse variance weighted	16	-0.238905	0.180312	0.185187	-0.592315	0.114506	0.78749	0.553045	1.12132	0.0749178	0.181397	0.24083	NA
RTKN2	finngen_R10_DRUGADVERS_OSTEOPO	Drug-induced osteoporosis	RTKN2	Inverse variance weighted	18	-0.0307017	0.189026	0.870975	-0.401193	0.33979	0.969765	0.669521	1.40465	0.383747	0.393869	0.0513694	NA
ITPA	finngen_R10_DRUGADVERS_OSTEOPO	Drug-induced osteoporosis	ITPA	Inverse variance weighted	12	-0.0965835	0.210038	0.645632	-0.508258	0.315091	0.907934	0.601543	1.37038	0.548817	0.409623	0.0358888	NA
MTRF1L	finngen_R10_DRUGADVERS_OSTEOPO	Drug-induced osteoporosis	MTRF1L	Inverse variance weighted	13	-0.114483	0.148641	0.441181	-0.40582	0.176853	0.891827	0.66643	1.19346	0.874645	0.326149	0.118443	NA
UCP2	finngen_R10_DRUGADVERS_OSTEOPO	Drug-induced osteoporosis	UCP2	Inverse variance weighted	22	0.203844	0.153236	0.183432	-0.0964986	0.504187	1.22611	0.908011	1.65564	0.853062	0.19189	0.204309	NA
BCR	finngen_R10_DRUGADVERS_OSTEOPO	Drug-induced osteoporosis	BCR	Inverse variance weighted	12	0.0184957	0.172337	0.914533	-0.319285	0.356276	1.01867	0.726668	1.428	0.615149	0.945748	0	NA
C1QTNF6	finngen_R10_DRUGADVERS_OSTEOPO	Drug-induced osteoporosis	C1QTNF6	Inverse variance weighted	12	0.570198	0.206558	0.00577173	0.165344	0.975051	1.76862	1.1798	2.6513	0.683534	0.704943	0	NA
DHRS1	finngen_R10_DRUGADVERS_OSTEOPO	Drug-induced osteoporosis	DHRS1	Inverse variance weighted	23	0.00301004	0.103113	0.976712	-0.199092	0.205112	1.00301	0.819474	1.22766	0.331405	0.887499	0	NA
CAMKK2	finngen_R10_DRUGADVERS_OSTEOPO	Drug-induced osteoporosis	CAMKK2	Inverse variance weighted	22	-0.08688	0.175731	0.621029	-0.431312	0.257552	0.916787	0.649656	1.29376	0.443528	0.312028	0.110777	NA
IL12RB1	finngen_R10_DRUGADVERS_OSTEOPO	Drug-induced osteoporosis	IL12RB1	Inverse variance weighted	14	0.122335	0.201091	0.54295	-0.271803	0.516474	1.13013	0.762005	1.67611	0.62765	0.241829	0.194381	NA
MEG3	finngen_R10_DRUGADVERS_OSTEOPO	Drug-induced osteoporosis	MEG3	Inverse variance weighted	12	-0.111509	0.28666	0.69728	-0.673362	0.450344	0.894483	0.509991	1.56885	0.219847	0.442496	0.000832499	NA
EPDR1	finngen_R10_DRUGADVERS_OSTEOPO	Drug-induced osteoporosis	EPDR1	Inverse variance weighted	18	0.121971	0.180575	0.499384	-0.231956	0.475898	1.12972	0.792981	1.60946	0.936673	0.201386	0.21226	NA
PROK2	finngen_R10_DRUGADVERS_OSTEOPO	Drug-induced osteoporosis	PROK2	Inverse variance weighted	17	-0.168015	0.14842	0.257622	-0.458918	0.122887	0.845341	0.631967	1.13076	0.736947	0.603264	0	NA
PON2	finngen_R10_DRUGADVERS_OSTEOPO	Drug-induced osteoporosis	PON2	Inverse variance weighted	13	-0.0945029	0.18758	0.614402	-0.46216	0.273154	0.909825	0.629922	1.3141	0.315932	0.717015	0	NA
PLIN2	finngen_R10_DRUGADVERS_OSTEOPO	Drug-induced osteoporosis	PLIN2	Inverse variance weighted	14	0.0230147	0.17864	0.89749	-0.32712	0.37315	1.02328	0.720997	1.4523	0.287336	0.183903	0.250611	NA
C1QB	finngen_R10_DRUGADVERS_OSTEOPO	Drug-induced osteoporosis	C1QB	Inverse variance weighted	17	-0.133158	0.167437	0.426456	-0.461335	0.195019	0.875327	0.630442	1.21533	0.204974	0.651525	0	NA
KBTBD2	finngen_R10_DRUGADVERS_OSTEOPO	Drug-induced osteoporosis	KBTBD2	Inverse variance weighted	17	0.0648618	0.197778	0.742947	-0.322782	0.452506	1.06701	0.724131	1.57225	0.505092	0.0874002	0.336026	NA
CAPN1	finngen_R10_DRUGADVERS_OSTEOPO	Drug-induced osteoporosis	CAPN1	Inverse variance weighted	15	0.181506	0.15827	0.251457	-0.128702	0.491715	1.19902	0.879236	1.63512	0.771981	0.908591	0	NA
LCN8	finngen_R10_DRUGADVERS_OSTEOPO	Drug-induced osteoporosis	LCN8	Inverse variance weighted	6	-0.0747676	0.234356	0.7497	-0.534105	0.38457	0.927959	0.586194	1.46898	0.28386	0.0852192	0.482811	NA
SMOX	finngen_R10_DRUGADVERS_OSTEOPO	Drug-induced osteoporosis	SMOX	Inverse variance weighted	13	0.133608	0.1692	0.429736	-0.198025	0.465241	1.14294	0.82035	1.5924	0.649365	0.543403	0	NA
ATP1A4	finngen_R10_DRUGADVERS_OSTEOPO	Drug-induced osteoporosis	ATP1A4	Inverse variance weighted	9	0.0420272	0.226145	0.852569	-0.401217	0.485271	1.04292	0.669505	1.62462	0.165775	0.451968	0	NA
LEPR	finngen_R10_DRUGADVERS_OSTEOPO	Drug-induced osteoporosis	LEPR	Inverse variance weighted	18	0.0753634	0.155239	0.627346	-0.228906	0.379633	1.07828	0.795403	1.46175	0.261363	0.738227	0	NA
HKDC1	finngen_R10_DRUGADVERS_OSTEOPO	Drug-induced osteoporosis	HKDC1	Inverse variance weighted	20	0.478066	0.220295	0.0299976	0.0462888	0.909843	1.61295	1.04738	2.48393	0.595193	0.0375579	0.39268	NA
ITGB7	finngen_R10_DRUGADVERS_OSTEOPO	Drug-induced osteoporosis	ITGB7	Inverse variance weighted	10	0.205494	0.183815	0.263592	-0.154782	0.56577	1.22813	0.856601	1.7608	0.824409	0.929727	0	NA
COL9A3	finngen_R10_DRUGADVERS_OSTEOPO	Drug-induced osteoporosis	COL9A3	Inverse variance weighted	12	-0.140676	0.122635	0.251336	-0.38104	0.0996887	0.868771	0.683151	1.10483	0.170184	0.425914	0.0186556	NA
KLHL36	finngen_R10_DRUGADVERS_OSTEOPO	Drug-induced osteoporosis	KLHL36	Inverse variance weighted	12	-0.322922	0.210602	0.125194	-0.735702	0.0898575	0.72403	0.479169	1.09402	0.526923	0.537018	0	NA
PLEKHH2	finngen_R10_DRUGADVERS_OSTEOPO	Drug-induced osteoporosis	PLEKHH2	Inverse variance weighted	15	-0.488876	0.342439	0.153398	-1.16006	0.182304	0.613315	0.313469	1.19998	0.861264	0.469322	0	NA
FGFR2	finngen_R10_DRUGADVERS_OSTEOPO	Drug-induced osteoporosis	FGFR2	Inverse variance weighted	13	-0.0323608	0.208336	0.876561	-0.440699	0.375978	0.968157	0.643586	1.45641	0.464509	0.420602	0.0257034	NA
SLC5A11	finngen_R10_DRUGADVERS_OSTEOPO	Drug-induced osteoporosis	SLC5A11	Inverse variance weighted	11	-0.000350114	0.228852	0.998779	-0.448901	0.4482	0.99965	0.63833	1.56549	0.548171	0.849945	0	NA
TRBV7-1	finngen_R10_DRUGADVERS_OSTEOPO	Drug-induced osteoporosis	TRBV7-1	Inverse variance weighted	17	0.164352	0.0780038	0.0351204	0.0114641	0.317239	1.17863	1.01153	1.37333	0.827207	0.401508	0.0451575	NA
TRIM24	finngen_R10_DRUGADVERS_OSTEOPO	Drug-induced osteoporosis	TRIM24	Inverse variance weighted	18	-0.087343	0.192677	0.650324	-0.464991	0.290305	0.916363	0.628141	1.33683	0.547979	0.277598	0.147203	NA
CORIN	finngen_R10_DRUGADVERS_OSTEOPO	Drug-induced osteoporosis	CORIN	Inverse variance weighted	16	0.0357634	0.207169	0.862943	-0.370287	0.441814	1.03641	0.690536	1.55553	0.963032	0.162243	0.259566	NA
CD9	finngen_R10_DRUGADVERS_OSTEOPO	Drug-induced osteoporosis	CD9	Inverse variance weighted	20	-0.412793	0.182375	0.0236091	-0.770248	-0.0553382	0.661799	0.462898	0.946165	0.478471	0.374326	0.0659267	NA
DRAM1	finngen_R10_DRUGADVERS_OSTEOPO	Drug-induced osteoporosis	DRAM1	Inverse variance weighted	17	-0.112989	0.132031	0.39212	-0.37177	0.145791	0.89316	0.689513	1.15695	0.876674	0.630058	0	NA
SLC5A6	finngen_R10_DRUGADVERS_OSTEOPO	Drug-induced osteoporosis	SLC5A6	Inverse variance weighted	13	-0.238373	0.196445	0.224963	-0.623405	0.146659	0.787909	0.536116	1.15796	0.996852	0.601797	0	NA
TPMT	finngen_R10_DRUGADVERS_OSTEOPO	Drug-induced osteoporosis	TPMT	Inverse variance weighted	16	0.216946	0.207233	0.29516	-0.189231	0.623123	1.24228	0.827595	1.86474	0.189267	0.0747419	0.360767	NA
SMPD2	finngen_R10_DRUGADVERS_OSTEOPO	Drug-induced osteoporosis	SMPD2	Inverse variance weighted	10	-0.392422	0.236472	0.0970169	-0.855906	0.0710618	0.675419	0.424898	1.07365	0.676581	0.27976	0.177422	NA
THBS1	finngen_R10_DRUGADVERS_OSTEOPO	Drug-induced osteoporosis	THBS1	Inverse variance weighted	14	-0.116405	0.237427	0.623939	-0.581762	0.348952	0.890115	0.558913	1.41758	0.969423	0.00622012	0.554124	NA
EBPL	finngen_R10_DRUGADVERS_OSTEOPO	Drug-induced osteoporosis	EBPL	Inverse variance weighted	15	0.179198	0.138696	0.19635	-0.0926462	0.451043	1.19626	0.911516	1.56995	0.399077	0.112384	0.320325	NA
PPP5C	finngen_R10_DRUGADVERS_OSTEOPO	Drug-induced osteoporosis	PPP5C	Inverse variance weighted	11	0.136846	0.198176	0.489863	-0.25158	0.525272	1.14665	0.777572	1.69092	0.547019	0.739407	0	NA
STAG3	finngen_R10_DRUGADVERS_OSTEOPO	Drug-induced osteoporosis	STAG3	Inverse variance weighted	14	-0.121067	0.174002	0.486567	-0.462111	0.219977	0.885975	0.629953	1.24605	0.980042	0.876559	0	NA
IGLV4-60	finngen_R10_DRUGADVERS_OSTEOPO	Drug-induced osteoporosis	IGLV4-60	Inverse variance weighted	13	0.0526358	0.0883238	0.551214	-0.120479	0.22575	1.05405	0.886496	1.25326	0.709019	0.689929	0	NA
CYTL1	finngen_R10_DRUGADVERS_OSTEOPO	Drug-induced osteoporosis	CYTL1	Inverse variance weighted	11	0.223044	0.208622	0.285013	-0.185856	0.631944	1.24988	0.830393	1.88126	0.314609	0.933628	0	NA
ACYP2	finngen_R10_DRUGADVERS_OSTEOPO	Drug-induced osteoporosis	ACYP2	Inverse variance weighted	23	0.275166	0.210694	0.191554	-0.137795	0.688126	1.31675	0.871277	1.98998	0.0441521	0.06798	0.324809	NA
BLK	finngen_R10_DRUGADVERS_OSTEOPO	Drug-induced osteoporosis	BLK	Inverse variance weighted	22	-0.304677	0.200408	0.12844	-0.697477	0.0881226	0.737361	0.49784	1.09212	0.520666	0.630949	0	NA
ENOSF1	finngen_R10_DRUGADVERS_OSTEOPO	Drug-induced osteoporosis	ENOSF1	Inverse variance weighted	13	0.059701	0.159847	0.708785	-0.253599	0.373002	1.06152	0.776003	1.45209	0.0698289	0.367276	0.0786464	NA
SENP6	finngen_R10_DRUGADVERS_OSTEOPO	Drug-induced osteoporosis	SENP6	Inverse variance weighted	20	-0.0863674	0.172301	0.616188	-0.424077	0.251342	0.917257	0.654374	1.28575	0.907181	0.677146	0	NA
PKD2	finngen_R10_DRUGADVERS_OSTEOPO	Drug-induced osteoporosis	PKD2	Inverse variance weighted	9	-0.0235464	0.165478	0.886849	-0.347884	0.300791	0.976729	0.706181	1.35093	0.611633	0.926961	0	NA
DCLK2	finngen_R10_DRUGADVERS_OSTEOPO	Drug-induced osteoporosis	DCLK2	Inverse variance weighted	15	0.0159984	0.216547	0.941106	-0.408433	0.44043	1.01613	0.664691	1.55338	0.754326	0.642106	0	NA
TRGV3	finngen_R10_DRUGADVERS_OSTEOPO	Drug-induced osteoporosis	TRGV3	Inverse variance weighted	13	0.00310977	0.0850507	0.970833	-0.16359	0.169809	1.00311	0.84909	1.18508	0.313712	0.585632	0	NA
ORAI1	finngen_R10_DRUGADVERS_OSTEOPO	Drug-induced osteoporosis	ORAI1	Inverse variance weighted	14	-0.223511	0.196009	0.254158	-0.607688	0.160667	0.799706	0.544609	1.17429	0.77809	0.578341	0	NA
SIGLEC11	finngen_R10_DRUGADVERS_OSTEOPO	Drug-induced osteoporosis	SIGLEC11	Inverse variance weighted	13	0.119113	0.203748	0.55881	-0.280233	0.518459	1.1265	0.755608	1.67944	0.751664	0.136851	0.308412	NA
GPNMB	finngen_R10_DRUGADVERS_OSTEOPO	Drug-induced osteoporosis	GPNMB	Inverse variance weighted	20	0.484528	0.216641	0.0253159	0.0599116	0.909144	1.62341	1.06174	2.4822	0.903166	0.20495	0.20082	NA
NDUFV3	finngen_R10_DRUGADVERS_OSTEOPO	Drug-induced osteoporosis	NDUFV3	Inverse variance weighted	8	-0.076621	0.212706	0.718683	-0.493525	0.340283	0.926241	0.610471	1.40535	0.650481	0.694446	0	NA
HK2	finngen_R10_DRUGADVERS_OSTEOPO	Drug-induced osteoporosis	HK2	Inverse variance weighted	16	-0.10942	0.149217	0.46338	-0.401886	0.183046	0.896354	0.669057	1.20087	0.911993	0.177132	0.244943	NA
CD300LD	finngen_R10_DRUGADVERS_OSTEOPO	Drug-induced osteoporosis	CD300LD	Inverse variance weighted	14	0.262521	0.150304	0.0807075	-0.0320756	0.557117	1.3002	0.968433	1.74563	0.56871	0.81711	0	NA
VIPR1	finngen_R10_DRUGADVERS_OSTEOPO	Drug-induced osteoporosis	VIPR1	Inverse variance weighted	21	0.177273	0.162187	0.274385	-0.140613	0.495159	1.19396	0.868826	1.64076	0.0958518	0.621046	0	NA
COL5A3	finngen_R10_DRUGADVERS_OSTEOPO	Drug-induced osteoporosis	COL5A3	Inverse variance weighted	11	-0.159668	0.304551	0.600088	-0.756588	0.437252	0.852426	0.469265	1.54845	0.483776	0.709552	0	NA
CD1A	finngen_R10_DRUGADVERS_OSTEOPO	Drug-induced osteoporosis	CD1A	Inverse variance weighted	14	0.272795	0.175958	0.12106	-0.0720829	0.617672	1.31363	0.930454	1.85461	0.490084	0.838785	0	NA
LY96	finngen_R10_DRUGADVERS_OSTEOPO	Drug-induced osteoporosis	LY96	Inverse variance weighted	9	-0.0693569	0.220291	0.752881	-0.501126	0.362413	0.932994	0.605848	1.43679	0.700969	0.631126	0	NA
UTS2	finngen_R10_DRUGADVERS_OSTEOPO	Drug-induced osteoporosis	UTS2	Inverse variance weighted	7	0.0436155	0.207537	0.833545	-0.363157	0.450388	1.04458	0.695477	1.56892	0.700671	0.523181	0	NA
SLC22A4	finngen_R10_DRUGADVERS_OSTEOPO	Drug-induced osteoporosis	SLC22A4	Inverse variance weighted	19	-0.388663	0.187803	0.038497	-0.756758	-0.0205688	0.677962	0.469185	0.979641	0.383352	0.839177	0	NA
PGLYRP1	finngen_R10_DRUGADVERS_OSTEOPO	Drug-induced osteoporosis	PGLYRP1	Inverse variance weighted	11	-0.796671	0.447132	0.0747926	-1.67305	0.0797084	0.450827	0.187674	1.08297	0.168624	0.696639	0	NA
HLCS	finngen_R10_DRUGADVERS_OSTEOPO	Drug-induced osteoporosis	HLCS	Inverse variance weighted	12	0.403036	0.20321	0.0473286	0.00474441	0.801328	1.49636	1.00476	2.2285	0.996769	0.948048	0	NA
SERPINB9	finngen_R10_DRUGADVERS_OSTEOPO	Drug-induced osteoporosis	SERPINB9	Inverse variance weighted	13	0.179796	0.201187	0.371496	-0.214531	0.574122	1.19697	0.80692	1.77557	0.942976	0.814006	0	NA
ARRB2	finngen_R10_DRUGADVERS_OSTEOPO	Drug-induced osteoporosis	ARRB2	Inverse variance weighted	10	0.00257409	0.210474	0.990242	-0.409954	0.415102	1.00258	0.663681	1.51453	0.550612	0.746865	0	NA
DOCK8	finngen_R10_DRUGADVERS_OSTEOPO	Drug-induced osteoporosis	DOCK8	Inverse variance weighted	16	0.184044	0.170943	0.281641	-0.151004	0.519093	1.20207	0.859844	1.6805	0.810141	0.40472	0.042396	NA
ALOX15	finngen_R10_DRUGADVERS_OSTEOPO	Drug-induced osteoporosis	ALOX15	Inverse variance weighted	8	0.0622345	0.278951	0.823456	-0.48451	0.608979	1.06421	0.615999	1.83855	0.526896	0.100121	0.417314	NA
LILRA2	finngen_R10_DRUGADVERS_OSTEOPO	Drug-induced osteoporosis	LILRA2	Inverse variance weighted	6	0.0718749	0.219778	0.743642	-0.358889	0.502639	1.07452	0.698452	1.65308	0.596964	0.915158	0	NA
SRPRB	finngen_R10_DRUGADVERS_OSTEOPO	Drug-induced osteoporosis	SRPRB	Inverse variance weighted	13	-0.158896	0.195451	0.416236	-0.54198	0.224189	0.853085	0.581595	1.25131	0.633983	0.941018	0	NA
ALDH9A1	finngen_R10_DRUGADVERS_OSTEOPO	Drug-induced osteoporosis	ALDH9A1	Inverse variance weighted	14	-0.0151841	0.213112	0.943199	-0.432884	0.402516	0.984931	0.648635	1.49558	0.779898	0.138025	0.298864	NA
TNFRSF10B	finngen_R10_DRUGADVERS_OSTEOPO	Drug-induced osteoporosis	TNFRSF10B	Inverse variance weighted	11	-0.375027	0.193909	0.0531083	-0.755088	0.00503396	0.687271	0.469969	1.00505	0.773157	0.288119	0.163489	NA
TRPM6	finngen_R10_DRUGADVERS_OSTEOPO	Drug-induced osteoporosis	TRPM6	Inverse variance weighted	15	-0.508532	0.202967	0.012228	-0.906346	-0.110717	0.601378	0.403998	0.895192	0.560054	0.945682	0	NA
IRF6	finngen_R10_DRUGADVERS_OSTEOPO	Drug-induced osteoporosis	IRF6	Inverse variance weighted	10	0.0370331	0.204477	0.85628	-0.363741	0.437807	1.03773	0.695071	1.54931	0.658737	0.862141	0	NA
XCL1	finngen_R10_DRUGADVERS_OSTEOPO	Drug-induced osteoporosis	XCL1	Inverse variance weighted	14	0.139637	0.170479	0.412739	-0.194502	0.473775	1.14986	0.823244	1.60605	0.11442	0.642227	0	NA
XBP1	finngen_R10_DRUGADVERS_OSTEOPO	Drug-induced osteoporosis	XBP1	Inverse variance weighted	17	-0.0734776	0.15963	0.645301	-0.386352	0.239397	0.929157	0.679531	1.27048	0.963449	0.867486	0	NA
KYNU	finngen_R10_DRUGADVERS_OSTEOPO	Drug-induced osteoporosis	KYNU	Inverse variance weighted	12	0.108466	0.197571	0.583008	-0.278773	0.495705	1.11457	0.756712	1.64165	0.34173	0.384153	0.0623611	NA
PIGM	finngen_R10_DRUGADVERS_OSTEOPO	Drug-induced osteoporosis	PIGM	Inverse variance weighted	7	-0.0911137	0.193085	0.637009	-0.469559	0.287332	0.912914	0.625278	1.33287	0.363747	0.545381	0	NA
RNASE3	finngen_R10_DRUGADVERS_OSTEOPO	Drug-induced osteoporosis	RNASE3	Inverse variance weighted	15	0.0319036	0.147939	0.829257	-0.258057	0.321864	1.03242	0.772552	1.3797	0.104799	0.739299	0	NA
APOBEC3G	finngen_R10_DRUGADVERS_OSTEOPO	Drug-induced osteoporosis	APOBEC3G	Inverse variance weighted	11	-0.0430467	0.177486	0.808365	-0.390919	0.304825	0.957867	0.676435	1.35639	0.881333	0.75419	0	NA
LY75	finngen_R10_DRUGADVERS_OSTEOPO	Drug-induced osteoporosis	LY75	Inverse variance weighted	20	0.430733	0.165002	0.00904192	0.107328	0.754138	1.53839	1.1133	2.12578	0.117469	0.767474	0	NA
SMARCB1	finngen_R10_DRUGADVERS_OSTEOPO	Drug-induced osteoporosis	SMARCB1	Inverse variance weighted	8	0.388524	0.215251	0.0710775	-0.0333677	0.810416	1.4748	0.967183	2.24884	0.734133	0.999179	0	NA
NR2F6	finngen_R10_DRUGADVERS_OSTEOPO	Drug-induced osteoporosis	NR2F6	Inverse variance weighted	19	-0.114015	0.144925	0.431447	-0.398068	0.170038	0.892244	0.671616	1.18535	0.348451	0.972884	0	NA
CD47	finngen_R10_DRUGADVERS_OSTEOPO	Drug-induced osteoporosis	CD47	Inverse variance weighted	18	-0.00188384	0.179507	0.991627	-0.353717	0.349949	0.998118	0.702074	1.419	0.0635127	0.862146	0	NA
STK39	finngen_R10_DRUGADVERS_OSTEOPO	Drug-induced osteoporosis	STK39	Inverse variance weighted	12	0.0247972	0.199793	0.901225	-0.366797	0.416391	1.02511	0.69295	1.51648	0.930121	0.818799	0	NA
PVALB	finngen_R10_DRUGADVERS_OSTEOPO	Drug-induced osteoporosis	PVALB	Inverse variance weighted	7	0.0796382	0.16631	0.632042	-0.246329	0.405605	1.0829	0.781665	1.50021	0.636611	0.238621	0.249338	NA
SLC18A1	finngen_R10_DRUGADVERS_OSTEOPO	Drug-induced osteoporosis	SLC18A1	Inverse variance weighted	10	0.176371	0.22852	0.440235	-0.271528	0.62427	1.19288	0.762214	1.86688	0.670118	0.827072	0	NA
GPD2	finngen_R10_DRUGADVERS_OSTEOPO	Drug-induced osteoporosis	GPD2	Inverse variance weighted	10	-0.126041	0.202537	0.533738	-0.523014	0.270932	0.881579	0.592731	1.31119	0.89677	0.701714	0	NA
OPRL1	finngen_R10_DRUGADVERS_OSTEOPO	Drug-induced osteoporosis	OPRL1	Inverse variance weighted	15	0.154825	0.181659	0.394056	-0.201227	0.510877	1.16745	0.817727	1.66675	0.155597	0.0972168	0.338861	NA
SACM1L	finngen_R10_DRUGADVERS_OSTEOPO	Drug-induced osteoporosis	SACM1L	Inverse variance weighted	16	-0.119013	0.213713	0.577608	-0.53789	0.299864	0.887797	0.583979	1.34968	0.848113	0.112766	0.312378	NA
DDX5	finngen_R10_DRUGADVERS_OSTEOPO	Drug-induced osteoporosis	DDX5	Inverse variance weighted	11	0.124846	0.134457	0.35314	-0.138691	0.388382	1.13297	0.870497	1.47459	0.9912	0.499544	0	NA
GPR19	finngen_R10_DRUGADVERS_OSTEOPO	Drug-induced osteoporosis	GPR19	Inverse variance weighted	12	0.142743	0.200209	0.475863	-0.249666	0.535153	1.15343	0.779061	1.70771	0.627137	0.9803	0	NA
MCM8	finngen_R10_DRUGADVERS_OSTEOPO	Drug-induced osteoporosis	MCM8	Inverse variance weighted	12	-0.0211576	0.165414	0.898223	-0.345369	0.303054	0.979065	0.707959	1.35399	0.927863	0.571225	0	NA
TCN2	finngen_R10_DRUGADVERS_OSTEOPO	Drug-induced osteoporosis	TCN2	Inverse variance weighted	14	0.14941	0.197672	0.449739	-0.238026	0.536847	1.16115	0.788182	1.7106	0.601695	0.643373	0	NA
SLC38A1	finngen_R10_DRUGADVERS_OSTEOPO	Drug-induced osteoporosis	SLC38A1	Inverse variance weighted	17	0.206647	0.192125	0.282112	-0.169918	0.583213	1.22955	0.843734	1.79179	0.816947	0.413468	0.0348057	NA
GSR	finngen_R10_DRUGADVERS_OSTEOPO	Drug-induced osteoporosis	GSR	Inverse variance weighted	14	0.338629	0.20015	0.0906698	-0.0536653	0.730924	1.40302	0.947749	2.077	0.830062	0.234746	0.201089	NA
HLA-DPA1	finngen_R10_DRUGADVERS_OSTEOPO	Drug-induced osteoporosis	HLA-DPA1	Inverse variance weighted	17	0.197357	0.11057	0.0742776	-0.0193609	0.414075	1.21818	0.980825	1.51297	0.228658	0.477379	0	NA
GPR160	finngen_R10_DRUGADVERS_OSTEOPO	Drug-induced osteoporosis	GPR160	Inverse variance weighted	12	-0.120695	0.133645	0.36647	-0.382639	0.141248	0.886304	0.682059	1.15171	0.996384	0.362935	0.0840529	NA
CTH	finngen_R10_DRUGADVERS_OSTEOPO	Drug-induced osteoporosis	CTH	Inverse variance weighted	12	0.0763272	0.215887	0.723675	-0.346811	0.499466	1.07932	0.706939	1.64784	0.943946	0.915857	0	NA
FAS	finngen_R10_DRUGADVERS_OSTEOPO	Drug-induced osteoporosis	FAS	Inverse variance weighted	9	-0.112133	0.223229	0.615442	-0.549662	0.325397	0.893926	0.577145	1.38458	0.946326	0.656525	0	NA
DHFR	finngen_R10_DRUGADVERS_OSTEOPO	Drug-induced osteoporosis	DHFR	Inverse variance weighted	15	0.0953746	0.0921579	0.300714	-0.0852549	0.276004	1.10007	0.918278	1.31785	0.546505	0.877507	0	NA
DCBLD1	finngen_R10_DRUGADVERS_OSTEOPO	Drug-induced osteoporosis	DCBLD1	Inverse variance weighted	17	0.0746	0.207222	0.718847	-0.331556	0.480756	1.07745	0.717806	1.6173	0.748679	0.777091	0	NA
ZDHHC7	finngen_R10_DRUGADVERS_OSTEOPO	Drug-induced osteoporosis	ZDHHC7	Inverse variance weighted	19	0.437687	0.181993	0.0161741	0.0809805	0.794394	1.54912	1.08435	2.2131	0.246321	0.520002	0	NA
NDUFA6	finngen_R10_DRUGADVERS_OSTEOPO	Drug-induced osteoporosis	NDUFA6	Inverse variance weighted	8	-0.248694	0.223669	0.266187	-0.687085	0.189696	0.779818	0.50304	1.20888	0.623653	0.501078	0	NA
CELA1	finngen_R10_DRUGADVERS_OSTEOPO	Drug-induced osteoporosis	CELA1	Inverse variance weighted	12	-0.0524394	0.193419	0.7863	-0.431541	0.326662	0.948912	0.649507	1.38633	0.0244542	0.139965	0.313851	NA
SETD4	finngen_R10_DRUGADVERS_OSTEOPO	Drug-induced osteoporosis	SETD4	Inverse variance weighted	10	0.487946	0.377973	0.196719	-0.252881	1.22877	1.62897	0.77656	3.41703	0.541599	0.94103	0	NA
CLCN6	finngen_R10_DRUGADVERS_OSTEOPO	Drug-induced osteoporosis	CLCN6	Inverse variance weighted	7	-0.294216	0.439733	0.503444	-1.15609	0.56766	0.745115	0.314713	1.76413	0.610874	0.467255	0	NA
MSR1	finngen_R10_DRUGADVERS_OSTEOPO	Drug-induced osteoporosis	MSR1	Inverse variance weighted	21	-0.211905	0.211411	0.316183	-0.626271	0.202462	0.809042	0.534582	1.22441	0.0236048	0.050086	0.363125	NA
PKD2L1	finngen_R10_DRUGADVERS_OSTEOPO	Drug-induced osteoporosis	PKD2L1	Inverse variance weighted	4	-0.19207	0.216456	0.374897	-0.616324	0.232184	0.825249	0.539925	1.26135	0.440266	0.507069	0	NA
H6PD	finngen_R10_DRUGADVERS_OSTEOPO	Drug-induced osteoporosis	H6PD	Inverse variance weighted	10	0.332077	0.165912	0.0453362	0.00688899	0.657264	1.39386	1.00691	1.92951	0.34449	0.960446	0	NA
BAMBI	finngen_R10_DRUGADVERS_OSTEOPO	Drug-induced osteoporosis	BAMBI	Inverse variance weighted	11	-0.00556876	0.386129	0.988493	-0.762381	0.751244	0.994447	0.466554	2.11963	0.638771	0.93953	0	NA
FLCN	finngen_R10_DRUGADVERS_OSTEOPO	Drug-induced osteoporosis	FLCN	Inverse variance weighted	12	0.145251	0.223251	0.515294	-0.292321	0.582823	1.15633	0.746529	1.79109	0.807201	0.988846	0	NA
IL32	finngen_R10_DRUGADVERS_OSTEOPO	Drug-induced osteoporosis	IL32	Inverse variance weighted	15	0.187767	0.126999	0.139274	-0.06115	0.436684	1.20655	0.940682	1.54757	0.942122	0.816511	0	NA
ADORA3	finngen_R10_DRUGADVERS_OSTEOPO	Drug-induced osteoporosis	ADORA3	Inverse variance weighted	10	-0.491083	0.501975	0.327924	-1.47495	0.492787	0.611963	0.228789	1.63687	0.680557	0.234443	0.226728	NA
CD59	finngen_R10_DRUGADVERS_OSTEOPO	Drug-induced osteoporosis	CD59	Inverse variance weighted	13	-0.225016	0.145021	0.120757	-0.509258	0.0592262	0.798504	0.600941	1.06102	0.69008	0.965217	0	NA
CLK4	finngen_R10_DRUGADVERS_OSTEOPO	Drug-induced osteoporosis	CLK4	Inverse variance weighted	16	-0.0701323	0.163821	0.668575	-0.391221	0.250956	0.93227	0.676231	1.28525	0.865107	0.294703	0.138642	NA
PTPRM	finngen_R10_DRUGADVERS_OSTEOPO	Drug-induced osteoporosis	PTPRM	Inverse variance weighted	18	-0.0883462	0.163572	0.589124	-0.408947	0.232255	0.915444	0.664349	1.26144	0.628624	0.15845	0.251896	NA
TPP2	finngen_R10_DRUGADVERS_OSTEOPO	Drug-induced osteoporosis	TPP2	Inverse variance weighted	14	0.245317	0.190435	0.197679	-0.127936	0.618571	1.27803	0.87991	1.85627	0.953793	0.853417	0	NA
PADI4	finngen_R10_DRUGADVERS_OSTEOPO	Drug-induced osteoporosis	PADI4	Inverse variance weighted	13	0.00322787	0.209106	0.987684	-0.406619	0.413075	1.00323	0.665898	1.51146	0.517035	0.823947	0	NA
ATP1B1	finngen_R10_DRUGADVERS_OSTEOPO	Drug-induced osteoporosis	ATP1B1	Inverse variance weighted	22	-0.124948	0.174909	0.475005	-0.467768	0.217873	0.882543	0.626399	1.24343	0.11409	0.155446	0.235879	NA
CACNB3	finngen_R10_DRUGADVERS_OSTEOPO	Drug-induced osteoporosis	CACNB3	Inverse variance weighted	11	0.427052	0.222975	0.055461	-0.00997878	0.864082	1.53273	0.990071	2.37283	0.767421	0.549594	0	NA
ORAI2	finngen_R10_DRUGADVERS_OSTEOPO	Drug-induced osteoporosis	ORAI2	Inverse variance weighted	11	-0.188425	0.172996	0.27607	-0.527497	0.150646	0.828262	0.59008	1.16259	0.6262	0.504116	0	NA
ADORA2B	finngen_R10_DRUGADVERS_OSTEOPO	Drug-induced osteoporosis	ADORA2B	Inverse variance weighted	11	-0.0549433	0.223431	0.805754	-0.492868	0.382981	0.946539	0.610872	1.46665	0.149837	0.127609	0.338795	NA
CMTM8	finngen_R10_DRUGADVERS_OSTEOPO	Drug-induced osteoporosis	CMTM8	Inverse variance weighted	13	0.117955	0.109962	0.283411	-0.0975706	0.33348	1.12519	0.907038	1.39582	0.548898	0.784054	0	NA
XPNPEP1	finngen_R10_DRUGADVERS_OSTEOPO	Drug-induced osteoporosis	XPNPEP1	Inverse variance weighted	18	0.117949	0.205423	0.565848	-0.284681	0.520579	1.12519	0.752254	1.683	0.114568	0.423256	0.0266767	NA
TMEM9B	finngen_R10_DRUGADVERS_OSTEOPO	Drug-induced osteoporosis	TMEM9B	Inverse variance weighted	9	-0.0272639	0.224256	0.903235	-0.466805	0.412278	0.973104	0.627002	1.51025	0.535377	0.97447	0	NA
PDE1B	finngen_R10_DRUGADVERS_OSTEOPO	Drug-induced osteoporosis	PDE1B	Inverse variance weighted	16	0.061084	0.178891	0.732758	-0.289542	0.41171	1.06299	0.748606	1.5094	0.538857	0.846818	0	NA
UPK3A	finngen_R10_DRUGADVERS_OSTEOPO	Drug-induced osteoporosis	UPK3A	Inverse variance weighted	5	0.0968322	0.141205	0.492867	-0.17993	0.373594	1.10168	0.835329	1.45295	0.369877	0.718731	0	NA
TNFAIP6	finngen_R10_DRUGADVERS_OSTEOPO	Drug-induced osteoporosis	TNFAIP6	Inverse variance weighted	13	0.214707	0.232948	0.356689	-0.241872	0.671285	1.2395	0.785157	1.95675	0.512863	0.299126	0.144374	NA
TCF19	finngen_R10_DRUGADVERS_OSTEOPO	Drug-induced osteoporosis	TCF19	Inverse variance weighted	8	-0.259584	0.116824	0.0262829	-0.488559	-0.0306086	0.771372	0.61351	0.969855	0.130166	0.390965	0.0507709	NA
LIMK1	finngen_R10_DRUGADVERS_OSTEOPO	Drug-induced osteoporosis	LIMK1	Inverse variance weighted	19	0.105354	0.142738	0.460457	-0.174412	0.38512	1.1111	0.839951	1.46979	0.855354	0.322091	0.108577	NA
SPTLC2	finngen_R10_DRUGADVERS_OSTEOPO	Drug-induced osteoporosis	SPTLC2	Inverse variance weighted	16	0.327686	0.269667	0.224309	-0.200862	0.856234	1.38775	0.818025	2.35428	0.655924	0.0040914	0.5513	NA
PTPN12	finngen_R10_DRUGADVERS_OSTEOPO	Drug-induced osteoporosis	PTPN12	Inverse variance weighted	18	0.447783	0.164236	0.00640164	0.125881	0.769685	1.56484	1.13415	2.15909	0.999586	0.737276	0	NA
PLD2	finngen_R10_DRUGADVERS_OSTEOPO	Drug-induced osteoporosis	PLD2	Inverse variance weighted	10	0.0482846	0.184145	0.79316	-0.312639	0.409209	1.04947	0.731514	1.50563	0.742468	0.715338	0	NA
EPHA1	finngen_R10_DRUGADVERS_OSTEOPO	Drug-induced osteoporosis	EPHA1	Inverse variance weighted	9	0.364302	0.271696	0.179971	-0.168222	0.896826	1.43951	0.845166	2.45181	0.622569	0.142653	0.34407	NA
DDO	finngen_R10_DRUGADVERS_OSTEOPO	Drug-induced osteoporosis	DDO	Inverse variance weighted	13	-0.166917	0.178018	0.348431	-0.515833	0.181999	0.84627	0.597003	1.19961	0.586037	0.866845	0	NA
PLA2G4B	finngen_R10_DRUGADVERS_OSTEOPO	Drug-induced osteoporosis	PLA2G4B	Inverse variance weighted	15	0.43746	0.252581	0.0832807	-0.0575986	0.932519	1.54877	0.944029	2.5409	0.37683	0.0453507	0.417569	NA
ESYT2	finngen_R10_DRUGADVERS_OSTEOPO	Drug-induced osteoporosis	ESYT2	Inverse variance weighted	14	-0.170279	0.222374	0.443835	-0.606131	0.265573	0.84343	0.545457	1.30418	0.882449	0.376787	0.0686543	NA
FKRP	finngen_R10_DRUGADVERS_OSTEOPO	Drug-induced osteoporosis	FKRP	Inverse variance weighted	8	0.0379843	0.225014	0.865947	-0.403043	0.479012	1.03871	0.668283	1.61448	0.270363	0.484194	0	NA
EIF2B1	finngen_R10_DRUGADVERS_OSTEOPO	Drug-induced osteoporosis	EIF2B1	Inverse variance weighted	16	0.288912	0.227005	0.203121	-0.156018	0.733841	1.33497	0.855544	2.08307	0.141604	0.334186	0.10434	NA
CLEC3B	finngen_R10_DRUGADVERS_OSTEOPO	Drug-induced osteoporosis	CLEC3B	Inverse variance weighted	12	0.249783	0.409885	0.542261	-0.553591	1.05316	1.28375	0.574882	2.86669	0.53848	0.555985	0	NA
DTNBP1	finngen_R10_DRUGADVERS_OSTEOPO	Drug-induced osteoporosis	DTNBP1	Inverse variance weighted	14	0.152565	0.23794	0.521397	-0.313797	0.618927	1.16482	0.730668	1.85693	0.736968	0.350759	0.0930564	NA
IMPA2	finngen_R10_DRUGADVERS_OSTEOPO	Drug-induced osteoporosis	IMPA2	Inverse variance weighted	11	-0.0955204	0.255887	0.708932	-0.597059	0.406019	0.9089	0.550428	1.50083	0.410128	0.0246543	0.512807	NA
TXNDC12	finngen_R10_DRUGADVERS_OSTEOPO	Drug-induced osteoporosis	TXNDC12	Inverse variance weighted	9	0.108048	0.248262	0.663406	-0.378546	0.594641	1.1141	0.684856	1.81238	0.151645	0.175324	0.303894	NA
RRM1	finngen_R10_DRUGADVERS_OSTEOPO	Drug-induced osteoporosis	RRM1	Inverse variance weighted	9	0.208007	0.196705	0.290302	-0.177534	0.593549	1.23122	0.837332	1.8104	0.658942	0.818725	0	NA
KLRD1	finngen_R10_DRUGADVERS_OSTEOPO	Drug-induced osteoporosis	KLRD1	Inverse variance weighted	7	0.392777	0.575494	0.494921	-0.735192	1.52075	1.48109	0.479413	4.57564	0.705154	0.417072	0.00906165	NA
APOBEC3A	finngen_R10_DRUGADVERS_OSTEOPO	Drug-induced osteoporosis	APOBEC3A	Inverse variance weighted	11	-0.0765975	0.156583	0.624713	-0.3835	0.230305	0.926263	0.681472	1.25898	0.918819	0.588706	0	NA
ANGPT1	finngen_R10_DRUGADVERS_OSTEOPO	Drug-induced osteoporosis	ANGPT1	Inverse variance weighted	20	0.0298556	0.173856	0.863653	-0.310902	0.370613	1.03031	0.732786	1.44862	0.181553	0.177796	0.224375	NA
TRIT1	finngen_R10_DRUGADVERS_OSTEOPO	Drug-induced osteoporosis	TRIT1	Inverse variance weighted	15	-0.229275	0.163931	0.161931	-0.55058	0.0920301	0.79511	0.576615	1.0964	0.453822	0.542627	0	NA
GALT	finngen_R10_DRUGADVERS_OSTEOPO	Drug-induced osteoporosis	GALT	Inverse variance weighted	9	0.223757	0.195957	0.253509	-0.160319	0.607832	1.25077	0.851872	1.83645	0.61314	0.772629	0	NA
TRAP1	finngen_R10_DRUGADVERS_OSTEOPO	Drug-induced osteoporosis	TRAP1	Inverse variance weighted	14	0.106081	0.21759	0.625885	-0.320395	0.532556	1.11191	0.725862	1.70328	0.625042	0.010882	0.525944	NA
FES	finngen_R10_DRUGADVERS_OSTEOPO	Drug-induced osteoporosis	FES	Inverse variance weighted	18	0.240761	0.154023	0.118016	-0.0611234	0.542646	1.27222	0.940707	1.72055	0.322155	0.431695	0.0195024	NA
CD200R1	finngen_R10_DRUGADVERS_OSTEOPO	Drug-induced osteoporosis	CD200R1	Inverse variance weighted	15	-0.00731169	0.242966	0.975992	-0.483525	0.468901	0.992715	0.616606	1.59824	0.506296	0.184617	0.243566	NA
TNNT3	finngen_R10_DRUGADVERS_OSTEOPO	Drug-induced osteoporosis	TNNT3	Inverse variance weighted	8	-0.125559	0.251218	0.617216	-0.617947	0.366829	0.882004	0.53905	1.44315	0.258612	0.0882549	0.435318	NA
ALDH8A1	finngen_R10_DRUGADVERS_OSTEOPO	Drug-induced osteoporosis	ALDH8A1	Inverse variance weighted	10	-0.135548	0.215179	0.52874	-0.557299	0.286203	0.873237	0.572754	1.33136	0.465741	0.681917	0	NA
STK32C	finngen_R10_DRUGADVERS_OSTEOPO	Drug-induced osteoporosis	STK32C	Inverse variance weighted	17	-0.219695	0.138782	0.113418	-0.491708	0.0523189	0.802764	0.611581	1.05371	0.367693	0.76293	0	NA
CST7	finngen_R10_DRUGADVERS_OSTEOPO	Drug-induced osteoporosis	CST7	Inverse variance weighted	12	-0.377474	0.212224	0.0752954	-0.793432	0.0384845	0.685591	0.45229	1.03923	0.228393	0.183585	0.265505	NA
TM2D1	finngen_R10_DRUGADVERS_OSTEOPO	Drug-induced osteoporosis	TM2D1	Inverse variance weighted	11	-0.146759	0.207103	0.478554	-0.552681	0.259162	0.863502	0.575405	1.29584	0.468341	0.755316	0	NA
SERPINB1	finngen_R10_DRUGADVERS_OSTEOPO	Drug-induced osteoporosis	SERPINB1	Inverse variance weighted	13	0.220884	0.198126	0.264908	-0.167443	0.609211	1.24718	0.845825	1.83898	0.747842	0.839659	0	NA
ANXA1	finngen_R10_DRUGADVERS_OSTEOPO	Drug-induced osteoporosis	ANXA1	Inverse variance weighted	18	0.192617	0.179574	0.283436	-0.159349	0.544584	1.21242	0.852699	1.72389	0.63748	0.161193	0.249258	NA
HPGD	finngen_R10_DRUGADVERS_OSTEOPO	Drug-induced osteoporosis	HPGD	Inverse variance weighted	18	0.0270119	0.174505	0.876985	-0.315017	0.369041	1.02738	0.729777	1.44635	0.342093	0.848551	0	NA
OASL	finngen_R10_DRUGADVERS_OSTEOPO	Drug-induced osteoporosis	OASL	Inverse variance weighted	19	0.179545	0.169111	0.288371	-0.151912	0.511002	1.19667	0.859064	1.66696	0.681102	0.677328	0	NA
M6PR	finngen_R10_DRUGADVERS_OSTEOPO	Drug-induced osteoporosis	M6PR	Wald ratio	1	2.39941	3.09894	0.438772	-3.6745	8.47332	11.0167	0.025362	4785.4	NA	NA	NA	0.00072597
KLHL35	finngen_R10_DRUGADVERS_OSTEOPO	Drug-induced osteoporosis	KLHL35	Inverse variance weighted	13	-0.305744	0.20417	0.134265	-0.705918	0.0944303	0.736575	0.493655	1.09903	0.759199	0.392786	0.0535644	NA
MMP25	finngen_R10_DRUGADVERS_OSTEOPO	Drug-induced osteoporosis	MMP25	Inverse variance weighted	12	0.252214	0.2087	0.226855	-0.156839	0.661267	1.28687	0.854842	1.93725	0.090113	0.100834	0.362134	NA
STX4	finngen_R10_DRUGADVERS_OSTEOPO	Drug-induced osteoporosis	STX4	Inverse variance weighted	12	0.0662672	0.287272	0.817565	-0.496785	0.62932	1.06851	0.608484	1.87633	0.617585	0.118004	0.340155	NA
KLC1	finngen_R10_DRUGADVERS_OSTEOPO	Drug-induced osteoporosis	KLC1	Inverse variance weighted	12	-0.316109	0.229441	0.168286	-0.765814	0.133596	0.72898	0.464955	1.14293	0.89352	0.240065	0.207129	NA
CAPG	finngen_R10_DRUGADVERS_OSTEOPO	Drug-induced osteoporosis	CAPG	Inverse variance weighted	15	0.101033	0.118229	0.392799	-0.130696	0.332763	1.10631	0.877484	1.39482	0.352042	0.856001	0	NA
THBD	finngen_R10_DRUGADVERS_OSTEOPO	Drug-induced osteoporosis	THBD	Inverse variance weighted	10	0.168931	0.290382	0.560731	-0.400217	0.738079	1.18404	0.670175	2.09191	0.0683934	0.00794357	0.596614	NA
TIMP2	finngen_R10_DRUGADVERS_OSTEOPO	Drug-induced osteoporosis	TIMP2	Inverse variance weighted	12	0.0145844	0.206672	0.943742	-0.390493	0.419662	1.01469	0.676723	1.52145	0.512679	0.876833	0	NA
CD302	finngen_R10_DRUGADVERS_OSTEOPO	Drug-induced osteoporosis	CD302	Inverse variance weighted	16	-0.00229175	0.190936	0.990423	-0.376527	0.371944	0.997711	0.686241	1.45055	0.878629	0.696341	0	NA
CDKN2B	finngen_R10_DRUGADVERS_OSTEOPO	Drug-induced osteoporosis	CDKN2B	Inverse variance weighted	10	0.0038629	0.22283	0.986169	-0.432884	0.44061	1.00387	0.648636	1.55365	0.989663	0.455031	0	NA
IGLC2	finngen_R10_DRUGADVERS_OSTEOPO	Drug-induced osteoporosis	IGLC2	Inverse variance weighted	9	-0.116013	0.0857171	0.175916	-0.284018	0.0519929	0.890464	0.752753	1.05337	0.591551	0.953121	0	NA
HMBS	finngen_R10_DRUGADVERS_OSTEOPO	Drug-induced osteoporosis	HMBS	Inverse variance weighted	11	-0.0183636	0.194352	0.924723	-0.399294	0.362567	0.981804	0.670793	1.43701	0.3324	0.513885	0	NA
P2RY13	finngen_R10_DRUGADVERS_OSTEOPO	Drug-induced osteoporosis	P2RY13	Inverse variance weighted	10	0.397536	0.230782	0.0849677	-0.0547963	0.849868	1.48815	0.946678	2.33934	0.166662	0.585032	0	NA
TNNC2	finngen_R10_DRUGADVERS_OSTEOPO	Drug-induced osteoporosis	TNNC2	Inverse variance weighted	9	-0.112284	0.337761	0.73956	-0.774295	0.549727	0.89379	0.461029	1.73278	0.923204	0.0370118	0.512167	NA
MAN1B1	finngen_R10_DRUGADVERS_OSTEOPO	Drug-induced osteoporosis	MAN1B1	Inverse variance weighted	17	0.00631912	0.171335	0.970579	-0.329498	0.342136	1.00634	0.719285	1.40795	0.840836	0.434575	0.0163357	NA
EGLN2	finngen_R10_DRUGADVERS_OSTEOPO	Drug-induced osteoporosis	EGLN2	Inverse variance weighted	17	-0.0748217	0.173774	0.666783	-0.41542	0.265776	0.927909	0.660063	1.30444	0.169545	0.329464	0.106416	NA
SMPDL3A	finngen_R10_DRUGADVERS_OSTEOPO	Drug-induced osteoporosis	SMPDL3A	Inverse variance weighted	16	0.116494	0.16378	0.476908	-0.204515	0.437504	1.12355	0.815042	1.54884	0.584949	0.27413	0.156599	NA
NTSR1	finngen_R10_DRUGADVERS_OSTEOPO	Drug-induced osteoporosis	NTSR1	Inverse variance weighted	10	0.121442	0.201915	0.54754	-0.274311	0.517194	1.12912	0.760096	1.67731	0.455101	0.351108	0.0993076	NA
GUCY1B2	finngen_R10_DRUGADVERS_OSTEOPO	Drug-induced osteoporosis	GUCY1B2	Inverse variance weighted	17	-0.143405	0.180751	0.427553	-0.497676	0.210866	0.866403	0.607942	1.23475	0.403202	0.955961	0	NA
EFEMP2	finngen_R10_DRUGADVERS_OSTEOPO	Drug-induced osteoporosis	EFEMP2	Inverse variance weighted	14	-0.0110358	0.231527	0.961983	-0.464829	0.442757	0.989025	0.628243	1.55699	0.419992	0.314123	0.127067	NA
CA2	finngen_R10_DRUGADVERS_OSTEOPO	Drug-induced osteoporosis	CA2	Inverse variance weighted	18	-0.283193	0.168086	0.0920251	-0.612641	0.0462554	0.753375	0.541918	1.04734	0.864985	0.666004	0	NA
BTN3A1	finngen_R10_DRUGADVERS_OSTEOPO	Drug-induced osteoporosis	BTN3A1	Inverse variance weighted	15	-0.306669	0.177629	0.0842647	-0.654821	0.0414834	0.735894	0.519535	1.04236	0.685976	0.395847	0.0504869	NA
SLC22A18	finngen_R10_DRUGADVERS_OSTEOPO	Drug-induced osteoporosis	SLC22A18	Inverse variance weighted	11	0.0869352	0.187564	0.64301	-0.280691	0.454562	1.09083	0.755262	1.57548	0.379694	0.402288	0.0426795	NA
MARK3	finngen_R10_DRUGADVERS_OSTEOPO	Drug-induced osteoporosis	MARK3	Inverse variance weighted	14	-0.149332	0.207088	0.470847	-0.555225	0.256561	0.861283	0.573943	1.29248	0.211125	0.368541	0.0764163	NA
TPP1	finngen_R10_DRUGADVERS_OSTEOPO	Drug-induced osteoporosis	TPP1	Inverse variance weighted	12	0.252285	0.261377	0.334437	-0.260013	0.764583	1.28696	0.771041	2.1481	0.348693	0.0858717	0.382688	NA
IL16	finngen_R10_DRUGADVERS_OSTEOPO	Drug-induced osteoporosis	IL16	Inverse variance weighted	14	-0.221647	0.176909	0.210247	-0.568389	0.125095	0.801198	0.566437	1.13326	0.388086	0.657311	0	NA
TANC2	finngen_R10_DRUGADVERS_OSTEOPO	Drug-induced osteoporosis	TANC2	Inverse variance weighted	12	-0.142546	0.179275	0.426539	-0.493925	0.208832	0.867147	0.610227	1.23224	0.509899	0.733559	0	NA
SOAT1	finngen_R10_DRUGADVERS_OSTEOPO	Drug-induced osteoporosis	SOAT1	Inverse variance weighted	16	-0.14724	0.236584	0.533706	-0.610945	0.316464	0.863087	0.542838	1.37227	0.140511	0.247353	0.180212	NA
FGFBP2	finngen_R10_DRUGADVERS_OSTEOPO	Drug-induced osteoporosis	FGFBP2	Inverse variance weighted	14	0.244861	0.213105	0.250548	-0.172824	0.662547	1.27744	0.841286	1.93973	0.608361	0.942511	0	NA
ACP6	finngen_R10_DRUGADVERS_OSTEOPO	Drug-induced osteoporosis	ACP6	Inverse variance weighted	11	0.0824366	0.146043	0.572435	-0.203807	0.368681	1.08593	0.815619	1.44583	0.554559	0.885507	0	NA
CD226	finngen_R10_DRUGADVERS_OSTEOPO	Drug-induced osteoporosis	CD226	Inverse variance weighted	10	-0.0285712	0.300951	0.924365	-0.618435	0.561292	0.971833	0.538787	1.75294	0.259661	0.0795989	0.417003	NA
NR1H3	finngen_R10_DRUGADVERS_OSTEOPO	Drug-induced osteoporosis	NR1H3	Inverse variance weighted	11	0.0014727	0.14332	0.991801	-0.279435	0.28238	1.00147	0.756211	1.32628	0.849104	0.992577	0	NA
ALDH16A1	finngen_R10_DRUGADVERS_OSTEOPO	Drug-induced osteoporosis	ALDH16A1	Inverse variance weighted	7	-0.0872545	0.155301	0.574225	-0.391645	0.217136	0.916444	0.675944	1.24251	0.521157	0.744144	0	NA
MARK4	finngen_R10_DRUGADVERS_OSTEOPO	Drug-induced osteoporosis	MARK4	Inverse variance weighted	12	-0.163392	0.25578	0.522954	-0.664721	0.337937	0.849258	0.514417	1.40205	0.376639	0.118344	0.339734	NA
HPD	finngen_R10_DRUGADVERS_OSTEOPO	Drug-induced osteoporosis	HPD	Inverse variance weighted	11	0.267038	0.162734	0.100808	-0.0519204	0.585996	1.30609	0.949404	1.79678	0.928774	0.523346	0	NA
AXIN1	finngen_R10_DRUGADVERS_OSTEOPO	Drug-induced osteoporosis	AXIN1	Inverse variance weighted	13	-0.137981	0.161188	0.391983	-0.45391	0.177947	0.871115	0.63514	1.19476	0.516071	0.784267	0	NA
FZD1	finngen_R10_DRUGADVERS_OSTEOPO	Drug-induced osteoporosis	FZD1	Inverse variance weighted	10	-0.0311433	0.204612	0.879024	-0.432182	0.369896	0.969337	0.649091	1.44758	0.12726	0.526635	0	NA
GSTK1	finngen_R10_DRUGADVERS_OSTEOPO	Drug-induced osteoporosis	GSTK1	Inverse variance weighted	10	0.249779	0.257988	0.332955	-0.255878	0.755436	1.28374	0.774236	2.12854	0.945991	0.306711	0.148127	NA
HLA-DOB	finngen_R10_DRUGADVERS_OSTEOPO	Drug-induced osteoporosis	HLA-DOB	Inverse variance weighted	13	-0.0327961	0.09612	0.732953	-0.221191	0.155599	0.967736	0.801563	1.16836	0.755343	0.607942	0	NA
TPCN2	finngen_R10_DRUGADVERS_OSTEOPO	Drug-induced osteoporosis	TPCN2	Inverse variance weighted	22	-0.0176899	0.123282	0.885902	-0.259322	0.223943	0.982466	0.771574	1.251	0.743778	0.934121	0	NA
ARSB	finngen_R10_DRUGADVERS_OSTEOPO	Drug-induced osteoporosis	ARSB	Inverse variance weighted	15	0.145862	0.146986	0.321025	-0.14223	0.433954	1.15704	0.867421	1.54335	0.653909	0.876218	0	NA
ADAM10	finngen_R10_DRUGADVERS_OSTEOPO	Drug-induced osteoporosis	ADAM10	Inverse variance weighted	9	-0.415387	0.245593	0.090768	-0.89675	0.0659761	0.660085	0.407893	1.0682	0.644098	0.829751	0	NA
ST14	finngen_R10_DRUGADVERS_OSTEOPO	Drug-induced osteoporosis	ST14	Inverse variance weighted	13	-0.0812423	0.214716	0.705155	-0.502086	0.339601	0.92197	0.605267	1.40439	0.323184	0.774215	0	NA
IL12RB2	finngen_R10_DRUGADVERS_OSTEOPO	Drug-induced osteoporosis	IL12RB2	Inverse variance weighted	12	-0.0667463	0.243207	0.783745	-0.543432	0.409939	0.935433	0.580752	1.50673	0.833062	0.843071	0	NA
ITPR2	finngen_R10_DRUGADVERS_OSTEOPO	Drug-induced osteoporosis	ITPR2	Inverse variance weighted	15	0.282939	0.202343	0.162019	-0.113653	0.679532	1.32702	0.892567	1.97295	0.726623	0.357938	0.0849866	NA
GZMB	finngen_R10_DRUGADVERS_OSTEOPO	Drug-induced osteoporosis	GZMB	Inverse variance weighted	11	0.0961001	0.226624	0.671529	-0.348084	0.540284	1.10087	0.70604	1.71649	0.0533268	0.327868	0.122124	NA
NBN	finngen_R10_DRUGADVERS_OSTEOPO	Drug-induced osteoporosis	NBN	Inverse variance weighted	13	-0.147099	0.199974	0.461981	-0.539048	0.24485	0.863209	0.583303	1.27743	0.89503	0.759228	0	NA
KDSR	finngen_R10_DRUGADVERS_OSTEOPO	Drug-induced osteoporosis	KDSR	Inverse variance weighted	10	-0.105796	0.23044	0.646158	-0.557458	0.345865	0.899608	0.572663	1.41321	0.416381	0.246802	0.21323	NA
ENGASE	finngen_R10_DRUGADVERS_OSTEOPO	Drug-induced osteoporosis	ENGASE	Inverse variance weighted	11	-0.017507	0.165986	0.916001	-0.34284	0.307826	0.982645	0.709752	1.36046	0.790737	0.653653	0	NA
CTSB	finngen_R10_DRUGADVERS_OSTEOPO	Drug-induced osteoporosis	CTSB	Inverse variance weighted	18	-0.182089	0.181392	0.315456	-0.537617	0.17344	0.833527	0.584138	1.18939	0.0697546	0.361745	0.0779757	NA
LILRA1	finngen_R10_DRUGADVERS_OSTEOPO	Drug-induced osteoporosis	LILRA1	Inverse variance weighted	8	0.0611086	0.157588	0.698183	-0.247764	0.369981	1.06301	0.780544	1.44771	0.695224	0.862356	0	NA
VKORC1L1	finngen_R10_DRUGADVERS_OSTEOPO	Drug-induced osteoporosis	VKORC1L1	Inverse variance weighted	4	-0.140564	0.279093	0.614511	-0.687587	0.406459	0.868868	0.502788	1.50149	0.372642	0.710285	0	NA
MAPKAPK3	finngen_R10_DRUGADVERS_OSTEOPO	Drug-induced osteoporosis	MAPKAPK3	Inverse variance weighted	6	-0.262936	0.175841	0.134835	-0.607584	0.0817127	0.768791	0.544665	1.08514	0.985211	0.709796	0	NA
SCN9A	finngen_R10_DRUGADVERS_OSTEOPO	Drug-induced osteoporosis	SCN9A	Inverse variance weighted	14	-0.153759	0.215062	0.47464	-0.575281	0.267764	0.857479	0.562547	1.30704	0.969417	0.632674	0	NA
PSMB1	finngen_R10_DRUGADVERS_OSTEOPO	Drug-induced osteoporosis	PSMB1	Inverse variance weighted	7	0.325716	0.233471	0.162985	-0.131887	0.783319	1.38502	0.87644	2.18872	0.926467	0.86473	0	NA
GJB6	finngen_R10_DRUGADVERS_OSTEOPO	Drug-induced osteoporosis	GJB6	Inverse variance weighted	10	-0.218937	0.223196	0.326633	-0.656401	0.218527	0.803372	0.518715	1.24424	0.178501	0.495491	0	NA
MINK1	finngen_R10_DRUGADVERS_OSTEOPO	Drug-induced osteoporosis	MINK1	Inverse variance weighted	15	0.15545	0.184146	0.398576	-0.205477	0.516377	1.16818	0.814259	1.67594	0.415308	0.766165	0	NA
ADM	finngen_R10_DRUGADVERS_OSTEOPO	Drug-induced osteoporosis	ADM	Inverse variance weighted	12	0.355727	0.369299	0.335423	-0.368099	1.07955	1.42722	0.692049	2.94336	0.86029	0.397726	0.0483197	NA
TNFRSF14	finngen_R10_DRUGADVERS_OSTEOPO	Drug-induced osteoporosis	TNFRSF14	Inverse variance weighted	7	-0.182895	0.191938	0.340648	-0.559094	0.193304	0.832856	0.571727	1.21325	0.293277	0.432415	0	NA
CD37	finngen_R10_DRUGADVERS_OSTEOPO	Drug-induced osteoporosis	CD37	Inverse variance weighted	10	0.379201	0.248951	0.12771	-0.108743	0.867145	1.46112	0.896961	2.3801	0.605569	0.497169	0	NA
AXIN2	finngen_R10_DRUGADVERS_OSTEOPO	Drug-induced osteoporosis	AXIN2	Inverse variance weighted	16	0.299229	0.202636	0.13976	-0.097937	0.696395	1.34882	0.906706	2.00651	0.633072	0.258414	0.170415	NA
PSMD13	finngen_R10_DRUGADVERS_OSTEOPO	Drug-induced osteoporosis	PSMD13	Inverse variance weighted	6	0.704258	0.195109	0.000306725	0.321843	1.08667	2.02234	1.37967	2.96439	0.274929	0.494496	0	NA
ERCC3	finngen_R10_DRUGADVERS_OSTEOPO	Drug-induced osteoporosis	ERCC3	Inverse variance weighted	16	0.171098	0.253322	0.499412	-0.325414	0.66761	1.18661	0.722228	1.94957	0.704107	0.0219046	0.463265	NA
UPP1	finngen_R10_DRUGADVERS_OSTEOPO	Drug-induced osteoporosis	UPP1	Inverse variance weighted	14	-0.166648	0.236365	0.480781	-0.629923	0.296627	0.846497	0.532633	1.34531	0.183199	0.240174	0.195945	NA
PPWD1	finngen_R10_DRUGADVERS_OSTEOPO	Drug-induced osteoporosis	PPWD1	Inverse variance weighted	12	-0.0325869	0.218877	0.881646	-0.461586	0.396412	0.967938	0.630283	1.48648	0.905762	0.783316	0	NA
CD96	finngen_R10_DRUGADVERS_OSTEOPO	Drug-induced osteoporosis	CD96	Inverse variance weighted	15	-0.0235144	0.190918	0.901976	-0.397714	0.350685	0.97676	0.671854	1.42004	0.233656	0.277692	0.157013	NA
SREBF1	finngen_R10_DRUGADVERS_OSTEOPO	Drug-induced osteoporosis	SREBF1	Inverse variance weighted	13	-0.0475065	0.332745	0.886471	-0.699687	0.604674	0.953604	0.496741	1.83066	0.620625	0.908239	0	NA
HPSE	finngen_R10_DRUGADVERS_OSTEOPO	Drug-induced osteoporosis	HPSE	Inverse variance weighted	15	0.434242	0.218005	0.0463837	0.00695111	0.861533	1.54379	1.00698	2.36679	0.917102	0.757072	0	NA
EXTL2	finngen_R10_DRUGADVERS_OSTEOPO	Drug-induced osteoporosis	EXTL2	Inverse variance weighted	5	0.0677845	0.268385	0.800605	-0.45825	0.593819	1.07013	0.632389	1.81089	0.759139	0.354094	0.0917159	NA
PARP1	finngen_R10_DRUGADVERS_OSTEOPO	Drug-induced osteoporosis	PARP1	Inverse variance weighted	11	0.316421	0.21605	0.143038	-0.107038	0.739879	1.37221	0.898492	2.09568	0.979851	0.727278	0	NA
SPHK1	finngen_R10_DRUGADVERS_OSTEOPO	Drug-induced osteoporosis	SPHK1	Inverse variance weighted	11	-0.273625	0.215995	0.205222	-0.696974	0.149725	0.760617	0.49809	1.16151	0.892393	0.912436	0	NA
PSMB9	finngen_R10_DRUGADVERS_OSTEOPO	Drug-induced osteoporosis	PSMB9	Inverse variance weighted	10	0.0706202	0.149855	0.637458	-0.223096	0.364336	1.07317	0.800038	1.43956	0.804782	0.458804	0	NA
COCH	finngen_R10_DRUGADVERS_OSTEOPO	Drug-induced osteoporosis	COCH	Inverse variance weighted	8	-0.342442	0.234837	0.144782	-0.802723	0.117838	0.710034	0.448107	1.12506	0.680391	0.792028	0	NA
SULT1A2	finngen_R10_DRUGADVERS_OSTEOPO	Drug-induced osteoporosis	SULT1A2	Inverse variance weighted	14	0.202358	0.156991	0.197404	-0.105344	0.51006	1.22429	0.900015	1.66539	0.342501	0.841636	0	NA
ALDH5A1	finngen_R10_DRUGADVERS_OSTEOPO	Drug-induced osteoporosis	ALDH5A1	Inverse variance weighted	14	-0.0683242	0.223366	0.759692	-0.506121	0.369472	0.933958	0.60283	1.44697	0.162794	0.145766	0.290368	NA
HCAR3	finngen_R10_DRUGADVERS_OSTEOPO	Drug-induced osteoporosis	HCAR3	Inverse variance weighted	17	0.219185	0.180452	0.224503	-0.134502	0.572872	1.24506	0.874151	1.77335	0.945904	0.977864	0	NA
F2R	finngen_R10_DRUGADVERS_OSTEOPO	Drug-induced osteoporosis	F2R	Inverse variance weighted	13	-0.510855	0.257749	0.0474809	-1.01604	-0.00566674	0.599982	0.362024	0.994349	0.408952	0.163517	0.278987	NA
HEBP1	finngen_R10_DRUGADVERS_OSTEOPO	Drug-induced osteoporosis	HEBP1	Inverse variance weighted	12	0.359888	0.295479	0.223231	-0.219251	0.939026	1.43317	0.80312	2.55749	0.291533	0.460679	0	NA
MGST2	finngen_R10_DRUGADVERS_OSTEOPO	Drug-induced osteoporosis	MGST2	Inverse variance weighted	14	-0.13258	0.147551	0.368901	-0.42178	0.156621	0.875833	0.655878	1.16955	0.0925236	0.1149	0.325457	NA
ALDH1A1	finngen_R10_DRUGADVERS_OSTEOPO	Drug-induced osteoporosis	ALDH1A1	Inverse variance weighted	14	0.127847	0.191326	0.503996	-0.247151	0.502845	1.13638	0.781022	1.65342	0.122059	0.790565	0	NA
GLIPR1	finngen_R10_DRUGADVERS_OSTEOPO	Drug-induced osteoporosis	GLIPR1	Inverse variance weighted	11	-0.0854628	0.15912	0.591202	-0.397339	0.226413	0.918087	0.672106	1.25409	0.0546173	0.650651	0	NA
SLC6A6	finngen_R10_DRUGADVERS_OSTEOPO	Drug-induced osteoporosis	SLC6A6	Inverse variance weighted	7	0.0125402	0.25847	0.961304	-0.494062	0.519142	1.01262	0.610143	1.68059	0.598734	0.984725	0	NA
HSD17B14	finngen_R10_DRUGADVERS_OSTEOPO	Drug-induced osteoporosis	HSD17B14	Inverse variance weighted	6	-0.427746	0.385455	0.26712	-1.18324	0.327745	0.651977	0.306286	1.38784	0.701615	0.0108393	0.664222	NA
IFNAR2	finngen_R10_DRUGADVERS_OSTEOPO	Drug-induced osteoporosis	IFNAR2	Inverse variance weighted	16	0.0062369	0.173303	0.971292	-0.333437	0.345911	1.00626	0.716457	1.41328	0.528292	0.582296	0	NA
SGPL1	finngen_R10_DRUGADVERS_OSTEOPO	Drug-induced osteoporosis	SGPL1	Inverse variance weighted	7	0.23422	0.277003	0.397802	-0.308705	0.777146	1.26392	0.734397	2.17525	0.791341	0.969545	0	NA
NT5C2	finngen_R10_DRUGADVERS_OSTEOPO	Drug-induced osteoporosis	NT5C2	Inverse variance weighted	11	0.0919014	0.185138	0.619616	-0.270969	0.454772	1.09626	0.76264	1.57581	0.762255	0.606789	0	NA
ABAT	finngen_R10_DRUGADVERS_OSTEOPO	Drug-induced osteoporosis	ABAT	Inverse variance weighted	21	-0.16946	0.184418	0.358152	-0.53092	0.191999	0.84412	0.588064	1.21167	0.52694	0.75018	0	NA
PI3	finngen_R10_DRUGADVERS_OSTEOPO	Drug-induced osteoporosis	PI3	Inverse variance weighted	9	-0.0693113	0.235307	0.768332	-0.530513	0.39189	0.933036	0.588303	1.47978	0.990331	0.38838	0.05619	NA
PKN3	finngen_R10_DRUGADVERS_OSTEOPO	Drug-induced osteoporosis	PKN3	Inverse variance weighted	15	-0.0709338	0.212362	0.738363	-0.487164	0.345296	0.931524	0.614366	1.41241	0.17369	0.745449	0	NA
KDM5A	finngen_R10_DRUGADVERS_OSTEOPO	Drug-induced osteoporosis	KDM5A	Inverse variance weighted	13	0.217666	0.252012	0.387745	-0.276277	0.711609	1.24317	0.758603	2.03727	0.13999	0.0937108	0.36138	NA
FAAH	finngen_R10_DRUGADVERS_OSTEOPO	Drug-induced osteoporosis	FAAH	Inverse variance weighted	12	-0.160233	0.186709	0.390783	-0.526182	0.205716	0.851945	0.590857	1.2284	0.727707	0.989299	0	NA
CDKL1	finngen_R10_DRUGADVERS_OSTEOPO	Drug-induced osteoporosis	CDKL1	Inverse variance weighted	14	0.00265664	0.158094	0.986593	-0.307208	0.312521	1.00266	0.735498	1.36687	0.939067	0.552405	0	NA
CSK	finngen_R10_DRUGADVERS_OSTEOPO	Drug-induced osteoporosis	CSK	Inverse variance weighted	14	0.0136418	0.222107	0.951025	-0.421688	0.448971	1.01374	0.655939	1.5667	0.638669	0.857611	0	NA
CLCN1	finngen_R10_DRUGADVERS_OSTEOPO	Drug-induced osteoporosis	CLCN1	Inverse variance weighted	9	0.584267	0.235491	0.0130992	0.122705	1.04583	1.79367	1.13055	2.84575	0.659953	0.475833	0	NA
OPN3	finngen_R10_DRUGADVERS_OSTEOPO	Drug-induced osteoporosis	OPN3	Inverse variance weighted	10	-0.0928542	0.206284	0.652618	-0.497171	0.311463	0.911326	0.608249	1.36542	0.641536	0.427732	0.0114207	NA
SERPINF2	finngen_R10_DRUGADVERS_OSTEOPO	Drug-induced osteoporosis	SERPINF2	Inverse variance weighted	8	0.0313627	0.205974	0.878978	-0.372346	0.435071	1.03186	0.689116	1.54507	0.299079	0.163991	0.330757	NA
GRK4	finngen_R10_DRUGADVERS_OSTEOPO	Drug-induced osteoporosis	GRK4	Inverse variance weighted	11	0.0363253	0.19348	0.851075	-0.342895	0.415545	1.03699	0.709713	1.5152	0.560315	0.898148	0	NA
FHIT	finngen_R10_DRUGADVERS_OSTEOPO	Drug-induced osteoporosis	FHIT	Inverse variance weighted	11	-0.256868	0.226334	0.256415	-0.700483	0.186747	0.77347	0.496345	1.20532	0.800689	0.131268	0.334302	NA
GLO1	finngen_R10_DRUGADVERS_OSTEOPO	Drug-induced osteoporosis	GLO1	Inverse variance weighted	11	-0.169261	0.228128	0.458115	-0.616392	0.277871	0.844289	0.539889	1.32032	0.79333	0.69556	0	NA
F13A1	finngen_R10_DRUGADVERS_OSTEOPO	Drug-induced osteoporosis	F13A1	Inverse variance weighted	15	-0.245347	0.184724	0.184118	-0.607407	0.116712	0.782433	0.544761	1.1238	0.57384	0.727551	0	NA
VCL	finngen_R10_DRUGADVERS_OSTEOPO	Drug-induced osteoporosis	VCL	Inverse variance weighted	12	0.49767	0.210081	0.0178388	0.0859117	0.909428	1.64488	1.08971	2.4829	0.258585	0.799913	0	NA
DDRGK1	finngen_R10_DRUGADVERS_OSTEOPO	Drug-induced osteoporosis	DDRGK1	Inverse variance weighted	7	0.0502835	0.349501	0.885601	-0.634738	0.735305	1.05157	0.530074	2.08612	0.0803159	0.0365883	0.553495	NA
CCDC3	finngen_R10_DRUGADVERS_OSTEOPO	Drug-induced osteoporosis	CCDC3	Inverse variance weighted	10	0.0443416	0.301382	0.883031	-0.546367	0.635051	1.04534	0.579049	1.88712	0.341106	0.00699402	0.602913	NA
ABO	finngen_R10_DRUGADVERS_OSTEOPO	Drug-induced osteoporosis	ABO	Inverse variance weighted	16	-0.132604	0.110663	0.230815	-0.349504	0.0842966	0.875812	0.705038	1.08795	0.683739	0.7471	0	NA
RGS17	finngen_R10_DRUGADVERS_OSTEOPO	Drug-induced osteoporosis	RGS17	Inverse variance weighted	9	0.173693	0.224256	0.438617	-0.265848	0.613234	1.18969	0.766555	1.84639	0.318332	0.484653	0	NA
C1RL	finngen_R10_DRUGADVERS_OSTEOPO	Drug-induced osteoporosis	C1RL	Inverse variance weighted	5	-0.275349	0.555741	0.620274	-1.3646	0.813904	0.759307	0.255483	2.2567	0.372503	0.428673	0	NA
BPI	finngen_R10_DRUGADVERS_OSTEOPO	Drug-induced osteoporosis	BPI	Inverse variance weighted	14	0.149792	0.20406	0.462914	-0.250166	0.549749	1.16159	0.778672	1.73282	0.311747	0.0780112	0.373511	NA
NDUFB2	finngen_R10_DRUGADVERS_OSTEOPO	Drug-induced osteoporosis	NDUFB2	Inverse variance weighted	9	0.0597967	0.267261	0.822961	-0.464035	0.583629	1.06162	0.628741	1.79253	0.105705	0.111399	0.385236	NA
PRKD2	finngen_R10_DRUGADVERS_OSTEOPO	Drug-induced osteoporosis	PRKD2	Inverse variance weighted	13	0.0132984	0.188448	0.943742	-0.35606	0.382657	1.01339	0.70043	1.46618	0.433911	0.675838	0	NA
LMAN1	finngen_R10_DRUGADVERS_OSTEOPO	Drug-induced osteoporosis	LMAN1	Inverse variance weighted	6	-0.027002	0.291919	0.926302	-0.599163	0.545159	0.973359	0.549271	1.72488	0.947065	0.0516663	0.544859	NA
GSTM2	finngen_R10_DRUGADVERS_OSTEOPO	Drug-induced osteoporosis	GSTM2	Inverse variance weighted	18	0.235829	0.152348	0.121631	-0.0627728	0.534431	1.26596	0.939157	1.70648	0.493271	0.817538	0	NA
ZNF211	finngen_R10_DRUGADVERS_OSTEOPO	Drug-induced osteoporosis	ZNF211	Inverse variance weighted	11	-0.561767	0.32157	0.0806458	-1.19204	0.0685101	0.5702	0.3036	1.07091	0.299697	0.0406842	0.472768	NA
ACADM	finngen_R10_DRUGADVERS_OSTEOPO	Drug-induced osteoporosis	ACADM	Inverse variance weighted	14	0.240297	0.181485	0.185484	-0.115414	0.596008	1.27163	0.890997	1.81486	0.628726	0.882593	0	NA
MCOLN2	finngen_R10_DRUGADVERS_OSTEOPO	Drug-induced osteoporosis	MCOLN2	Inverse variance weighted	12	-0.00867798	0.197209	0.964901	-0.395207	0.377852	0.99136	0.67354	1.45915	0.380745	0.983434	0	NA
IGFBP2	finngen_R10_DRUGADVERS_OSTEOPO	Drug-induced osteoporosis	IGFBP2	Inverse variance weighted	7	-0.0411627	0.219446	0.851209	-0.471276	0.388951	0.959673	0.624205	1.47543	0.255161	0.628299	0	NA
FHL2	finngen_R10_DRUGADVERS_OSTEOPO	Drug-induced osteoporosis	FHL2	Inverse variance weighted	5	-0.563728	0.306036	0.0654702	-1.16356	0.0361018	0.569084	0.312373	1.03676	0.979587	0.2407	0.271267	NA
RCSD1	finngen_R10_DRUGADVERS_OSTEOPO	Drug-induced osteoporosis	RCSD1	Inverse variance weighted	13	-0.290439	0.169404	0.0864421	-0.622471	0.0415935	0.747935	0.536617	1.04247	0.35845	0.519412	0	NA
MAP3K5	finngen_R10_DRUGADVERS_OSTEOPO	Drug-induced osteoporosis	MAP3K5	Inverse variance weighted	11	-0.216046	0.163375	0.186037	-0.536261	0.104169	0.805698	0.584931	1.10979	0.365776	0.597425	0	NA
CASP3	finngen_R10_DRUGADVERS_OSTEOPO	Drug-induced osteoporosis	CASP3	Inverse variance weighted	6	0.13937	0.239662	0.560886	-0.330368	0.609108	1.14955	0.718659	1.83879	0.402693	0.70708	0	NA
SIRPG	finngen_R10_DRUGADVERS_OSTEOPO	Drug-induced osteoporosis	SIRPG	Inverse variance weighted	8	0.19561	0.245582	0.425733	-0.285732	0.676951	1.21605	0.751464	1.96787	0.654993	0.341417	0.114021	NA
LTBP3	finngen_R10_DRUGADVERS_OSTEOPO	Drug-induced osteoporosis	LTBP3	Inverse variance weighted	18	-0.0109679	0.236366	0.96299	-0.474245	0.45231	0.989092	0.622354	1.57194	0.0601863	0.565996	0	NA
NPEPL1	finngen_R10_DRUGADVERS_OSTEOPO	Drug-induced osteoporosis	NPEPL1	Inverse variance weighted	11	0.0248056	0.213552	0.907528	-0.393756	0.443368	1.02512	0.674518	1.55795	0.332724	0.616645	0	NA
PDGFB	finngen_R10_DRUGADVERS_OSTEOPO	Drug-induced osteoporosis	PDGFB	Inverse variance weighted	8	-0.0872414	0.221363	0.693499	-0.521112	0.34663	0.916456	0.59386	1.41429	0.715418	0.450101	0	NA
SLC16A3	finngen_R10_DRUGADVERS_OSTEOPO	Drug-induced osteoporosis	SLC16A3	Inverse variance weighted	10	-0.318514	0.224119	0.155263	-0.757787	0.120759	0.727229	0.468703	1.12835	0.106463	0.282911	0.174003	NA
ORM2	finngen_R10_DRUGADVERS_OSTEOPO	Drug-induced osteoporosis	ORM2	Inverse variance weighted	16	0.0421639	0.18026	0.815058	-0.311145	0.395473	1.04307	0.732608	1.48509	0.226043	0.661526	0	NA
KLHL9	finngen_R10_DRUGADVERS_OSTEOPO	Drug-induced osteoporosis	KLHL9	Inverse variance weighted	11	-0.345575	0.201472	0.0863002	-0.740461	0.0493113	0.707813	0.476894	1.05055	0.967006	0.199855	0.256217	NA
CXCR1	finngen_R10_DRUGADVERS_OSTEOPO	Drug-induced osteoporosis	CXCR1	Inverse variance weighted	13	0.34424	0.227975	0.131046	-0.102591	0.79107	1.41092	0.902496	2.20576	0.373674	0.818658	0	NA
TPSB2	finngen_R10_DRUGADVERS_OSTEOPO	Drug-induced osteoporosis	TPSB2	Inverse variance weighted	11	0.016316	0.0914415	0.858384	-0.162909	0.195541	1.01645	0.849668	1.21597	0.967518	0.6026	0	NA
S100A13	finngen_R10_DRUGADVERS_OSTEOPO	Drug-induced osteoporosis	S100A13	Inverse variance weighted	13	0.202711	0.200985	0.313174	-0.19122	0.596642	1.22472	0.82595	1.81601	0.350078	0.937179	0	NA
KSR1	finngen_R10_DRUGADVERS_OSTEOPO	Drug-induced osteoporosis	KSR1	Inverse variance weighted	14	0.137418	0.162021	0.396352	-0.180142	0.454979	1.14731	0.835152	1.57614	0.290883	0.928931	0	NA
CNR1	finngen_R10_DRUGADVERS_OSTEOPO	Drug-induced osteoporosis	CNR1	Inverse variance weighted	7	-0.421816	0.24289	0.0824485	-0.897881	0.0542488	0.655855	0.407432	1.05575	0.801314	0.4345	0	NA
THRA	finngen_R10_DRUGADVERS_OSTEOPO	Drug-induced osteoporosis	THRA	Inverse variance weighted	8	0.53285	0.218468	0.014727	0.104651	0.961048	1.70378	1.11032	2.61443	0.72074	0.896759	0	NA
MICB	finngen_R10_DRUGADVERS_OSTEOPO	Drug-induced osteoporosis	MICB	Inverse variance weighted	10	0.10281	0.146719	0.483472	-0.184759	0.390379	1.10828	0.831305	1.47754	0.518985	0.92559	0	NA
C4B	finngen_R10_DRUGADVERS_OSTEOPO	Drug-induced osteoporosis	C4B	Inverse variance weighted	6	0.0199181	0.0979551	0.83887	-0.172074	0.21191	1.02012	0.841917	1.23604	0.685198	0.80257	0	NA
GGCT	finngen_R10_DRUGADVERS_OSTEOPO	Drug-induced osteoporosis	GGCT	Inverse variance weighted	7	-0.0414441	0.220959	0.851218	-0.474524	0.391636	0.959403	0.622181	1.4794	0.598123	0.856512	0	NA
CRY2	finngen_R10_DRUGADVERS_OSTEOPO	Drug-induced osteoporosis	CRY2	Inverse variance weighted	12	0.0342676	0.190436	0.857198	-0.338987	0.407522	1.03486	0.712492	1.50309	0.157749	0.624947	0	NA
CES1	finngen_R10_DRUGADVERS_OSTEOPO	Drug-induced osteoporosis	CES1	Inverse variance weighted	11	0.0207697	0.111491	0.852218	-0.197753	0.239293	1.02099	0.820572	1.27035	0.0897816	0.227109	0.227136	NA
DCPS	finngen_R10_DRUGADVERS_OSTEOPO	Drug-induced osteoporosis	DCPS	Inverse variance weighted	15	0.0351391	0.219909	0.873047	-0.395883	0.466161	1.03576	0.673086	1.59386	0.327224	0.274159	0.160196	NA
SCARB1	finngen_R10_DRUGADVERS_OSTEOPO	Drug-induced osteoporosis	SCARB1	Inverse variance weighted	11	-0.077115	0.19792	0.696813	-0.465039	0.310809	0.925783	0.628111	1.36453	0.543145	0.724884	0	NA
CD300A	finngen_R10_DRUGADVERS_OSTEOPO	Drug-induced osteoporosis	CD300A	Inverse variance weighted	12	0.0684328	0.203298	0.736408	-0.330031	0.466897	1.07083	0.718902	1.59504	0.780611	0.442957	0.000331764	NA
POR	finngen_R10_DRUGADVERS_OSTEOPO	Drug-induced osteoporosis	POR	Inverse variance weighted	14	0.0205084	0.205143	0.920367	-0.381571	0.422588	1.02072	0.682788	1.52591	0.476713	0.279494	0.159146	NA
TRIM5	finngen_R10_DRUGADVERS_OSTEOPO	Drug-induced osteoporosis	TRIM5	Inverse variance weighted	14	0.289322	0.197896	0.143745	-0.0985549	0.677199	1.33552	0.906146	1.96836	0.877253	0.589535	0	NA
SLC22A31	finngen_R10_DRUGADVERS_OSTEOPO	Drug-induced osteoporosis	SLC22A31	Inverse variance weighted	11	0.0225055	0.101622	0.824733	-0.176674	0.221685	1.02276	0.838053	1.24818	0.577799	0.962043	0	NA
PCSK7	finngen_R10_DRUGADVERS_OSTEOPO	Drug-induced osteoporosis	PCSK7	Inverse variance weighted	11	0.015467	0.247783	0.950227	-0.470188	0.501122	1.01559	0.624885	1.65057	0.784932	0.350574	0.098261	NA
MKNK1	finngen_R10_DRUGADVERS_OSTEOPO	Drug-induced osteoporosis	MKNK1	Inverse variance weighted	9	0.0672059	0.220402	0.760424	-0.364783	0.499194	1.06952	0.694348	1.64739	0.570525	0.381134	0.0649701	NA
PRKD3	finngen_R10_DRUGADVERS_OSTEOPO	Drug-induced osteoporosis	PRKD3	Inverse variance weighted	17	0.0740582	0.202021	0.713928	-0.321903	0.47002	1.07687	0.724768	1.60003	0.848059	0.818243	0	NA
RPS6KA2	finngen_R10_DRUGADVERS_OSTEOPO	Drug-induced osteoporosis	RPS6KA2	Inverse variance weighted	15	-0.178369	0.199673	0.371694	-0.569728	0.21299	0.836634	0.565679	1.23737	0.610555	0.789177	0	NA
FANCD2	finngen_R10_DRUGADVERS_OSTEOPO	Drug-induced osteoporosis	FANCD2	Inverse variance weighted	11	0.134237	0.315266	0.67026	-0.483684	0.752159	1.14366	0.616508	2.12158	0.0861579	0.0865745	0.393374	NA
IL15RA	finngen_R10_DRUGADVERS_OSTEOPO	Drug-induced osteoporosis	IL15RA	Inverse variance weighted	9	0.432891	0.31255	0.166043	-0.179706	1.04549	1.54171	0.835516	2.84479	0.24146	0.0684223	0.450319	NA
CBR1	finngen_R10_DRUGADVERS_OSTEOPO	Drug-induced osteoporosis	CBR1	Inverse variance weighted	7	0.129038	0.263364	0.624161	-0.387156	0.645233	1.13773	0.678985	1.90643	0.15063	0.574617	0	NA
HLA-B	finngen_R10_DRUGADVERS_OSTEOPO	Drug-induced osteoporosis	HLA-B	Inverse variance weighted	12	-0.00357385	0.150662	0.981075	-0.298872	0.291724	0.996433	0.741654	1.33873	0.229424	0.779379	0	NA
CERK	finngen_R10_DRUGADVERS_OSTEOPO	Drug-induced osteoporosis	CERK	Inverse variance weighted	14	-0.0214135	0.234359	0.927198	-0.480757	0.43793	0.978814	0.618315	1.5495	0.324793	0.108825	0.332809	NA
VWF	finngen_R10_DRUGADVERS_OSTEOPO	Drug-induced osteoporosis	VWF	Inverse variance weighted	11	-0.1302	0.220604	0.555057	-0.562583	0.302183	0.87792	0.569735	1.35281	0.0734254	0.244242	0.209133	NA
CASP9	finngen_R10_DRUGADVERS_OSTEOPO	Drug-induced osteoporosis	CASP9	Inverse variance weighted	12	0.0150876	0.201258	0.940242	-0.379378	0.409553	1.0152	0.684287	1.50614	0.845582	0.496324	0	NA
ZMAT4	finngen_R10_DRUGADVERS_OSTEOPO	Drug-induced osteoporosis	ZMAT4	Inverse variance weighted	8	-0.340613	0.189297	0.0719624	-0.711636	0.0304095	0.711334	0.49084	1.03088	0.637389	0.36971	0.0782719	NA
SPTBN1	finngen_R10_DRUGADVERS_OSTEOPO	Drug-induced osteoporosis	SPTBN1	Inverse variance weighted	17	0.10251	0.196576	0.602034	-0.282779	0.487799	1.10795	0.753686	1.62873	0.283381	0.412995	0.0352165	NA
SIGMAR1	finngen_R10_DRUGADVERS_OSTEOPO	Drug-induced osteoporosis	SIGMAR1	Inverse variance weighted	7	0.284982	0.219799	0.194784	-0.145824	0.715787	1.32974	0.86431	2.0458	0.735753	0.479767	0	NA
NKTR	finngen_R10_DRUGADVERS_OSTEOPO	Drug-induced osteoporosis	NKTR	Inverse variance weighted	10	-0.27833	0.249193	0.264026	-0.766747	0.210088	0.757047	0.464522	1.23379	0.131839	0.399281	0.0447712	NA
NDUFS8	finngen_R10_DRUGADVERS_OSTEOPO	Drug-induced osteoporosis	NDUFS8	Inverse variance weighted	15	0.268835	0.237151	0.256962	-0.195982	0.733651	1.30844	0.822027	2.08267	0.215718	0.298134	0.138652	NA
ARHGAP12	finngen_R10_DRUGADVERS_OSTEOPO	Drug-induced osteoporosis	ARHGAP12	Inverse variance weighted	11	0.438571	0.224534	0.0507904	-0.00151649	0.878658	1.55049	0.998485	2.40767	0.636868	0.856248	0	NA
SBK1	finngen_R10_DRUGADVERS_OSTEOPO	Drug-induced osteoporosis	SBK1	Inverse variance weighted	10	-0.0162215	0.257067	0.949685	-0.520072	0.487629	0.983909	0.594478	1.62845	0.0641512	0.126446	0.351855	NA
EDEM2	finngen_R10_DRUGADVERS_OSTEOPO	Drug-induced osteoporosis	EDEM2	Inverse variance weighted	8	-0.0268559	0.240551	0.911106	-0.498336	0.444625	0.973501	0.607541	1.5599	0.345918	0.865406	0	NA
TNFSF4	finngen_R10_DRUGADVERS_OSTEOPO	Drug-induced osteoporosis	TNFSF4	Inverse variance weighted	9	-0.586543	0.299244	0.0499864	-1.17306	-2.39656e-05	0.556247	0.309418	0.999976	0.666932	0.0868323	0.420743	NA
RELT	finngen_R10_DRUGADVERS_OSTEOPO	Drug-induced osteoporosis	RELT	Inverse variance weighted	8	0.319556	0.228463	0.161896	-0.128231	0.767342	1.37652	0.87965	2.15403	0.682617	0.946781	0	NA
CA6	finngen_R10_DRUGADVERS_OSTEOPO	Drug-induced osteoporosis	CA6	Inverse variance weighted	12	0.096534	0.229359	0.673838	-0.353009	0.546077	1.10135	0.702571	1.72647	0.523518	0.657066	0	NA
DOCK10	finngen_R10_DRUGADVERS_OSTEOPO	Drug-induced osteoporosis	DOCK10	Inverse variance weighted	16	-0.0956377	0.164557	0.561116	-0.418168	0.226893	0.908793	0.658251	1.2547	0.967683	0.657518	0	NA
ICAM3	finngen_R10_DRUGADVERS_OSTEOPO	Drug-induced osteoporosis	ICAM3	Inverse variance weighted	9	-0.0547698	0.227499	0.809751	-0.500667	0.391128	0.946703	0.606126	1.47865	0.636985	0.518944	0	NA
CDC25B	finngen_R10_DRUGADVERS_OSTEOPO	Drug-induced osteoporosis	CDC25B	Inverse variance weighted	17	0.0579718	0.20295	0.77515	-0.339811	0.455754	1.05969	0.711905	1.57736	0.855205	0.47279	0	NA
PRPF31	finngen_R10_DRUGADVERS_OSTEOPO	Drug-induced osteoporosis	PRPF31	Inverse variance weighted	15	-0.00715128	0.182032	0.968662	-0.363933	0.349631	0.992874	0.694937	1.41854	0.110571	0.375133	0.0694155	NA
CYB5R3	finngen_R10_DRUGADVERS_OSTEOPO	Drug-induced osteoporosis	CYB5R3	Inverse variance weighted	12	0.119951	0.197976	0.544591	-0.268082	0.507984	1.12744	0.764845	1.66194	0.243986	0.369824	0.0770415	NA
PRKD1	finngen_R10_DRUGADVERS_OSTEOPO	Drug-induced osteoporosis	PRKD1	Inverse variance weighted	12	-0.668424	0.236824	0.00476579	-1.1326	-0.204249	0.512516	0.322195	0.815259	0.817819	0.720059	0	NA
ATF1	finngen_R10_DRUGADVERS_OSTEOPO	Drug-induced osteoporosis	ATF1	Inverse variance weighted	7	-0.23881	0.334562	0.475353	-0.894552	0.416933	0.787565	0.408791	1.5173	0.249638	0.132878	0.388389	NA
NMB	finngen_R10_DRUGADVERS_OSTEOPO	Drug-induced osteoporosis	NMB	Inverse variance weighted	10	-0.775176	0.26385	0.00330396	-1.29232	-0.25803	0.460623	0.274633	0.772572	0.836752	0.296014	0.159771	NA
CD300LF	finngen_R10_DRUGADVERS_OSTEOPO	Drug-induced osteoporosis	CD300LF	Inverse variance weighted	10	-0.10454	0.212386	0.622567	-0.520816	0.311737	0.900739	0.594036	1.3658	0.252842	0.516147	0	NA
LRRK2	finngen_R10_DRUGADVERS_OSTEOPO	Drug-induced osteoporosis	LRRK2	Inverse variance weighted	17	0.181755	0.237146	0.443423	-0.283052	0.646562	1.19932	0.753481	1.90897	0.524415	0.16504	0.250979	NA
GCH1	finngen_R10_DRUGADVERS_OSTEOPO	Drug-induced osteoporosis	GCH1	Inverse variance weighted	13	-0.588888	0.209872	0.00501698	-1.00024	-0.177539	0.554944	0.367793	0.837328	0.905777	0.260371	0.181627	NA
CD84	finngen_R10_DRUGADVERS_OSTEOPO	Drug-induced osteoporosis	CD84	Inverse variance weighted	6	0.133776	0.252609	0.596405	-0.361337	0.628889	1.14314	0.696744	1.87553	0.872546	0.907625	0	NA
FKBP1A	finngen_R10_DRUGADVERS_OSTEOPO	Drug-induced osteoporosis	FKBP1A	Inverse variance weighted	16	-0.0297784	0.178504	0.86751	-0.379645	0.320089	0.970661	0.684104	1.37725	0.665649	0.974647	0	NA
CPD	finngen_R10_DRUGADVERS_OSTEOPO	Drug-induced osteoporosis	CPD	Inverse variance weighted	8	-0.0109466	0.173266	0.949625	-0.350548	0.328655	0.989113	0.704302	1.3891	0.10385	0.371952	0.0753997	NA
IL18R1	finngen_R10_DRUGADVERS_OSTEOPO	Drug-induced osteoporosis	IL18R1	Inverse variance weighted	12	-0.111436	0.157595	0.479501	-0.420322	0.19745	0.894549	0.656835	1.21829	0.37599	0.761261	0	NA
SEMA4D	finngen_R10_DRUGADVERS_OSTEOPO	Drug-induced osteoporosis	SEMA4D	Inverse variance weighted	19	0.273312	0.180157	0.129246	-0.079795	0.626419	1.31431	0.923306	1.8709	0.2045	0.887929	0	NA
P2RY14	finngen_R10_DRUGADVERS_OSTEOPO	Drug-induced osteoporosis	P2RY14	Inverse variance weighted	10	-0.08266	0.232487	0.72218	-0.538335	0.373015	0.920664	0.583719	1.45211	0.293602	0.937593	0	NA
CTSS	finngen_R10_DRUGADVERS_OSTEOPO	Drug-induced osteoporosis	CTSS	Inverse variance weighted	7	0.200658	0.223848	0.370038	-0.238084	0.639399	1.22221	0.788137	1.89534	0.726427	0.282172	0.193408	NA
CBLB	finngen_R10_DRUGADVERS_OSTEOPO	Drug-induced osteoporosis	CBLB	Inverse variance weighted	13	0.462402	0.216881	0.0330026	0.0373148	0.887489	1.58788	1.03802	2.42902	0.263685	0.329207	0.115503	NA
CTPS1	finngen_R10_DRUGADVERS_OSTEOPO	Drug-induced osteoporosis	CTPS1	Inverse variance weighted	13	0.270174	0.195556	0.167104	-0.113116	0.653465	1.31019	0.893047	1.92219	0.721134	0.392167	0.0541781	NA
GPM6A	finngen_R10_DRUGADVERS_OSTEOPO	Drug-induced osteoporosis	GPM6A	Inverse variance weighted	15	-0.45448	0.316164	0.150581	-1.07416	0.165201	0.634778	0.341584	1.17963	0.893674	0.0208233	0.476389	NA
CYP4F12	finngen_R10_DRUGADVERS_OSTEOPO	Drug-induced osteoporosis	CYP4F12	Inverse variance weighted	10	-0.0856079	0.185083	0.643695	-0.44837	0.277154	0.917954	0.638669	1.31937	0.382967	0.964962	0	NA
PTPN7	finngen_R10_DRUGADVERS_OSTEOPO	Drug-induced osteoporosis	PTPN7	Inverse variance weighted	13	0.188365	0.203772	0.355284	-0.211028	0.587758	1.20727	0.809751	1.79995	0.417297	0.357184	0.0884715	NA
CYP1B1	finngen_R10_DRUGADVERS_OSTEOPO	Drug-induced osteoporosis	CYP1B1	Inverse variance weighted	17	0.266925	0.161626	0.0986366	-0.0498617	0.583712	1.30594	0.951361	1.79268	0.466475	0.753831	0	NA
SCAP	finngen_R10_DRUGADVERS_OSTEOPO	Drug-induced osteoporosis	SCAP	Inverse variance weighted	14	0.13448	0.216133	0.533805	-0.289141	0.5581	1.14394	0.748907	1.74735	0.705688	0.220338	0.214849	NA
DPEP3	finngen_R10_DRUGADVERS_OSTEOPO	Drug-induced osteoporosis	DPEP3	Inverse variance weighted	9	0.194749	0.224712	0.386128	-0.245687	0.635184	1.21501	0.782167	1.88737	0.574097	0.743584	0	NA
APH1B	finngen_R10_DRUGADVERS_OSTEOPO	Drug-induced osteoporosis	APH1B	Inverse variance weighted	13	-0.030078	0.189342	0.873783	-0.401188	0.341032	0.97037	0.669524	1.4064	0.788596	0.85798	0	NA
TGM3	finngen_R10_DRUGADVERS_OSTEOPO	Drug-induced osteoporosis	TGM3	Inverse variance weighted	6	-0.188951	0.261929	0.470674	-0.702331	0.324429	0.827827	0.495429	1.38324	0.531943	0.718553	0	NA
NPPA-AS1	finngen_R10_DRUGADVERS_OSTEOPO	Drug-induced osteoporosis	NPPA-AS1	Inverse variance weighted	7	-0.124834	0.130409	0.338439	-0.380436	0.130767	0.882643	0.683564	1.1397	0.90815	0.513872	0	NA
TESK2	finngen_R10_DRUGADVERS_OSTEOPO	Drug-induced osteoporosis	TESK2	Inverse variance weighted	13	-0.0102391	0.280824	0.970915	-0.560654	0.540176	0.989813	0.570836	1.71631	0.493819	0.156999	0.286016	NA
SRPK1	finngen_R10_DRUGADVERS_OSTEOPO	Drug-induced osteoporosis	SRPK1	Inverse variance weighted	11	0.302564	0.303924	0.319481	-0.293128	0.898256	1.35332	0.745927	2.45532	0.674202	0.128243	0.338014	NA
RPS6KB2	finngen_R10_DRUGADVERS_OSTEOPO	Drug-induced osteoporosis	RPS6KB2	Inverse variance weighted	10	0.173876	0.209541	0.406654	-0.236824	0.584576	1.18991	0.78913	1.79423	0.83848	0.328085	0.124747	NA
CD244	finngen_R10_DRUGADVERS_OSTEOPO	Drug-induced osteoporosis	CD244	Inverse variance weighted	11	0.244842	0.24092	0.309497	-0.227361	0.717044	1.27742	0.796633	2.04837	0.124243	0.931277	0	NA
LILRB4	finngen_R10_DRUGADVERS_OSTEOPO	Drug-induced osteoporosis	LILRB4	Inverse variance weighted	12	-0.306588	0.260285	0.238838	-0.816746	0.20357	0.735954	0.441867	1.22577	0.937297	0.270779	0.176317	NA
ENG	finngen_R10_DRUGADVERS_OSTEOPO	Drug-induced osteoporosis	ENG	Inverse variance weighted	10	0.26687	0.298034	0.370555	-0.317276	0.851016	1.30587	0.728129	2.34203	0.840409	0.224289	0.237873	NA
WFIKKN1	finngen_R10_DRUGADVERS_OSTEOPO	Drug-induced osteoporosis	WFIKKN1	Inverse variance weighted	5	0.230515	0.212425	0.277852	-0.185839	0.646869	1.25925	0.830407	1.90955	0.739781	0.617333	0	NA
GALNS	finngen_R10_DRUGADVERS_OSTEOPO	Drug-induced osteoporosis	GALNS	Inverse variance weighted	11	0.512428	0.381665	0.179397	-0.235634	1.26049	1.66934	0.790069	3.52715	0.639458	0.917841	0	NA
ERN1	finngen_R10_DRUGADVERS_OSTEOPO	Drug-induced osteoporosis	ERN1	Inverse variance weighted	11	0.099805	0.230475	0.664985	-0.351926	0.551536	1.10496	0.703332	1.73592	0.981314	0.883258	0	NA
TPSAB1	finngen_R10_DRUGADVERS_OSTEOPO	Drug-induced osteoporosis	TPSAB1	Inverse variance weighted	16	0.184515	0.17012	0.278093	-0.148921	0.517951	1.20263	0.861637	1.67858	0.218503	0.395451	0.0506468	NA
GGCX	finngen_R10_DRUGADVERS_OSTEOPO	Drug-induced osteoporosis	GGCX	Inverse variance weighted	8	0.0872516	0.325419	0.788607	-0.55057	0.725074	1.09117	0.576621	2.06488	0.698549	0.0646006	0.474626	NA
GNMT	finngen_R10_DRUGADVERS_OSTEOPO	Drug-induced osteoporosis	GNMT	Inverse variance weighted	10	-0.256839	0.152051	0.0911868	-0.554858	0.0411798	0.773493	0.574154	1.04204	0.948652	0.813786	0	NA
ITLN1	finngen_R10_DRUGADVERS_OSTEOPO	Drug-induced osteoporosis	ITLN1	Inverse variance weighted	9	-0.164022	0.177036	0.354191	-0.511012	0.182968	0.848724	0.599888	1.20078	0.138496	0.681814	0	NA
SIGLEC12	finngen_R10_DRUGADVERS_OSTEOPO	Drug-induced osteoporosis	SIGLEC12	Inverse variance weighted	7	0.0360382	0.221812	0.870935	-0.398714	0.470791	1.0367	0.671182	1.60126	0.236581	0.504811	0	NA
GALC	finngen_R10_DRUGADVERS_OSTEOPO	Drug-induced osteoporosis	GALC	Inverse variance weighted	11	0.153558	0.226894	0.498545	-0.291155	0.59827	1.16597	0.7474	1.81897	0.297158	0.241248	0.212267	NA
FZD2	finngen_R10_DRUGADVERS_OSTEOPO	Drug-induced osteoporosis	FZD2	Inverse variance weighted	7	-0.00691376	0.253749	0.978263	-0.504262	0.490434	0.99311	0.603951	1.63303	0.900481	0.465394	0	NA
NEDD4	finngen_R10_DRUGADVERS_OSTEOPO	Drug-induced osteoporosis	NEDD4	Inverse variance weighted	17	0.0812583	0.197256	0.680381	-0.305364	0.46788	1.08465	0.736855	1.59661	0.554378	0.214927	0.204715	NA
LIPC	finngen_R10_DRUGADVERS_OSTEOPO	Drug-induced osteoporosis	LIPC	Inverse variance weighted	10	-0.250135	0.263397	0.342291	-0.766394	0.266124	0.778696	0.464686	1.3049	0.542806	0.780408	0	NA
CDC42	finngen_R10_DRUGADVERS_OSTEOPO	Drug-induced osteoporosis	CDC42	Inverse variance weighted	19	0.59756	0.167996	0.000375119	0.268289	0.926832	1.81768	1.30772	2.52649	0.427801	0.947839	0	NA
CFLAR	finngen_R10_DRUGADVERS_OSTEOPO	Drug-induced osteoporosis	CFLAR	Inverse variance weighted	8	-0.0720657	0.281061	0.797637	-0.622945	0.478814	0.93047	0.536362	1.61416	0.349091	0.0557377	0.491049	NA
ETFDH	finngen_R10_DRUGADVERS_OSTEOPO	Drug-induced osteoporosis	ETFDH	Inverse variance weighted	12	-0.123711	0.294903	0.674853	-0.70172	0.454298	0.883635	0.495732	1.57507	0.91799	0.0374751	0.466657	NA
LAMC3	finngen_R10_DRUGADVERS_OSTEOPO	Drug-induced osteoporosis	LAMC3	Inverse variance weighted	8	0.19746	0.197601	0.317657	-0.189839	0.584758	1.2183	0.827092	1.79456	0.458734	0.796865	0	NA
TXK	finngen_R10_DRUGADVERS_OSTEOPO	Drug-induced osteoporosis	TXK	Inverse variance weighted	11	-0.337778	0.232729	0.146674	-0.793926	0.118371	0.713354	0.452066	1.12566	0.641034	0.320433	0.129891	NA
TOR1A	finngen_R10_DRUGADVERS_OSTEOPO	Drug-induced osteoporosis	TOR1A	Inverse variance weighted	9	-0.0572549	0.224792	0.798953	-0.497847	0.383338	0.944353	0.607838	1.46717	0.991528	0.982375	0	NA
DHX36	finngen_R10_DRUGADVERS_OSTEOPO	Drug-induced osteoporosis	DHX36	Inverse variance weighted	12	-0.21415	0.244765	0.381617	-0.69389	0.26559	0.807227	0.499629	1.3042	0.747997	0.356834	0.0902404	NA
ICMT	finngen_R10_DRUGADVERS_OSTEOPO	Drug-induced osteoporosis	ICMT	Inverse variance weighted	5	-0.393271	0.310376	0.205127	-1.00161	0.215066	0.674846	0.367288	1.23994	0.588664	0.812852	0	NA
BRD3	finngen_R10_DRUGADVERS_OSTEOPO	Drug-induced osteoporosis	BRD3	Inverse variance weighted	5	0.213816	0.279389	0.444094	-0.333786	0.761418	1.23839	0.716207	2.14131	0.548729	0.165858	0.383011	NA
CHGB	finngen_R10_DRUGADVERS_OSTEOPO	Drug-induced osteoporosis	CHGB	Inverse variance weighted	7	0.0677867	0.302517	0.822699	-0.525147	0.660721	1.07014	0.591468	1.93619	0.25998	0.126615	0.39721	NA
CYP4F22	finngen_R10_DRUGADVERS_OSTEOPO	Drug-induced osteoporosis	CYP4F22	Inverse variance weighted	14	0.0212691	0.151887	0.888634	-0.276429	0.318967	1.0215	0.758488	1.37571	0.683589	0.729562	0	NA
FKBP11	finngen_R10_DRUGADVERS_OSTEOPO	Drug-induced osteoporosis	FKBP11	Inverse variance weighted	9	-0.178321	0.253073	0.481046	-0.674344	0.317703	0.836674	0.50949	1.37397	0.44403	0.915382	0	NA
BIRC7	finngen_R10_DRUGADVERS_OSTEOPO	Drug-induced osteoporosis	BIRC7	Inverse variance weighted	13	0.289495	0.216403	0.180976	-0.134655	0.713645	1.33575	0.874017	2.04142	0.634678	0.285041	0.157883	NA
CYB5D2	finngen_R10_DRUGADVERS_OSTEOPO	Drug-induced osteoporosis	CYB5D2	Inverse variance weighted	3	-0.355829	0.287246	0.215434	-0.918831	0.207173	0.700593	0.398985	1.2302	NA	NA	0	NA
NCF1	finngen_R10_DRUGADVERS_OSTEOPO	Drug-induced osteoporosis	NCF1	Inverse variance weighted	10	0.0464616	0.175095	0.790739	-0.296724	0.389648	1.04756	0.743249	1.47646	0.322503	0.718184	0	NA
UBE2I	finngen_R10_DRUGADVERS_OSTEOPO	Drug-induced osteoporosis	UBE2I	Inverse variance weighted	9	-0.00093843	0.217178	0.996552	-0.426608	0.424731	0.999062	0.65272	1.52918	0.63336	0.857192	0	NA
SIGLEC5	finngen_R10_DRUGADVERS_OSTEOPO	Drug-induced osteoporosis	SIGLEC5	Inverse variance weighted	23	0.108434	0.139095	0.435645	-0.164192	0.38106	1.11453	0.848579	1.46384	0.885287	0.333817	0.0931081	NA
VCP	finngen_R10_DRUGADVERS_OSTEOPO	Drug-induced osteoporosis	VCP	Inverse variance weighted	8	0.13609	0.243427	0.576122	-0.341027	0.613206	1.14578	0.71104	1.84634	0.926522	0.896131	0	NA
GSTZ1	finngen_R10_DRUGADVERS_OSTEOPO	Drug-induced osteoporosis	GSTZ1	Inverse variance weighted	17	0.448144	0.222478	0.0439749	0.0120872	0.8842	1.5654	1.01216	2.42105	0.0432052	0.348748	0.0901372	NA
ITGA2	finngen_R10_DRUGADVERS_OSTEOPO	Drug-induced osteoporosis	ITGA2	Inverse variance weighted	9	0.202096	0.240908	0.40153	-0.270084	0.674276	1.22397	0.763315	1.96261	0.537025	0.668118	0	NA
PLSCR1	finngen_R10_DRUGADVERS_OSTEOPO	Drug-induced osteoporosis	PLSCR1	Inverse variance weighted	9	-0.106553	0.174	0.540292	-0.447594	0.234488	0.898927	0.639164	1.26426	0.208682	0.337154	0.117122	NA
POLA2	finngen_R10_DRUGADVERS_OSTEOPO	Drug-induced osteoporosis	POLA2	Inverse variance weighted	7	-0.277458	0.403199	0.491363	-1.06773	0.512811	0.757707	0.343789	1.66998	0.208698	0.0951576	0.44382	NA
POU5F1	finngen_R10_DRUGADVERS_OSTEOPO	Drug-induced osteoporosis	POU5F1	Inverse variance weighted	8	0.26392	0.10814	0.014665	0.0519663	0.475873	1.30202	1.05334	1.60942	0.868601	0.972922	0	NA
SFTPD	finngen_R10_DRUGADVERS_OSTEOPO	Drug-induced osteoporosis	SFTPD	Inverse variance weighted	8	-0.180635	0.207129	0.383161	-0.586609	0.225339	0.83474	0.55621	1.25275	0.771498	0.299184	0.166013	NA
IFNAR1	finngen_R10_DRUGADVERS_OSTEOPO	Drug-induced osteoporosis	IFNAR1	Inverse variance weighted	12	-0.147693	0.198943	0.457852	-0.537621	0.242236	0.862696	0.584136	1.27409	0.630026	0.964238	0	NA
ATRAID	finngen_R10_DRUGADVERS_OSTEOPO	Drug-induced osteoporosis	ATRAID	Inverse variance weighted	11	0.247879	0.221459	0.263014	-0.186182	0.681939	1.2813	0.830123	1.97771	0.562035	0.514187	0	NA
CD14	finngen_R10_DRUGADVERS_OSTEOPO	Drug-induced osteoporosis	CD14	Inverse variance weighted	15	-0.263121	0.233317	0.259429	-0.720423	0.19418	0.768649	0.486547	1.21431	0.791097	0.203476	0.225364	NA
FST	finngen_R10_DRUGADVERS_OSTEOPO	Drug-induced osteoporosis	FST	Inverse variance weighted	7	-0.224802	0.267244	0.400244	-0.748601	0.298997	0.798674	0.473028	1.34851	0.725032	0.730834	0	NA
DMPK	finngen_R10_DRUGADVERS_OSTEOPO	Drug-induced osteoporosis	DMPK	Inverse variance weighted	4	-0.158804	0.308383	0.606583	-0.763234	0.445627	0.853164	0.466156	1.56147	0.843369	0.292447	0.195145	NA
POMC	finngen_R10_DRUGADVERS_OSTEOPO	Drug-induced osteoporosis	POMC	Inverse variance weighted	11	0.00920108	0.224486	0.967306	-0.430791	0.449193	1.00924	0.649995	1.56705	0.0682652	0.242799	0.210643	NA
ITGAD	finngen_R10_DRUGADVERS_OSTEOPO	Drug-induced osteoporosis	ITGAD	Inverse variance weighted	12	0.213912	0.197523	0.278819	-0.173232	0.601057	1.23851	0.840942	1.82405	0.857132	0.601674	0	NA
APOBEC3B	finngen_R10_DRUGADVERS_OSTEOPO	Drug-induced osteoporosis	APOBEC3B	Inverse variance weighted	4	0.415198	0.257945	0.107477	-0.0903736	0.920769	1.51467	0.91359	2.51122	0.349382	0.406074	0	NA
NUP210	finngen_R10_DRUGADVERS_OSTEOPO	Drug-induced osteoporosis	NUP210	Inverse variance weighted	5	-1.90151	0.902091	0.0350408	-3.6696	-0.133407	0.149344	0.0254866	0.875109	0.386071	0.839452	0	NA
IGLV10-54	finngen_R10_DRUGADVERS_OSTEOPO	Drug-induced osteoporosis	IGLV10-54	Inverse variance weighted	9	-0.208774	0.12611	0.0978232	-0.455949	0.0384004	0.811578	0.633846	1.03915	0.221437	0.318198	0.139122	NA
RTN4	finngen_R10_DRUGADVERS_OSTEOPO	Drug-induced osteoporosis	RTN4	Inverse variance weighted	10	0.541722	0.243591	0.0261553	0.0642831	1.01916	1.71896	1.06639	2.77087	0.846176	0.61107	0	NA
PEBP1	finngen_R10_DRUGADVERS_OSTEOPO	Drug-induced osteoporosis	PEBP1	Inverse variance weighted	7	0.0495955	0.182239	0.78551	-0.307593	0.406783	1.05085	0.735215	1.50198	0.350802	0.878005	0	NA
CASP5	finngen_R10_DRUGADVERS_OSTEOPO	Drug-induced osteoporosis	CASP5	Inverse variance weighted	14	0.0607249	0.188857	0.747802	-0.309434	0.430884	1.06261	0.733862	1.53862	0.728044	0.727121	0	NA
MPO	finngen_R10_DRUGADVERS_OSTEOPO	Drug-induced osteoporosis	MPO	Inverse variance weighted	8	0.350626	0.233777	0.133659	-0.107578	0.808829	1.41996	0.898006	2.24528	0.210505	0.496529	0	NA
PIM3	finngen_R10_DRUGADVERS_OSTEOPO	Drug-induced osteoporosis	PIM3	Inverse variance weighted	11	-0.090214	0.195613	0.644666	-0.473616	0.293188	0.913736	0.622746	1.3407	0.49031	0.996693	0	NA
TOB1	finngen_R10_DRUGADVERS_OSTEOPO	Drug-induced osteoporosis	TOB1	Inverse variance weighted	14	0.166213	0.200348	0.406753	-0.226469	0.558895	1.18082	0.797344	1.74874	0.731302	0.421424	0.0259551	NA
AMACR	finngen_R10_DRUGADVERS_OSTEOPO	Drug-induced osteoporosis	AMACR	Inverse variance weighted	9	0.00587708	0.234258	0.979985	-0.453269	0.465023	1.00589	0.635547	1.59205	0.804714	0.558072	0	NA
IPP	finngen_R10_DRUGADVERS_OSTEOPO	Drug-induced osteoporosis	IPP	Inverse variance weighted	12	0.122613	0.304231	0.68693	-0.47368	0.718906	1.13045	0.622706	2.05219	0.145986	0.0117454	0.546267	NA
CHRNB1	finngen_R10_DRUGADVERS_OSTEOPO	Drug-induced osteoporosis	CHRNB1	Inverse variance weighted	10	-0.391335	0.295289	0.185084	-0.9701	0.187431	0.676154	0.379045	1.20615	0.463074	0.179275	0.288329	NA
SIRT5	finngen_R10_DRUGADVERS_OSTEOPO	Drug-induced osteoporosis	SIRT5	Inverse variance weighted	8	-0.179693	0.253555	0.478514	-0.67666	0.317274	0.835527	0.508312	1.37338	0.558025	0.780737	0	NA
ECE1	finngen_R10_DRUGADVERS_OSTEOPO	Drug-induced osteoporosis	ECE1	Inverse variance weighted	11	0.176765	0.221806	0.425488	-0.257974	0.611505	1.19335	0.772615	1.8432	0.520068	0.569868	0	NA
TNFSF8	finngen_R10_DRUGADVERS_OSTEOPO	Drug-induced osteoporosis	TNFSF8	Inverse variance weighted	12	-0.200108	0.207041	0.333787	-0.605908	0.205692	0.818642	0.545579	1.22838	0.369006	0.778123	0	NA
CYP4F3	finngen_R10_DRUGADVERS_OSTEOPO	Drug-induced osteoporosis	CYP4F3	Inverse variance weighted	11	-0.0227434	0.207172	0.912583	-0.4288	0.383313	0.977513	0.65129	1.46714	0.617979	0.95517	0	NA
DUSP3	finngen_R10_DRUGADVERS_OSTEOPO	Drug-induced osteoporosis	DUSP3	Inverse variance weighted	7	-0.115209	0.328129	0.725507	-0.758342	0.527925	0.89118	0.468442	1.69541	0.837723	0.442874	0	NA
GYPC	finngen_R10_DRUGADVERS_OSTEOPO	Drug-induced osteoporosis	GYPC	Inverse variance weighted	11	-0.0160931	0.221655	0.942121	-0.450536	0.41835	0.984036	0.637286	1.51945	0.660394	0.645096	0	NA
CYB5R1	finngen_R10_DRUGADVERS_OSTEOPO	Drug-induced osteoporosis	CYB5R1	Inverse variance weighted	12	-0.411358	0.263868	0.119007	-0.928539	0.105822	0.662749	0.395131	1.11162	0.0374426	0.343888	0.10331	NA
TNFSF13	finngen_R10_DRUGADVERS_OSTEOPO	Drug-induced osteoporosis	TNFSF13	Inverse variance weighted	9	0.261459	0.227097	0.249604	-0.183651	0.706569	1.29882	0.832226	2.02703	0.68637	0.931047	0	NA
LRRK1	finngen_R10_DRUGADVERS_OSTEOPO	Drug-induced osteoporosis	LRRK1	Inverse variance weighted	7	-0.261831	0.224261	0.242996	-0.701383	0.17772	0.769641	0.495899	1.19449	0.53621	0.619708	0	NA
ARID5B	finngen_R10_DRUGADVERS_OSTEOPO	Drug-induced osteoporosis	ARID5B	Inverse variance weighted	9	0.103373	0.204019	0.612377	-0.296504	0.50325	1.1089	0.743413	1.65409	0.641231	0.588107	0	NA
NEK1	finngen_R10_DRUGADVERS_OSTEOPO	Drug-induced osteoporosis	NEK1	Inverse variance weighted	8	-0.145531	0.257879	0.572524	-0.650974	0.359912	0.864563	0.521538	1.4332	0.591231	0.436028	0	NA
SLC26A8	finngen_R10_DRUGADVERS_OSTEOPO	Drug-induced osteoporosis	SLC26A8	Inverse variance weighted	12	-0.032554	0.249339	0.896123	-0.521259	0.456151	0.96797	0.593773	1.57799	0.326525	0.624243	0	NA
CLEC10A	finngen_R10_DRUGADVERS_OSTEOPO	Drug-induced osteoporosis	CLEC10A	Inverse variance weighted	7	0.491977	0.24256	0.042533	0.016559	0.967395	1.63555	1.0167	2.63108	0.645734	0.628994	0	NA
MAST4	finngen_R10_DRUGADVERS_OSTEOPO	Drug-induced osteoporosis	MAST4	Inverse variance weighted	7	-0.0955624	0.294766	0.745788	-0.673303	0.482179	0.908862	0.510021	1.6196	0.357481	0.497799	0	NA
LNPEP	finngen_R10_DRUGADVERS_OSTEOPO	Drug-induced osteoporosis	LNPEP	Inverse variance weighted	9	0.671686	0.234118	0.00411761	0.212815	1.13056	1.95753	1.23716	3.09738	0.0708278	0.44266	0	NA
NUCB2	finngen_R10_DRUGADVERS_OSTEOPO	Drug-induced osteoporosis	NUCB2	Inverse variance weighted	7	0.266353	0.171748	0.120941	-0.0702733	0.602979	1.3052	0.932139	1.82756	0.352742	0.61369	0	NA
COLQ	finngen_R10_DRUGADVERS_OSTEOPO	Drug-induced osteoporosis	COLQ	Inverse variance weighted	10	-0.10945	0.356773	0.759012	-0.808725	0.589824	0.896327	0.445426	1.80367	0.0162589	0.036383	0.497133	NA
LMNA	finngen_R10_DRUGADVERS_OSTEOPO	Drug-induced osteoporosis	LMNA	Inverse variance weighted	5	0.491866	0.32561	0.130891	-0.14633	1.13006	1.63537	0.863873	3.09585	0.771644	0.605689	0	NA
NUAK2	finngen_R10_DRUGADVERS_OSTEOPO	Drug-induced osteoporosis	NUAK2	Inverse variance weighted	9	-0.0198105	0.245288	0.935629	-0.500576	0.460955	0.980384	0.606182	1.58559	0.848746	0.733183	0	NA
PTGIR	finngen_R10_DRUGADVERS_OSTEOPO	Drug-induced osteoporosis	PTGIR	Inverse variance weighted	10	-0.255605	0.298225	0.391397	-0.840126	0.328916	0.774448	0.431656	1.38946	0.662199	0.554733	0	NA
FANCA	finngen_R10_DRUGADVERS_OSTEOPO	Drug-induced osteoporosis	FANCA	Inverse variance weighted	7	-0.0817588	0.360645	0.820656	-0.788623	0.625105	0.921494	0.45447	1.86844	0.137082	0.0216151	0.595434	NA
KLHL30	finngen_R10_DRUGADVERS_OSTEOPO	Drug-induced osteoporosis	KLHL30	Inverse variance weighted	9	0.0121487	0.2398	0.959595	-0.45786	0.482157	1.01222	0.632636	1.61956	0.96824	0.997899	0	NA
IL1R2	finngen_R10_DRUGADVERS_OSTEOPO	Drug-induced osteoporosis	IL1R2	Inverse variance weighted	11	0.0750629	0.235964	0.7504	-0.387426	0.537552	1.07795	0.678802	1.71181	0.674693	0.818093	0	NA
MPI	finngen_R10_DRUGADVERS_OSTEOPO	Drug-induced osteoporosis	MPI	Inverse variance weighted	8	0.0324367	0.265983	0.902938	-0.48889	0.553763	1.03297	0.613307	1.73979	0.408596	0.811041	0	NA
ASPH	finngen_R10_DRUGADVERS_OSTEOPO	Drug-induced osteoporosis	ASPH	Inverse variance weighted	13	0.00248306	0.231299	0.991435	-0.450863	0.455829	1.00249	0.637078	1.57748	0.705317	0.832835	0	NA
HIF1AN	finngen_R10_DRUGADVERS_OSTEOPO	Drug-induced osteoporosis	HIF1AN	Inverse variance weighted	11	-0.0644016	0.242772	0.790797	-0.540235	0.411432	0.937628	0.582611	1.50898	0.0294232	0.529698	0	NA
MLKL	finngen_R10_DRUGADVERS_OSTEOPO	Drug-induced osteoporosis	MLKL	Inverse variance weighted	15	-0.232194	0.212719	0.27503	-0.649123	0.184735	0.792792	0.522504	1.2029	0.796196	0.649215	0	NA
PDHB	finngen_R10_DRUGADVERS_OSTEOPO	Drug-induced osteoporosis	PDHB	Inverse variance weighted	9	-0.100344	0.228057	0.65994	-0.547335	0.346647	0.904526	0.578489	1.41432	0.116452	0.767278	0	NA
P2RX7	finngen_R10_DRUGADVERS_OSTEOPO	Drug-induced osteoporosis	P2RX7	Inverse variance weighted	11	-0.180266	0.203279	0.375193	-0.578693	0.218162	0.835048	0.560631	1.24379	0.891755	0.722889	0	NA
NRP1	finngen_R10_DRUGADVERS_OSTEOPO	Drug-induced osteoporosis	NRP1	Inverse variance weighted	16	-0.243841	0.241499	0.312641	-0.717179	0.229498	0.783612	0.488127	1.25797	0.719493	0.0686127	0.369682	NA
PTCH1	finngen_R10_DRUGADVERS_OSTEOPO	Drug-induced osteoporosis	PTCH1	Inverse variance weighted	11	-0.237142	0.233687	0.310207	-0.695169	0.220884	0.788879	0.49899	1.24718	0.555971	0.755652	0	NA
AKR1C3	finngen_R10_DRUGADVERS_OSTEOPO	Drug-induced osteoporosis	AKR1C3	Inverse variance weighted	14	0.384139	0.300198	0.200679	-0.204248	0.972527	1.46835	0.81526	2.64462	0.164169	0.0384616	0.441526	NA
VMO1	finngen_R10_DRUGADVERS_OSTEOPO	Drug-induced osteoporosis	VMO1	Inverse variance weighted	9	-0.440843	0.235095	0.0607698	-0.90163	0.0199439	0.643494	0.405907	1.02014	0.550464	0.820093	0	NA
UGGT2	finngen_R10_DRUGADVERS_OSTEOPO	Drug-induced osteoporosis	UGGT2	Inverse variance weighted	15	0.277693	0.19982	0.164615	-0.113954	0.669341	1.32008	0.892299	1.95295	0.331472	0.61538	0	NA
DCTD	finngen_R10_DRUGADVERS_OSTEOPO	Drug-induced osteoporosis	DCTD	Inverse variance weighted	13	0.0216259	0.187969	0.908405	-0.346794	0.390045	1.02186	0.706951	1.47705	0.9575	0.797091	0	NA
HSPA4	finngen_R10_DRUGADVERS_OSTEOPO	Drug-induced osteoporosis	HSPA4	Inverse variance weighted	15	-0.00463152	0.24536	0.98494	-0.485538	0.476275	0.995379	0.615366	1.61007	0.35771	0.747694	0	NA
COMT	finngen_R10_DRUGADVERS_OSTEOPO	Drug-induced osteoporosis	COMT	Inverse variance weighted	8	0.234005	0.264283	0.375922	-0.283989	0.752	1.26365	0.752775	2.12124	0.255972	0.653346	0	NA
IL21R	finngen_R10_DRUGADVERS_OSTEOPO	Drug-induced osteoporosis	IL21R	Inverse variance weighted	8	-0.248533	0.277452	0.370376	-0.79234	0.295273	0.779944	0.452784	1.34349	0.681925	0.353426	0.0989549	NA
NDUFA2	finngen_R10_DRUGADVERS_OSTEOPO	Drug-induced osteoporosis	NDUFA2	Inverse variance weighted	14	0.0469579	0.197168	0.811755	-0.339491	0.433407	1.04808	0.712133	1.5425	0.657551	0.936388	0	NA
CYP2D6	finngen_R10_DRUGADVERS_OSTEOPO	Drug-induced osteoporosis	CYP2D6	Inverse variance weighted	10	-0.113541	0.219166	0.604417	-0.543107	0.316025	0.892667	0.58094	1.37166	0.233253	0.3947	0.0500527	NA
GAPDH	finngen_R10_DRUGADVERS_OSTEOPO	Drug-induced osteoporosis	GAPDH	Inverse variance weighted	5	0.226512	0.209998	0.280751	-0.185085	0.638108	1.25422	0.831033	1.8929	0.473426	0.879096	0	NA
TBXAS1	finngen_R10_DRUGADVERS_OSTEOPO	Drug-induced osteoporosis	TBXAS1	Inverse variance weighted	16	-0.457593	0.198968	0.0214578	-0.847571	-0.0676157	0.632805	0.428454	0.93462	0.959108	0.51729	0	NA
KCNMB1	finngen_R10_DRUGADVERS_OSTEOPO	Drug-induced osteoporosis	KCNMB1	Inverse variance weighted	11	-0.334478	0.217888	0.124761	-0.761537	0.092582	0.715712	0.466948	1.097	0.584442	0.96375	0	NA
LYG1	finngen_R10_DRUGADVERS_OSTEOPO	Drug-induced osteoporosis	LYG1	Inverse variance weighted	8	-0.0281497	0.175891	0.872849	-0.372896	0.316597	0.972243	0.688737	1.37245	0.409558	0.379722	0.0653942	NA
SERPINC1	finngen_R10_DRUGADVERS_OSTEOPO	Drug-induced osteoporosis	SERPINC1	Inverse variance weighted	5	0.0184364	0.291739	0.949611	-0.553373	0.590246	1.01861	0.575007	1.80443	0.989449	0.960981	0	NA
ACVRL1	finngen_R10_DRUGADVERS_OSTEOPO	Drug-induced osteoporosis	ACVRL1	Inverse variance weighted	4	0.041755	0.266967	0.875714	-0.481501	0.565011	1.04264	0.617855	1.75947	0.69126	0.737117	0	NA
FADD	finngen_R10_DRUGADVERS_OSTEOPO	Drug-induced osteoporosis	FADD	Inverse variance weighted	4	0.102172	0.28089	0.71605	-0.448372	0.652715	1.10757	0.638667	1.92075	0.979563	0.836469	0	NA
NEK11	finngen_R10_DRUGADVERS_OSTEOPO	Drug-induced osteoporosis	NEK11	Inverse variance weighted	7	-0.293737	0.340382	0.388157	-0.960886	0.373411	0.745472	0.382554	1.45268	0.225139	0.204468	0.293142	NA
IL7R	finngen_R10_DRUGADVERS_OSTEOPO	Drug-induced osteoporosis	IL7R	Inverse variance weighted	11	0.320059	0.256985	0.212971	-0.183632	0.82375	1.37721	0.832242	2.27903	0.647814	0.816752	0	NA
ABCG2	finngen_R10_DRUGADVERS_OSTEOPO	Drug-induced osteoporosis	ABCG2	Inverse variance weighted	7	-0.0432174	0.390489	0.911874	-0.808577	0.722142	0.957703	0.445492	2.05884	0.549584	0.13562	0.384563	NA
TIGIT	finngen_R10_DRUGADVERS_OSTEOPO	Drug-induced osteoporosis	TIGIT	Inverse variance weighted	8	-0.159976	0.261731	0.541053	-0.672969	0.353018	0.852164	0.510191	1.42336	0.751302	0.997519	0	NA
KCNE1	finngen_R10_DRUGADVERS_OSTEOPO	Drug-induced osteoporosis	KCNE1	Inverse variance weighted	6	0.540061	0.310832	0.0823045	-0.0691698	1.14929	1.71611	0.933168	3.15595	0.197658	0.24944	0.246133	NA
KBTBD11	finngen_R10_DRUGADVERS_OSTEOPO	Drug-induced osteoporosis	KBTBD11	Inverse variance weighted	19	0.286917	0.179388	0.109726	-0.0646827	0.638517	1.33231	0.937365	1.89367	0.526716	0.536284	0	NA
IGLV3-12	finngen_R10_DRUGADVERS_OSTEOPO	Drug-induced osteoporosis	IGLV3-12	Inverse variance weighted	8	-0.0545648	0.0884574	0.537335	-0.227941	0.118812	0.946897	0.796171	1.12616	0.270904	0.337805	0.118525	NA
PTGER2	finngen_R10_DRUGADVERS_OSTEOPO	Drug-induced osteoporosis	PTGER2	Inverse variance weighted	10	-0.233762	0.248625	0.347105	-0.721068	0.253543	0.79155	0.486233	1.28858	0.757837	0.396602	0.0478629	NA
CPT1A	finngen_R10_DRUGADVERS_OSTEOPO	Drug-induced osteoporosis	CPT1A	Inverse variance weighted	8	-0.409015	0.315549	0.194906	-1.02749	0.209461	0.664304	0.357904	1.23301	0.636059	0.957694	0	NA
IKBKE	finngen_R10_DRUGADVERS_OSTEOPO	Drug-induced osteoporosis	IKBKE	Inverse variance weighted	11	-0.215797	0.150831	0.152511	-0.511426	0.0798325	0.805899	0.59964	1.08311	0.506387	0.230803	0.223239	NA
VIT	finngen_R10_DRUGADVERS_OSTEOPO	Drug-induced osteoporosis	VIT	Inverse variance weighted	4	-0.360369	0.280062	0.198183	-0.909291	0.188554	0.697419	0.40281	1.2075	0.256824	0.45637	0	NA
MAN2B1	finngen_R10_DRUGADVERS_OSTEOPO	Drug-induced osteoporosis	MAN2B1	Inverse variance weighted	13	-0.068703	0.131534	0.601446	-0.326509	0.189103	0.933604	0.721438	1.20817	0.262125	0.190767	0.25048	NA
HTR6	finngen_R10_DRUGADVERS_OSTEOPO	Drug-induced osteoporosis	HTR6	Inverse variance weighted	8	-0.0119657	0.312961	0.969501	-0.62537	0.601438	0.988106	0.535064	1.82474	0.112624	0.254526	0.219971	NA
DGCR6	finngen_R10_DRUGADVERS_OSTEOPO	Drug-induced osteoporosis	DGCR6	Inverse variance weighted	4	0.289973	0.697423	0.677572	-1.07698	1.65692	1.33639	0.340624	5.24315	0.706323	0.974684	0	NA
UGT2B11	finngen_R10_DRUGADVERS_OSTEOPO	Drug-induced osteoporosis	UGT2B11	Inverse variance weighted	4	0.292725	0.166157	0.0781128	-0.0329418	0.618393	1.34007	0.967595	1.85594	0.2139	0.341958	0.102102	NA
CNPY4	finngen_R10_DRUGADVERS_OSTEOPO	Drug-induced osteoporosis	CNPY4	Inverse variance weighted	15	0.0916655	0.198176	0.643689	-0.296759	0.48009	1.096	0.743223	1.61622	0.456596	0.92291	0	NA
LPAR3	finngen_R10_DRUGADVERS_OSTEOPO	Drug-induced osteoporosis	LPAR3	Inverse variance weighted	7	0.280465	0.255665	0.27264	-0.220638	0.781567	1.32374	0.802007	2.18489	0.538087	0.498143	0	NA
PGM1	finngen_R10_DRUGADVERS_OSTEOPO	Drug-induced osteoporosis	PGM1	Inverse variance weighted	19	0.124001	0.186226	0.505498	-0.241001	0.489004	1.13202	0.785841	1.63069	0.28373	0.979094	0	NA
PSEN1	finngen_R10_DRUGADVERS_OSTEOPO	Drug-induced osteoporosis	PSEN1	Inverse variance weighted	8	-0.00476334	0.249993	0.984798	-0.494749	0.485222	0.995248	0.609724	1.62454	0.435895	0.305509	0.158306	NA
BMPR2	finngen_R10_DRUGADVERS_OSTEOPO	Drug-induced osteoporosis	BMPR2	Inverse variance weighted	7	0.230855	0.243719	0.343526	-0.246833	0.708544	1.25968	0.781271	2.03103	0.49824	0.695057	0	NA
GPR35	finngen_R10_DRUGADVERS_OSTEOPO	Drug-induced osteoporosis	GPR35	Inverse variance weighted	12	-0.281893	0.222203	0.204573	-0.71741	0.153624	0.754354	0.488014	1.16605	0.592659	0.981068	0	NA
ATP10A	finngen_R10_DRUGADVERS_OSTEOPO	Drug-induced osteoporosis	ATP10A	Inverse variance weighted	12	0.0267187	0.209039	0.898294	-0.382998	0.436436	1.02708	0.681814	1.54718	0.769143	0.976196	0	NA
FGFR1	finngen_R10_DRUGADVERS_OSTEOPO	Drug-induced osteoporosis	FGFR1	Inverse variance weighted	7	-0.0841587	0.239928	0.725764	-0.554417	0.3861	0.919285	0.574407	1.47123	0.665576	0.335645	0.123146	NA
ALDH2	finngen_R10_DRUGADVERS_OSTEOPO	Drug-induced osteoporosis	ALDH2	Inverse variance weighted	9	-0.21187	0.219242	0.333857	-0.641583	0.217844	0.80907	0.526458	1.24339	0.88638	0.763229	0	NA
P4HTM	finngen_R10_DRUGADVERS_OSTEOPO	Drug-induced osteoporosis	P4HTM	Inverse variance weighted	3	-0.406803	0.250676	0.104628	-0.898128	0.084523	0.665776	0.407331	1.0882	NA	NA	0	NA
RNF112	finngen_R10_DRUGADVERS_OSTEOPO	Drug-induced osteoporosis	RNF112	Inverse variance weighted	6	0.113521	0.267059	0.670781	-0.409916	0.636957	1.12021	0.663706	1.89072	0.140436	0.612875	0	NA
CAPZA2	finngen_R10_DRUGADVERS_OSTEOPO	Drug-induced osteoporosis	CAPZA2	Inverse variance weighted	8	0.0522057	0.242623	0.829633	-0.423335	0.527747	1.05359	0.654859	1.69511	0.270364	0.655319	0	NA
NEGR1	finngen_R10_DRUGADVERS_OSTEOPO	Drug-induced osteoporosis	NEGR1	Inverse variance weighted	14	0.314658	0.185009	0.088986	-0.0479596	0.677275	1.36979	0.953172	1.96851	0.824582	0.962652	0	NA
TRAF3IP2	finngen_R10_DRUGADVERS_OSTEOPO	Drug-induced osteoporosis	TRAF3IP2	Inverse variance weighted	9	0.590237	0.246572	0.0166763	0.106955	1.07352	1.80442	1.11288	2.92565	0.919622	0.995212	0	NA
TUBA1C	finngen_R10_DRUGADVERS_OSTEOPO	Drug-induced osteoporosis	TUBA1C	Inverse variance weighted	8	-0.390844	0.221333	0.0774189	-0.824657	0.0429691	0.676486	0.438385	1.04391	0.769212	0.311296	0.151233	NA
KISS1R	finngen_R10_DRUGADVERS_OSTEOPO	Drug-induced osteoporosis	KISS1R	Inverse variance weighted	9	0.213068	0.204286	0.296953	-0.187333	0.613469	1.23747	0.829168	1.84683	0.407967	0.786157	0	NA
ADAMTSL4	finngen_R10_DRUGADVERS_OSTEOPO	Drug-induced osteoporosis	ADAMTSL4	Inverse variance weighted	7	-0.133748	0.202867	0.509712	-0.531367	0.263872	0.874811	0.587801	1.30196	0.490499	0.618551	0	NA
SERPING1	finngen_R10_DRUGADVERS_OSTEOPO	Drug-induced osteoporosis	SERPING1	Inverse variance weighted	9	-0.298001	0.251465	0.235995	-0.790873	0.194871	0.742301	0.453449	1.21515	0.31707	0.553299	0	NA
IRAK3	finngen_R10_DRUGADVERS_OSTEOPO	Drug-induced osteoporosis	IRAK3	Inverse variance weighted	9	-0.598876	0.246456	0.015101	-1.08193	-0.115822	0.549429	0.33894	0.890634	0.798083	0.98295	0	NA
B4GALT1	finngen_R10_DRUGADVERS_OSTEOPO	Drug-induced osteoporosis	B4GALT1	Inverse variance weighted	10	-0.184198	0.261915	0.481884	-0.697552	0.329155	0.831771	0.497802	1.38979	0.951368	0.648567	0	NA
MLST8	finngen_R10_DRUGADVERS_OSTEOPO	Drug-induced osteoporosis	MLST8	Inverse variance weighted	3	-0.0808636	0.605751	0.893803	-1.26814	1.10641	0.922319	0.281356	3.02348	NA	NA	0.258327	NA
EPHB1	finngen_R10_DRUGADVERS_OSTEOPO	Drug-induced osteoporosis	EPHB1	Inverse variance weighted	12	-0.195527	0.247927	0.430316	-0.681463	0.290409	0.822401	0.505876	1.33697	0.427333	0.616858	0	NA
GSK3B	finngen_R10_DRUGADVERS_OSTEOPO	Drug-induced osteoporosis	GSK3B	Inverse variance weighted	15	-0.0578168	0.231339	0.802648	-0.511242	0.395608	0.943823	0.59975	1.48529	0.749196	0.875251	0	NA
PTPRN	finngen_R10_DRUGADVERS_OSTEOPO	Drug-induced osteoporosis	PTPRN	Inverse variance weighted	4	-0.674654	0.323349	0.0369376	-1.30842	-0.0408886	0.509333	0.270247	0.959936	0.858989	0.983992	0	NA
NLRP3	finngen_R10_DRUGADVERS_OSTEOPO	Drug-induced osteoporosis	NLRP3	Inverse variance weighted	15	-0.168636	0.208329	0.418247	-0.576961	0.23969	0.844817	0.561602	1.27086	0.577934	0.948027	0	NA
SLC47A1	finngen_R10_DRUGADVERS_OSTEOPO	Drug-induced osteoporosis	SLC47A1	Inverse variance weighted	15	0.253477	0.222188	0.253944	-0.182012	0.688967	1.2885	0.833592	1.99166	0.476323	0.920763	0	NA
EFTUD2	finngen_R10_DRUGADVERS_OSTEOPO	Drug-induced osteoporosis	EFTUD2	Inverse variance weighted	11	-0.48714	0.343264	0.155858	-1.15994	0.185657	0.614381	0.313506	1.20401	0.660108	0.564588	0	NA
TGFBR2	finngen_R10_DRUGADVERS_OSTEOPO	Drug-induced osteoporosis	TGFBR2	Inverse variance weighted	8	-0.295443	0.280691	0.292544	-0.845598	0.254711	0.744202	0.429301	1.29009	0.681132	0.719421	0	NA
CTNNB1	finngen_R10_DRUGADVERS_OSTEOPO	Drug-induced osteoporosis	CTNNB1	Inverse variance weighted	11	0.386354	0.233524	0.0980356	-0.0713525	0.844061	1.47161	0.931134	2.32579	0.251032	0.862753	0	NA
FARP2	finngen_R10_DRUGADVERS_OSTEOPO	Drug-induced osteoporosis	FARP2	Inverse variance weighted	10	0.204845	0.244756	0.402629	-0.274877	0.684567	1.22733	0.759666	1.98291	0.733146	0.998437	0	NA
SF3B2	finngen_R10_DRUGADVERS_OSTEOPO	Drug-induced osteoporosis	SF3B2	Inverse variance weighted	8	0.146459	0.271583	0.589693	-0.385844	0.678762	1.15773	0.679877	1.97144	0.536445	0.76102	0	NA
ACVR2B	finngen_R10_DRUGADVERS_OSTEOPO	Drug-induced osteoporosis	ACVR2B	Inverse variance weighted	6	0.215141	0.233083	0.355995	-0.241702	0.671985	1.24004	0.78529	1.95812	0.198737	0.16797	0.358467	NA
NPC1	finngen_R10_DRUGADVERS_OSTEOPO	Drug-induced osteoporosis	NPC1	Inverse variance weighted	10	0.235188	0.2772	0.396191	-0.308123	0.778499	1.26515	0.734825	2.1782	0.449284	0.567138	0	NA
AKR1B1	finngen_R10_DRUGADVERS_OSTEOPO	Drug-induced osteoporosis	AKR1B1	Inverse variance weighted	14	-0.0783274	0.2279	0.731078	-0.525012	0.368357	0.924662	0.591548	1.44536	0.917982	0.504923	0	NA
MSH6	finngen_R10_DRUGADVERS_OSTEOPO	Drug-induced osteoporosis	MSH6	Inverse variance weighted	11	0.132586	0.172691	0.442626	-0.205888	0.47106	1.14178	0.813925	1.60169	0.934707	0.726624	0	NA
DDR1	finngen_R10_DRUGADVERS_OSTEOPO	Drug-induced osteoporosis	DDR1	Inverse variance weighted	14	0.502111	0.179798	0.005228	0.149707	0.854515	1.6522	1.16149	2.35023	0.0625879	0.252184	0.18463	NA
CTBS	finngen_R10_DRUGADVERS_OSTEOPO	Drug-induced osteoporosis	CTBS	Inverse variance weighted	13	0.362636	0.219839	0.0990349	-0.0682491	0.793522	1.43711	0.934028	2.21117	0.801952	0.98921	0	NA
ADA	finngen_R10_DRUGADVERS_OSTEOPO	Drug-induced osteoporosis	ADA	Inverse variance weighted	11	-0.152203	0.195568	0.436413	-0.535516	0.231109	0.858814	0.585367	1.26	0.893295	0.292711	0.158724	NA
MATN2	finngen_R10_DRUGADVERS_OSTEOPO	Drug-induced osteoporosis	MATN2	Inverse variance weighted	7	-0.0520754	0.306475	0.865075	-0.652766	0.548616	0.949257	0.520604	1.73086	0.807538	0.700524	0	NA
NCL	finngen_R10_DRUGADVERS_OSTEOPO	Drug-induced osteoporosis	NCL	Inverse variance weighted	5	0.254701	0.307127	0.406934	-0.347268	0.85667	1.29008	0.706616	2.35531	0.749487	0.837231	0	NA
RPTOR	finngen_R10_DRUGADVERS_OSTEOPO	Drug-induced osteoporosis	RPTOR	Inverse variance weighted	12	-0.126508	0.358175	0.723938	-0.828531	0.575516	0.881167	0.43669	1.77805	0.951545	0.0302942	0.48382	NA
ITGA1	finngen_R10_DRUGADVERS_OSTEOPO	Drug-induced osteoporosis	ITGA1	Inverse variance weighted	10	-0.262672	0.234058	0.261756	-0.721427	0.196082	0.768994	0.486058	1.21663	0.993846	0.93783	0	NA
LGR6	finngen_R10_DRUGADVERS_OSTEOPO	Drug-induced osteoporosis	LGR6	Inverse variance weighted	11	-0.532617	0.258392	0.0392765	-1.03906	-0.0261693	0.587067	0.353785	0.97417	0.435588	0.648669	0	NA
B3GAT1	finngen_R10_DRUGADVERS_OSTEOPO	Drug-induced osteoporosis	B3GAT1	Inverse variance weighted	10	0.48091	0.292232	0.0998371	-0.0918649	1.05368	1.61754	0.912228	2.8682	0.888263	0.154592	0.317192	NA
NT5C	finngen_R10_DRUGADVERS_OSTEOPO	Drug-induced osteoporosis	NT5C	Inverse variance weighted	12	0.335336	0.262834	0.202009	-0.179818	0.850491	1.39841	0.835422	2.3408	0.300489	0.387199	0.0592216	NA
MMEL1	finngen_R10_DRUGADVERS_OSTEOPO	Drug-induced osteoporosis	MMEL1	Inverse variance weighted	11	0.063224	0.133326	0.635353	-0.198095	0.324543	1.06527	0.820292	1.3834	0.462344	0.7069	0	NA
REV1	finngen_R10_DRUGADVERS_OSTEOPO	Drug-induced osteoporosis	REV1	Inverse variance weighted	5	0.374922	1.02272	0.713922	-1.6296	2.37944	1.45488	0.196008	10.7989	0.496153	0.324717	0.140457	NA
LGALS1	finngen_R10_DRUGADVERS_OSTEOPO	Drug-induced osteoporosis	LGALS1	Inverse variance weighted	7	0.483725	0.251571	0.0545032	-0.00935457	0.976805	1.62211	0.990689	2.65596	0.256157	0.182163	0.322071	NA
TRPC3	finngen_R10_DRUGADVERS_OSTEOPO	Drug-induced osteoporosis	TRPC3	Inverse variance weighted	5	0.381168	0.314275	0.225187	-0.23481	0.997147	1.46399	0.790721	2.71054	0.45682	0.320589	0.147153	NA
SLC7A7	finngen_R10_DRUGADVERS_OSTEOPO	Drug-induced osteoporosis	SLC7A7	Inverse variance weighted	10	-0.56842	0.229841	0.0133945	-1.01891	-0.117932	0.56642	0.360989	0.888756	0.569745	0.412822	0.0290225	NA
IGFBP3	finngen_R10_DRUGADVERS_OSTEOPO	Drug-induced osteoporosis	IGFBP3	Inverse variance weighted	13	0.256946	0.233144	0.270422	-0.200016	0.713908	1.29297	0.818717	2.04195	0.409478	0.673377	0	NA
P2RY2	finngen_R10_DRUGADVERS_OSTEOPO	Drug-induced osteoporosis	P2RY2	Inverse variance weighted	3	0.592276	0.330103	0.0727787	-0.0547257	1.23928	1.8081	0.946745	3.45312	NA	NA	0	NA
CD247	finngen_R10_DRUGADVERS_OSTEOPO	Drug-induced osteoporosis	CD247	Inverse variance weighted	7	-0.403799	0.287556	0.160246	-0.96741	0.159811	0.667778	0.380066	1.17329	0.925882	0.32155	0.141927	NA
MAPK9	finngen_R10_DRUGADVERS_OSTEOPO	Drug-induced osteoporosis	MAPK9	Inverse variance weighted	12	0.240852	0.314463	0.443727	-0.375495	0.857199	1.27233	0.686949	2.35655	0.0922617	0.164433	0.286236	NA
AZIN1	finngen_R10_DRUGADVERS_OSTEOPO	Drug-induced osteoporosis	AZIN1	Inverse variance weighted	5	-0.291682	0.267329	0.27523	-0.815648	0.232283	0.747006	0.442353	1.26148	0.905993	0.839382	0	NA
IFITM1	finngen_R10_DRUGADVERS_OSTEOPO	Drug-induced osteoporosis	IFITM1	Inverse variance weighted	10	0.0869476	0.214797	0.685632	-0.334054	0.50795	1.09084	0.716015	1.66188	0.361958	0.774874	0	NA
MCHR1	finngen_R10_DRUGADVERS_OSTEOPO	Drug-induced osteoporosis	MCHR1	Inverse variance weighted	10	-0.135948	0.335041	0.684915	-0.792628	0.520732	0.872888	0.452654	1.68326	0.195756	0.0764482	0.421925	NA
GUSB	finngen_R10_DRUGADVERS_OSTEOPO	Drug-induced osteoporosis	GUSB	Inverse variance weighted	6	-0.151271	0.271205	0.577	-0.682832	0.380291	0.859615	0.505184	1.46271	0.695236	0.54997	0	NA
LILRA5	finngen_R10_DRUGADVERS_OSTEOPO	Drug-induced osteoporosis	LILRA5	Inverse variance weighted	6	0.19787	0.183653	0.281297	-0.16209	0.55783	1.2188	0.850364	1.74688	0.839632	0.439995	0	NA
CD48	finngen_R10_DRUGADVERS_OSTEOPO	Drug-induced osteoporosis	CD48	Inverse variance weighted	9	-0.392113	0.228858	0.0866491	-0.840675	0.0564491	0.675628	0.431419	1.05807	0.339019	0.712442	0	NA
ETS2	finngen_R10_DRUGADVERS_OSTEOPO	Drug-induced osteoporosis	ETS2	Inverse variance weighted	13	-0.179913	0.248178	0.468492	-0.666341	0.306516	0.835343	0.513584	1.35868	0.517607	0.433718	0.0123365	NA
RIPK2	finngen_R10_DRUGADVERS_OSTEOPO	Drug-induced osteoporosis	RIPK2	Inverse variance weighted	7	0.119782	0.280929	0.669831	-0.430838	0.670402	1.12725	0.649964	1.95502	0.635158	0.812433	0	NA
MPZL3	finngen_R10_DRUGADVERS_OSTEOPO	Drug-induced osteoporosis	MPZL3	Inverse variance weighted	6	-0.180097	0.285673	0.528414	-0.740016	0.379823	0.835189	0.477106	1.46203	0.340786	0.730288	0	NA
SLC12A6	finngen_R10_DRUGADVERS_OSTEOPO	Drug-induced osteoporosis	SLC12A6	Inverse variance weighted	8	-0.435256	0.33895	0.199097	-1.0996	0.229087	0.647099	0.333005	1.25745	0.31267	0.324297	0.135262	NA
IRF3	finngen_R10_DRUGADVERS_OSTEOPO	Drug-induced osteoporosis	IRF3	Inverse variance weighted	9	-0.182076	0.266711	0.494814	-0.70483	0.340678	0.833538	0.494193	1.4059	0.374899	0.3364	0.118001	NA
ERCC1	finngen_R10_DRUGADVERS_OSTEOPO	Drug-induced osteoporosis	ERCC1	Inverse variance weighted	5	0.133458	0.254655	0.600228	-0.365666	0.632581	1.14277	0.693735	1.88246	0.836138	0.30586	0.170777	NA
SGK1	finngen_R10_DRUGADVERS_OSTEOPO	Drug-induced osteoporosis	SGK1	Inverse variance weighted	10	-0.0800668	0.159744	0.616217	-0.393165	0.233031	0.923055	0.674917	1.26242	0.464519	0.983631	0	NA
APAF1	finngen_R10_DRUGADVERS_OSTEOPO	Drug-induced osteoporosis	APAF1	Inverse variance weighted	8	0.1033	0.271726	0.703824	-0.429283	0.635883	1.10882	0.650976	1.88869	0.284289	0.41267	0.0220012	NA
SOS1	finngen_R10_DRUGADVERS_OSTEOPO	Drug-induced osteoporosis	SOS1	Inverse variance weighted	5	0.119041	0.419781	0.776734	-0.70373	0.941811	1.12642	0.494737	2.56462	0.122831	0.213311	0.312252	NA
SERPINH1	finngen_R10_DRUGADVERS_OSTEOPO	Drug-induced osteoporosis	SERPINH1	Inverse variance weighted	7	0.0660453	0.654002	0.919561	-1.2158	1.34789	1.06828	0.296473	3.84929	0.61426	0.529804	0	NA
U2AF1	finngen_R10_DRUGADVERS_OSTEOPO	Drug-induced osteoporosis	U2AF1	Inverse variance weighted	3	-0.00316453	0.352861	0.992845	-0.694772	0.688443	0.99684	0.499188	1.99061	NA	NA	0	NA
DEAF1	finngen_R10_DRUGADVERS_OSTEOPO	Drug-induced osteoporosis	DEAF1	Inverse variance weighted	9	-0.643625	0.262026	0.0140359	-1.15719	-0.130055	0.525385	0.314367	0.878047	0.725369	0.852771	0	NA
HAGH	finngen_R10_DRUGADVERS_OSTEOPO	Drug-induced osteoporosis	HAGH	Inverse variance weighted	6	-0.0489358	0.243489	0.840716	-0.526174	0.428302	0.952242	0.590862	1.53465	0.547154	0.907611	0	NA
CD1E	finngen_R10_DRUGADVERS_OSTEOPO	Drug-induced osteoporosis	CD1E	Inverse variance weighted	9	0.0782012	0.269027	0.771295	-0.449092	0.605494	1.08134	0.638207	1.83216	0.321636	0.65083	0	NA
CREG1	finngen_R10_DRUGADVERS_OSTEOPO	Drug-induced osteoporosis	CREG1	Inverse variance weighted	8	-0.209788	0.270661	0.438284	-0.740284	0.320708	0.810756	0.476978	1.3781	0.47414	0.952004	0	NA
CLEC11A	finngen_R10_DRUGADVERS_OSTEOPO	Drug-induced osteoporosis	CLEC11A	Inverse variance weighted	7	0.168886	0.196395	0.389827	-0.216048	0.553821	1.18399	0.805697	1.73989	0.419566	0.966204	0	NA
C4A	finngen_R10_DRUGADVERS_OSTEOPO	Drug-induced osteoporosis	C4A	Inverse variance weighted	5	0.0459362	0.164646	0.780245	-0.27677	0.368643	1.04701	0.758229	1.44577	0.533415	0.908717	0	NA
PIK3R3	finngen_R10_DRUGADVERS_OSTEOPO	Drug-induced osteoporosis	PIK3R3	Inverse variance weighted	8	0.132991	0.333613	0.690161	-0.520891	0.786872	1.14224	0.593991	2.19652	0.774139	0.15959	0.336362	NA
GPR83	finngen_R10_DRUGADVERS_OSTEOPO	Drug-induced osteoporosis	GPR83	Inverse variance weighted	9	0.57604	0.264855	0.0296359	0.0569235	1.09516	1.77898	1.05857	2.98965	0.460551	0.734805	0	NA
PVT1	finngen_R10_DRUGADVERS_OSTEOPO	Drug-induced osteoporosis	PVT1	Inverse variance weighted	7	0.219345	0.233909	0.348379	-0.239116	0.677806	1.24526	0.787324	1.96955	0.896565	0.693442	0	NA
GPR65	finngen_R10_DRUGADVERS_OSTEOPO	Drug-induced osteoporosis	GPR65	Inverse variance weighted	12	0.320186	0.318299	0.31445	-0.303681	0.944053	1.37738	0.738097	2.57038	0.608474	0.144184	0.308979	NA
APEH	finngen_R10_DRUGADVERS_OSTEOPO	Drug-induced osteoporosis	APEH	Inverse variance weighted	9	0.0784039	0.265605	0.767849	-0.442181	0.598989	1.08156	0.642633	1.82028	0.660237	0.188682	0.288003	NA
CRTAM	finngen_R10_DRUGADVERS_OSTEOPO	Drug-induced osteoporosis	CRTAM	Inverse variance weighted	8	0.193314	0.275525	0.482916	-0.346715	0.733343	1.21326	0.707007	2.08203	0.864541	0.709154	0	NA
CKM	finngen_R10_DRUGADVERS_OSTEOPO	Drug-induced osteoporosis	CKM	Inverse variance weighted	9	-0.496551	0.270036	0.0659395	-1.02582	0.032719	0.608626	0.358502	1.03326	0.667965	0.938091	0	NA
TNFRSF10C	finngen_R10_DRUGADVERS_OSTEOPO	Drug-induced osteoporosis	TNFRSF10C	Inverse variance weighted	6	-0.4075	0.277083	0.141379	-0.950583	0.135584	0.665312	0.386515	1.1452	0.336347	0.651867	0	NA
LAIR2	finngen_R10_DRUGADVERS_OSTEOPO	Drug-induced osteoporosis	LAIR2	Inverse variance weighted	13	0.0658623	0.210164	0.753988	-0.346059	0.477784	1.06808	0.70747	1.6125	0.93595	0.845879	0	NA
ACAT1	finngen_R10_DRUGADVERS_OSTEOPO	Drug-induced osteoporosis	ACAT1	Inverse variance weighted	9	-0.284962	0.199272	0.152714	-0.675536	0.105612	0.752043	0.508884	1.11139	0.210266	0.319826	0.137241	NA
CDC42BPB	finngen_R10_DRUGADVERS_OSTEOPO	Drug-induced osteoporosis	CDC42BPB	Inverse variance weighted	11	-0.208013	0.225784	0.356897	-0.650549	0.234523	0.812196	0.521759	1.26431	0.831776	0.901303	0	NA
KIR3DL2	finngen_R10_DRUGADVERS_OSTEOPO	Drug-induced osteoporosis	KIR3DL2	Inverse variance weighted	9	-0.0365145	0.176726	0.836309	-0.382897	0.309868	0.964144	0.681883	1.36324	0.973366	0.380732	0.0654554	NA
IDO1	finngen_R10_DRUGADVERS_OSTEOPO	Drug-induced osteoporosis	IDO1	Inverse variance weighted	9	0.0339964	0.30122	0.91014	-0.556395	0.624388	1.03458	0.573272	1.8671	0.521852	0.0567704	0.471055	NA
CASP1	finngen_R10_DRUGADVERS_OSTEOPO	Drug-induced osteoporosis	CASP1	Inverse variance weighted	6	0.0929299	0.245512	0.705048	-0.388273	0.574133	1.09738	0.678227	1.77559	0.66293	0.824114	0	NA
TFRC	finngen_R10_DRUGADVERS_OSTEOPO	Drug-induced osteoporosis	TFRC	Inverse variance weighted	7	-0.648506	0.254737	0.0109032	-1.14779	-0.149221	0.522827	0.317337	0.861379	0.449839	0.64333	0	NA
YWHAG	finngen_R10_DRUGADVERS_OSTEOPO	Drug-induced osteoporosis	YWHAG	Inverse variance weighted	7	-0.162487	0.270818	0.548514	-0.69329	0.368315	0.850027	0.499929	1.4453	0.085957	0.469357	0	NA
SLC25A1	finngen_R10_DRUGADVERS_OSTEOPO	Drug-induced osteoporosis	SLC25A1	Inverse variance weighted	11	0.312735	0.224798	0.164169	-0.127868	0.753339	1.36716	0.87997	2.12408	0.179562	0.653929	0	NA
REEP5	finngen_R10_DRUGADVERS_OSTEOPO	Drug-induced osteoporosis	REEP5	Inverse variance weighted	13	0.425314	0.234109	0.0692575	-0.0335393	0.884167	1.53007	0.967017	2.42097	0.0381214	0.365609	0.0802721	NA
PRMT7	finngen_R10_DRUGADVERS_OSTEOPO	Drug-induced osteoporosis	PRMT7	Inverse variance weighted	4	0.0446036	0.255406	0.861364	-0.455992	0.545199	1.04561	0.633819	1.72495	0.794344	0.834104	0	NA
SSR1	finngen_R10_DRUGADVERS_OSTEOPO	Drug-induced osteoporosis	SSR1	Inverse variance weighted	14	0.350545	0.252786	0.165526	-0.144916	0.846005	1.41984	0.865095	2.33032	0.343247	0.754581	0	NA
PNP	finngen_R10_DRUGADVERS_OSTEOPO	Drug-induced osteoporosis	PNP	Inverse variance weighted	13	-0.0976366	0.209052	0.640469	-0.507379	0.312106	0.906978	0.602071	1.3663	0.988056	0.660149	0	NA
LPAR5	finngen_R10_DRUGADVERS_OSTEOPO	Drug-induced osteoporosis	LPAR5	Inverse variance weighted	10	-0.0456423	0.22515	0.839354	-0.486937	0.395652	0.955384	0.614506	1.48535	0.818913	0.926717	0	NA
CPAMD8	finngen_R10_DRUGADVERS_OSTEOPO	Drug-induced osteoporosis	CPAMD8	Inverse variance weighted	7	0.018367	0.229175	0.936123	-0.430817	0.467551	1.01854	0.649978	1.59608	0.695781	0.754971	0	NA
STIM2	finngen_R10_DRUGADVERS_OSTEOPO	Drug-induced osteoporosis	STIM2	Inverse variance weighted	8	-0.522804	0.397405	0.188327	-1.30172	0.25611	0.592856	0.272064	1.29189	0.655915	0.0369927	0.530941	NA
MAD1L1	finngen_R10_DRUGADVERS_OSTEOPO	Drug-induced osteoporosis	MAD1L1	Inverse variance weighted	13	0.114662	0.204062	0.574187	-0.2853	0.514623	1.12149	0.751789	1.67301	0.115043	0.30777	0.136086	NA
ADAM17	finngen_R10_DRUGADVERS_OSTEOPO	Drug-induced osteoporosis	ADAM17	Inverse variance weighted	8	-0.0452649	0.271456	0.867568	-0.577319	0.486789	0.955744	0.561401	1.62708	0.241565	0.4324	0	NA
UST	finngen_R10_DRUGADVERS_OSTEOPO	Drug-induced osteoporosis	UST	Inverse variance weighted	12	0.258048	0.273238	0.344963	-0.2775	0.793595	1.2944	0.757676	2.21133	0.93122	0.250281	0.196838	NA
C4BPB	finngen_R10_DRUGADVERS_OSTEOPO	Drug-induced osteoporosis	C4BPB	Inverse variance weighted	8	0.195919	0.457509	0.668484	-0.700799	1.09264	1.21643	0.496189	2.98212	0.840721	0.0137603	0.60293	NA
RAMP3	finngen_R10_DRUGADVERS_OSTEOPO	Drug-induced osteoporosis	RAMP3	Inverse variance weighted	6	0.175692	0.424392	0.678886	-0.656117	1.0075	1.19207	0.518862	2.73875	0.338476	0.0468633	0.555074	NA
INVS	finngen_R10_DRUGADVERS_OSTEOPO	Drug-induced osteoporosis	INVS	Inverse variance weighted	13	0.142303	0.241745	0.556095	-0.331516	0.616123	1.15293	0.717835	1.85173	0.590302	0.99186	0	NA
PPARG	finngen_R10_DRUGADVERS_OSTEOPO	Drug-induced osteoporosis	PPARG	Inverse variance weighted	8	-0.657789	0.278888	0.0183432	-1.20441	-0.111169	0.517995	0.299869	0.894787	0.89938	0.319211	0.141525	NA
MUTYH	finngen_R10_DRUGADVERS_OSTEOPO	Drug-induced osteoporosis	MUTYH	Inverse variance weighted	12	0.948803	0.551801	0.0855297	-0.132728	2.03033	2.58262	0.875704	7.61663	0.245964	0.150245	0.302067	NA
FCER2	finngen_R10_DRUGADVERS_OSTEOPO	Drug-induced osteoporosis	FCER2	Inverse variance weighted	6	0.0108427	0.241209	0.964146	-0.461926	0.483611	1.0109	0.630069	1.62192	0.62901	0.861673	0	NA
ZNF816	finngen_R10_DRUGADVERS_OSTEOPO	Drug-induced osteoporosis	ZNF816	Inverse variance weighted	12	-0.424532	0.226284	0.060642	-0.868049	0.018986	0.654076	0.41977	1.01917	0.321936	0.49936	0	NA
SIGIRR	finngen_R10_DRUGADVERS_OSTEOPO	Drug-induced osteoporosis	SIGIRR	Inverse variance weighted	9	-0.153899	0.307651	0.616907	-0.756894	0.449097	0.857359	0.469121	1.5669	0.221985	0.0992138	0.402399	NA
ENTPD2	finngen_R10_DRUGADVERS_OSTEOPO	Drug-induced osteoporosis	ENTPD2	Inverse variance weighted	5	-0.044766	0.230091	0.845739	-0.495745	0.406213	0.956221	0.609117	1.50112	0.317657	0.558762	0	NA
ANKK1	finngen_R10_DRUGADVERS_OSTEOPO	Drug-induced osteoporosis	ANKK1	Inverse variance weighted	12	0.00314569	0.301001	0.991662	-0.586817	0.593108	1.00315	0.556095	1.8096	0.960836	0.163717	0.287024	NA
NDUFC2	finngen_R10_DRUGADVERS_OSTEOPO	Drug-induced osteoporosis	NDUFC2	Inverse variance weighted	9	0.597248	0.31013	0.0541298	-0.0106075	1.2051	1.81711	0.989449	3.3371	0.544836	0.270137	0.194174	NA
DPYD	finngen_R10_DRUGADVERS_OSTEOPO	Drug-induced osteoporosis	DPYD	Inverse variance weighted	12	-0.0562	0.244594	0.818272	-0.535605	0.423205	0.94535	0.585315	1.52685	0.0435943	0.131614	0.323654	NA
AQP10	finngen_R10_DRUGADVERS_OSTEOPO	Drug-induced osteoporosis	AQP10	Inverse variance weighted	10	0.168879	0.196723	0.390639	-0.216698	0.554455	1.18398	0.805173	1.74099	0.571589	0.991151	0	NA
CPT1B	finngen_R10_DRUGADVERS_OSTEOPO	Drug-induced osteoporosis	CPT1B	Inverse variance weighted	7	-0.0739823	0.153398	0.629601	-0.374643	0.226678	0.928688	0.687535	1.25443	0.189165	0.709261	0	NA
CEP68	finngen_R10_DRUGADVERS_OSTEOPO	Drug-induced osteoporosis	CEP68	Inverse variance weighted	7	-0.256512	0.314577	0.414833	-0.873083	0.36006	0.773746	0.417662	1.43341	0.426923	0.18572	0.317429	NA
PDE8B	finngen_R10_DRUGADVERS_OSTEOPO	Drug-induced osteoporosis	PDE8B	Inverse variance weighted	7	-0.189196	0.275709	0.492578	-0.729586	0.351194	0.827625	0.482109	1.42076	0.492276	0.746407	0	NA
SRGN	finngen_R10_DRUGADVERS_OSTEOPO	Drug-induced osteoporosis	SRGN	Inverse variance weighted	8	-0.345513	0.332395	0.298588	-0.997007	0.30598	0.707857	0.368982	1.35796	0.606631	0.178521	0.312477	NA
SLC31A1	finngen_R10_DRUGADVERS_OSTEOPO	Drug-induced osteoporosis	SLC31A1	Inverse variance weighted	11	-0.199906	0.16901	0.236886	-0.531166	0.131354	0.818807	0.587919	1.14037	0.416315	0.697041	0	NA
NDUFA3	finngen_R10_DRUGADVERS_OSTEOPO	Drug-induced osteoporosis	NDUFA3	Inverse variance weighted	5	-0.110829	0.189471	0.558589	-0.482191	0.260534	0.895092	0.617429	1.29762	0.566724	0.260159	0.241808	NA
CCNA1	finngen_R10_DRUGADVERS_OSTEOPO	Drug-induced osteoporosis	CCNA1	Inverse variance weighted	4	0.0602163	0.215791	0.780207	-0.362734	0.483166	1.06207	0.695772	1.6212	0.512487	0.384387	0.0155287	NA
FTH1	finngen_R10_DRUGADVERS_OSTEOPO	Drug-induced osteoporosis	FTH1	Inverse variance weighted	5	0.00231889	0.224155	0.991746	-0.437025	0.441663	1.00232	0.645955	1.55529	0.402604	0.85891	0	NA
XRCC3	finngen_R10_DRUGADVERS_OSTEOPO	Drug-induced osteoporosis	XRCC3	Inverse variance weighted	8	-0.299347	0.427172	0.483451	-1.1366	0.53791	0.741302	0.320907	1.71242	0.557911	0.00784656	0.633719	NA
CSF1R	finngen_R10_DRUGADVERS_OSTEOPO	Drug-induced osteoporosis	CSF1R	Inverse variance weighted	11	0.432158	0.380223	0.25571	-0.31308	1.1774	1.54058	0.731191	3.24591	0.644299	0.0179188	0.534687	NA
GGPS1	finngen_R10_DRUGADVERS_OSTEOPO	Drug-induced osteoporosis	GGPS1	Inverse variance weighted	6	-0.113726	0.276044	0.68035	-0.654773	0.42732	0.892502	0.51956	1.53314	0.52264	0.457814	0	NA
TG	finngen_R10_DRUGADVERS_OSTEOPO	Drug-induced osteoporosis	TG	Inverse variance weighted	12	0.00906425	0.242942	0.970238	-0.467102	0.48523	1.00911	0.626816	1.62455	0.509884	0.641794	0	NA
CDK12	finngen_R10_DRUGADVERS_OSTEOPO	Drug-induced osteoporosis	CDK12	Inverse variance weighted	9	-0.248421	0.243363	0.307357	-0.725412	0.228571	0.780032	0.484125	1.2568	0.127724	0.357303	0.0934492	NA
FCAR	finngen_R10_DRUGADVERS_OSTEOPO	Drug-induced osteoporosis	FCAR	Inverse variance weighted	6	-0.31973	0.191599	0.0951684	-0.695265	0.0558048	0.726345	0.498942	1.05739	0.566132	0.579339	0	NA
ZP3	finngen_R10_DRUGADVERS_OSTEOPO	Drug-induced osteoporosis	ZP3	Inverse variance weighted	13	-0.0245963	0.228189	0.914163	-0.471847	0.422654	0.975704	0.623849	1.52601	0.818708	0.789144	0	NA
LAMA5	finngen_R10_DRUGADVERS_OSTEOPO	Drug-induced osteoporosis	LAMA5	Inverse variance weighted	7	0.0678014	0.23678	0.774612	-0.396288	0.531891	1.07015	0.672813	1.70215	0.510353	0.635361	0	NA
NPTXR	finngen_R10_DRUGADVERS_OSTEOPO	Drug-induced osteoporosis	NPTXR	Inverse variance weighted	5	0.142208	0.386252	0.712745	-0.614847	0.899262	1.15282	0.540723	2.45779	0.314684	0.107915	0.472812	NA
TBK1	finngen_R10_DRUGADVERS_OSTEOPO	Drug-induced osteoporosis	TBK1	Inverse variance weighted	8	0.252128	0.289568	0.383917	-0.315426	0.819682	1.28676	0.729478	2.26978	0.946477	0.870486	0	NA
TRPV5	finngen_R10_DRUGADVERS_OSTEOPO	Drug-induced osteoporosis	TRPV5	Inverse variance weighted	8	0.132045	0.166287	0.427151	-0.193878	0.457967	1.14116	0.823759	1.58086	0.634099	0.0691921	0.466543	NA
EP300	finngen_R10_DRUGADVERS_OSTEOPO	Drug-induced osteoporosis	EP300	Inverse variance weighted	8	-0.084805	0.399071	0.831712	-0.866984	0.697374	0.918691	0.420217	2.00847	0.279915	0.0698003	0.465491	NA
FASN	finngen_R10_DRUGADVERS_OSTEOPO	Drug-induced osteoporosis	FASN	Inverse variance weighted	5	0.427072	0.219497	0.0516924	-0.00314184	0.857286	1.53276	0.996863	2.35676	0.374353	0.261786	0.239329	NA
WNT5B	finngen_R10_DRUGADVERS_OSTEOPO	Drug-induced osteoporosis	WNT5B	Inverse variance weighted	6	0.847967	0.306797	0.00571087	0.246645	1.44929	2.3349	1.27973	4.26008	0.270454	0.36525	0.0798486	NA
CYP21A2	finngen_R10_DRUGADVERS_OSTEOPO	Drug-induced osteoporosis	CYP21A2	Inverse variance weighted	6	0.025846	0.174658	0.882358	-0.316483	0.368176	1.02618	0.728707	1.4451	0.668631	0.688347	0	NA
RECQL	finngen_R10_DRUGADVERS_OSTEOPO	Drug-induced osteoporosis	RECQL	Inverse variance weighted	7	0.42695	0.291472	0.142973	-0.144334	0.998235	1.53258	0.865598	2.71349	0.781734	0.951101	0	NA
CD320	finngen_R10_DRUGADVERS_OSTEOPO	Drug-induced osteoporosis	CD320	Inverse variance weighted	13	-0.113316	0.263342	0.666977	-0.629466	0.402834	0.892868	0.532876	1.49606	0.143226	0.385016	0.0612457	NA
PLGLB1	finngen_R10_DRUGADVERS_OSTEOPO	Drug-induced osteoporosis	PLGLB1	Inverse variance weighted	8	0.179286	0.102577	0.0804937	-0.0217639	0.380337	1.19636	0.978471	1.46278	0.967502	0.84	0	NA
RASGRP3	finngen_R10_DRUGADVERS_OSTEOPO	Drug-induced osteoporosis	RASGRP3	Inverse variance weighted	9	-0.0359811	0.385872	0.925708	-0.79229	0.720327	0.964659	0.452807	2.05511	0.905679	0.00738607	0.617437	NA
INHBB	finngen_R10_DRUGADVERS_OSTEOPO	Drug-induced osteoporosis	INHBB	Inverse variance weighted	8	0.563566	0.27803	0.0426632	0.018626	1.10851	1.75693	1.0188	3.02983	0.266767	0.559897	0	NA
TNFRSF1A	finngen_R10_DRUGADVERS_OSTEOPO	Drug-induced osteoporosis	TNFRSF1A	Inverse variance weighted	5	-0.0772968	0.448214	0.86308	-0.955797	0.801203	0.925615	0.384506	2.22822	0.495923	0.0671835	0.543765	NA
PDK1	finngen_R10_DRUGADVERS_OSTEOPO	Drug-induced osteoporosis	PDK1	Inverse variance weighted	10	-0.157608	0.248026	0.525137	-0.643739	0.328524	0.854185	0.525324	1.38892	0.549034	0.937924	0	NA
NLRP1	finngen_R10_DRUGADVERS_OSTEOPO	Drug-induced osteoporosis	NLRP1	Inverse variance weighted	14	0.11904	0.233673	0.61045	-0.338958	0.577039	1.12642	0.712512	1.78076	0.324628	0.217688	0.2174	NA
CD33	finngen_R10_DRUGADVERS_OSTEOPO	Drug-induced osteoporosis	CD33	Inverse variance weighted	10	0.53379	0.240846	0.0266698	0.0617329	1.00585	1.70538	1.06368	2.73422	0.522981	0.976009	0	NA
ITIH2	finngen_R10_DRUGADVERS_OSTEOPO	Drug-induced osteoporosis	ITIH2	Inverse variance weighted	8	-0.556606	0.296846	0.0607834	-1.13842	0.0252118	0.573151	0.320323	1.02553	0.652114	0.995369	0	NA
FSTL1	finngen_R10_DRUGADVERS_OSTEOPO	Drug-induced osteoporosis	FSTL1	Inverse variance weighted	14	0.245556	0.234841	0.295732	-0.214731	0.705844	1.27833	0.806758	2.02555	0.630567	0.760026	0	NA
HMOX1	finngen_R10_DRUGADVERS_OSTEOPO	Drug-induced osteoporosis	HMOX1	Inverse variance weighted	7	0.103044	0.260756	0.692715	-0.408037	0.614124	1.10854	0.664954	1.84804	0.890337	0.66638	0	NA
MXI1	finngen_R10_DRUGADVERS_OSTEOPO	Drug-induced osteoporosis	MXI1	Inverse variance weighted	9	-0.113472	0.293596	0.699133	-0.68892	0.461976	0.892729	0.502118	1.58721	0.292921	0.417822	0.0198301	NA
BSG	finngen_R10_DRUGADVERS_OSTEOPO	Drug-induced osteoporosis	BSG	Inverse variance weighted	7	-0.227013	0.17092	0.184117	-0.562016	0.10799	0.79691	0.570059	1.11404	0.997855	0.808944	0	NA
TMED1	finngen_R10_DRUGADVERS_OSTEOPO	Drug-induced osteoporosis	TMED1	Inverse variance weighted	6	0.239918	0.235001	0.307291	-0.220684	0.700519	1.27114	0.80197	2.0148	0.55615	0.736074	0	NA
EPM2A	finngen_R10_DRUGADVERS_OSTEOPO	Drug-induced osteoporosis	EPM2A	Inverse variance weighted	11	-0.234494	0.311859	0.452096	-0.845737	0.376749	0.790971	0.429241	1.45754	0.695635	0.270358	0.181924	NA
CXCR2	finngen_R10_DRUGADVERS_OSTEOPO	Drug-induced osteoporosis	CXCR2	Inverse variance weighted	5	0.241129	0.288324	0.402978	-0.323986	0.806245	1.27269	0.723261	2.23948	0.54729	0.488839	0	NA
VRK2	finngen_R10_DRUGADVERS_OSTEOPO	Drug-induced osteoporosis	VRK2	Inverse variance weighted	7	0.356989	0.311706	0.252095	-0.253954	0.967932	1.42902	0.775728	2.6325	0.183677	0.222827	0.269558	NA
VCAM1	finngen_R10_DRUGADVERS_OSTEOPO	Drug-induced osteoporosis	VCAM1	Inverse variance weighted	6	0.107586	0.300317	0.720164	-0.481036	0.696207	1.11359	0.618143	2.00613	0.117023	0.539442	0	NA
HNMT	finngen_R10_DRUGADVERS_OSTEOPO	Drug-induced osteoporosis	HNMT	Inverse variance weighted	11	-0.367404	0.276945	0.18463	-0.910215	0.175408	0.69253	0.402438	1.19173	0.390118	0.904198	0	NA
RIPK1	finngen_R10_DRUGADVERS_OSTEOPO	Drug-induced osteoporosis	RIPK1	Inverse variance weighted	6	-0.0826048	0.231441	0.721156	-0.53623	0.37102	0.920715	0.58495	1.44921	0.960661	0.897004	0	NA
SPINT2	finngen_R10_DRUGADVERS_OSTEOPO	Drug-induced osteoporosis	SPINT2	Inverse variance weighted	11	-0.325594	0.261907	0.213806	-0.838932	0.187743	0.722098	0.432172	1.20652	0.50768	0.359535	0.0887679	NA
EPOR	finngen_R10_DRUGADVERS_OSTEOPO	Drug-induced osteoporosis	EPOR	Inverse variance weighted	11	0.0203777	0.259888	0.937502	-0.489002	0.529758	1.02059	0.613238	1.69852	0.506741	0.430533	0.0112898	NA
CPQ	finngen_R10_DRUGADVERS_OSTEOPO	Drug-induced osteoporosis	CPQ	Inverse variance weighted	17	-0.17857	0.165017	0.279194	-0.502003	0.144863	0.836465	0.605317	1.15588	0.56606	0.807243	0	NA
KCNK13	finngen_R10_DRUGADVERS_OSTEOPO	Drug-induced osteoporosis	KCNK13	Inverse variance weighted	8	0.133675	0.294184	0.649547	-0.442926	0.710276	1.14302	0.642154	2.03455	0.839139	0.48069	0	NA
DHRS7	finngen_R10_DRUGADVERS_OSTEOPO	Drug-induced osteoporosis	DHRS7	Inverse variance weighted	9	0.320006	0.232571	0.168836	-0.135832	0.775845	1.37714	0.872989	2.17243	0.47447	0.898742	0	NA
ANXA2	finngen_R10_DRUGADVERS_OSTEOPO	Drug-induced osteoporosis	ANXA2	Inverse variance weighted	7	-0.600171	0.308241	0.0515245	-1.20432	0.00398082	0.548718	0.299895	1.00399	0.13715	0.417282	0.00875258	NA
EPHB2	finngen_R10_DRUGADVERS_OSTEOPO	Drug-induced osteoporosis	EPHB2	Inverse variance weighted	4	-0.106133	0.426228	0.803356	-0.941539	0.729273	0.899305	0.390027	2.07357	0.505677	0.0541975	0.607055	NA
LTBR	finngen_R10_DRUGADVERS_OSTEOPO	Drug-induced osteoporosis	LTBR	Inverse variance weighted	8	0.117787	0.263856	0.655302	-0.399369	0.634944	1.125	0.670743	1.88692	0.492323	0.200382	0.285483	NA
INPP1	finngen_R10_DRUGADVERS_OSTEOPO	Drug-induced osteoporosis	INPP1	Inverse variance weighted	9	-0.116299	0.297404	0.695763	-0.69921	0.466612	0.890209	0.496978	1.59458	0.19301	0.18993	0.28653	NA
SGCA	finngen_R10_DRUGADVERS_OSTEOPO	Drug-induced osteoporosis	SGCA	Inverse variance weighted	7	-0.245864	0.207202	0.23539	-0.65198	0.160253	0.782029	0.521013	1.17381	0.97697	0.96415	0	NA
MR1	finngen_R10_DRUGADVERS_OSTEOPO	Drug-induced osteoporosis	MR1	Inverse variance weighted	7	-0.313415	0.38368	0.414006	-1.06543	0.438598	0.730947	0.34458	1.55053	0.280579	0.121818	0.404052	NA
MGAM	finngen_R10_DRUGADVERS_OSTEOPO	Drug-induced osteoporosis	MGAM	Inverse variance weighted	7	0.36917	0.307494	0.229916	-0.233519	0.971859	1.44653	0.791743	2.64285	0.973628	0.563069	0	NA
SCGB1C1	finngen_R10_DRUGADVERS_OSTEOPO	Drug-induced osteoporosis	SCGB1C1	Inverse variance weighted	4	0.0274816	0.149925	0.854561	-0.266371	0.321335	1.02786	0.766154	1.37897	0.912936	0.909159	0	NA
AKT1	finngen_R10_DRUGADVERS_OSTEOPO	Drug-induced osteoporosis	AKT1	Inverse variance weighted	7	-0.179752	0.230478	0.435444	-0.631488	0.271984	0.835478	0.5318	1.31257	0.980789	0.449369	0	NA
PMP22	finngen_R10_DRUGADVERS_OSTEOPO	Drug-induced osteoporosis	PMP22	Inverse variance weighted	10	-0.187991	0.249531	0.451223	-0.677071	0.301089	0.828622	0.508103	1.35133	0.600864	0.424809	0.0148942	NA
KLHL24	finngen_R10_DRUGADVERS_OSTEOPO	Drug-induced osteoporosis	KLHL24	Inverse variance weighted	4	-0.121774	0.186656	0.514146	-0.48762	0.244072	0.885349	0.614086	1.27644	0.807298	0.449712	0	NA
AKAP13	finngen_R10_DRUGADVERS_OSTEOPO	Drug-induced osteoporosis	AKAP13	Inverse variance weighted	7	0.0226927	0.330905	0.945326	-0.625882	0.671267	1.02295	0.53479	1.95671	0.457878	0.223907	0.268174	NA
NCAM1	finngen_R10_DRUGADVERS_OSTEOPO	Drug-induced osteoporosis	NCAM1	Inverse variance weighted	6	0.88256	0.438626	0.0442092	0.0228532	1.74227	2.41708	1.02312	5.71027	0.68596	0.626953	0	NA
NUP50	finngen_R10_DRUGADVERS_OSTEOPO	Drug-induced osteoporosis	NUP50	Inverse variance weighted	9	-0.522832	0.262914	0.046745	-1.03814	-0.00752026	0.592839	0.354111	0.992508	0.903297	0.939997	0	NA
GLDC	finngen_R10_DRUGADVERS_OSTEOPO	Drug-induced osteoporosis	GLDC	Inverse variance weighted	7	0.0863985	0.299038	0.772642	-0.499717	0.672514	1.09024	0.606702	1.95916	0.960094	0.509762	0	NA
NAGA	finngen_R10_DRUGADVERS_OSTEOPO	Drug-induced osteoporosis	NAGA	Inverse variance weighted	7	-0.150524	0.284549	0.596812	-0.70824	0.407192	0.860257	0.49251	1.50259	0.775655	0.654661	0	NA
FAM20C	finngen_R10_DRUGADVERS_OSTEOPO	Drug-induced osteoporosis	FAM20C	Inverse variance weighted	7	0.0392251	0.212735	0.853711	-0.377735	0.456185	1.04	0.685412	1.57804	0.320887	0.349981	0.103803	NA
UGT2B17	finngen_R10_DRUGADVERS_OSTEOPO	Drug-induced osteoporosis	UGT2B17	Inverse variance weighted	12	-0.372433	0.22695	0.10079	-0.817254	0.072389	0.689056	0.441643	1.07507	0.355808	0.386647	0.0597915	NA
CD6	finngen_R10_DRUGADVERS_OSTEOPO	Drug-induced osteoporosis	CD6	Inverse variance weighted	9	-0.280074	0.294131	0.340992	-0.85657	0.296423	0.755728	0.424616	1.34504	0.534001	0.791389	0	NA
S100A9	finngen_R10_DRUGADVERS_OSTEOPO	Drug-induced osteoporosis	S100A9	Inverse variance weighted	6	-0.271711	0.279558	0.331084	-0.819645	0.276222	0.762074	0.440588	1.31814	0.742211	0.500254	0	NA
NCR3	finngen_R10_DRUGADVERS_OSTEOPO	Drug-induced osteoporosis	NCR3	Inverse variance weighted	7	-0.0989513	0.389582	0.799501	-0.862533	0.66463	0.905787	0.422092	1.94377	0.085711	0.327111	0.134543	NA
RPS6KA5	finngen_R10_DRUGADVERS_OSTEOPO	Drug-induced osteoporosis	RPS6KA5	Inverse variance weighted	7	0.317592	0.260868	0.223436	-0.19371	0.828894	1.37382	0.823897	2.29078	0.511317	0.560227	0	NA
NRBP1	finngen_R10_DRUGADVERS_OSTEOPO	Drug-induced osteoporosis	NRBP1	Inverse variance weighted	7	0.0510371	0.31466	0.87115	-0.565697	0.667771	1.05236	0.567964	1.94989	0.878287	0.818158	0	NA
TSPO	finngen_R10_DRUGADVERS_OSTEOPO	Drug-induced osteoporosis	TSPO	Inverse variance weighted	10	-0.258444	0.237748	0.277014	-0.72443	0.207542	0.772252	0.484601	1.23065	0.985205	0.425166	0.0144712	NA
NDFIP1	finngen_R10_DRUGADVERS_OSTEOPO	Drug-induced osteoporosis	NDFIP1	Inverse variance weighted	11	-0.0541286	0.365671	0.882323	-0.770845	0.662587	0.94731	0.462622	1.9398	0.898526	0.0847579	0.396028	NA
NQO1	finngen_R10_DRUGADVERS_OSTEOPO	Drug-induced osteoporosis	NQO1	Inverse variance weighted	5	0.412022	0.379205	0.277239	-0.331219	1.15526	1.50987	0.718048	3.17486	0.152718	0.200218	0.331742	NA
PANX2	finngen_R10_DRUGADVERS_OSTEOPO	Drug-induced osteoporosis	PANX2	Inverse variance weighted	10	0.0728314	0.248431	0.769395	-0.414093	0.559755	1.07555	0.66094	1.75024	0.663482	0.248363	0.211529	NA
SLC14A1	finngen_R10_DRUGADVERS_OSTEOPO	Drug-induced osteoporosis	SLC14A1	Inverse variance weighted	13	0.00248659	0.21371	0.990717	-0.416386	0.421359	1.00249	0.659426	1.52403	0.324113	0.443637	0.00211707	NA
RGS12	finngen_R10_DRUGADVERS_OSTEOPO	Drug-induced osteoporosis	RGS12	Inverse variance weighted	12	0.311362	0.241756	0.197774	-0.16248	0.785204	1.36528	0.850033	2.19285	0.259358	0.697187	0	NA
ABCA2	finngen_R10_DRUGADVERS_OSTEOPO	Drug-induced osteoporosis	ABCA2	Inverse variance weighted	12	0.236626	0.312707	0.449228	-0.376279	0.849531	1.26697	0.686411	2.33855	0.299066	0.0203713	0.512429	NA
DHCR24	finngen_R10_DRUGADVERS_OSTEOPO	Drug-induced osteoporosis	DHCR24	Inverse variance weighted	7	-0.15458	0.301438	0.608086	-0.745399	0.436239	0.856775	0.474545	1.54688	0.830708	0.671778	0	NA
ALDH7A1	finngen_R10_DRUGADVERS_OSTEOPO	Drug-induced osteoporosis	ALDH7A1	Inverse variance weighted	4	0.62476	0.523825	0.232991	-0.401937	1.65146	1.8678	0.669023	5.21457	0.935772	0.960201	0	NA
SLC15A2	finngen_R10_DRUGADVERS_OSTEOPO	Drug-induced osteoporosis	SLC15A2	Inverse variance weighted	6	0.43697	0.324407	0.177986	-0.198867	1.07281	1.54801	0.819659	2.92358	0.805505	0.566415	0	NA
SLC29A3	finngen_R10_DRUGADVERS_OSTEOPO	Drug-induced osteoporosis	SLC29A3	Inverse variance weighted	7	-0.297509	0.254088	0.241643	-0.795522	0.200504	0.742666	0.451345	1.22202	0.841875	0.90025	0	NA
WRN	finngen_R10_DRUGADVERS_OSTEOPO	Drug-induced osteoporosis	WRN	Inverse variance weighted	6	-0.319827	0.270951	0.237846	-0.850891	0.211237	0.726275	0.427034	1.2352	0.160849	0.471026	0	NA
BAX	finngen_R10_DRUGADVERS_OSTEOPO	Drug-induced osteoporosis	BAX	Inverse variance weighted	9	-0.58218	0.285426	0.0413811	-1.14161	-0.0227458	0.558679	0.319303	0.977511	0.973148	0.629915	0	NA
CDKAL1	finngen_R10_DRUGADVERS_OSTEOPO	Drug-induced osteoporosis	CDKAL1	Inverse variance weighted	12	-0.208772	0.275407	0.448422	-0.748571	0.331026	0.81158	0.473042	1.3924	0.740768	0.833892	0	NA
LIG1	finngen_R10_DRUGADVERS_OSTEOPO	Drug-induced osteoporosis	LIG1	Inverse variance weighted	8	0.131903	0.231163	0.568267	-0.321176	0.584981	1.141	0.725296	1.79496	0.880711	0.633913	0	NA
SEMA4B	finngen_R10_DRUGADVERS_OSTEOPO	Drug-induced osteoporosis	SEMA4B	Inverse variance weighted	4	0.0206785	0.305732	0.946075	-0.578557	0.619914	1.02089	0.560707	1.85877	0.811442	0.442115	0	NA
LTBP4	finngen_R10_DRUGADVERS_OSTEOPO	Drug-induced osteoporosis	LTBP4	Inverse variance weighted	9	-0.00291169	0.279869	0.991699	-0.551455	0.545632	0.997093	0.576111	1.7257	0.810119	0.784784	0	NA
MT1E	finngen_R10_DRUGADVERS_OSTEOPO	Drug-induced osteoporosis	MT1E	Inverse variance weighted	9	0.225419	0.277684	0.416917	-0.318842	0.769679	1.25285	0.726991	2.15907	0.427371	0.336109	0.118341	NA
PARP2	finngen_R10_DRUGADVERS_OSTEOPO	Drug-induced osteoporosis	PARP2	Inverse variance weighted	5	-0.160394	0.416069	0.699869	-0.975889	0.655102	0.851808	0.376857	1.92534	0.974914	0.12227	0.449825	NA
TGFB3	finngen_R10_DRUGADVERS_OSTEOPO	Drug-induced osteoporosis	TGFB3	Inverse variance weighted	5	0.557413	0.819697	0.496489	-1.04919	2.16402	1.74615	0.350221	8.70606	0.704184	0.0026115	0.754992	NA
MLH1	finngen_R10_DRUGADVERS_OSTEOPO	Drug-induced osteoporosis	MLH1	Inverse variance weighted	7	-0.520201	0.20173	0.00991733	-0.915593	-0.12481	0.594401	0.400279	0.882664	0.702908	0.781688	0	NA
GPBAR1	finngen_R10_DRUGADVERS_OSTEOPO	Drug-induced osteoporosis	GPBAR1	Inverse variance weighted	4	-0.308132	0.341251	0.366554	-0.976984	0.36072	0.734818	0.376445	1.43436	0.621545	0.896694	0	NA
DNASE1L3	finngen_R10_DRUGADVERS_OSTEOPO	Drug-induced osteoporosis	DNASE1L3	Inverse variance weighted	5	0.137722	0.21363	0.519138	-0.280993	0.556438	1.14766	0.755033	1.74445	0.83978	0.876254	0	NA
TPBG	finngen_R10_DRUGADVERS_OSTEOPO	Drug-induced osteoporosis	TPBG	Inverse variance weighted	8	0.0317856	0.292211	0.91338	-0.540947	0.604518	1.0323	0.582197	1.83037	0.374929	0.32625	0.132852	NA
AMY2B	finngen_R10_DRUGADVERS_OSTEOPO	Drug-induced osteoporosis	AMY2B	Inverse variance weighted	9	0.515413	0.270062	0.0563266	-0.0139082	1.04473	1.67433	0.986188	2.84264	0.153675	0.286517	0.175485	NA
TRIB2	finngen_R10_DRUGADVERS_OSTEOPO	Drug-induced osteoporosis	TRIB2	Inverse variance weighted	11	-0.313111	0.264166	0.235905	-0.830876	0.204653	0.731169	0.435668	1.2271	0.891562	0.254558	0.19836	NA
PRKAB2	finngen_R10_DRUGADVERS_OSTEOPO	Drug-induced osteoporosis	PRKAB2	Inverse variance weighted	7	0.0294688	0.175298	0.866499	-0.314115	0.373052	1.02991	0.730435	1.45216	0.179569	0.446866	0	NA
DHRS12	finngen_R10_DRUGADVERS_OSTEOPO	Drug-induced osteoporosis	DHRS12	Inverse variance weighted	13	-0.136234	0.2106	0.517705	-0.549011	0.276542	0.872638	0.577521	1.31856	0.871895	0.999876	0	NA
ERAP1	finngen_R10_DRUGADVERS_OSTEOPO	Drug-induced osteoporosis	ERAP1	Inverse variance weighted	13	-0.24385	0.424325	0.56551	-1.07553	0.587828	0.783605	0.341118	1.80007	0.449677	0.0484646	0.432171	NA
GRM2	finngen_R10_DRUGADVERS_OSTEOPO	Drug-induced osteoporosis	GRM2	Inverse variance weighted	5	0.243702	0.303687	0.422276	-0.351524	0.838929	1.27596	0.703615	2.31389	0.312779	0.319636	0.148696	NA
TNFSF14	finngen_R10_DRUGADVERS_OSTEOPO	Drug-induced osteoporosis	TNFSF14	Inverse variance weighted	5	0.0844005	0.339175	0.803484	-0.580382	0.749183	1.08806	0.559685	2.11527	0.444805	0.231081	0.285709	NA
TGM1	finngen_R10_DRUGADVERS_OSTEOPO	Drug-induced osteoporosis	TGM1	Inverse variance weighted	6	-0.111697	0.277024	0.686798	-0.654663	0.431269	0.894315	0.519617	1.53921	0.872072	0.89779	0	NA
PSMA2	finngen_R10_DRUGADVERS_OSTEOPO	Drug-induced osteoporosis	PSMA2	Inverse variance weighted	8	-0.489681	0.44326	0.269279	-1.35847	0.379109	0.612822	0.257054	1.46098	0.819222	0.962387	0	NA
MAP3K9	finngen_R10_DRUGADVERS_OSTEOPO	Drug-induced osteoporosis	MAP3K9	Inverse variance weighted	6	-0.500857	0.329241	0.128198	-1.14617	0.144456	0.606011	0.317852	1.15541	0.3515	0.34916	0.104082	NA
CD300LB	finngen_R10_DRUGADVERS_OSTEOPO	Drug-induced osteoporosis	CD300LB	Inverse variance weighted	11	0.269004	0.211839	0.204138	-0.1462	0.684208	1.30866	0.863985	1.9822	0.579484	0.746109	0	NA
ADAMTS1	finngen_R10_DRUGADVERS_OSTEOPO	Drug-induced osteoporosis	ADAMTS1	Inverse variance weighted	5	0.160892	0.306931	0.600142	-0.440692	0.762476	1.17456	0.643591	2.14358	0.602204	0.975924	0	NA
VEGFA	finngen_R10_DRUGADVERS_OSTEOPO	Drug-induced osteoporosis	VEGFA	Inverse variance weighted	10	0.343406	0.261363	0.188878	-0.168865	0.855677	1.40974	0.844623	2.35297	0.697897	0.787701	0	NA
TXN	finngen_R10_DRUGADVERS_OSTEOPO	Drug-induced osteoporosis	TXN	Inverse variance weighted	14	-0.511487	0.239639	0.0328093	-0.981178	-0.0417951	0.599603	0.374869	0.959066	0.139363	0.727264	0	NA
LMTK2	finngen_R10_DRUGADVERS_OSTEOPO	Drug-induced osteoporosis	LMTK2	Inverse variance weighted	6	0.0429745	0.359724	0.904907	-0.662084	0.748033	1.04391	0.515775	2.11284	0.694955	0.759418	0	NA
ITPR1	finngen_R10_DRUGADVERS_OSTEOPO	Drug-induced osteoporosis	ITPR1	Inverse variance weighted	12	-0.259278	0.269377	0.335795	-0.787257	0.268702	0.771609	0.455091	1.30827	0.753215	0.594245	0	NA
RAC2	finngen_R10_DRUGADVERS_OSTEOPO	Drug-induced osteoporosis	RAC2	Inverse variance weighted	5	0.55877	0.428494	0.192223	-0.281079	1.39862	1.74852	0.754969	4.0496	0.907671	0.0802163	0.519798	NA
ELP5	finngen_R10_DRUGADVERS_OSTEOPO	Drug-induced osteoporosis	ELP5	Inverse variance weighted	3	-0.208932	0.307913	0.497428	-0.812442	0.394578	0.81145	0.443773	1.48376	NA	NA	0	NA
ANTXR2	finngen_R10_DRUGADVERS_OSTEOPO	Drug-induced osteoporosis	ANTXR2	Inverse variance weighted	9	-0.0130905	0.290965	0.964115	-0.583382	0.557201	0.986995	0.558008	1.74578	0.197203	0.666698	0	NA
TRPM4	finngen_R10_DRUGADVERS_OSTEOPO	Drug-induced osteoporosis	TRPM4	Inverse variance weighted	8	0.430644	0.264625	0.103658	-0.088021	0.949309	1.53825	0.915742	2.58392	0.692847	0.694091	0	NA
GPR141	finngen_R10_DRUGADVERS_OSTEOPO	Drug-induced osteoporosis	GPR141	Inverse variance weighted	7	-0.0505878	0.35801	0.887631	-0.752288	0.651112	0.95067	0.471287	1.91767	0.651183	0.196994	0.302793	NA
IL4R	finngen_R10_DRUGADVERS_OSTEOPO	Drug-induced osteoporosis	IL4R	Inverse variance weighted	11	0.187342	0.310149	0.545819	-0.420551	0.795235	1.20604	0.656685	2.21496	0.442516	0.636935	0	NA
SEMG1	finngen_R10_DRUGADVERS_OSTEOPO	Drug-induced osteoporosis	SEMG1	Inverse variance weighted	5	-0.0370582	0.315142	0.906391	-0.654736	0.580619	0.96362	0.519579	1.78714	0.807457	0.355794	0.0888318	NA
PCSK4	finngen_R10_DRUGADVERS_OSTEOPO	Drug-induced osteoporosis	PCSK4	Inverse variance weighted	3	0.174253	0.264816	0.510529	-0.344787	0.693292	1.19036	0.708371	2.00029	NA	NA	0	NA
MYLK4	finngen_R10_DRUGADVERS_OSTEOPO	Drug-induced osteoporosis	MYLK4	Inverse variance weighted	7	0.0378008	0.155242	0.807621	-0.266474	0.342075	1.03852	0.766076	1.40787	0.396107	0.511377	0	NA
CD83	finngen_R10_DRUGADVERS_OSTEOPO	Drug-induced osteoporosis	CD83	Inverse variance weighted	7	0.555204	0.327334	0.0898592	-0.0863699	1.19678	1.7423	0.917255	3.30944	0.788313	0.315532	0.149881	NA
TNFRSF10A	finngen_R10_DRUGADVERS_OSTEOPO	Drug-induced osteoporosis	TNFRSF10A	Inverse variance weighted	10	-0.14021	0.295401	0.635041	-0.719196	0.438776	0.869176	0.487144	1.55081	0.304669	0.15431	0.317528	NA
EDN3	finngen_R10_DRUGADVERS_OSTEOPO	Drug-induced osteoporosis	EDN3	Inverse variance weighted	7	-0.366826	0.336071	0.275047	-1.02553	0.291873	0.69293	0.358608	1.33893	0.120412	0.346015	0.10918	NA
C1QA	finngen_R10_DRUGADVERS_OSTEOPO	Drug-induced osteoporosis	C1QA	Inverse variance weighted	9	-0.137739	0.376696	0.714626	-0.876064	0.600586	0.871326	0.416419	1.82319	0.421575	0.0763705	0.43715	NA
PTGS2	finngen_R10_DRUGADVERS_OSTEOPO	Drug-induced osteoporosis	PTGS2	Inverse variance weighted	5	-0.390705	0.261888	0.13573	-0.904005	0.122594	0.676579	0.404945	1.13043	0.759959	0.844559	0	NA
GNA13	finngen_R10_DRUGADVERS_OSTEOPO	Drug-induced osteoporosis	GNA13	Inverse variance weighted	4	-0.0867225	0.300403	0.772821	-0.675512	0.502067	0.916932	0.508896	1.65213	0.517282	0.779677	0	NA
HCG22	finngen_R10_DRUGADVERS_OSTEOPO	Drug-induced osteoporosis	HCG22	Inverse variance weighted	9	0.360964	0.156908	0.0214205	0.0534254	0.668503	1.43471	1.05488	1.95131	0.619095	0.12917	0.36141	NA
MAPK8	finngen_R10_DRUGADVERS_OSTEOPO	Drug-induced osteoporosis	MAPK8	Inverse variance weighted	4	0.615954	0.380098	0.105122	-0.129037	1.36095	1.85142	0.878941	3.89988	0.872922	0.184804	0.378674	NA
LOXL2	finngen_R10_DRUGADVERS_OSTEOPO	Drug-induced osteoporosis	LOXL2	Inverse variance weighted	5	0.00486676	0.209313	0.98145	-0.405386	0.41512	1.00488	0.666719	1.51455	0.306379	0.300916	0.178617	NA
RIOK1	finngen_R10_DRUGADVERS_OSTEOPO	Drug-induced osteoporosis	RIOK1	Inverse variance weighted	6	-0.130095	0.319164	0.683558	-0.755657	0.495467	0.878012	0.469702	1.64126	0.249189	0.481154	0	NA
CRBN	finngen_R10_DRUGADVERS_OSTEOPO	Drug-induced osteoporosis	CRBN	Inverse variance weighted	5	0.43946	0.671791	0.513007	-0.877249	1.75617	1.55187	0.415926	5.79022	0.700531	0.280947	0.209873	NA
DUT	finngen_R10_DRUGADVERS_OSTEOPO	Drug-induced osteoporosis	DUT	Inverse variance weighted	6	0.280617	0.283488	0.322235	-0.275018	0.836253	1.32395	0.759558	2.3077	0.440137	0.817352	0	NA
ST3GAL1	finngen_R10_DRUGADVERS_OSTEOPO	Drug-induced osteoporosis	ST3GAL1	Inverse variance weighted	14	-0.0658654	0.245875	0.78879	-0.54778	0.416049	0.936257	0.578232	1.51596	0.719868	0.998347	0	NA
CCHCR1	finngen_R10_DRUGADVERS_OSTEOPO	Drug-induced osteoporosis	CCHCR1	Inverse variance weighted	4	-0.361039	0.258823	0.163038	-0.868331	0.146254	0.696952	0.419651	1.15749	0.912451	0.296515	0.187771	NA
PLGLB2	finngen_R10_DRUGADVERS_OSTEOPO	Drug-induced osteoporosis	PLGLB2	Inverse variance weighted	3	0.144807	0.13289	0.275856	-0.115657	0.405271	1.15582	0.89078	1.49971	NA	NA	0	NA
LINGO2	finngen_R10_DRUGADVERS_OSTEOPO	Drug-induced osteoporosis	LINGO2	Inverse variance weighted	12	-0.187283	0.200302	0.349787	-0.579876	0.205309	0.829209	0.559968	1.2279	0.982492	0.988469	0	NA
SLC6A12	finngen_R10_DRUGADVERS_OSTEOPO	Drug-induced osteoporosis	SLC6A12	Inverse variance weighted	7	0.273538	0.238541	0.2515	-0.194002	0.741078	1.31461	0.823657	2.0982	0.477662	0.968224	0	NA
NEK3	finngen_R10_DRUGADVERS_OSTEOPO	Drug-induced osteoporosis	NEK3	Inverse variance weighted	9	0.188787	0.268742	0.482377	-0.337947	0.715521	1.20778	0.713233	2.04525	0.965708	0.833219	0	NA
ABCA7	finngen_R10_DRUGADVERS_OSTEOPO	Drug-induced osteoporosis	ABCA7	Inverse variance weighted	8	0.390016	0.211477	0.0651463	-0.0244779	0.80451	1.477	0.975819	2.2356	0.809365	0.7228	0	NA
AHR	finngen_R10_DRUGADVERS_OSTEOPO	Drug-induced osteoporosis	AHR	Inverse variance weighted	10	-0.12237	0.247199	0.620582	-0.606879	0.36214	0.884821	0.545049	1.4364	0.925424	0.490343	0	NA
CTSO	finngen_R10_DRUGADVERS_OSTEOPO	Drug-induced osteoporosis	CTSO	Inverse variance weighted	11	-0.363814	0.296222	0.219378	-0.944408	0.21678	0.69502	0.38891	1.24207	0.278781	0.273643	0.178512	NA
BRCA1	finngen_R10_DRUGADVERS_OSTEOPO	Drug-induced osteoporosis	BRCA1	Inverse variance weighted	4	0.076795	0.307802	0.802978	-0.526498	0.680088	1.07982	0.59067	1.97405	0.841342	0.480971	0	NA
CDH1	finngen_R10_DRUGADVERS_OSTEOPO	Drug-induced osteoporosis	CDH1	Inverse variance weighted	10	0.130746	0.28223	0.643178	-0.422425	0.683917	1.13968	0.655455	1.98162	0.720596	0.36271	0.0863552	NA
EPHB3	finngen_R10_DRUGADVERS_OSTEOPO	Drug-induced osteoporosis	EPHB3	Inverse variance weighted	6	0.0774338	0.314726	0.805655	-0.53943	0.694298	1.08051	0.583081	2.0023	0.471296	0.460244	0	NA
SIGLEC10	finngen_R10_DRUGADVERS_OSTEOPO	Drug-induced osteoporosis	SIGLEC10	Inverse variance weighted	9	-0.206995	0.28681	0.470469	-0.769143	0.355152	0.813024	0.46341	1.4264	0.389031	0.545482	0	NA
CYP51A1	finngen_R10_DRUGADVERS_OSTEOPO	Drug-induced osteoporosis	CYP51A1	Inverse variance weighted	3	-0.147657	0.203408	0.467889	-0.546337	0.251022	0.862727	0.579067	1.28534	NA	NA	0.27381	NA
GFM1	finngen_R10_DRUGADVERS_OSTEOPO	Drug-induced osteoporosis	GFM1	Inverse variance weighted	5	0.737003	0.712238	0.300776	-0.658984	2.13299	2.08966	0.517377	8.44006	0.47909	0.460611	0	NA
CSNK1D	finngen_R10_DRUGADVERS_OSTEOPO	Drug-induced osteoporosis	CSNK1D	Inverse variance weighted	6	0.186251	0.235865	0.429733	-0.276045	0.648547	1.20472	0.758779	1.91276	0.741469	0.290098	0.189527	NA
SLC1A7	finngen_R10_DRUGADVERS_OSTEOPO	Drug-induced osteoporosis	SLC1A7	Inverse variance weighted	11	-0.0143945	0.292241	0.960716	-0.587187	0.558398	0.985709	0.555889	1.74787	0.431966	0.15549	0.305585	NA
PTPN1	finngen_R10_DRUGADVERS_OSTEOPO	Drug-induced osteoporosis	PTPN1	Inverse variance weighted	3	-1.06201	0.920583	0.248654	-2.86635	0.742334	0.345761	0.0569063	2.10083	NA	NA	0	NA
EPAS1	finngen_R10_DRUGADVERS_OSTEOPO	Drug-induced osteoporosis	EPAS1	Inverse variance weighted	6	0.515976	0.739301	0.485225	-0.933055	1.96501	1.67527	0.39335	7.13496	0.107144	0.273591	0.212661	NA
PARM1	finngen_R10_DRUGADVERS_OSTEOPO	Drug-induced osteoporosis	PARM1	Inverse variance weighted	5	0.294523	0.360848	0.414388	-0.41274	1.00178	1.34249	0.661835	2.72314	0.314964	0.546846	0	NA
LRRN1	finngen_R10_DRUGADVERS_OSTEOPO	Drug-induced osteoporosis	LRRN1	Inverse variance weighted	12	-0.323604	0.258987	0.211482	-0.831218	0.18401	0.723536	0.435518	1.20203	0.971284	0.628358	0	NA
COQ2	finngen_R10_DRUGADVERS_OSTEOPO	Drug-induced osteoporosis	COQ2	Inverse variance weighted	6	0.246578	0.28528	0.387403	-0.312571	0.805728	1.27964	0.731564	2.23832	0.657406	0.940848	0	NA
SRD5A1	finngen_R10_DRUGADVERS_OSTEOPO	Drug-induced osteoporosis	SRD5A1	Inverse variance weighted	7	0.398588	0.208491	0.0559056	-0.0100554	0.807231	1.48972	0.989995	2.24169	0.948497	0.935101	0	NA
CCL4	finngen_R10_DRUGADVERS_OSTEOPO	Drug-induced osteoporosis	CCL4	Inverse variance weighted	4	-0.257621	0.251027	0.304765	-0.749634	0.234392	0.772888	0.472539	1.26414	0.863625	0.928941	0	NA
ATP2C2	finngen_R10_DRUGADVERS_OSTEOPO	Drug-induced osteoporosis	ATP2C2	Inverse variance weighted	6	0.463803	0.302767	0.125552	-0.12962	1.05723	1.59011	0.878429	2.87838	0.781829	0.731024	0	NA
PMM2	finngen_R10_DRUGADVERS_OSTEOPO	Drug-induced osteoporosis	PMM2	Inverse variance weighted	10	0.0884366	0.216384	0.682759	-0.335676	0.51255	1.09246	0.714854	1.66954	0.465868	0.854409	0	NA
EIF4E	finngen_R10_DRUGADVERS_OSTEOPO	Drug-induced osteoporosis	EIF4E	Inverse variance weighted	5	-0.341638	0.289087	0.237292	-0.908248	0.224973	0.710606	0.40323	1.25229	0.923591	0.994956	0	NA
PINK1	finngen_R10_DRUGADVERS_OSTEOPO	Drug-induced osteoporosis	PINK1	Inverse variance weighted	2	-0.697403	0.34661	0.044213	-1.37676	-0.0180464	0.497877	0.252395	0.982115	NA	NA	NA%	NA
BCAT2	finngen_R10_DRUGADVERS_OSTEOPO	Drug-induced osteoporosis	BCAT2	Inverse variance weighted	5	-0.621388	0.380415	0.102375	-1.367	0.124226	0.537198	0.25487	1.13227	0.964763	0.177532	0.365534	NA
FZD3	finngen_R10_DRUGADVERS_OSTEOPO	Drug-induced osteoporosis	FZD3	Inverse variance weighted	4	-0.240372	0.336033	0.47441	-0.898997	0.418253	0.786335	0.406977	1.5193	0.732115	0.449427	0	NA
PDIA6	finngen_R10_DRUGADVERS_OSTEOPO	Drug-induced osteoporosis	PDIA6	Inverse variance weighted	5	-0.288844	0.252108	0.251913	-0.782977	0.205288	0.749129	0.457043	1.22788	0.507681	0.294893	0.188111	NA
RNASEL	finngen_R10_DRUGADVERS_OSTEOPO	Drug-induced osteoporosis	RNASEL	Inverse variance weighted	9	-0.582048	0.368357	0.114079	-1.30403	0.139932	0.558753	0.271436	1.1502	0.321949	0.0339682	0.519517	NA
PRKG2	finngen_R10_DRUGADVERS_OSTEOPO	Drug-induced osteoporosis	PRKG2	Inverse variance weighted	4	0.0213859	0.413785	0.958781	-0.789633	0.832405	1.02162	0.454011	2.29884	0.916171	0.974361	0	NA
ZAP70	finngen_R10_DRUGADVERS_OSTEOPO	Drug-induced osteoporosis	ZAP70	Inverse variance weighted	7	0.437597	0.328863	0.183309	-0.206975	1.08217	1.54898	0.81304	2.95108	0.214924	0.467504	0	NA
JUN	finngen_R10_DRUGADVERS_OSTEOPO	Drug-induced osteoporosis	JUN	Inverse variance weighted	9	0.0872159	0.271849	0.748343	-0.445609	0.620041	1.09113	0.640434	1.859	0.47535	0.696822	0	NA
FCGRT	finngen_R10_DRUGADVERS_OSTEOPO	Drug-induced osteoporosis	FCGRT	Inverse variance weighted	7	-0.205665	0.331393	0.534857	-0.855196	0.443865	0.814105	0.4252	1.55872	0.523473	0.383216	0.0578418	NA
HOXA9	finngen_R10_DRUGADVERS_OSTEOPO	Drug-induced osteoporosis	HOXA9	Inverse variance weighted	12	-0.1839	0.328933	0.576107	-0.82861	0.460809	0.832019	0.436656	1.58536	0.873906	0.0423533	0.456109	NA
NDUFA7	finngen_R10_DRUGADVERS_OSTEOPO	Drug-induced osteoporosis	NDUFA7	Inverse variance weighted	7	0.0101637	0.286867	0.971737	-0.552095	0.572422	1.01022	0.575742	1.77256	0.0556509	0.0953948	0.443451	NA
HLA-DPB1	finngen_R10_DRUGADVERS_OSTEOPO	Drug-induced osteoporosis	HLA-DPB1	Inverse variance weighted	14	0.134014	0.148441	0.366627	-0.156931	0.424958	1.14341	0.854763	1.52953	0.166333	0.702421	0	NA
GPR84	finngen_R10_DRUGADVERS_OSTEOPO	Drug-induced osteoporosis	GPR84	Inverse variance weighted	3	-0.637524	0.355658	0.0730497	-1.33461	0.0595656	0.528599	0.26326	1.06138	NA	NA	0.0266051	NA
ACAT2	finngen_R10_DRUGADVERS_OSTEOPO	Drug-induced osteoporosis	ACAT2	Inverse variance weighted	7	-0.275153	0.328546	0.402318	-0.919103	0.368797	0.759456	0.398877	1.44599	0.44824	0.403337	0.0291178	NA
COL6A1	finngen_R10_DRUGADVERS_OSTEOPO	Drug-induced osteoporosis	COL6A1	Inverse variance weighted	12	0.36589	0.3965	0.356112	-0.411251	1.14303	1.4418	0.662821	3.13626	0.394243	0.0132259	0.539464	NA
IFI27	finngen_R10_DRUGADVERS_OSTEOPO	Drug-induced osteoporosis	IFI27	Inverse variance weighted	4	-0.629795	0.330036	0.0563576	-1.27667	0.0170761	0.532701	0.278966	1.01722	0.948643	0.981079	0	NA
ADAMTS6	finngen_R10_DRUGADVERS_OSTEOPO	Drug-induced osteoporosis	ADAMTS6	Inverse variance weighted	5	-0.0299748	0.297917	0.919856	-0.613892	0.553942	0.97047	0.54124	1.7401	0.402706	0.668267	0	NA
AMH	finngen_R10_DRUGADVERS_OSTEOPO	Drug-induced osteoporosis	AMH	Inverse variance weighted	3	-0.373143	0.279744	0.182245	-0.92144	0.175155	0.688567	0.397945	1.19143	NA	NA	0	NA
ATP7B	finngen_R10_DRUGADVERS_OSTEOPO	Drug-induced osteoporosis	ATP7B	Inverse variance weighted	10	0.362453	0.256711	0.157976	-0.1407	0.865606	1.43685	0.86875	2.37645	0.774766	0.937067	0	NA
IK	finngen_R10_DRUGADVERS_OSTEOPO	Drug-induced osteoporosis	IK	Inverse variance weighted	5	0.0363901	0.320085	0.909484	-0.590977	0.663757	1.03706	0.553786	1.94207	0.685484	0.719386	0	NA
C6orf120	finngen_R10_DRUGADVERS_OSTEOPO	Drug-induced osteoporosis	C6orf120	Inverse variance weighted	11	0.803068	0.290058	0.0056289	0.234555	1.37158	2.23238	1.26435	3.94158	0.300734	0.632506	0	NA
ACVR2A	finngen_R10_DRUGADVERS_OSTEOPO	Drug-induced osteoporosis	ACVR2A	Inverse variance weighted	6	-0.0456127	0.334914	0.891669	-0.702044	0.610819	0.955412	0.495571	1.84194	0.414671	0.890099	0	NA
PTGER4	finngen_R10_DRUGADVERS_OSTEOPO	Drug-induced osteoporosis	PTGER4	Inverse variance weighted	12	0.190264	0.265297	0.473268	-0.329719	0.710247	1.20957	0.719126	2.03449	0.121792	0.334018	0.113226	NA
IGFBP4	finngen_R10_DRUGADVERS_OSTEOPO	Drug-induced osteoporosis	IGFBP4	Inverse variance weighted	4	0.450294	0.372306	0.226482	-0.279426	1.18001	1.56877	0.756217	3.25442	0.778444	0.892997	0	NA
OAT	finngen_R10_DRUGADVERS_OSTEOPO	Drug-induced osteoporosis	OAT	Inverse variance weighted	8	0.0438233	0.145508	0.763282	-0.241372	0.329019	1.0448	0.785549	1.3896	0.286847	0.430034	0	NA
PSMB8	finngen_R10_DRUGADVERS_OSTEOPO	Drug-induced osteoporosis	PSMB8	Inverse variance weighted	5	0.124206	0.21494	0.563357	-0.297076	0.545488	1.13225	0.742987	1.72545	0.433164	0.894846	0	NA
EHMT1	finngen_R10_DRUGADVERS_OSTEOPO	Drug-induced osteoporosis	EHMT1	Inverse variance weighted	8	-0.0248175	0.299992	0.934068	-0.612801	0.563166	0.975488	0.541831	1.75622	0.955016	0.437311	0	NA
TNFRSF18	finngen_R10_DRUGADVERS_OSTEOPO	Drug-induced osteoporosis	TNFRSF18	Inverse variance weighted	6	0.100343	0.261713	0.701417	-0.412614	0.613299	1.10555	0.661918	1.84651	0.970704	0.680168	0	NA
GPX3	finngen_R10_DRUGADVERS_OSTEOPO	Drug-induced osteoporosis	GPX3	Inverse variance weighted	5	-0.54705	0.302445	0.0704885	-1.13984	0.0457421	0.578654	0.31987	1.0468	0.359902	0.441096	0	NA
KLHL3	finngen_R10_DRUGADVERS_OSTEOPO	Drug-induced osteoporosis	KLHL3	Inverse variance weighted	9	-0.201409	0.302588	0.505653	-0.794481	0.391663	0.817578	0.451816	1.47944	0.259043	0.359283	0.0911039	NA
GLS	finngen_R10_DRUGADVERS_OSTEOPO	Drug-induced osteoporosis	GLS	Inverse variance weighted	8	-0.492047	0.551518	0.372303	-1.57302	0.588928	0.611374	0.207417	1.80206	0.43082	0.00466015	0.657842	NA
PPIA	finngen_R10_DRUGADVERS_OSTEOPO	Drug-induced osteoporosis	PPIA	Inverse variance weighted	4	0.245058	0.3651	0.502088	-0.470538	0.960653	1.27769	0.624666	2.6134	0.420853	0.661483	0	NA
HTRA1	finngen_R10_DRUGADVERS_OSTEOPO	Drug-induced osteoporosis	HTRA1	Inverse variance weighted	10	0.13559	0.290448	0.640622	-0.433688	0.704868	1.14521	0.648114	2.02358	0.99796	0.230305	0.231263	NA
FKBP9	finngen_R10_DRUGADVERS_OSTEOPO	Drug-induced osteoporosis	FKBP9	Inverse variance weighted	7	-0.191231	0.298992	0.522442	-0.777255	0.394793	0.825942	0.459666	1.48408	0.800557	0.396696	0.0386816	NA
TYK2	finngen_R10_DRUGADVERS_OSTEOPO	Drug-induced osteoporosis	TYK2	Inverse variance weighted	10	-0.0309745	0.291786	0.915459	-0.602874	0.540925	0.9695	0.547236	1.7176	0.874469	0.973134	0	NA
MANBA	finngen_R10_DRUGADVERS_OSTEOPO	Drug-induced osteoporosis	MANBA	Inverse variance weighted	4	-0.84898	0.758212	0.262836	-2.33508	0.637116	0.427851	0.0968031	1.89102	0.871302	0.252479	0.265523	NA
AKR7A2	finngen_R10_DRUGADVERS_OSTEOPO	Drug-induced osteoporosis	AKR7A2	Inverse variance weighted	13	-0.0289	0.282184	0.918427	-0.58198	0.52418	0.971514	0.558791	1.68907	0.014814	0.128986	0.317482	NA
GNAS	finngen_R10_DRUGADVERS_OSTEOPO	Drug-induced osteoporosis	GNAS	Inverse variance weighted	10	0.40602	0.295109	0.168873	-0.172393	0.984433	1.50083	0.841649	2.6763	0.954082	0.725603	0	NA
SQSTM1	finngen_R10_DRUGADVERS_OSTEOPO	Drug-induced osteoporosis	SQSTM1	Inverse variance weighted	6	0.275876	0.312195	0.376878	-0.336027	0.887779	1.31768	0.714604	2.42973	0.708527	0.637236	0	NA
SDF4	finngen_R10_DRUGADVERS_OSTEOPO	Drug-induced osteoporosis	SDF4	Inverse variance weighted	5	-0.136872	0.261549	0.600757	-0.649507	0.375764	0.872082	0.522303	1.4561	0.778291	0.393523	0.0227999	NA
MAK	finngen_R10_DRUGADVERS_OSTEOPO	Drug-induced osteoporosis	MAK	Inverse variance weighted	15	0.411238	0.311502	0.186775	-0.199306	1.02178	1.50868	0.8193	2.77814	0.311379	0.0485916	0.411476	NA
PLAU	finngen_R10_DRUGADVERS_OSTEOPO	Drug-induced osteoporosis	PLAU	Inverse variance weighted	6	-0.0225471	0.341033	0.947287	-0.690972	0.645878	0.977705	0.501089	1.90766	0.660388	0.335654	0.124069	NA
GNA11	finngen_R10_DRUGADVERS_OSTEOPO	Drug-induced osteoporosis	GNA11	Inverse variance weighted	5	-0.275859	0.288114	0.338332	-0.840563	0.288844	0.75892	0.431468	1.33488	0.762014	0.756969	0	NA
PYGL	finngen_R10_DRUGADVERS_OSTEOPO	Drug-induced osteoporosis	PYGL	Inverse variance weighted	8	0.0267912	0.268283	0.920454	-0.499044	0.552626	1.02715	0.607111	1.73781	0.16711	0.18893	0.299559	NA
NFKBIA	finngen_R10_DRUGADVERS_OSTEOPO	Drug-induced osteoporosis	NFKBIA	Inverse variance weighted	8	-0.569115	0.243946	0.0196506	-1.04725	-0.0909806	0.566026	0.350901	0.913035	0.547448	0.262274	0.210643	NA
DPEP2	finngen_R10_DRUGADVERS_OSTEOPO	Drug-induced osteoporosis	DPEP2	Inverse variance weighted	8	-0.621878	0.303367	0.0403722	-1.21648	-0.027279	0.536935	0.296272	0.97309	0.268251	0.226727	0.253472	NA
MTOR	finngen_R10_DRUGADVERS_OSTEOPO	Drug-induced osteoporosis	MTOR	Inverse variance weighted	4	-1.01695	0.336583	0.002516	-1.67666	-0.357253	0.361695	0.186998	0.699596	0.777754	0.969746	0	NA
CD4	finngen_R10_DRUGADVERS_OSTEOPO	Drug-induced osteoporosis	CD4	Inverse variance weighted	8	-0.15791	0.304447	0.603985	-0.754626	0.438806	0.853927	0.470186	1.55085	0.138543	0.321153	0.139136	NA
LCAT	finngen_R10_DRUGADVERS_OSTEOPO	Drug-induced osteoporosis	LCAT	Inverse variance weighted	7	0.0330882	0.318278	0.917201	-0.590736	0.656912	1.03364	0.55392	1.92883	0.73906	0.743118	0	NA
KLHL12	finngen_R10_DRUGADVERS_OSTEOPO	Drug-induced osteoporosis	KLHL12	Inverse variance weighted	10	-0.121055	0.273426	0.657958	-0.656971	0.414861	0.885985	0.518419	1.51416	0.0602082	0.378289	0.0687944	NA
SLC2A5	finngen_R10_DRUGADVERS_OSTEOPO	Drug-induced osteoporosis	SLC2A5	Inverse variance weighted	6	-0.145714	0.319176	0.648007	-0.7713	0.479871	0.864405	0.462412	1.61587	0.41246	0.909093	0	NA
PGGT1B	finngen_R10_DRUGADVERS_OSTEOPO	Drug-induced osteoporosis	PGGT1B	Inverse variance weighted	6	0.336506	0.308952	0.276072	-0.26904	0.942052	1.40005	0.764113	2.56524	0.392472	0.730432	0	NA
ARRB1	finngen_R10_DRUGADVERS_OSTEOPO	Drug-induced osteoporosis	ARRB1	Inverse variance weighted	6	-0.286246	0.280642	0.307744	-0.836305	0.263813	0.751078	0.433309	1.30188	0.571212	0.311549	0.159041	NA
CAMK4	finngen_R10_DRUGADVERS_OSTEOPO	Drug-induced osteoporosis	CAMK4	Inverse variance weighted	6	0.160931	0.323895	0.619286	-0.473902	0.795765	1.1746	0.622568	2.21614	0.685037	0.764425	0	NA
SNCA	finngen_R10_DRUGADVERS_OSTEOPO	Drug-induced osteoporosis	SNCA	Inverse variance weighted	10	0.0522665	0.315462	0.868407	-0.566039	0.670572	1.05366	0.56777	1.95536	0.791762	0.847291	0	NA
KCNK6	finngen_R10_DRUGADVERS_OSTEOPO	Drug-induced osteoporosis	KCNK6	Inverse variance weighted	8	-0.171427	0.283613	0.545551	-0.727309	0.384454	0.842461	0.483208	1.46881	0.283641	0.546743	0	NA
PTP4A1	finngen_R10_DRUGADVERS_OSTEOPO	Drug-induced osteoporosis	PTP4A1	Inverse variance weighted	6	-0.191515	0.25759	0.457186	-0.696391	0.313361	0.825707	0.498381	1.36802	0.229318	0.391571	0.03908	NA
STK11	finngen_R10_DRUGADVERS_OSTEOPO	Drug-induced osteoporosis	STK11	Inverse variance weighted	5	-0.0854452	0.316759	0.787354	-0.706294	0.535403	0.918103	0.49347	1.70814	0.344043	0.204052	0.326037	NA
ATG4C	finngen_R10_DRUGADVERS_OSTEOPO	Drug-induced osteoporosis	ATG4C	Inverse variance weighted	4	-0.161743	0.338728	0.633006	-0.82565	0.502164	0.85066	0.43795	1.65229	0.599034	0.659553	0	NA
KLRB1	finngen_R10_DRUGADVERS_OSTEOPO	Drug-induced osteoporosis	KLRB1	Wald ratio	1	0.438319	1.58391	0.781986	-2.66614	3.54278	1.5501	0.0695198	34.5629	NA	NA	NA	0.0013689
FCER1A	finngen_R10_DRUGADVERS_OSTEOPO	Drug-induced osteoporosis	FCER1A	Inverse variance weighted	13	0.345747	0.257187	0.178838	-0.158339	0.849833	1.41305	0.85356	2.33926	0.828805	0.907236	0	NA
UHMK1	finngen_R10_DRUGADVERS_OSTEOPO	Drug-induced osteoporosis	UHMK1	Inverse variance weighted	7	-0.108964	0.39515	0.782737	-0.883458	0.66553	0.896763	0.413351	1.94552	0.197107	0.14856	0.366773	NA
COL6A2	finngen_R10_DRUGADVERS_OSTEOPO	Drug-induced osteoporosis	COL6A2	Inverse variance weighted	12	0.0184967	0.23017	0.93595	-0.432637	0.46963	1.01867	0.648796	1.5994	0.107545	0.309079	0.138152	NA
ADO	finngen_R10_DRUGADVERS_OSTEOPO	Drug-induced osteoporosis	ADO	Inverse variance weighted	6	0.321028	0.351751	0.361422	-0.368403	1.01046	1.37854	0.691838	2.74686	0.812435	0.970841	0	NA
FAM177A1	finngen_R10_DRUGADVERS_OSTEOPO	Drug-induced osteoporosis	FAM177A1	Inverse variance weighted	7	-0.336116	0.369014	0.362376	-1.05938	0.387153	0.714541	0.346669	1.47278	0.496783	0.269341	0.209955	NA
CD81	finngen_R10_DRUGADVERS_OSTEOPO	Drug-induced osteoporosis	CD81	Inverse variance weighted	6	0.106332	0.315042	0.735726	-0.511149	0.723814	1.11219	0.599806	2.06228	0.63242	0.612128	0	NA
PRDX1	finngen_R10_DRUGADVERS_OSTEOPO	Drug-induced osteoporosis	PRDX1	Inverse variance weighted	6	-0.139237	0.294841	0.636753	-0.717125	0.438652	0.870022	0.488153	1.55062	0.644826	0.724364	0	NA
SLCO4C1	finngen_R10_DRUGADVERS_OSTEOPO	Drug-induced osteoporosis	SLCO4C1	Inverse variance weighted	10	0.173842	0.198265	0.380587	-0.214758	0.562442	1.18987	0.806737	1.75495	0.534258	0.569034	0	NA
PSMB3	finngen_R10_DRUGADVERS_OSTEOPO	Drug-induced osteoporosis	PSMB3	Inverse variance weighted	8	0.221705	0.257885	0.389952	-0.28375	0.72716	1.2482	0.752955	2.0692	0.0968365	0.204007	0.281052	NA
MKNK2	finngen_R10_DRUGADVERS_OSTEOPO	Drug-induced osteoporosis	MKNK2	Inverse variance weighted	6	-0.338619	0.358155	0.344427	-1.0406	0.363365	0.712754	0.353242	1.43816	0.94548	0.0572882	0.533453	NA
PTGES	finngen_R10_DRUGADVERS_OSTEOPO	Drug-induced osteoporosis	PTGES	Inverse variance weighted	11	0.349824	0.256115	0.171976	-0.152162	0.851809	1.41882	0.858849	2.34388	0.1593	0.325835	0.124249	NA
LRPAP1	finngen_R10_DRUGADVERS_OSTEOPO	Drug-induced osteoporosis	LRPAP1	Inverse variance weighted	11	0.305333	0.280269	0.275966	-0.243995	0.85466	1.35708	0.783492	2.35058	0.92052	0.841176	0	NA
HRAS	finngen_R10_DRUGADVERS_OSTEOPO	Drug-induced osteoporosis	HRAS	Inverse variance weighted	5	0.296684	0.329343	0.367675	-0.348828	0.942196	1.34539	0.705515	2.56561	0.340568	0.305555	0.171262	NA
CELSR2	finngen_R10_DRUGADVERS_OSTEOPO	Drug-induced osteoporosis	CELSR2	Inverse variance weighted	7	0.443385	0.345589	0.199499	-0.233971	1.12074	1.55797	0.791385	3.06712	0.506091	0.88528	0	NA
CLOCK	finngen_R10_DRUGADVERS_OSTEOPO	Drug-induced osteoporosis	CLOCK	Inverse variance weighted	6	0.125708	0.299107	0.674283	-0.460542	0.711958	1.13395	0.630942	2.03798	0.900661	0.475895	0	NA
ALOX5	finngen_R10_DRUGADVERS_OSTEOPO	Drug-induced osteoporosis	ALOX5	Inverse variance weighted	11	-0.238637	0.267643	0.372594	-0.763217	0.285943	0.787701	0.466164	1.33102	0.377285	0.43044	0.0113945	NA
NFIB	finngen_R10_DRUGADVERS_OSTEOPO	Drug-induced osteoporosis	NFIB	Inverse variance weighted	4	-0.185287	0.305061	0.543601	-0.783206	0.412632	0.830866	0.456939	1.51079	0.624923	0.866412	0	NA
EIF5A	finngen_R10_DRUGADVERS_OSTEOPO	Drug-induced osteoporosis	EIF5A	Inverse variance weighted	4	0.184352	0.381068	0.628544	-0.562542	0.931245	1.20244	0.569759	2.53767	0.175459	0.125749	0.476041	NA
PSME4	finngen_R10_DRUGADVERS_OSTEOPO	Drug-induced osteoporosis	PSME4	Inverse variance weighted	6	-0.300518	0.437401	0.492048	-1.15782	0.556788	0.740434	0.314169	1.74506	0.0515264	0.151782	0.381331	NA
TRPC6	finngen_R10_DRUGADVERS_OSTEOPO	Drug-induced osteoporosis	TRPC6	Inverse variance weighted	6	-0.432134	0.31016	0.16354	-1.04005	0.175779	0.649122	0.353438	1.19217	0.899989	0.702892	0	NA
TXNRD1	finngen_R10_DRUGADVERS_OSTEOPO	Drug-induced osteoporosis	TXNRD1	Inverse variance weighted	3	0.502104	1.39733	0.719347	-2.23666	3.24086	1.65219	0.106815	25.5558	NA	NA	0.541851	NA
NUDT1	finngen_R10_DRUGADVERS_OSTEOPO	Drug-induced osteoporosis	NUDT1	Inverse variance weighted	11	0.510164	0.256459	0.0466724	0.0075043	1.01282	1.66556	1.00753	2.75336	0.988616	0.727202	0	NA
CCL3L3	finngen_R10_DRUGADVERS_OSTEOPO	Drug-induced osteoporosis	CCL3L3	Inverse variance weighted	9	0.0180236	0.139183	0.896966	-0.254776	0.290823	1.01819	0.77509	1.33753	0.859181	0.219829	0.251707	NA
PIK3C3	finngen_R10_DRUGADVERS_OSTEOPO	Drug-induced osteoporosis	PIK3C3	Inverse variance weighted	4	0.38572	0.222719	0.083296	-0.0508079	0.822249	1.47067	0.950461	2.27561	0.928852	0.654547	0	NA
ARAP2	finngen_R10_DRUGADVERS_OSTEOPO	Drug-induced osteoporosis	ARAP2	Inverse variance weighted	4	0.506276	0.45384	0.26462	-0.383251	1.3958	1.6591	0.681642	4.03822	0.434389	0.219644	0.32109	NA
NOS3	finngen_R10_DRUGADVERS_OSTEOPO	Drug-induced osteoporosis	NOS3	Inverse variance weighted	3	-0.293871	0.34712	0.397219	-0.974226	0.386484	0.745373	0.377484	1.4718	NA	NA	0	NA
KLHL7	finngen_R10_DRUGADVERS_OSTEOPO	Drug-induced osteoporosis	KLHL7	Inverse variance weighted	8	-1.11875	0.372356	0.00265999	-1.84857	-0.388934	0.326687	0.157462	0.677779	0.767058	0.29691	0.168778	NA
TNRC6A	finngen_R10_DRUGADVERS_OSTEOPO	Drug-induced osteoporosis	TNRC6A	Inverse variance weighted	10	-0.0352715	0.256278	0.890533	-0.537576	0.467033	0.965343	0.584163	1.59525	0.169008	0.48232	0	NA
SLC22A1	finngen_R10_DRUGADVERS_OSTEOPO	Drug-induced osteoporosis	SLC22A1	Inverse variance weighted	6	0.367799	0.333673	0.270343	-0.2862	1.0218	1.44455	0.751112	2.77818	0.657018	0.946765	0	NA
RAMP1	finngen_R10_DRUGADVERS_OSTEOPO	Drug-induced osteoporosis	RAMP1	Inverse variance weighted	7	0.296413	0.353351	0.401547	-0.396155	0.988981	1.34503	0.672902	2.68849	0.0330134	0.101682	0.433767	NA
TLR5	finngen_R10_DRUGADVERS_OSTEOPO	Drug-induced osteoporosis	TLR5	Inverse variance weighted	10	-0.238257	0.410359	0.561506	-1.04256	0.566046	0.788	0.352551	1.76129	0.897002	0.0479291	0.47216	NA
PIGK	finngen_R10_DRUGADVERS_OSTEOPO	Drug-induced osteoporosis	PIGK	Inverse variance weighted	10	-0.136494	0.302126	0.651429	-0.72866	0.455673	0.872412	0.482555	1.57723	0.916099	0.954858	0	NA
CPT2	finngen_R10_DRUGADVERS_OSTEOPO	Drug-induced osteoporosis	CPT2	Inverse variance weighted	6	0.359657	0.517386	0.486966	-0.654419	1.37373	1.43284	0.519744	3.95007	0.248735	0.131754	0.410285	NA
RAPGEF3	finngen_R10_DRUGADVERS_OSTEOPO	Drug-induced osteoporosis	RAPGEF3	Inverse variance weighted	6	0.0786369	0.279371	0.778343	-0.468929	0.626203	1.08181	0.625672	1.8705	0.93992	0.953281	0	NA
ERCC5	finngen_R10_DRUGADVERS_OSTEOPO	Drug-induced osteoporosis	ERCC5	Inverse variance weighted	7	0.943258	0.357133	0.00826151	0.243276	1.64324	2.56833	1.27542	5.1719	0.350833	0.475951	0	NA
SELPLG	finngen_R10_DRUGADVERS_OSTEOPO	Drug-induced osteoporosis	SELPLG	Inverse variance weighted	4	-0.0606579	0.672305	0.928109	-1.37838	1.25706	0.941145	0.251987	3.51507	0.580074	0.00277254	0.787229	NA
IRS1	finngen_R10_DRUGADVERS_OSTEOPO	Drug-induced osteoporosis	IRS1	Inverse variance weighted	6	-0.0428971	0.299904	0.886261	-0.630708	0.544914	0.95801	0.532215	1.72446	0.379164	0.410519	0.00874799	NA
BACE1	finngen_R10_DRUGADVERS_OSTEOPO	Drug-induced osteoporosis	BACE1	Inverse variance weighted	8	0.533958	0.357858	0.135674	-0.167443	1.23536	1.70567	0.845825	3.43962	0.616403	0.167711	0.326045	NA
ITM2B	finngen_R10_DRUGADVERS_OSTEOPO	Drug-induced osteoporosis	ITM2B	Inverse variance weighted	9	0.346602	0.297212	0.243543	-0.235934	0.929139	1.41425	0.789833	2.53233	0.742313	0.690125	0	NA
KAT8	finngen_R10_DRUGADVERS_OSTEOPO	Drug-induced osteoporosis	KAT8	Inverse variance weighted	7	0.233051	0.396492	0.556678	-0.544074	1.01018	1.26245	0.580379	2.74608	0.876203	0.14046	0.377861	NA
RPS6KL1	finngen_R10_DRUGADVERS_OSTEOPO	Drug-induced osteoporosis	RPS6KL1	Inverse variance weighted	6	-0.727946	0.377687	0.053932	-1.46821	0.0123193	0.4829	0.230337	1.0124	0.559165	0.943437	0	NA
CASP8	finngen_R10_DRUGADVERS_OSTEOPO	Drug-induced osteoporosis	CASP8	Inverse variance weighted	10	-0.234609	0.307488	0.445471	-0.837285	0.368067	0.79088	0.432884	1.44494	0.231943	0.368923	0.0793773	NA
FKBP15	finngen_R10_DRUGADVERS_OSTEOPO	Drug-induced osteoporosis	FKBP15	Inverse variance weighted	9	-0.469759	0.337758	0.164281	-1.13176	0.192246	0.625153	0.322464	1.21197	0.0268808	0.138789	0.348984	NA
PSMD5	finngen_R10_DRUGADVERS_OSTEOPO	Drug-induced osteoporosis	PSMD5	Inverse variance weighted	5	0.373294	0.353224	0.290593	-0.319025	1.06561	1.45251	0.726858	2.90262	0.388667	0.436272	0	NA
CCR2	finngen_R10_DRUGADVERS_OSTEOPO	Drug-induced osteoporosis	CCR2	Inverse variance weighted	9	-0.554088	0.3147	0.0782909	-1.1709	0.0627227	0.574596	0.310088	1.06473	0.312384	0.537411	0	NA
SIK2	finngen_R10_DRUGADVERS_OSTEOPO	Drug-induced osteoporosis	SIK2	Inverse variance weighted	4	-0.405648	0.389961	0.298234	-1.16997	0.358676	0.666545	0.310376	1.43143	0.903983	0.37748	0.030126	NA
NPEPPS	finngen_R10_DRUGADVERS_OSTEOPO	Drug-induced osteoporosis	NPEPPS	Inverse variance weighted	3	0.962526	0.808741	0.233987	-0.622608	2.54766	2.6183	0.536543	12.7772	NA	NA	0.0245675	NA
FFAR4	finngen_R10_DRUGADVERS_OSTEOPO	Drug-induced osteoporosis	FFAR4	Inverse variance weighted	6	-0.22278	0.314937	0.479329	-0.840056	0.394495	0.800291	0.431686	1.48364	0.909152	0.561303	0	NA
GAD1	finngen_R10_DRUGADVERS_OSTEOPO	Drug-induced osteoporosis	GAD1	Inverse variance weighted	4	-0.249948	0.467678	0.593034	-1.1666	0.6667	0.778841	0.311425	1.9478	0.987046	0.912161	0	NA
APP	finngen_R10_DRUGADVERS_OSTEOPO	Drug-induced osteoporosis	APP	Inverse variance weighted	8	-0.000460219	0.327266	0.998878	-0.641902	0.640982	0.99954	0.52629	1.89834	0.91335	0.631603	0	NA
PAK4	finngen_R10_DRUGADVERS_OSTEOPO	Drug-induced osteoporosis	PAK4	Inverse variance weighted	4	-0.20575	0.420917	0.624974	-1.03075	0.619248	0.814037	0.35674	1.85753	0.992535	0.309466	0.163992	NA
NDUFS2	finngen_R10_DRUGADVERS_OSTEOPO	Drug-induced osteoporosis	NDUFS2	Inverse variance weighted	7	0.603193	0.351071	0.085769	-0.0849059	1.29129	1.82795	0.918599	3.63748	0.931652	0.913372	0	NA
ITGAL	finngen_R10_DRUGADVERS_OSTEOPO	Drug-induced osteoporosis	ITGAL	Inverse variance weighted	5	-0.356892	0.751696	0.634942	-1.83022	1.11643	0.699848	0.160379	3.05394	0.666488	0.694523	0	NA
NTNG1	finngen_R10_DRUGADVERS_OSTEOPO	Drug-induced osteoporosis	NTNG1	Inverse variance weighted	4	0.282362	0.344274	0.412121	-0.392415	0.957139	1.32626	0.675424	2.60424	0.441575	0.317671	0.148679	NA
METRN	finngen_R10_DRUGADVERS_OSTEOPO	Drug-induced osteoporosis	METRN	Inverse variance weighted	4	0.0713073	0.281513	0.800036	-0.480457	0.623072	1.07391	0.6185	1.86465	0.545828	0.143695	0.446177	NA
ATP1B2	finngen_R10_DRUGADVERS_OSTEOPO	Drug-induced osteoporosis	ATP1B2	Inverse variance weighted	4	-0.180039	0.327102	0.582041	-0.821159	0.461081	0.835238	0.439921	1.58579	0.92031	0.909437	0	NA
KMO	finngen_R10_DRUGADVERS_OSTEOPO	Drug-induced osteoporosis	KMO	Inverse variance weighted	6	-0.419679	0.260899	0.107707	-0.931041	0.0916838	0.657258	0.394143	1.09602	0.695778	0.991847	0	NA
PTGDS	finngen_R10_DRUGADVERS_OSTEOPO	Drug-induced osteoporosis	PTGDS	Inverse variance weighted	6	0.331143	0.242214	0.171578	-0.143597	0.805882	1.39256	0.866237	2.23867	0.81229	0.842078	0	NA
IL1RL1	finngen_R10_DRUGADVERS_OSTEOPO	Drug-induced osteoporosis	IL1RL1	Inverse variance weighted	6	-0.695868	0.383686	0.0697331	-1.44789	0.0561561	0.498642	0.235065	1.05776	0.433806	0.626689	0	NA
CYBA	finngen_R10_DRUGADVERS_OSTEOPO	Drug-induced osteoporosis	CYBA	Inverse variance weighted	7	-0.0353703	0.196753	0.857333	-0.421006	0.350265	0.965248	0.656386	1.41944	0.18483	0.370143	0.0761239	NA
CSNK1G1	finngen_R10_DRUGADVERS_OSTEOPO	Drug-induced osteoporosis	CSNK1G1	Inverse variance weighted	5	-0.578206	0.372028	0.120137	-1.30738	0.150969	0.560904	0.270528	1.16296	0.953766	0.818964	0	NA
IL17RA	finngen_R10_DRUGADVERS_OSTEOPO	Drug-induced osteoporosis	IL17RA	Inverse variance weighted	6	0.135006	0.392742	0.731032	-0.634768	0.90478	1.14454	0.530059	2.47139	0.709226	0.184878	0.334928	NA
CCR6	finngen_R10_DRUGADVERS_OSTEOPO	Drug-induced osteoporosis	CCR6	Inverse variance weighted	5	0.32905	0.401307	0.412246	-0.457511	1.11561	1.38965	0.632857	3.05143	0.223715	0.224099	0.296157	NA
DPP9	finngen_R10_DRUGADVERS_OSTEOPO	Drug-induced osteoporosis	DPP9	Inverse variance weighted	7	0.226676	0.276996	0.413165	-0.316236	0.769589	1.25442	0.728887	2.15888	0.731133	0.862596	0	NA
RXFP2	finngen_R10_DRUGADVERS_OSTEOPO	Drug-induced osteoporosis	RXFP2	Inverse variance weighted	5	-0.838582	0.353548	0.0176969	-1.53154	-0.145626	0.432323	0.216203	0.864481	0.333237	0.7009	0	NA
DPP7	finngen_R10_DRUGADVERS_OSTEOPO	Drug-induced osteoporosis	DPP7	Inverse variance weighted	6	0.0480361	0.333826	0.885583	-0.606263	0.702335	1.04921	0.545385	2.01846	0.410521	0.304067	0.169735	NA
ENPP2	finngen_R10_DRUGADVERS_OSTEOPO	Drug-induced osteoporosis	ENPP2	Inverse variance weighted	8	0.251716	0.277668	0.364651	-0.292512	0.795945	1.28623	0.746386	2.21653	0.310358	0.32112	0.139176	NA
S1PR3	finngen_R10_DRUGADVERS_OSTEOPO	Drug-induced osteoporosis	S1PR3	Inverse variance weighted	8	-0.127735	0.278361	0.646319	-0.673323	0.417853	0.880087	0.510011	1.5187	0.171258	0.454656	0	NA
LMCD1	finngen_R10_DRUGADVERS_OSTEOPO	Drug-induced osteoporosis	LMCD1	Inverse variance weighted	4	-0.201038	0.367033	0.583871	-0.920423	0.518347	0.817881	0.39835	1.67925	0.811835	0.958266	0	NA
SLC16A5	finngen_R10_DRUGADVERS_OSTEOPO	Drug-induced osteoporosis	SLC16A5	Inverse variance weighted	8	-0.438467	0.334968	0.190541	-1.09501	0.218071	0.645024	0.334538	1.24367	0.644889	0.700295	0	NA
LY9	finngen_R10_DRUGADVERS_OSTEOPO	Drug-induced osteoporosis	LY9	Inverse variance weighted	4	-0.416154	0.342515	0.224368	-1.08748	0.255176	0.659579	0.337064	1.29069	0.859216	0.976296	0	NA
ICOSLG	finngen_R10_DRUGADVERS_OSTEOPO	Drug-induced osteoporosis	ICOSLG	Inverse variance weighted	3	-1.26475	0.886886	0.153852	-3.00305	0.473548	0.28231	0.0496357	1.60568	NA	NA	0	NA
USP47	finngen_R10_DRUGADVERS_OSTEOPO	Drug-induced osteoporosis	USP47	Inverse variance weighted	4	0.411646	0.561959	0.463852	-0.689794	1.51309	1.5093	0.501679	4.54072	0.220644	0.0825464	0.551416	NA
GABBR1	finngen_R10_DRUGADVERS_OSTEOPO	Drug-induced osteoporosis	GABBR1	Inverse variance weighted	3	0.524172	0.344914	0.128581	-0.151859	1.2002	1.68906	0.85911	3.32079	NA	NA	0	NA
RPS6KA1	finngen_R10_DRUGADVERS_OSTEOPO	Drug-induced osteoporosis	RPS6KA1	Inverse variance weighted	2	-0.114566	0.379211	0.762563	-0.85782	0.628688	0.891753	0.424086	1.87515	NA	NA	NA%	NA
GUCY2C	finngen_R10_DRUGADVERS_OSTEOPO	Drug-induced osteoporosis	GUCY2C	Inverse variance weighted	8	-0.02455	0.459043	0.957349	-0.924274	0.875174	0.975749	0.396819	2.39929	0.506163	0.0742097	0.45799	NA
SPECC1L	finngen_R10_DRUGADVERS_OSTEOPO	Drug-induced osteoporosis	SPECC1L	Inverse variance weighted	7	0.0199834	0.221344	0.928063	-0.41385	0.453817	1.02018	0.6611	1.57431	0.578358	0.643028	0	NA
ST6GAL1	finngen_R10_DRUGADVERS_OSTEOPO	Drug-induced osteoporosis	ST6GAL1	Inverse variance weighted	13	-0.30468	0.238195	0.200855	-0.771542	0.162182	0.737359	0.4623	1.17607	0.84287	0.242224	0.199232	NA
GSTM5	finngen_R10_DRUGADVERS_OSTEOPO	Drug-induced osteoporosis	GSTM5	Inverse variance weighted	5	0.0176445	0.314202	0.955217	-0.598192	0.633481	1.0178	0.549805	1.88416	0.779538	0.378118	0.0502553	NA
IFNL1	finngen_R10_DRUGADVERS_OSTEOPO	Drug-induced osteoporosis	IFNL1	Inverse variance weighted	2	-0.272288	0.901074	0.762513	-2.03839	1.49382	0.761635	0.130238	4.45406	NA	NA	NA%	NA
DNMT1	finngen_R10_DRUGADVERS_OSTEOPO	Drug-induced osteoporosis	DNMT1	Inverse variance weighted	5	0.800944	0.916201	0.382009	-0.99481	2.5967	2.22764	0.369794	13.4193	0.342366	0.109845	0.46968	NA
HLA-E	finngen_R10_DRUGADVERS_OSTEOPO	Drug-induced osteoporosis	HLA-E	Inverse variance weighted	8	-0.124828	0.417379	0.764882	-0.942891	0.693235	0.882649	0.3895	2.00018	0.738114	0.06489	0.474108	NA
SLC15A3	finngen_R10_DRUGADVERS_OSTEOPO	Drug-induced osteoporosis	SLC15A3	Inverse variance weighted	8	-0.247358	0.310156	0.425146	-0.855264	0.360549	0.780861	0.425171	1.43412	0.292241	0.54035	0	NA
CHRNE	finngen_R10_DRUGADVERS_OSTEOPO	Drug-induced osteoporosis	CHRNE	Inverse variance weighted	4	0.147792	0.350098	0.67292	-0.5384	0.833983	1.15927	0.583681	2.30247	0.740259	0.349154	0.0879134	NA
IFI30	finngen_R10_DRUGADVERS_OSTEOPO	Drug-induced osteoporosis	IFI30	Inverse variance weighted	5	0.0173443	0.174792	0.920957	-0.325248	0.359936	1.0175	0.722348	1.43324	0.851149	0.507718	0	NA
INPPL1	finngen_R10_DRUGADVERS_OSTEOPO	Drug-induced osteoporosis	INPPL1	Inverse variance weighted	7	-0.313179	0.296985	0.291641	-0.89527	0.268911	0.731119	0.408497	1.30854	0.636675	0.936816	0	NA
CAMK2D	finngen_R10_DRUGADVERS_OSTEOPO	Drug-induced osteoporosis	CAMK2D	Inverse variance weighted	10	0.0362265	0.229348	0.874493	-0.413295	0.485748	1.03689	0.661467	1.62539	0.79658	0.827445	0	NA
PML	finngen_R10_DRUGADVERS_OSTEOPO	Drug-induced osteoporosis	PML	Inverse variance weighted	9	-0.314061	0.329051	0.339859	-0.959002	0.33088	0.730474	0.383275	1.39219	0.679372	0.61108	0	NA
EIF2AK4	finngen_R10_DRUGADVERS_OSTEOPO	Drug-induced osteoporosis	EIF2AK4	Inverse variance weighted	6	-0.420144	0.408089	0.303226	-1.22	0.37971	0.656952	0.295231	1.46186	0.0972233	0.213646	0.295312	NA
KLC3	finngen_R10_DRUGADVERS_OSTEOPO	Drug-induced osteoporosis	KLC3	Inverse variance weighted	8	0.378897	0.325153	0.243903	-0.258404	1.0162	1.46067	0.772283	2.76267	0.365408	0.457511	0	NA
PIEZO1	finngen_R10_DRUGADVERS_OSTEOPO	Drug-induced osteoporosis	PIEZO1	Inverse variance weighted	15	0.201406	0.253946	0.427716	-0.296328	0.699141	1.22312	0.743544	2.01202	0.704738	0.0325416	0.444684	NA
KRT10	finngen_R10_DRUGADVERS_OSTEOPO	Drug-induced osteoporosis	KRT10	Inverse variance weighted	7	-0.145432	0.231893	0.530561	-0.599942	0.309079	0.864649	0.548843	1.36217	0.182151	0.592738	0	NA
PDE6H	finngen_R10_DRUGADVERS_OSTEOPO	Drug-induced osteoporosis	PDE6H	Inverse variance weighted	8	-0.203237	0.439638	0.643879	-1.06493	0.658454	0.816085	0.344753	1.9318	0.397183	0.0850435	0.440357	NA
DDX43	finngen_R10_DRUGADVERS_OSTEOPO	Drug-induced osteoporosis	DDX43	Inverse variance weighted	6	-0.269111	0.628988	0.668762	-1.50193	0.963705	0.764059	0.222701	2.62139	0.487446	0.828626	0	NA
EIF2AK1	finngen_R10_DRUGADVERS_OSTEOPO	Drug-induced osteoporosis	EIF2AK1	Inverse variance weighted	9	0.963303	0.298025	0.00122802	0.379174	1.54743	2.62034	1.46108	4.69938	0.285118	0.879403	0	NA
ITK	finngen_R10_DRUGADVERS_OSTEOPO	Drug-induced osteoporosis	ITK	Inverse variance weighted	9	-0.491352	0.417217	0.238921	-1.3091	0.326394	0.611799	0.270063	1.38596	0.530882	0.0664389	0.453718	NA
CCR5	finngen_R10_DRUGADVERS_OSTEOPO	Drug-induced osteoporosis	CCR5	Inverse variance weighted	7	-0.320752	0.317546	0.312449	-0.943142	0.301638	0.725603	0.389402	1.35207	0.427981	0.375651	0.0684545	NA
MICU1	finngen_R10_DRUGADVERS_OSTEOPO	Drug-induced osteoporosis	MICU1	Inverse variance weighted	4	-0.290494	0.308976	0.347123	-0.896086	0.315098	0.747894	0.408164	1.37039	0.781906	0.910668	0	NA
FCGR3B	finngen_R10_DRUGADVERS_OSTEOPO	Drug-induced osteoporosis	FCGR3B	Inverse variance weighted	11	-0.405049	0.360475	0.26116	-1.11158	0.301482	0.666944	0.329039	1.35186	0.397427	0.868751	0	NA
ROR2	finngen_R10_DRUGADVERS_OSTEOPO	Drug-induced osteoporosis	ROR2	Inverse variance weighted	5	-0.0257702	0.355649	0.942236	-0.722842	0.671301	0.974559	0.485371	1.95678	0.296629	0.764477	0	NA
GALNT1	finngen_R10_DRUGADVERS_OSTEOPO	Drug-induced osteoporosis	GALNT1	Inverse variance weighted	6	0.566238	0.325695	0.0821137	-0.0721247	1.2046	1.76163	0.930415	3.33542	0.403284	0.740465	0	NA
RPN1	finngen_R10_DRUGADVERS_OSTEOPO	Drug-induced osteoporosis	RPN1	Inverse variance weighted	10	0.0617142	0.267502	0.817543	-0.46259	0.586018	1.06366	0.629651	1.79682	0.5998	0.158564	0.312467	NA
IGFBP7	finngen_R10_DRUGADVERS_OSTEOPO	Drug-induced osteoporosis	IGFBP7	Inverse variance weighted	12	0.212699	0.269068	0.429234	-0.314674	0.740073	1.23701	0.730027	2.09609	0.225153	0.902981	0	NA
CTSZ	finngen_R10_DRUGADVERS_OSTEOPO	Drug-induced osteoporosis	CTSZ	Inverse variance weighted	8	-0.414154	0.440097	0.346679	-1.27674	0.448436	0.660899	0.278944	1.56586	0.628078	0.0493969	0.503616	NA
DDOST	finngen_R10_DRUGADVERS_OSTEOPO	Drug-induced osteoporosis	DDOST	Inverse variance weighted	6	0.0859345	0.401111	0.830359	-0.700242	0.872111	1.08973	0.496465	2.39196	0.556205	0.363173	0.0830037	NA
CA13	finngen_R10_DRUGADVERS_OSTEOPO	Drug-induced osteoporosis	CA13	Inverse variance weighted	3	0.206798	0.397013	0.602447	-0.571347	0.984942	1.22973	0.564764	2.67766	NA	NA	0	NA
DRAXIN	finngen_R10_DRUGADVERS_OSTEOPO	Drug-induced osteoporosis	DRAXIN	Inverse variance weighted	8	0.12215	0.202412	0.546196	-0.274578	0.518878	1.12992	0.759893	1.68014	0.839752	0.473475	0	NA
JAK2	finngen_R10_DRUGADVERS_OSTEOPO	Drug-induced osteoporosis	JAK2	Inverse variance weighted	7	-0.172549	0.309305	0.576939	-0.778787	0.433688	0.841517	0.458962	1.54294	0.260699	0.59884	0	NA
CNP	finngen_R10_DRUGADVERS_OSTEOPO	Drug-induced osteoporosis	CNP	Inverse variance weighted	4	0.430222	0.2499	0.0851462	-0.059582	0.920026	1.5376	0.942158	2.50935	0.443457	0.737209	0	NA
MAPKAPK5	finngen_R10_DRUGADVERS_OSTEOPO	Drug-induced osteoporosis	MAPKAPK5	Inverse variance weighted	4	-0.0630461	0.401593	0.875253	-0.850169	0.724076	0.9389	0.427343	2.06283	0.667993	0.244972	0.278377	NA
DUSP6	finngen_R10_DRUGADVERS_OSTEOPO	Drug-induced osteoporosis	DUSP6	Inverse variance weighted	7	0.145272	0.483386	0.763773	-0.802164	1.09271	1.15635	0.448358	2.98234	0.526931	0.0506666	0.522115	NA
DBI	finngen_R10_DRUGADVERS_OSTEOPO	Drug-induced osteoporosis	DBI	Inverse variance weighted	4	-0.162302	0.276942	0.557841	-0.705108	0.380503	0.850184	0.494055	1.46302	0.930037	0.775057	0	NA
BACE2	finngen_R10_DRUGADVERS_OSTEOPO	Drug-induced osteoporosis	BACE2	Inverse variance weighted	6	-0.123752	0.310199	0.689935	-0.731741	0.484238	0.883599	0.481071	1.62294	0.761455	0.674516	0	NA
KDM1B	finngen_R10_DRUGADVERS_OSTEOPO	Drug-induced osteoporosis	KDM1B	Inverse variance weighted	11	0.517705	0.352548	0.141977	-0.173288	1.2087	1.67817	0.840895	3.34912	0.368166	0.0587781	0.437591	NA
NPPA	finngen_R10_DRUGADVERS_OSTEOPO	Drug-induced osteoporosis	NPPA	Inverse variance weighted	6	-0.298156	0.443977	0.501866	-1.16835	0.572039	0.742185	0.310879	1.77188	0.231684	0.189541	0.328479	NA
MAP3K8	finngen_R10_DRUGADVERS_OSTEOPO	Drug-induced osteoporosis	MAP3K8	Inverse variance weighted	6	0.0151222	0.301993	0.960063	-0.576784	0.607028	1.01524	0.561702	1.83497	0.874527	0.747053	0	NA
NR1D1	finngen_R10_DRUGADVERS_OSTEOPO	Drug-induced osteoporosis	NR1D1	Inverse variance weighted	5	0.776559	0.32629	0.0173143	0.13703	1.41609	2.17398	1.14686	4.12096	0.848688	0.698617	0	NA
NCOA3	finngen_R10_DRUGADVERS_OSTEOPO	Drug-induced osteoporosis	NCOA3	Inverse variance weighted	9	-0.238854	0.313482	0.446097	-0.853279	0.375572	0.78753	0.426016	1.45582	0.621594	0.914986	0	NA
GGT7	finngen_R10_DRUGADVERS_OSTEOPO	Drug-induced osteoporosis	GGT7	Inverse variance weighted	4	-0.188492	0.366321	0.606865	-0.906481	0.529497	0.828207	0.403943	1.69808	0.481348	0.813663	0	NA
SP1	finngen_R10_DRUGADVERS_OSTEOPO	Drug-induced osteoporosis	SP1	Inverse variance weighted	4	-0.328354	0.305293	0.282135	-0.926728	0.270021	0.720108	0.395847	1.30999	0.705714	0.280653	0.216289	NA
GSTO2	finngen_R10_DRUGADVERS_OSTEOPO	Drug-induced osteoporosis	GSTO2	Inverse variance weighted	7	0.177454	0.360477	0.622524	-0.529081	0.88399	1.19417	0.589146	2.42054	0.654916	0.669764	0	NA
CALCRL	finngen_R10_DRUGADVERS_OSTEOPO	Drug-induced osteoporosis	CALCRL	Inverse variance weighted	6	0.130352	0.373654	0.727197	-0.602011	0.862715	1.13923	0.547709	2.36958	0.74464	0.528414	0	NA
ABCC1	finngen_R10_DRUGADVERS_OSTEOPO	Drug-induced osteoporosis	ABCC1	Inverse variance weighted	7	-0.621442	0.362177	0.0861892	-1.33131	0.0884248	0.537169	0.264131	1.09245	0.350805	0.26655	0.213544	NA
HAVCR2	finngen_R10_DRUGADVERS_OSTEOPO	Drug-induced osteoporosis	HAVCR2	Inverse variance weighted	10	-0.682513	0.344494	0.0475682	-1.35772	-0.00730517	0.505345	0.257246	0.992721	0.737666	0.371794	0.0761408	NA
DYRK4	finngen_R10_DRUGADVERS_OSTEOPO	Drug-induced osteoporosis	DYRK4	Inverse variance weighted	10	-0.0586103	0.318599	0.854043	-0.683064	0.565843	0.943074	0.505067	1.76093	0.711753	0.811979	0	NA
HSP90AA1	finngen_R10_DRUGADVERS_OSTEOPO	Drug-induced osteoporosis	HSP90AA1	Inverse variance weighted	6	-0.153993	0.433387	0.722346	-1.00343	0.695446	0.857278	0.366619	2.0046	0.234796	0.141812	0.395633	NA
PLBD1	finngen_R10_DRUGADVERS_OSTEOPO	Drug-induced osteoporosis	PLBD1	Inverse variance weighted	5	0.237059	0.290455	0.414405	-0.332232	0.80635	1.26752	0.717321	2.23972	0.153121	0.425095	0	NA
TICAM1	finngen_R10_DRUGADVERS_OSTEOPO	Drug-induced osteoporosis	TICAM1	Inverse variance weighted	3	-0.536614	0.523465	0.305307	-1.56261	0.489378	0.584725	0.209589	1.6313	NA	NA	0.425053	NA
TFF3	finngen_R10_DRUGADVERS_OSTEOPO	Drug-induced osteoporosis	TFF3	Inverse variance weighted	6	-0.0126392	0.365947	0.972448	-0.729894	0.704616	0.98744	0.48196	2.02307	0.172034	0.288865	0.191264	NA
ULK2	finngen_R10_DRUGADVERS_OSTEOPO	Drug-induced osteoporosis	ULK2	Inverse variance weighted	6	0.0321314	0.386763	0.93379	-0.725924	0.790186	1.03265	0.483877	2.20381	0.978903	0.278693	0.205537	NA
CD177	finngen_R10_DRUGADVERS_OSTEOPO	Drug-induced osteoporosis	CD177	Inverse variance weighted	11	0.504789	0.238836	0.0345547	0.0366704	0.972908	1.65664	1.03735	2.64563	0.408043	0.870274	0	NA
FSCN1	finngen_R10_DRUGADVERS_OSTEOPO	Drug-induced osteoporosis	FSCN1	Inverse variance weighted	8	0.938717	0.289262	0.00117364	0.371763	1.50567	2.5567	1.45029	4.50718	0.673555	0.899165	0	NA
IL10RB	finngen_R10_DRUGADVERS_OSTEOPO	Drug-induced osteoporosis	IL10RB	Inverse variance weighted	13	-0.161828	0.256313	0.527801	-0.664202	0.340547	0.850588	0.514684	1.40572	0.0311795	0.146189	0.297895	NA
FPR3	finngen_R10_DRUGADVERS_OSTEOPO	Drug-induced osteoporosis	FPR3	Inverse variance weighted	14	0.236762	0.241463	0.326824	-0.236506	0.71003	1.26714	0.789381	2.03405	0.372168	0.226783	0.208673	NA
GALK1	finngen_R10_DRUGADVERS_OSTEOPO	Drug-induced osteoporosis	GALK1	Inverse variance weighted	8	-0.738412	0.349885	0.0348202	-1.42419	-0.0526379	0.477872	0.240704	0.948724	0.414176	0.880898	0	NA
UMPS	finngen_R10_DRUGADVERS_OSTEOPO	Drug-induced osteoporosis	UMPS	Inverse variance weighted	3	0.013006	0.379142	0.972635	-0.730113	0.756125	1.01309	0.481854	2.13001	NA	NA	0	NA
GRB14	finngen_R10_DRUGADVERS_OSTEOPO	Drug-induced osteoporosis	GRB14	Inverse variance weighted	3	-0.529683	0.347069	0.126969	-1.20994	0.150571	0.588791	0.298216	1.1625	NA	NA	0	NA
SNW1	finngen_R10_DRUGADVERS_OSTEOPO	Drug-induced osteoporosis	SNW1	Inverse variance weighted	7	0.834439	0.440351	0.0581	-0.028648	1.69753	2.30352	0.971758	5.46043	0.825937	0.117954	0.409622	NA
ADRB1	finngen_R10_DRUGADVERS_OSTEOPO	Drug-induced osteoporosis	ADRB1	Inverse variance weighted	6	0.086258	0.313885	0.783464	-0.528957	0.701473	1.09009	0.589219	2.01672	0.595801	0.875895	0	NA
PARP4	finngen_R10_DRUGADVERS_OSTEOPO	Drug-induced osteoporosis	PARP4	Inverse variance weighted	11	0.125059	0.190563	0.511657	-0.248445	0.498563	1.13322	0.780013	1.64635	0.482998	0.530666	0	NA
CALM1	finngen_R10_DRUGADVERS_OSTEOPO	Drug-induced osteoporosis	CALM1	Inverse variance weighted	2	-0.105289	0.393831	0.789204	-0.877197	0.66662	0.900065	0.415947	1.94764	NA	NA	NA%	NA
RIT1	finngen_R10_DRUGADVERS_OSTEOPO	Drug-induced osteoporosis	RIT1	Inverse variance weighted	3	-0.402126	0.272649	0.140243	-0.936518	0.132266	0.668896	0.39199	1.14141	NA	NA	0	NA
GALNT14	finngen_R10_DRUGADVERS_OSTEOPO	Drug-induced osteoporosis	GALNT14	Inverse variance weighted	3	0.277798	0.396944	0.484027	-0.500213	1.05581	1.32022	0.606401	2.8743	NA	NA	0	NA
PRADC1	finngen_R10_DRUGADVERS_OSTEOPO	Drug-induced osteoporosis	PRADC1	Inverse variance weighted	4	-0.516575	0.378336	0.172131	-1.25811	0.224964	0.59656	0.284189	1.25228	0.970591	0.251538	0.267139	NA
MGST1	finngen_R10_DRUGADVERS_OSTEOPO	Drug-induced osteoporosis	MGST1	Inverse variance weighted	7	-0.103474	0.318516	0.745284	-0.727765	0.520816	0.901699	0.482987	1.6834	0.766297	0.914759	0	NA
CFL1	finngen_R10_DRUGADVERS_OSTEOPO	Drug-induced osteoporosis	CFL1	Inverse variance weighted	2	0.0342755	0.28812	0.905305	-0.530439	0.59899	1.03487	0.588346	1.82028	NA	NA	NA%	NA
COPA	finngen_R10_DRUGADVERS_OSTEOPO	Drug-induced osteoporosis	COPA	Inverse variance weighted	4	-0.358812	1.51485	0.812763	-3.32791	2.61029	0.698506	0.035868	13.6029	0.195702	0.0527877	0.610065	NA
CD5	finngen_R10_DRUGADVERS_OSTEOPO	Drug-induced osteoporosis	CD5	Inverse variance weighted	7	-0.367685	0.297847	0.217025	-0.951465	0.216095	0.692335	0.386175	1.24122	0.710519	0.792299	0	NA
TAF1A	finngen_R10_DRUGADVERS_OSTEOPO	Drug-induced osteoporosis	TAF1A	Inverse variance weighted	4	0.246496	0.513256	0.631043	-0.759486	1.25248	1.27953	0.467907	3.499	0.517011	0.140835	0.450907	NA
UNC13D	finngen_R10_DRUGADVERS_OSTEOPO	Drug-induced osteoporosis	UNC13D	Inverse variance weighted	3	-0.115468	0.374529	0.757852	-0.849546	0.618609	0.890949	0.427609	1.85634	NA	NA	0	NA
PLCG2	finngen_R10_DRUGADVERS_OSTEOPO	Drug-induced osteoporosis	PLCG2	Inverse variance weighted	10	-0.280837	0.270859	0.299811	-0.81172	0.250046	0.755151	0.444094	1.28408	0.915281	0.431572	0.00684031	NA
CBL	finngen_R10_DRUGADVERS_OSTEOPO	Drug-induced osteoporosis	CBL	Inverse variance weighted	3	-0.251517	0.325602	0.439838	-0.889696	0.386662	0.777621	0.410781	1.47206	NA	NA	0.32999	NA
IL17RC	finngen_R10_DRUGADVERS_OSTEOPO	Drug-induced osteoporosis	IL17RC	Inverse variance weighted	4	-0.372732	0.384628	0.33251	-1.1266	0.381138	0.68885	0.324133	1.46395	0.375343	0.423477	0	NA
KIR3DL1	finngen_R10_DRUGADVERS_OSTEOPO	Drug-induced osteoporosis	KIR3DL1	Inverse variance weighted	6	-0.156934	0.386714	0.68488	-0.914894	0.601027	0.854761	0.400559	1.82399	0.950607	0.298516	0.177627	NA
PRCP	finngen_R10_DRUGADVERS_OSTEOPO	Drug-induced osteoporosis	PRCP	Inverse variance weighted	9	-0.0391576	0.260711	0.88061	-0.550151	0.471836	0.961599	0.576863	1.60293	0.107258	0.722069	0	NA
STXBP2	finngen_R10_DRUGADVERS_OSTEOPO	Drug-induced osteoporosis	STXBP2	Inverse variance weighted	5	-0.32277	0.331763	0.330606	-0.973026	0.327486	0.72414	0.377938	1.38747	0.329144	0.716945	0	NA
GPR27	finngen_R10_DRUGADVERS_OSTEOPO	Drug-induced osteoporosis	GPR27	Inverse variance weighted	5	0.116048	0.352709	0.742142	-0.575262	0.807357	1.12305	0.562557	2.24198	0.733621	0.545023	0	NA
DGAT1	finngen_R10_DRUGADVERS_OSTEOPO	Drug-induced osteoporosis	DGAT1	Inverse variance weighted	11	-0.300978	0.1445	0.0372611	-0.584198	-0.0177578	0.740094	0.557553	0.982399	0.214674	0.849327	0	NA
SLK	finngen_R10_DRUGADVERS_OSTEOPO	Drug-induced osteoporosis	SLK	Inverse variance weighted	7	-0.569329	0.324286	0.0791503	-1.20493	0.0662719	0.565905	0.299713	1.06852	0.778809	0.683064	0	NA
RYR2	finngen_R10_DRUGADVERS_OSTEOPO	Drug-induced osteoporosis	RYR2	Inverse variance weighted	4	-0.541277	0.381649	0.156115	-1.28931	0.206755	0.582004	0.275461	1.22968	0.613197	0.650483	0	NA
SMYD2	finngen_R10_DRUGADVERS_OSTEOPO	Drug-induced osteoporosis	SMYD2	Inverse variance weighted	7	0.220404	0.244051	0.366469	-0.257936	0.698745	1.24658	0.772645	2.01123	0.574604	0.529176	0	NA
FMO4	finngen_R10_DRUGADVERS_OSTEOPO	Drug-induced osteoporosis	FMO4	Inverse variance weighted	11	0.380692	0.328105	0.245937	-0.262394	1.02378	1.4633	0.769208	2.78369	0.888625	0.875654	0	NA
CMPK1	finngen_R10_DRUGADVERS_OSTEOPO	Drug-induced osteoporosis	CMPK1	Inverse variance weighted	5	0.652674	0.38345	0.088735	-0.0988884	1.40424	1.92067	0.905844	4.07242	0.920955	0.749217	0	NA
PRIM1	finngen_R10_DRUGADVERS_OSTEOPO	Drug-induced osteoporosis	PRIM1	Inverse variance weighted	5	0.326207	0.298106	0.273839	-0.258081	0.910494	1.3857	0.772532	2.48555	0.946125	0.564369	0	NA
ADAMDEC1	finngen_R10_DRUGADVERS_OSTEOPO	Drug-induced osteoporosis	ADAMDEC1	Inverse variance weighted	4	-0.400918	0.357135	0.26161	-1.1009	0.299068	0.669705	0.332571	1.3486	0.437943	0.595455	0	NA
CRABP2	finngen_R10_DRUGADVERS_OSTEOPO	Drug-induced osteoporosis	CRABP2	Inverse variance weighted	3	0.104411	0.317788	0.742491	-0.518453	0.727276	1.11006	0.595441	2.06944	NA	NA	0.305075	NA
ITGA9	finngen_R10_DRUGADVERS_OSTEOPO	Drug-induced osteoporosis	ITGA9	Inverse variance weighted	10	-0.625754	0.314427	0.0465753	-1.24203	-0.00947733	0.534858	0.288797	0.990567	0.349527	0.675021	0	NA
TNF	finngen_R10_DRUGADVERS_OSTEOPO	Drug-induced osteoporosis	TNF	Inverse variance weighted	5	-0.201376	0.266558	0.449968	-0.723831	0.321078	0.817605	0.484891	1.37861	0.192583	0.464815	0	NA
SLC30A9	finngen_R10_DRUGADVERS_OSTEOPO	Drug-induced osteoporosis	SLC30A9	Inverse variance weighted	10	-0.152624	0.360352	0.6719	-0.858915	0.553666	0.858452	0.423622	1.73962	0.865106	0.200335	0.264459	NA
TEP1	finngen_R10_DRUGADVERS_OSTEOPO	Drug-induced osteoporosis	TEP1	Inverse variance weighted	5	-0.380174	0.382995	0.320888	-1.13084	0.370496	0.683743	0.322761	1.44845	0.685494	0.949592	0	NA
HDAC4	finngen_R10_DRUGADVERS_OSTEOPO	Drug-induced osteoporosis	HDAC4	Inverse variance weighted	9	0.485728	0.236817	0.0402603	0.0215664	0.94989	1.62536	1.0218	2.58543	0.398466	0.790005	0	NA
TCF7L2	finngen_R10_DRUGADVERS_OSTEOPO	Drug-induced osteoporosis	TCF7L2	Inverse variance weighted	7	-0.259101	0.43405	0.550548	-1.10984	0.591636	0.771745	0.329612	1.80694	0.934992	0.130004	0.392422	NA
ATG4B	finngen_R10_DRUGADVERS_OSTEOPO	Drug-induced osteoporosis	ATG4B	Inverse variance weighted	8	0.0951165	0.203077	0.639515	-0.302914	0.493147	1.09979	0.738663	1.63746	0.379488	0.183448	0.306346	NA
COL6A3	finngen_R10_DRUGADVERS_OSTEOPO	Drug-induced osteoporosis	COL6A3	Inverse variance weighted	3	0.432044	0.417755	0.301041	-0.386756	1.25084	1.5404	0.679257	3.49329	NA	NA	0	NA
CELSR1	finngen_R10_DRUGADVERS_OSTEOPO	Drug-induced osteoporosis	CELSR1	Inverse variance weighted	3	0.334079	0.315827	0.290151	-0.284942	0.9531	1.39665	0.752058	2.59374	NA	NA	0.27572	NA
LACTB	finngen_R10_DRUGADVERS_OSTEOPO	Drug-induced osteoporosis	LACTB	Inverse variance weighted	10	-0.440309	0.317194	0.165095	-1.06201	0.181391	0.643837	0.34576	1.19888	0.595781	0.650092	0	NA
IL10RA	finngen_R10_DRUGADVERS_OSTEOPO	Drug-induced osteoporosis	IL10RA	Inverse variance weighted	5	0.0071708	0.345923	0.983461	-0.670839	0.685181	1.0072	0.511279	1.98413	0.335308	0.582218	0	NA
CD1B	finngen_R10_DRUGADVERS_OSTEOPO	Drug-induced osteoporosis	CD1B	Inverse variance weighted	9	0.164939	0.449037	0.713383	-0.715174	1.04505	1.17932	0.489107	2.84354	0.254855	0.0895721	0.416593	NA
MGP	finngen_R10_DRUGADVERS_OSTEOPO	Drug-induced osteoporosis	MGP	Inverse variance weighted	3	-0.404085	0.678391	0.551408	-1.73373	0.925562	0.667588	0.176624	2.52328	NA	NA	0.637336	NA
ARNT	finngen_R10_DRUGADVERS_OSTEOPO	Drug-induced osteoporosis	ARNT	Inverse variance weighted	7	0.933817	0.340985	0.00617038	0.265487	1.60215	2.5442	1.30407	4.96368	0.831205	0.522927	0	NA
HCK	finngen_R10_DRUGADVERS_OSTEOPO	Drug-induced osteoporosis	HCK	Inverse variance weighted	6	0.106381	0.350235	0.761324	-0.580079	0.792842	1.11225	0.559854	2.20967	0.80759	0.921135	0	NA
IL1RAP	finngen_R10_DRUGADVERS_OSTEOPO	Drug-induced osteoporosis	IL1RAP	Inverse variance weighted	6	-0.503532	0.279322	0.0714366	-1.051	0.0439396	0.604392	0.349587	1.04492	0.230212	0.489248	0	NA
PTPN22	finngen_R10_DRUGADVERS_OSTEOPO	Drug-induced osteoporosis	PTPN22	Inverse variance weighted	6	0.514298	0.61946	0.406406	-0.699845	1.72844	1.67246	0.496662	5.63186	0.673456	0.0159132	0.641644	NA
TLR1	finngen_R10_DRUGADVERS_OSTEOPO	Drug-induced osteoporosis	TLR1	Inverse variance weighted	4	0.038653	0.327654	0.906092	-0.60355	0.680856	1.03941	0.546867	1.97557	0.567738	0.18652	0.375858	NA
KAT2B	finngen_R10_DRUGADVERS_OSTEOPO	Drug-induced osteoporosis	KAT2B	Inverse variance weighted	15	-0.157576	0.247888	0.524991	-0.643437	0.328286	0.854212	0.525483	1.38859	0.898754	0.876638	0	NA
INSL3	finngen_R10_DRUGADVERS_OSTEOPO	Drug-induced osteoporosis	INSL3	Inverse variance weighted	10	-0.516176	0.176541	0.00345746	-0.862196	-0.170156	0.596798	0.422234	0.843533	0.133668	0.814886	0	NA
FARS2	finngen_R10_DRUGADVERS_OSTEOPO	Drug-induced osteoporosis	FARS2	Inverse variance weighted	6	-0.0771267	0.341855	0.821503	-0.747162	0.592909	0.925773	0.473709	1.80924	0.298169	0.0900924	0.474697	NA
PAK1	finngen_R10_DRUGADVERS_OSTEOPO	Drug-induced osteoporosis	PAK1	Inverse variance weighted	8	0.522577	0.39721	0.188301	-0.255954	1.30111	1.68637	0.774178	3.67336	0.175225	0.100132	0.417298	NA
CALU	finngen_R10_DRUGADVERS_OSTEOPO	Drug-induced osteoporosis	CALU	Inverse variance weighted	8	-0.123846	0.342215	0.717431	-0.794588	0.546896	0.883516	0.451767	1.72788	0.290823	0.77833	0	NA
PRTN3	finngen_R10_DRUGADVERS_OSTEOPO	Drug-induced osteoporosis	PRTN3	Inverse variance weighted	4	0.236769	0.295401	0.422833	-0.342217	0.815755	1.26715	0.710194	2.26088	0.381459	0.660242	0	NA
TNFSF13B	finngen_R10_DRUGADVERS_OSTEOPO	Drug-induced osteoporosis	TNFSF13B	Inverse variance weighted	6	0.0742368	0.347873	0.831013	-0.607594	0.756068	1.07706	0.544659	2.12989	0.535101	0.618822	0	NA
TEX101	finngen_R10_DRUGADVERS_OSTEOPO	Drug-induced osteoporosis	TEX101	Inverse variance weighted	7	0.467596	0.335251	0.163088	-0.189497	1.12469	1.59615	0.827375	3.07926	0.925012	0.301889	0.167788	NA
HSD3B7	finngen_R10_DRUGADVERS_OSTEOPO	Drug-induced osteoporosis	HSD3B7	Inverse variance weighted	5	0.232743	0.459366	0.612392	-0.667614	1.1331	1.26206	0.512931	3.10527	0.607205	0.213161	0.312476	NA
BIRC3	finngen_R10_DRUGADVERS_OSTEOPO	Drug-induced osteoporosis	BIRC3	Inverse variance weighted	4	-0.869236	0.517316	0.092903	-1.88318	0.144704	0.419272	0.152106	1.1557	0.862094	0.110462	0.501969	NA
RAB5A	finngen_R10_DRUGADVERS_OSTEOPO	Drug-induced osteoporosis	RAB5A	Inverse variance weighted	9	0.415957	0.327797	0.204459	-0.226524	1.05844	1.51582	0.7973	2.88187	0.967871	0.939527	0	NA
LGMN	finngen_R10_DRUGADVERS_OSTEOPO	Drug-induced osteoporosis	LGMN	Inverse variance weighted	6	0.125423	0.411798	0.760691	-0.681701	0.932546	1.13363	0.505756	2.54097	0.98725	0.277072	0.207803	NA
SPG7	finngen_R10_DRUGADVERS_OSTEOPO	Drug-induced osteoporosis	SPG7	Inverse variance weighted	8	0.108339	0.357377	0.761775	-0.59212	0.808798	1.11443	0.553154	2.24521	0.778636	0.5379	0	NA
PRKCA	finngen_R10_DRUGADVERS_OSTEOPO	Drug-induced osteoporosis	PRKCA	Inverse variance weighted	11	0.01883	0.26437	0.943218	-0.499336	0.536996	1.01901	0.606934	1.71086	0.842701	0.541832	0	NA
WEE1	finngen_R10_DRUGADVERS_OSTEOPO	Drug-induced osteoporosis	WEE1	Inverse variance weighted	5	0.00454191	0.667537	0.994571	-1.30383	1.31292	1.00455	0.27149	3.71699	0.0450899	0.00979066	0.699821	NA
ABCA5	finngen_R10_DRUGADVERS_OSTEOPO	Drug-induced osteoporosis	ABCA5	Inverse variance weighted	2	0.20503	0.417837	0.623642	-0.61393	1.02399	1.22756	0.54122	2.78428	NA	NA	NA%	NA
MIF	finngen_R10_DRUGADVERS_OSTEOPO	Drug-induced osteoporosis	MIF	Inverse variance weighted	3	0.28369	0.36793	0.440682	-0.437453	1.00483	1.32802	0.645679	2.73145	NA	NA	0	NA
ADAM28	finngen_R10_DRUGADVERS_OSTEOPO	Drug-induced osteoporosis	ADAM28	Inverse variance weighted	4	-0.530782	0.318254	0.0953562	-1.15456	0.0929948	0.588145	0.315196	1.09746	0.414245	0.76043	0	NA
TNXB	finngen_R10_DRUGADVERS_OSTEOPO	Drug-induced osteoporosis	TNXB	Inverse variance weighted	6	0.16699	0.189956	0.379347	-0.205324	0.539305	1.18174	0.814384	1.71481	0.234319	0.19112	0.326298	NA
CLSTN1	finngen_R10_DRUGADVERS_OSTEOPO	Drug-induced osteoporosis	CLSTN1	Inverse variance weighted	5	-0.562358	0.459925	0.221437	-1.46381	0.339095	0.569864	0.231353	1.40368	0.112672	0.183927	0.355993	NA
KL	finngen_R10_DRUGADVERS_OSTEOPO	Drug-induced osteoporosis	KL	Inverse variance weighted	8	-0.246153	0.33488	0.46231	-0.902517	0.410211	0.781803	0.405547	1.50714	0.446264	0.880203	0	NA
CXCR6	finngen_R10_DRUGADVERS_OSTEOPO	Drug-induced osteoporosis	CXCR6	Inverse variance weighted	10	-0.0496623	0.259991	0.848513	-0.559244	0.459919	0.951551	0.571641	1.58395	0.444238	0.735346	0	NA
SLC18A2	finngen_R10_DRUGADVERS_OSTEOPO	Drug-induced osteoporosis	SLC18A2	Inverse variance weighted	5	1.05644	0.798319	0.185727	-0.508268	2.62114	2.87611	0.601536	13.7514	0.737565	0.746129	0	NA
NUMA1	finngen_R10_DRUGADVERS_OSTEOPO	Drug-induced osteoporosis	NUMA1	Inverse variance weighted	3	0.0837946	0.465942	0.857279	-0.829452	0.997042	1.08741	0.436288	2.71025	NA	NA	0.213157	NA
SH2B3	finngen_R10_DRUGADVERS_OSTEOPO	Drug-induced osteoporosis	SH2B3	Inverse variance weighted	2	0.345752	0.419364	0.409673	-0.4762	1.16771	1.41305	0.621139	3.21461	NA	NA	NA%	NA
HABP4	finngen_R10_DRUGADVERS_OSTEOPO	Drug-induced osteoporosis	HABP4	Inverse variance weighted	7	0.24362	0.490222	0.619218	-0.717214	1.20445	1.27586	0.48811	3.33494	0.351559	0.0494852	0.52456	NA
STAT2	finngen_R10_DRUGADVERS_OSTEOPO	Drug-induced osteoporosis	STAT2	Inverse variance weighted	3	0.429285	0.376792	0.254571	-0.309226	1.1678	1.53616	0.734015	3.2149	NA	NA	0	NA
CCR4	finngen_R10_DRUGADVERS_OSTEOPO	Drug-induced osteoporosis	CCR4	Inverse variance weighted	5	0.592867	0.612957	0.333431	-0.608528	1.79426	1.80917	0.544151	6.01504	0.497808	0.0244302	0.642782	NA
TNFRSF4	finngen_R10_DRUGADVERS_OSTEOPO	Drug-induced osteoporosis	TNFRSF4	Inverse variance weighted	3	0.322134	0.319818	0.313819	-0.30471	0.948978	1.38007	0.737337	2.58307	NA	NA	0	NA
TUBB4A	finngen_R10_DRUGADVERS_OSTEOPO	Drug-induced osteoporosis	TUBB4A	Inverse variance weighted	5	0.248718	0.113753	0.028781	0.0257621	0.471675	1.28238	1.0261	1.60268	0.392154	0.762695	0	NA
IGSF11	finngen_R10_DRUGADVERS_OSTEOPO	Drug-induced osteoporosis	IGSF11	Inverse variance weighted	5	0.591262	0.449237	0.188124	-0.289242	1.47177	1.80627	0.748831	4.35693	0.780784	0.516062	0	NA
IRF2	finngen_R10_DRUGADVERS_OSTEOPO	Drug-induced osteoporosis	IRF2	Inverse variance weighted	6	-0.105702	0.371796	0.776179	-0.834422	0.623017	0.899692	0.434125	1.86455	0.626259	0.718859	0	NA
EGLN1	finngen_R10_DRUGADVERS_OSTEOPO	Drug-induced osteoporosis	EGLN1	Inverse variance weighted	5	1.08469	0.675927	0.10855	-0.240126	2.40951	2.95853	0.786528	11.1285	0.882593	0.168058	0.37971	NA
CD300E	finngen_R10_DRUGADVERS_OSTEOPO	Drug-induced osteoporosis	CD300E	Inverse variance weighted	6	0.160442	0.250565	0.521966	-0.330667	0.65155	1.17403	0.718445	1.91851	0.876695	0.245918	0.250987	NA
CD52	finngen_R10_DRUGADVERS_OSTEOPO	Drug-induced osteoporosis	CD52	Inverse variance weighted	10	-0.0836049	0.27726	0.763003	-0.627035	0.459825	0.919795	0.534173	1.5838	0.0763283	0.328515	0.124274	NA
ITGAV	finngen_R10_DRUGADVERS_OSTEOPO	Drug-induced osteoporosis	ITGAV	Inverse variance weighted	4	0.750092	0.581429	0.197022	-0.38951	1.88969	2.11719	0.677389	6.61734	0.316945	0.0925785	0.533233	NA
SLC17A9	finngen_R10_DRUGADVERS_OSTEOPO	Drug-induced osteoporosis	SLC17A9	Inverse variance weighted	6	0.475243	0.426316	0.26495	-0.360336	1.31082	1.60841	0.697442	3.70922	0.581833	0.158987	0.371105	NA
ASL	finngen_R10_DRUGADVERS_OSTEOPO	Drug-induced osteoporosis	ASL	Inverse variance weighted	6	-0.208449	0.496816	0.674799	-1.18221	0.76531	0.811842	0.306601	2.14966	0.55874	0.0998083	0.458966	NA
SLC22A17	finngen_R10_DRUGADVERS_OSTEOPO	Drug-induced osteoporosis	SLC22A17	Inverse variance weighted	7	0.473775	0.449156	0.291511	-0.40657	1.35412	1.60605	0.66593	3.87335	0.326059	0.0773831	0.47265	NA
USP14	finngen_R10_DRUGADVERS_OSTEOPO	Drug-induced osteoporosis	USP14	Inverse variance weighted	6	0.498846	0.282752	0.0776899	-0.0553488	1.05304	1.64682	0.946155	2.86635	0.510056	0.443779	0	NA
BMP2	finngen_R10_DRUGADVERS_OSTEOPO	Drug-induced osteoporosis	BMP2	Inverse variance weighted	2	0.335588	0.399478	0.400871	-0.447388	1.11856	1.39876	0.639296	3.06046	NA	NA	NA%	NA
DEFA3	finngen_R10_DRUGADVERS_OSTEOPO	Drug-induced osteoporosis	DEFA3	Inverse variance weighted	11	-0.0500227	0.116495	0.667633	-0.278352	0.178307	0.951208	0.75703	1.19519	0.837052	0.855633	0	NA
MALT1	finngen_R10_DRUGADVERS_OSTEOPO	Drug-induced osteoporosis	MALT1	Inverse variance weighted	9	-0.223379	0.312326	0.474479	-0.835537	0.388779	0.799812	0.433642	1.47518	0.138593	0.669701	0	NA
MTAP	finngen_R10_DRUGADVERS_OSTEOPO	Drug-induced osteoporosis	MTAP	Inverse variance weighted	8	-0.609578	0.311278	0.0501939	-1.21968	0.000526708	0.54358	0.295324	1.00053	0.212228	0.557509	0	NA
PODN	finngen_R10_DRUGADVERS_OSTEOPO	Drug-induced osteoporosis	PODN	Inverse variance weighted	7	-0.467572	0.337883	0.166411	-1.12982	0.194679	0.626522	0.32309	1.21492	0.831932	0.537004	0	NA
SPOCK2	finngen_R10_DRUGADVERS_OSTEOPO	Drug-induced osteoporosis	SPOCK2	Inverse variance weighted	8	0.443504	0.338006	0.189481	-0.218989	1.106	1.55816	0.803331	3.02223	0.57236	0.846994	0	NA
KLRK1	finngen_R10_DRUGADVERS_OSTEOPO	Drug-induced osteoporosis	KLRK1	Inverse variance weighted	9	-0.25771	0.207505	0.214256	-0.66442	0.148999	0.772819	0.514572	1.16067	0.776605	0.86868	0	NA
PSMD1	finngen_R10_DRUGADVERS_OSTEOPO	Drug-induced osteoporosis	PSMD1	Inverse variance weighted	4	0.457343	0.500996	0.361313	-0.52461	1.4393	1.57987	0.591786	4.21772	0.177624	0.137567	0.456323	NA
SLFN11	finngen_R10_DRUGADVERS_OSTEOPO	Drug-induced osteoporosis	SLFN11	Inverse variance weighted	10	0.211629	0.289	0.463998	-0.354811	0.778069	1.23569	0.701306	2.17726	0.311813	0.530136	0	NA
THOP1	finngen_R10_DRUGADVERS_OSTEOPO	Drug-induced osteoporosis	THOP1	Inverse variance weighted	3	0.409942	0.376545	0.276289	-0.328086	1.14797	1.50673	0.720301	3.15179	NA	NA	0	NA
PDCD4	finngen_R10_DRUGADVERS_OSTEOPO	Drug-induced osteoporosis	PDCD4	Inverse variance weighted	8	-0.120259	0.37228	0.746671	-0.849927	0.60941	0.886691	0.427446	1.83935	0.395239	0.351364	0.101552	NA
HSPH1	finngen_R10_DRUGADVERS_OSTEOPO	Drug-induced osteoporosis	HSPH1	Inverse variance weighted	5	-0.111299	0.537721	0.836023	-1.16523	0.942634	0.894671	0.31185	2.56673	0.943921	0.0844748	0.512275	NA
OXER1	finngen_R10_DRUGADVERS_OSTEOPO	Drug-induced osteoporosis	OXER1	Inverse variance weighted	6	-0.205854	0.440316	0.640132	-1.06887	0.657165	0.813952	0.343395	1.92932	0.73179	0.169447	0.356398	NA
NUP62	finngen_R10_DRUGADVERS_OSTEOPO	Drug-induced osteoporosis	NUP62	Inverse variance weighted	9	-0.186981	0.267455	0.484481	-0.711193	0.33723	0.829459	0.491058	1.40106	0.229689	0.776007	0	NA
CDK13	finngen_R10_DRUGADVERS_OSTEOPO	Drug-induced osteoporosis	CDK13	Inverse variance weighted	7	-0.00557844	0.49961	0.991091	-0.984813	0.973656	0.994437	0.373509	2.64761	0.558369	0.0810014	0.466582	NA
PSMD2	finngen_R10_DRUGADVERS_OSTEOPO	Drug-induced osteoporosis	PSMD2	Inverse variance weighted	3	-0.132231	0.347545	0.703595	-0.813418	0.548956	0.876138	0.44334	1.73144	NA	NA	0.327947	NA
GFM2	finngen_R10_DRUGADVERS_OSTEOPO	Drug-induced osteoporosis	GFM2	Inverse variance weighted	4	0.878209	0.46636	0.059685	-0.0358569	1.79228	2.40659	0.964778	6.0031	0.199125	0.198301	0.356477	NA
STK17B	finngen_R10_DRUGADVERS_OSTEOPO	Drug-induced osteoporosis	STK17B	Inverse variance weighted	8	0.00285274	0.31413	0.992754	-0.612842	0.618547	1.00286	0.541809	1.85623	0.54291	0.721956	0	NA
GRN	finngen_R10_DRUGADVERS_OSTEOPO	Drug-induced osteoporosis	GRN	Inverse variance weighted	10	-0.04237	0.299348	0.887443	-0.629091	0.544351	0.958515	0.533076	1.72349	0.0542805	0.308741	0.145913	NA
HEXB	finngen_R10_DRUGADVERS_OSTEOPO	Drug-induced osteoporosis	HEXB	Inverse variance weighted	8	0.168148	0.160847	0.295844	-0.147113	0.483408	1.18311	0.863197	1.62159	0.535546	0.566006	0	NA
EMILIN2	finngen_R10_DRUGADVERS_OSTEOPO	Drug-induced osteoporosis	EMILIN2	Inverse variance weighted	6	-0.521515	0.389629	0.180736	-1.28519	0.242157	0.593621	0.276599	1.27399	0.617553	0.348193	0.105523	NA
DEPTOR	finngen_R10_DRUGADVERS_OSTEOPO	Drug-induced osteoporosis	DEPTOR	Inverse variance weighted	5	-0.782773	0.375274	0.0369903	-1.51831	-0.047236	0.457137	0.219082	0.953862	0.227169	0.258133	0.244894	NA
S100A10	finngen_R10_DRUGADVERS_OSTEOPO	Drug-induced osteoporosis	S100A10	Inverse variance weighted	4	0.0198707	0.52948	0.970063	-1.01791	1.05765	1.02007	0.36135	2.8796	0.732419	0.190591	0.369168	NA
CTRC	finngen_R10_DRUGADVERS_OSTEOPO	Drug-induced osteoporosis	CTRC	Inverse variance weighted	5	0.131729	0.239619	0.582494	-0.337923	0.601382	1.1408	0.71325	1.82464	0.625064	0.889948	0	NA
IVNS1ABP	finngen_R10_DRUGADVERS_OSTEOPO	Drug-induced osteoporosis	IVNS1ABP	Inverse variance weighted	8	0.160595	0.468881	0.73197	-0.758411	1.0796	1.17421	0.46841	2.9435	0.699107	0.00621743	0.644955	NA
P2RY12	finngen_R10_DRUGADVERS_OSTEOPO	Drug-induced osteoporosis	P2RY12	Inverse variance weighted	6	0.641888	0.335804	0.0559408	-0.0162878	1.30006	1.90007	0.983844	3.66953	0.688326	0.5787	0	NA
HSPG2	finngen_R10_DRUGADVERS_OSTEOPO	Drug-induced osteoporosis	HSPG2	Inverse variance weighted	8	0.226198	0.212046	0.286089	-0.189412	0.641807	1.25382	0.827446	1.89991	0.86442	0.206337	0.278209	NA
RRAS2	finngen_R10_DRUGADVERS_OSTEOPO	Drug-induced osteoporosis	RRAS2	Inverse variance weighted	4	0.257964	0.235713	0.27378	-0.204033	0.71996	1.29429	0.815435	2.05435	0.908827	0.971894	0	NA
GPR68	finngen_R10_DRUGADVERS_OSTEOPO	Drug-induced osteoporosis	GPR68	Inverse variance weighted	4	0.061226	0.362256	0.865786	-0.648795	0.771247	1.06314	0.522675	2.16246	0.874518	0.78029	0	NA
MAFB	finngen_R10_DRUGADVERS_OSTEOPO	Drug-induced osteoporosis	MAFB	Inverse variance weighted	4	-0.602074	0.430489	0.161938	-1.44583	0.241684	0.547675	0.23555	1.27339	0.224116	0.325592	0.1337	NA
KBTBD7	finngen_R10_DRUGADVERS_OSTEOPO	Drug-induced osteoporosis	KBTBD7	Inverse variance weighted	3	0.946827	0.406486	0.0198431	0.150116	1.74354	2.57752	1.16197	5.71754	NA	NA	0.105263	NA
S100A8	finngen_R10_DRUGADVERS_OSTEOPO	Drug-induced osteoporosis	S100A8	Inverse variance weighted	5	-0.0208747	0.497594	0.966538	-0.996158	0.954409	0.979342	0.369296	2.59713	0.587433	0.0481308	0.58246	NA
RAC1	finngen_R10_DRUGADVERS_OSTEOPO	Drug-induced osteoporosis	RAC1	Inverse variance weighted	14	-0.226281	0.289511	0.434452	-0.793722	0.341161	0.797494	0.452159	1.40658	0.719661	0.165055	0.269879	NA
GSTO1	finngen_R10_DRUGADVERS_OSTEOPO	Drug-induced osteoporosis	GSTO1	Inverse variance weighted	7	-0.0517755	0.303597	0.864585	-0.646825	0.543275	0.949542	0.523706	1.72164	0.668012	0.674668	0	NA
CXCL1	finngen_R10_DRUGADVERS_OSTEOPO	Drug-induced osteoporosis	CXCL1	Inverse variance weighted	4	-0.0232197	0.298648	0.938028	-0.608571	0.562131	0.977048	0.544128	1.75441	0.621455	0.647021	0	NA
WWOX	finngen_R10_DRUGADVERS_OSTEOPO	Drug-induced osteoporosis	WWOX	Inverse variance weighted	11	0.0348721	0.288024	0.903633	-0.529655	0.599399	1.03549	0.588808	1.82102	0.90229	0.422996	0.0197521	NA
SLC15A4	finngen_R10_DRUGADVERS_OSTEOPO	Drug-induced osteoporosis	SLC15A4	Inverse variance weighted	6	0.190742	0.348622	0.584289	-0.492558	0.874042	1.21015	0.611061	2.39658	0.92211	0.445375	0	NA
TRAF1	finngen_R10_DRUGADVERS_OSTEOPO	Drug-induced osteoporosis	TRAF1	Inverse variance weighted	12	-0.520839	0.358743	0.146544	-1.22397	0.182296	0.594022	0.294059	1.19997	0.134583	0.203826	0.244207	NA
FBN1	finngen_R10_DRUGADVERS_OSTEOPO	Drug-induced osteoporosis	FBN1	Inverse variance weighted	2	0.250501	0.406045	0.537282	-0.545347	1.04635	1.28467	0.57964	2.84724	NA	NA	NA%	NA
CA8	finngen_R10_DRUGADVERS_OSTEOPO	Drug-induced osteoporosis	CA8	Inverse variance weighted	8	-0.0117301	0.36348	0.974255	-0.724151	0.700691	0.988338	0.484736	2.01514	0.377902	0.273073	0.197629	NA
RYR1	finngen_R10_DRUGADVERS_OSTEOPO	Drug-induced osteoporosis	RYR1	Inverse variance weighted	8	-0.214004	0.354114	0.54562	-0.908068	0.48006	0.807345	0.403303	1.61617	0.653165	0.13591	0.36724	NA
GSTA4	finngen_R10_DRUGADVERS_OSTEOPO	Drug-induced osteoporosis	GSTA4	Inverse variance weighted	2	0.207804	0.401102	0.6044	-0.578356	0.993965	1.23097	0.56082	2.70193	NA	NA	NA%	NA
CXCL10	finngen_R10_DRUGADVERS_OSTEOPO	Drug-induced osteoporosis	CXCL10	Inverse variance weighted	2	-0.210229	0.432449	0.626871	-1.05783	0.637372	0.810399	0.347209	1.8915	NA	NA	NA%	NA
TNNI2	finngen_R10_DRUGADVERS_OSTEOPO	Drug-induced osteoporosis	TNNI2	Inverse variance weighted	9	0.107642	0.226401	0.634467	-0.336104	0.551389	1.11365	0.714549	1.73566	0.0711151	0.466909	0	NA
TPSD1	finngen_R10_DRUGADVERS_OSTEOPO	Drug-induced osteoporosis	TPSD1	Inverse variance weighted	6	-0.104027	0.185406	0.574745	-0.467423	0.259369	0.901201	0.626615	1.29611	0.852689	0.623889	0	NA
PARD3B	finngen_R10_DRUGADVERS_OSTEOPO	Drug-induced osteoporosis	PARD3B	Inverse variance weighted	3	-0.308159	0.388102	0.427186	-1.06884	0.45252	0.734799	0.343407	1.57227	NA	NA	0	NA
KCNT1	finngen_R10_DRUGADVERS_OSTEOPO	Drug-induced osteoporosis	KCNT1	Inverse variance weighted	5	0.101014	0.314018	0.747694	-0.514462	0.716489	1.10629	0.597822	2.04723	0.183654	0.207264	0.321257	NA
SEMA3C	finngen_R10_DRUGADVERS_OSTEOPO	Drug-induced osteoporosis	SEMA3C	Inverse variance weighted	6	0.42035	0.376734	0.264519	-0.318049	1.15875	1.52249	0.727567	3.18594	0.125403	0.256848	0.235904	NA
DHRS4L2	finngen_R10_DRUGADVERS_OSTEOPO	Drug-induced osteoporosis	DHRS4L2	Inverse variance weighted	9	-0.131734	0.230839	0.568219	-0.584179	0.32071	0.876574	0.557564	1.37811	0.803893	0.289584	0.17198	NA
IGLV5-37	finngen_R10_DRUGADVERS_OSTEOPO	Drug-induced osteoporosis	IGLV5-37	Inverse variance weighted	7	0.0640076	0.110206	0.561374	-0.151996	0.280011	1.0661	0.858992	1.32314	0.901601	0.41658	0.00978692	NA
CYTH2	finngen_R10_DRUGADVERS_OSTEOPO	Drug-induced osteoporosis	CYTH2	Inverse variance weighted	4	-0.671898	0.344096	0.0508614	-1.34633	0.00252996	0.510738	0.260194	1.00253	0.942058	0.929065	0	NA
ZNF565	finngen_R10_DRUGADVERS_OSTEOPO	Drug-induced osteoporosis	ZNF565	Inverse variance weighted	3	-0.238419	0.408905	0.559847	-1.03987	0.563034	0.787872	0.3535	1.75599	NA	NA	0	NA
NENF	finngen_R10_DRUGADVERS_OSTEOPO	Drug-induced osteoporosis	NENF	Inverse variance weighted	6	-0.0662	0.396028	0.867244	-0.842414	0.710014	0.935944	0.43067	2.03402	0.740643	0.308894	0.162844	NA
RGS5	finngen_R10_DRUGADVERS_OSTEOPO	Drug-induced osteoporosis	RGS5	Inverse variance weighted	5	0.996402	0.576173	0.0837476	-0.132898	2.1257	2.70852	0.875554	8.37877	0.133334	0.0286643	0.630311	NA
PRG4	finngen_R10_DRUGADVERS_OSTEOPO	Drug-induced osteoporosis	PRG4	Inverse variance weighted	6	-0.033363	0.370592	0.928266	-0.759723	0.692997	0.967187	0.467796	1.9997	0.951852	0.913431	0	NA
MAP3K6	finngen_R10_DRUGADVERS_OSTEOPO	Drug-induced osteoporosis	MAP3K6	Inverse variance weighted	15	0.00147087	0.147789	0.992059	-0.288196	0.291138	1.00147	0.749614	1.33795	0.346276	0.822777	0	NA
LATS2	finngen_R10_DRUGADVERS_OSTEOPO	Drug-induced osteoporosis	LATS2	Inverse variance weighted	6	-0.348241	0.327276	0.287302	-0.989703	0.293221	0.705929	0.371687	1.34074	0.659982	0.544346	0	NA
PCSK5	finngen_R10_DRUGADVERS_OSTEOPO	Drug-induced osteoporosis	PCSK5	Inverse variance weighted	17	-0.178771	0.225997	0.428925	-0.621725	0.264183	0.836297	0.537017	1.30237	0.948318	0.773997	0	NA
PRKCD	finngen_R10_DRUGADVERS_OSTEOPO	Drug-induced osteoporosis	PRKCD	Inverse variance weighted	7	0.801577	0.413609	0.0526222	-0.00909604	1.61225	2.22905	0.990945	5.01408	0.709173	0.254606	0.228871	NA
ICAM2	finngen_R10_DRUGADVERS_OSTEOPO	Drug-induced osteoporosis	ICAM2	Inverse variance weighted	8	-0.0390806	0.302092	0.897068	-0.63118	0.553019	0.961673	0.531964	1.73849	0.755258	0.809808	0	NA
PTPRA	finngen_R10_DRUGADVERS_OSTEOPO	Drug-induced osteoporosis	PTPRA	Inverse variance weighted	4	-0.547688	0.418539	0.19068	-1.36802	0.272649	0.578285	0.254609	1.31344	0.480473	0.533604	0	NA
MAST3	finngen_R10_DRUGADVERS_OSTEOPO	Drug-induced osteoporosis	MAST3	Inverse variance weighted	7	-0.239095	0.409547	0.559352	-1.04181	0.563617	0.78734	0.352817	1.75702	0.634885	0.169977	0.338085	NA
FBP1	finngen_R10_DRUGADVERS_OSTEOPO	Drug-induced osteoporosis	FBP1	Inverse variance weighted	8	0.736447	0.295223	0.0126119	0.15781	1.31508	2.0885	1.17094	3.72506	0.143299	0.631761	0	NA
SF3B3	finngen_R10_DRUGADVERS_OSTEOPO	Drug-induced osteoporosis	SF3B3	Wald ratio	1	-0.0233192	0.462938	0.959826	-0.930677	0.884039	0.976951	0.394287	2.42066	NA	NA	NA	0.016383
EZH2	finngen_R10_DRUGADVERS_OSTEOPO	Drug-induced osteoporosis	EZH2	Wald ratio	1	-1.21664	1.70923	0.476585	-4.56672	2.13345	0.296224	0.010392	8.44393	NA	NA	NA	0.001371
SPINK2	finngen_R10_DRUGADVERS_OSTEOPO	Drug-induced osteoporosis	SPINK2	Inverse variance weighted	12	-0.00491849	0.25296	0.984487	-0.500719	0.490882	0.995094	0.606094	1.63376	0.637115	0.855829	0	NA
MYLIP	finngen_R10_DRUGADVERS_OSTEOPO	Drug-induced osteoporosis	MYLIP	Inverse variance weighted	7	-0.216096	0.301926	0.474162	-0.807872	0.37568	0.805658	0.445806	1.45598	0.951172	0.740156	0	NA
MAP2K2	finngen_R10_DRUGADVERS_OSTEOPO	Drug-induced osteoporosis	MAP2K2	Inverse variance weighted	6	-0.275683	0.322052	0.391986	-0.906905	0.355539	0.759053	0.403772	1.42695	0.868397	0.352543	0.0990265	NA
PRKAG2	finngen_R10_DRUGADVERS_OSTEOPO	Drug-induced osteoporosis	PRKAG2	Inverse variance weighted	7	0.283839	0.403628	0.48192	-0.507272	1.07495	1.32822	0.602136	2.92985	0.0997492	0.214442	0.280312	NA
ATIC	finngen_R10_DRUGADVERS_OSTEOPO	Drug-induced osteoporosis	ATIC	Inverse variance weighted	5	0.129385	0.370661	0.727041	-0.597112	0.855881	1.13813	0.550399	2.35345	0.72569	0.0817602	0.517056	NA
BMP1	finngen_R10_DRUGADVERS_OSTEOPO	Drug-induced osteoporosis	BMP1	Inverse variance weighted	2	-0.759374	0.410129	0.0640908	-1.56323	0.0444795	0.467959	0.209459	1.04548	NA	NA	NA%	NA
IL18	finngen_R10_DRUGADVERS_OSTEOPO	Drug-induced osteoporosis	IL18	Inverse variance weighted	4	-0.72122	0.318974	0.0237553	-1.34641	-0.0960315	0.486159	0.260173	0.908435	0.271724	0.253812	0.263229	NA
PLD1	finngen_R10_DRUGADVERS_OSTEOPO	Drug-induced osteoporosis	PLD1	Inverse variance weighted	6	0.789116	0.351065	0.0245901	0.10103	1.4772	2.20145	1.10631	4.38068	0.525978	0.88211	0	NA
SLC28A3	finngen_R10_DRUGADVERS_OSTEOPO	Drug-induced osteoporosis	SLC28A3	Inverse variance weighted	3	-0.117164	0.2553	0.646287	-0.617553	0.383225	0.889439	0.539262	1.46701	NA	NA	0.357096	NA
CAPNS1	finngen_R10_DRUGADVERS_OSTEOPO	Drug-induced osteoporosis	CAPNS1	Inverse variance weighted	10	0.337636	0.383468	0.378598	-0.41396	1.08923	1.40163	0.661027	2.97199	0.807442	0.217349	0.245528	NA
GGT1	finngen_R10_DRUGADVERS_OSTEOPO	Drug-induced osteoporosis	GGT1	Inverse variance weighted	4	-0.527121	0.333642	0.114129	-1.18106	0.126816	0.590302	0.306953	1.13521	0.484724	0.802277	0	NA
FFAR3	finngen_R10_DRUGADVERS_OSTEOPO	Drug-induced osteoporosis	FFAR3	Inverse variance weighted	7	0.419279	0.281604	0.136516	-0.132666	0.971224	1.52086	0.875758	2.64117	0.918202	0.143562	0.373597	NA
MCL1	finngen_R10_DRUGADVERS_OSTEOPO	Drug-induced osteoporosis	MCL1	Inverse variance weighted	4	-0.101799	0.418178	0.807669	-0.921428	0.71783	0.903211	0.39795	2.04998	0.274109	0.43128	0	NA
ATG16L1	finngen_R10_DRUGADVERS_OSTEOPO	Drug-induced osteoporosis	ATG16L1	Inverse variance weighted	4	-0.0372456	0.367602	0.919296	-0.757745	0.683254	0.963439	0.468722	1.98031	0.405663	0.474261	0	NA
IL17RB	finngen_R10_DRUGADVERS_OSTEOPO	Drug-induced osteoporosis	IL17RB	Inverse variance weighted	4	0.903485	0.512978	0.0781952	-0.101951	1.90892	2.46819	0.903073	6.74581	0.199876	0.19096	0.368562	NA
CDKN1A	finngen_R10_DRUGADVERS_OSTEOPO	Drug-induced osteoporosis	CDKN1A	Inverse variance weighted	10	0.476002	0.363955	0.190921	-0.237351	1.18935	1.60963	0.788715	3.28496	0.748963	0.283608	0.173246	NA
NDUFAF1	finngen_R10_DRUGADVERS_OSTEOPO	Drug-induced osteoporosis	NDUFAF1	Inverse variance weighted	8	0.0776102	0.188816	0.681046	-0.29247	0.44769	1.0807	0.746418	1.56469	0.90473	0.729697	0	NA
FCGR2C	finngen_R10_DRUGADVERS_OSTEOPO	Drug-induced osteoporosis	FCGR2C	Inverse variance weighted	10	-0.156616	0.150656	0.298546	-0.451902	0.13867	0.855033	0.636417	1.14875	0.145658	0.359374	0.0900896	NA
ACY3	finngen_R10_DRUGADVERS_OSTEOPO	Drug-induced osteoporosis	ACY3	Inverse variance weighted	4	-0.0808474	0.457023	0.859587	-0.976613	0.814918	0.922334	0.376584	2.25899	0.559405	0.500762	0	NA
CARM1	finngen_R10_DRUGADVERS_OSTEOPO	Drug-induced osteoporosis	CARM1	Inverse variance weighted	5	-0.412353	0.339669	0.224753	-1.0781	0.253398	0.66209	0.34024	1.2884	0.194414	0.284074	0.205019	NA
SLC8A3	finngen_R10_DRUGADVERS_OSTEOPO	Drug-induced osteoporosis	SLC8A3	Inverse variance weighted	4	0.9054	0.571093	0.11288	-0.213942	2.02474	2.47292	0.807395	7.57416	0.184167	0.236316	0.293081	NA
PPOX	finngen_R10_DRUGADVERS_OSTEOPO	Drug-induced osteoporosis	PPOX	Inverse variance weighted	4	0.448254	0.399308	0.261617	-0.334389	1.2309	1.56558	0.715775	3.4243	0.504427	0.768494	0	NA
PTPRJ	finngen_R10_DRUGADVERS_OSTEOPO	Drug-induced osteoporosis	PTPRJ	Inverse variance weighted	4	0.167021	0.350958	0.634146	-0.520856	0.854898	1.18178	0.594012	2.35113	0.771788	0.729713	0	NA
ACO1	finngen_R10_DRUGADVERS_OSTEOPO	Drug-induced osteoporosis	ACO1	Inverse variance weighted	11	-0.0396798	0.283774	0.888795	-0.595876	0.516517	0.961097	0.551079	1.67618	0.752405	0.631062	0	NA
MAP3K1	finngen_R10_DRUGADVERS_OSTEOPO	Drug-induced osteoporosis	MAP3K1	Inverse variance weighted	11	-0.241325	0.387431	0.53336	-1.00069	0.51804	0.785586	0.367626	1.67873	0.514748	0.132509	0.332788	NA
TBC1D1	finngen_R10_DRUGADVERS_OSTEOPO	Drug-induced osteoporosis	TBC1D1	Inverse variance weighted	7	0.223587	0.340969	0.511992	-0.444713	0.891887	1.25055	0.641008	2.43973	0.330211	0.200279	0.298546	NA
FLT1	finngen_R10_DRUGADVERS_OSTEOPO	Drug-induced osteoporosis	FLT1	Inverse variance weighted	5	-0.237914	0.236327	0.314071	-0.701116	0.225287	0.78827	0.496032	1.25268	0.949613	0.494405	0	NA
RIOK2	finngen_R10_DRUGADVERS_OSTEOPO	Drug-induced osteoporosis	RIOK2	Inverse variance weighted	6	0.178446	0.362601	0.62263	-0.532252	0.889143	1.19536	0.587281	2.43304	0.601436	0.507997	0	NA
WDR1	finngen_R10_DRUGADVERS_OSTEOPO	Drug-induced osteoporosis	WDR1	Inverse variance weighted	9	0.518858	0.342539	0.129838	-0.152519	1.19023	1.68011	0.858543	3.28785	0.759726	0.814634	0	NA
CCL3L1	finngen_R10_DRUGADVERS_OSTEOPO	Drug-induced osteoporosis	CCL3L1	Inverse variance weighted	9	-0.120431	0.130589	0.35642	-0.376386	0.135525	0.886539	0.686337	1.14514	0.298805	0.274136	0.189614	NA
ALDH3B1	finngen_R10_DRUGADVERS_OSTEOPO	Drug-induced osteoporosis	ALDH3B1	Inverse variance weighted	3	-0.953525	0.547606	0.0816381	-2.02683	0.119784	0.38538	0.131752	1.12725	NA	NA	0.204735	NA
CD53	finngen_R10_DRUGADVERS_OSTEOPO	Drug-induced osteoporosis	CD53	Inverse variance weighted	5	-0.0810341	0.329676	0.805838	-0.727199	0.565131	0.922162	0.483261	1.75968	0.866701	0.881765	0	NA
CERKL	finngen_R10_DRUGADVERS_OSTEOPO	Drug-induced osteoporosis	CERKL	Inverse variance weighted	11	0.130224	0.36989	0.724793	-0.594761	0.855208	1.13908	0.551695	2.35186	0.853912	0.143658	0.319409	NA
RTN3	finngen_R10_DRUGADVERS_OSTEOPO	Drug-induced osteoporosis	RTN3	Inverse variance weighted	3	-0.289725	0.511263	0.570929	-1.2918	0.71235	0.74847	0.274776	2.03878	NA	NA	0	NA
SERPINB2	finngen_R10_DRUGADVERS_OSTEOPO	Drug-induced osteoporosis	SERPINB2	Inverse variance weighted	4	-0.645957	0.494918	0.191832	-1.616	0.324083	0.524161	0.198693	1.38276	0.900743	0.214179	0.330194	NA
AK4	finngen_R10_DRUGADVERS_OSTEOPO	Drug-induced osteoporosis	AK4	Inverse variance weighted	5	0.196471	0.43181	0.649115	-0.649878	1.04282	1.2171	0.52211	2.8372	0.730541	0.594926	0	NA
CANX	finngen_R10_DRUGADVERS_OSTEOPO	Drug-induced osteoporosis	CANX	Inverse variance weighted	5	-0.202119	0.295879	0.494534	-0.782042	0.377803	0.816998	0.457471	1.45908	0.354693	0.505784	0	NA
PSMD9	finngen_R10_DRUGADVERS_OSTEOPO	Drug-induced osteoporosis	PSMD9	Inverse variance weighted	4	0.181174	0.434009	0.676354	-0.669484	1.03183	1.19862	0.511973	2.8062	0.294818	0.267431	0.239602	NA
SGSH	finngen_R10_DRUGADVERS_OSTEOPO	Drug-induced osteoporosis	SGSH	Inverse variance weighted	5	-0.498801	0.2193	0.022935	-0.92863	-0.0689734	0.607258	0.395095	0.933352	0.92288	0.861137	0	NA
PDGFD	finngen_R10_DRUGADVERS_OSTEOPO	Drug-induced osteoporosis	PDGFD	Inverse variance weighted	9	-0.426663	0.265236	0.107701	-0.946526	0.0932006	0.652684	0.388087	1.09768	0.362598	0.722386	0	NA
FLT4	finngen_R10_DRUGADVERS_OSTEOPO	Drug-induced osteoporosis	FLT4	Inverse variance weighted	3	0.334207	0.384737	0.385031	-0.419877	1.08829	1.39683	0.657128	2.96919	NA	NA	0	NA
NFKB1	finngen_R10_DRUGADVERS_OSTEOPO	Drug-induced osteoporosis	NFKB1	Inverse variance weighted	5	-0.0981858	0.357785	0.783756	-0.799444	0.603072	0.90648	0.449579	1.82773	0.689766	0.885663	0	NA
CA4	finngen_R10_DRUGADVERS_OSTEOPO	Drug-induced osteoporosis	CA4	Inverse variance weighted	2	-1.01712	0.438469	0.0203567	-1.87652	-0.157721	0.361635	0.153122	0.854088	NA	NA	NA%	NA
DNPEP	finngen_R10_DRUGADVERS_OSTEOPO	Drug-induced osteoporosis	DNPEP	Inverse variance weighted	3	0.151967	0.390145	0.696896	-0.612717	0.916651	1.16412	0.541877	2.5009	NA	NA	0	NA
AEBP1	finngen_R10_DRUGADVERS_OSTEOPO	Drug-induced osteoporosis	AEBP1	Inverse variance weighted	7	0.35826	0.338356	0.289679	-0.304918	1.02144	1.43084	0.737184	2.77718	0.757378	0.621405	0	NA
GGH	finngen_R10_DRUGADVERS_OSTEOPO	Drug-induced osteoporosis	GGH	Inverse variance weighted	8	0.137245	0.303238	0.650839	-0.457102	0.731591	1.14711	0.633115	2.07839	0.790583	0.375884	0.0703465	NA
ESR2	finngen_R10_DRUGADVERS_OSTEOPO	Drug-induced osteoporosis	ESR2	Inverse variance weighted	7	0.140222	0.32188	0.663101	-0.490663	0.771108	1.15053	0.61222	2.16216	0.333526	0.736126	0	NA
ESM1	finngen_R10_DRUGADVERS_OSTEOPO	Drug-induced osteoporosis	ESM1	Inverse variance weighted	5	0.222944	0.427679	0.602166	-0.615308	1.0612	1.24975	0.540475	2.88982	0.786256	0.72071	0	NA
ENPP3	finngen_R10_DRUGADVERS_OSTEOPO	Drug-induced osteoporosis	ENPP3	Wald ratio	1	0.782857	0.552054	0.156167	-0.299169	1.86488	2.18771	0.741434	6.45518	NA	NA	NA	0.015562
ECM1	finngen_R10_DRUGADVERS_OSTEOPO	Drug-induced osteoporosis	ECM1	Inverse variance weighted	4	-0.862033	0.78431	0.271725	-2.39928	0.675214	0.422302	0.0907832	1.96445	0.0970932	0.0236935	0.683084	NA
SLC1A3	finngen_R10_DRUGADVERS_OSTEOPO	Drug-induced osteoporosis	SLC1A3	Inverse variance weighted	5	0.185497	0.409015	0.650174	-0.616172	0.987166	1.20382	0.540007	2.68362	0.484669	0.499228	0	NA
HCAR1	finngen_R10_DRUGADVERS_OSTEOPO	Drug-induced osteoporosis	HCAR1	Inverse variance weighted	5	0.0524709	0.440991	0.905288	-0.811871	0.916812	1.05387	0.444027	2.5013	0.444258	0.171236	0.374948	NA
LILRA6	finngen_R10_DRUGADVERS_OSTEOPO	Drug-induced osteoporosis	LILRA6	Inverse variance weighted	5	-0.320713	0.286075	0.262254	-0.881419	0.239993	0.725632	0.414195	1.27124	0.317087	0.572174	0	NA
PEMT	finngen_R10_DRUGADVERS_OSTEOPO	Drug-induced osteoporosis	PEMT	Inverse variance weighted	4	0.284785	0.432216	0.509963	-0.562358	1.13193	1.32948	0.569864	3.10163	0.812186	0.89726	0	NA
CD209	finngen_R10_DRUGADVERS_OSTEOPO	Drug-induced osteoporosis	CD209	Inverse variance weighted	6	-0.200031	0.397985	0.615238	-0.980082	0.580019	0.818705	0.37528	1.78607	0.929911	0.292089	0.18672	NA
CD164L2	finngen_R10_DRUGADVERS_OSTEOPO	Drug-induced osteoporosis	CD164L2	Inverse variance weighted	2	0.149242	0.386893	0.699687	-0.60907	0.907553	1.16095	0.543857	2.47825	NA	NA	NA%	NA
INPP5D	finngen_R10_DRUGADVERS_OSTEOPO	Drug-induced osteoporosis	INPP5D	Inverse variance weighted	6	0.23853	0.328728	0.468074	-0.405777	0.882838	1.26938	0.666459	2.41775	0.216511	0.593435	0	NA
LILRB2	finngen_R10_DRUGADVERS_OSTEOPO	Drug-induced osteoporosis	LILRB2	Inverse variance weighted	7	0.35489	0.238502	0.136751	-0.112573	0.822354	1.42602	0.893532	2.27585	0.23892	0.891289	0	NA
EGLN3	finngen_R10_DRUGADVERS_OSTEOPO	Drug-induced osteoporosis	EGLN3	Inverse variance weighted	4	0.369784	0.480392	0.441446	-0.571786	1.31135	1.44742	0.564517	3.71119	0.849241	0.163731	0.413221	NA
PSMA4	finngen_R10_DRUGADVERS_OSTEOPO	Drug-induced osteoporosis	PSMA4	Inverse variance weighted	5	0.193582	0.461552	0.674913	-0.71106	1.09822	1.21359	0.491124	2.99883	0.858658	0.218487	0.304535	NA
HUS1	finngen_R10_DRUGADVERS_OSTEOPO	Drug-induced osteoporosis	HUS1	Inverse variance weighted	6	-0.387048	0.413878	0.349699	-1.19825	0.424154	0.679059	0.301722	1.5283	0.481969	0.679141	0	NA
TXNRD2	finngen_R10_DRUGADVERS_OSTEOPO	Drug-induced osteoporosis	TXNRD2	Inverse variance weighted	4	-0.0472337	0.502497	0.925111	-1.03213	0.93766	0.953864	0.356248	2.554	0.53925	0.144345	0.445103	NA
ABCB4	finngen_R10_DRUGADVERS_OSTEOPO	Drug-induced osteoporosis	ABCB4	Inverse variance weighted	6	0.127	0.341944	0.710334	-0.54321	0.797211	1.13542	0.580881	2.21934	0.840771	0.831826	0	NA
GZMK	finngen_R10_DRUGADVERS_OSTEOPO	Drug-induced osteoporosis	GZMK	Inverse variance weighted	5	0.340678	0.424751	0.422515	-0.491834	1.17319	1.4059	0.611504	3.23229	0.549996	0.69675	0	NA
KCNK7	finngen_R10_DRUGADVERS_OSTEOPO	Drug-induced osteoporosis	KCNK7	Inverse variance weighted	3	0.481724	0.444445	0.278419	-0.389388	1.35284	1.61886	0.677471	3.86838	NA	NA	0	NA
EIF2AK2	finngen_R10_DRUGADVERS_OSTEOPO	Drug-induced osteoporosis	EIF2AK2	Inverse variance weighted	4	0.140147	0.450674	0.755821	-0.743173	1.02347	1.15044	0.475603	2.78283	0.836471	0.95433	0	NA
NUAK1	finngen_R10_DRUGADVERS_OSTEOPO	Drug-induced osteoporosis	NUAK1	Inverse variance weighted	11	-0.137301	0.317209	0.665131	-0.759031	0.484429	0.871708	0.46812	1.62325	0.357454	0.177265	0.28095	NA
ASXL1	finngen_R10_DRUGADVERS_OSTEOPO	Drug-induced osteoporosis	ASXL1	Inverse variance weighted	2	0.350529	0.449813	0.435816	-0.531104	1.23216	1.41982	0.587955	3.42864	NA	NA	NA%	NA
CD86	finngen_R10_DRUGADVERS_OSTEOPO	Drug-induced osteoporosis	CD86	Inverse variance weighted	7	0.195953	0.301304	0.515467	-0.394604	0.78651	1.21647	0.673947	2.19572	0.70093	0.878698	0	NA
TSPYL1	finngen_R10_DRUGADVERS_OSTEOPO	Drug-induced osteoporosis	TSPYL1	Inverse variance weighted	5	0.574617	0.319726	0.0723013	-0.0520462	1.20128	1.77645	0.949285	3.32437	0.958678	0.595805	0	NA
PDGFC	finngen_R10_DRUGADVERS_OSTEOPO	Drug-induced osteoporosis	PDGFC	Inverse variance weighted	6	0.118859	0.506235	0.814371	-0.873361	1.11108	1.12621	0.417546	3.03764	0.567965	0.209883	0.300478	NA
HVCN1	finngen_R10_DRUGADVERS_OSTEOPO	Drug-induced osteoporosis	HVCN1	Inverse variance weighted	5	0.168928	0.5768	0.76962	-0.961599	1.29946	1.18404	0.382281	3.6673	0.111482	0.261913	0.239135	NA
CHRFAM7A	finngen_R10_DRUGADVERS_OSTEOPO	Drug-induced osteoporosis	CHRFAM7A	Inverse variance weighted	6	-0.0368122	0.176865	0.835122	-0.383467	0.309843	0.963857	0.681494	1.36321	0.941558	0.816977	0	NA
DHRS13	finngen_R10_DRUGADVERS_OSTEOPO	Drug-induced osteoporosis	DHRS13	Inverse variance weighted	2	-0.236207	0.45169	0.601016	-1.12152	0.649106	0.789617	0.325784	1.91383	NA	NA	NA%	NA
TNFSF10	finngen_R10_DRUGADVERS_OSTEOPO	Drug-induced osteoporosis	TNFSF10	Inverse variance weighted	3	-0.497118	0.42764	0.245045	-1.33529	0.341056	0.608281	0.263081	1.40643	NA	NA	0.129062	NA
PDCD1LG2	finngen_R10_DRUGADVERS_OSTEOPO	Drug-induced osteoporosis	PDCD1LG2	Inverse variance weighted	7	0.26835	0.253815	0.290391	-0.229128	0.765827	1.3078	0.795227	2.15077	0.786451	0.671069	0	NA
ABCC6	finngen_R10_DRUGADVERS_OSTEOPO	Drug-induced osteoporosis	ABCC6	Inverse variance weighted	5	0.054124	0.358562	0.880017	-0.648658	0.756906	1.05562	0.522747	2.13167	0.308163	0.695846	0	NA
LRCH4	finngen_R10_DRUGADVERS_OSTEOPO	Drug-induced osteoporosis	LRCH4	Inverse variance weighted	7	-0.410609	0.443473	0.354501	-1.27981	0.458598	0.663246	0.278089	1.58185	0.133216	0.244029	0.242417	NA
MFNG	finngen_R10_DRUGADVERS_OSTEOPO	Drug-induced osteoporosis	MFNG	Inverse variance weighted	3	0.436395	0.562119	0.437549	-0.665359	1.53815	1.54712	0.514089	4.65596	NA	NA	0.523157	NA
CD8A	finngen_R10_DRUGADVERS_OSTEOPO	Drug-induced osteoporosis	CD8A	Inverse variance weighted	6	-0.106736	0.40534	0.7923	-0.901202	0.687729	0.898763	0.406081	1.98919	0.288634	0.660335	0	NA
FTO	finngen_R10_DRUGADVERS_OSTEOPO	Drug-induced osteoporosis	FTO	Inverse variance weighted	5	-0.356168	0.368928	0.334339	-1.07927	0.366932	0.700355	0.339845	1.4433	0.167823	0.450522	0	NA
SIRPA	finngen_R10_DRUGADVERS_OSTEOPO	Drug-induced osteoporosis	SIRPA	Inverse variance weighted	10	-0.197018	0.284718	0.488953	-0.755064	0.361029	0.821176	0.46998	1.43481	0.734014	0.350646	0.0998213	NA
CROT	finngen_R10_DRUGADVERS_OSTEOPO	Drug-induced osteoporosis	CROT	Inverse variance weighted	6	-0.0304109	0.355412	0.931812	-0.727019	0.666197	0.970047	0.483348	1.94682	0.749639	0.955032	0	NA
SULT1A1	finngen_R10_DRUGADVERS_OSTEOPO	Drug-induced osteoporosis	SULT1A1	Inverse variance weighted	12	0.0178164	0.171211	0.917121	-0.317758	0.35339	1.01798	0.727779	1.42389	0.305609	0.484173	0	NA
IL15	finngen_R10_DRUGADVERS_OSTEOPO	Drug-induced osteoporosis	IL15	Inverse variance weighted	10	0.418127	0.392522	0.28677	-0.351215	1.18747	1.51911	0.703832	3.27877	0.47543	0.190631	0.275388	NA
NCEH1	finngen_R10_DRUGADVERS_OSTEOPO	Drug-induced osteoporosis	NCEH1	Inverse variance weighted	6	0.235011	0.337667	0.486438	-0.426815	0.896837	1.26492	0.652584	2.45184	0.571445	0.387403	0.045637	NA
PSMF1	finngen_R10_DRUGADVERS_OSTEOPO	Drug-induced osteoporosis	PSMF1	Inverse variance weighted	5	0.289034	0.471266	0.53967	-0.634649	1.21272	1.33514	0.530122	3.36261	0.228392	0.264226	0.235603	NA
QPRT	finngen_R10_DRUGADVERS_OSTEOPO	Drug-induced osteoporosis	QPRT	Inverse variance weighted	3	0.216477	0.399016	0.587454	-0.565593	0.998548	1.2417	0.568023	2.71434	NA	NA	0	NA
PPIG	finngen_R10_DRUGADVERS_OSTEOPO	Drug-induced osteoporosis	PPIG	Inverse variance weighted	2	-0.152759	0.442307	0.729816	-1.01968	0.714162	0.858336	0.36071	2.04247	NA	NA	NA%	NA
ETV5	finngen_R10_DRUGADVERS_OSTEOPO	Drug-induced osteoporosis	ETV5	Inverse variance weighted	2	0.213596	0.493828	0.665355	-0.754306	1.1815	1.23812	0.470337	3.25925	NA	NA	NA%	NA
AANAT	finngen_R10_DRUGADVERS_OSTEOPO	Drug-induced osteoporosis	AANAT	Inverse variance weighted	3	0.0102543	0.390943	0.979074	-0.755995	0.776503	1.01031	0.469543	2.17386	NA	NA	0	NA
FURIN	finngen_R10_DRUGADVERS_OSTEOPO	Drug-induced osteoporosis	FURIN	Inverse variance weighted	5	-0.0619348	0.317694	0.845431	-0.684615	0.560745	0.939944	0.504284	1.75198	0.701641	0.362672	0.0770902	NA
MSLN	finngen_R10_DRUGADVERS_OSTEOPO	Drug-induced osteoporosis	MSLN	Inverse variance weighted	5	0.261957	0.513383	0.609872	-0.744275	1.26819	1.29947	0.475079	3.55441	0.921489	0.112456	0.465464	NA
PRSS53	finngen_R10_DRUGADVERS_OSTEOPO	Drug-induced osteoporosis	PRSS53	Inverse variance weighted	8	-0.299337	0.286452	0.296032	-0.860783	0.262109	0.74131	0.422831	1.29967	0.848894	0.452055	0	NA
MMP9	finngen_R10_DRUGADVERS_OSTEOPO	Drug-induced osteoporosis	MMP9	Inverse variance weighted	5	-0.351992	0.396948	0.375216	-1.13001	0.426026	0.703286	0.32303	1.53116	0.679912	0.340454	0.114593	NA
CCL23	finngen_R10_DRUGADVERS_OSTEOPO	Drug-induced osteoporosis	CCL23	Inverse variance weighted	6	-0.0755604	0.299047	0.800523	-0.661693	0.510572	0.927224	0.515977	1.66624	0.94729	0.683737	0	NA
RAD50	finngen_R10_DRUGADVERS_OSTEOPO	Drug-induced osteoporosis	RAD50	Inverse variance weighted	8	0.28116	0.257377	0.274654	-0.223298	0.785619	1.32467	0.799876	2.19376	0.714269	0.677554	0	NA
CD164	finngen_R10_DRUGADVERS_OSTEOPO	Drug-induced osteoporosis	CD164	Inverse variance weighted	4	-0.250437	0.35087	0.475376	-0.938143	0.437269	0.778461	0.391354	1.54847	0.571446	0.903257	0	NA
RNASE1	finngen_R10_DRUGADVERS_OSTEOPO	Drug-induced osteoporosis	RNASE1	Inverse variance weighted	6	-0.110865	0.369404	0.764087	-0.834897	0.613167	0.89506	0.433919	1.84627	0.841801	0.787933	0	NA
RRP1B	finngen_R10_DRUGADVERS_OSTEOPO	Drug-induced osteoporosis	RRP1B	Inverse variance weighted	5	0.197962	0.372364	0.594979	-0.531872	0.927796	1.21892	0.587504	2.52893	0.622813	0.433057	0	NA
LST1	finngen_R10_DRUGADVERS_OSTEOPO	Drug-induced osteoporosis	LST1	Inverse variance weighted	6	0.211624	0.221367	0.33908	-0.222256	0.645504	1.23568	0.80071	1.90695	0.58507	0.742201	0	NA
GNS	finngen_R10_DRUGADVERS_OSTEOPO	Drug-induced osteoporosis	GNS	Inverse variance weighted	6	-0.835041	0.331931	0.0118795	-1.48563	-0.184456	0.433857	0.226361	0.831557	0.556836	0.809206	0	NA
PSMB5	finngen_R10_DRUGADVERS_OSTEOPO	Drug-induced osteoporosis	PSMB5	Inverse variance weighted	6	-0.284137	0.415465	0.494038	-1.09845	0.530174	0.752664	0.333388	1.69923	0.0695913	0.0752755	0.499929	NA
ADH5	finngen_R10_DRUGADVERS_OSTEOPO	Drug-induced osteoporosis	ADH5	Inverse variance weighted	3	0.351062	0.546796	0.520851	-0.720659	1.42278	1.42058	0.486432	4.14865	NA	NA	0	NA
SIRT3	finngen_R10_DRUGADVERS_OSTEOPO	Drug-induced osteoporosis	SIRT3	Inverse variance weighted	8	-0.0325346	0.323679	0.919935	-0.666945	0.601876	0.967989	0.513274	1.82554	0.17644	0.426345	0.00347226	NA
GLUL	finngen_R10_DRUGADVERS_OSTEOPO	Drug-induced osteoporosis	GLUL	Inverse variance weighted	6	-0.586678	0.496082	0.236959	-1.559	0.385643	0.556172	0.210347	1.47056	0.688931	0.100487	0.457887	NA
IRAK4	finngen_R10_DRUGADVERS_OSTEOPO	Drug-induced osteoporosis	IRAK4	Inverse variance weighted	5	0.762185	0.728362	0.295359	-0.665405	2.18978	2.14295	0.514065	8.9332	0.60012	0.0310719	0.623654	NA
PRNP	finngen_R10_DRUGADVERS_OSTEOPO	Drug-induced osteoporosis	PRNP	Inverse variance weighted	4	0.912487	0.552984	0.0989196	-0.171362	1.99634	2.49051	0.842517	7.36203	0.876247	0.0451717	0.626913	NA
CACNA2D3	finngen_R10_DRUGADVERS_OSTEOPO	Drug-induced osteoporosis	CACNA2D3	Inverse variance weighted	7	0.506977	0.366813	0.166936	-0.211975	1.22593	1.66027	0.808985	3.40733	0.289418	0.383405	0.0575753	NA
ABHD12	finngen_R10_DRUGADVERS_OSTEOPO	Drug-induced osteoporosis	ABHD12	Inverse variance weighted	6	0.0327763	0.395219	0.933905	-0.741852	0.807405	1.03332	0.476231	2.24208	0.88163	0.789768	0	NA
SLAMF7	finngen_R10_DRUGADVERS_OSTEOPO	Drug-induced osteoporosis	SLAMF7	Inverse variance weighted	2	-0.0899232	0.710584	0.899298	-1.48267	1.30282	0.914001	0.227031	3.67967	NA	NA	NA%	NA
PACSIN2	finngen_R10_DRUGADVERS_OSTEOPO	Drug-induced osteoporosis	PACSIN2	Inverse variance weighted	6	-0.155478	0.662271	0.814391	-1.45353	1.14257	0.856006	0.233744	3.13482	0.594408	0.538664	0	NA
NOTCH4	finngen_R10_DRUGADVERS_OSTEOPO	Drug-induced osteoporosis	NOTCH4	Inverse variance weighted	5	0.222945	0.343373	0.516157	-0.450065	0.895955	1.24975	0.637587	2.44967	0.898315	0.489288	0	NA
PLA2G6	finngen_R10_DRUGADVERS_OSTEOPO	Drug-induced osteoporosis	PLA2G6	Inverse variance weighted	5	-0.710863	0.417276	0.0884595	-1.52872	0.106998	0.49122	0.216812	1.11293	0.970581	0.494589	0	NA
HSPA1B	finngen_R10_DRUGADVERS_OSTEOPO	Drug-induced osteoporosis	HSPA1B	Inverse variance weighted	10	-0.119884	0.211331	0.570524	-0.534093	0.294325	0.887023	0.586201	1.34222	0.303934	0.942492	0	NA
CD68	finngen_R10_DRUGADVERS_OSTEOPO	Drug-induced osteoporosis	CD68	Inverse variance weighted	4	-0.047217	0.307484	0.877957	-0.649885	0.555451	0.95388	0.522106	1.74273	0.772713	0.757483	0	NA
GLB1	finngen_R10_DRUGADVERS_OSTEOPO	Drug-induced osteoporosis	GLB1	Inverse variance weighted	9	-0.0721601	0.338896	0.831384	-0.736395	0.592075	0.930382	0.478837	1.80774	0.222115	0.253771	0.212831	NA
NMUR1	finngen_R10_DRUGADVERS_OSTEOPO	Drug-induced osteoporosis	NMUR1	Inverse variance weighted	5	0.120873	0.418269	0.772594	-0.698934	0.94068	1.12848	0.497115	2.56172	0.63277	0.651297	0	NA
PDK4	finngen_R10_DRUGADVERS_OSTEOPO	Drug-induced osteoporosis	PDK4	Inverse variance weighted	8	-0.25786	0.337881	0.445364	-0.920107	0.404387	0.772703	0.398476	1.49838	0.286693	0.492729	0	NA
SAMHD1	finngen_R10_DRUGADVERS_OSTEOPO	Drug-induced osteoporosis	SAMHD1	Inverse variance weighted	3	-0.470328	0.510778	0.357151	-1.47145	0.530796	0.624797	0.229592	1.70028	NA	NA	0.322465	NA
UGT8	finngen_R10_DRUGADVERS_OSTEOPO	Drug-induced osteoporosis	UGT8	Inverse variance weighted	2	0.0429015	0.806267	0.957565	-1.53738	1.62318	1.04384	0.214943	5.06921	NA	NA	NA%	NA
POLB	finngen_R10_DRUGADVERS_OSTEOPO	Drug-induced osteoporosis	POLB	Inverse variance weighted	3	0.556246	0.417199	0.182437	-0.261463	1.37396	1.74411	0.769924	3.95095	NA	NA	0	NA
TGFA	finngen_R10_DRUGADVERS_OSTEOPO	Drug-induced osteoporosis	TGFA	Inverse variance weighted	6	0.360086	0.422649	0.394229	-0.468307	1.18848	1.43345	0.626061	3.28209	0.744423	0.302293	0.172261	NA
CD274	finngen_R10_DRUGADVERS_OSTEOPO	Drug-induced osteoporosis	CD274	Inverse variance weighted	4	-0.125393	0.471223	0.790162	-1.04899	0.798204	0.88215	0.350291	2.22155	0.590879	0.678504	0	NA
OBSCN	finngen_R10_DRUGADVERS_OSTEOPO	Drug-induced osteoporosis	OBSCN	Inverse variance weighted	7	0.683534	0.399238	0.0868789	-0.0989725	1.46604	1.98087	0.905768	4.33205	0.22963	0.760644	0	NA
RCE1	finngen_R10_DRUGADVERS_OSTEOPO	Drug-induced osteoporosis	RCE1	Inverse variance weighted	4	0.833987	0.474029	0.0785166	-0.09511	1.76308	2.30248	0.909273	5.83039	0.79083	0.623598	0	NA
AQP3	finngen_R10_DRUGADVERS_OSTEOPO	Drug-induced osteoporosis	AQP3	Inverse variance weighted	6	0.892248	1.03296	0.387708	-1.13234	2.91684	2.44061	0.322277	18.4828	0.422026	0.0580085	0.532029	NA
STK10	finngen_R10_DRUGADVERS_OSTEOPO	Drug-induced osteoporosis	STK10	Inverse variance weighted	4	-0.0981944	0.48702	0.840212	-1.05275	0.856365	0.906473	0.348975	2.35459	0.180053	0.144136	0.445449	NA
RFC1	finngen_R10_DRUGADVERS_OSTEOPO	Drug-induced osteoporosis	RFC1	Inverse variance weighted	4	-0.605712	0.455573	0.183663	-1.49864	0.287211	0.545686	0.223435	1.33271	0.783761	0.97991	0	NA
SLC6A16	finngen_R10_DRUGADVERS_OSTEOPO	Drug-induced osteoporosis	SLC6A16	Inverse variance weighted	4	-0.529124	0.408057	0.194737	-1.32891	0.270668	0.589121	0.264764	1.31084	0.917973	0.996984	0	NA
SLC27A1	finngen_R10_DRUGADVERS_OSTEOPO	Drug-induced osteoporosis	SLC27A1	Inverse variance weighted	12	-0.282294	0.26995	0.295686	-0.811396	0.246807	0.754052	0.444238	1.27993	0.0948151	0.373017	0.0737818	NA
TRPM2	finngen_R10_DRUGADVERS_OSTEOPO	Drug-induced osteoporosis	TRPM2	Inverse variance weighted	3	0.204716	0.390855	0.600443	-0.56136	0.970792	1.22718	0.570433	2.64003	NA	NA	0	NA
IL10	finngen_R10_DRUGADVERS_OSTEOPO	Drug-induced osteoporosis	IL10	Inverse variance weighted	3	0.292392	0.762428	0.701348	-1.20197	1.78675	1.33963	0.300602	5.97003	NA	NA	0.616897	NA
GRAMD1B	finngen_R10_DRUGADVERS_OSTEOPO	Drug-induced osteoporosis	GRAMD1B	Inverse variance weighted	11	0.0199061	0.240035	0.933907	-0.450562	0.490374	1.02011	0.63727	1.63293	0.898159	0.885551	0	NA
PLXNC1	finngen_R10_DRUGADVERS_OSTEOPO	Drug-induced osteoporosis	PLXNC1	Inverse variance weighted	8	0.285189	0.34763	0.411999	-0.396166	0.966544	1.33001	0.672895	2.62884	0.590396	0.819298	0	NA
BCAR1	finngen_R10_DRUGADVERS_OSTEOPO	Drug-induced osteoporosis	BCAR1	Wald ratio	1	-0.0976583	0.452834	0.829253	-0.985213	0.789896	0.906959	0.37336	2.20317	NA	NA	NA	0.01404
NDUFB1	finngen_R10_DRUGADVERS_OSTEOPO	Drug-induced osteoporosis	NDUFB1	Inverse variance weighted	2	-0.28454	0.435094	0.513129	-1.13732	0.568244	0.75236	0.320676	1.76516	NA	NA	NA%	NA
ALDH3A2	finngen_R10_DRUGADVERS_OSTEOPO	Drug-induced osteoporosis	ALDH3A2	Inverse variance weighted	6	-0.566601	0.388422	0.14464	-1.32791	0.194705	0.567451	0.265031	1.21495	0.54315	0.969642	0	NA
PIGT	finngen_R10_DRUGADVERS_OSTEOPO	Drug-induced osteoporosis	PIGT	Inverse variance weighted	5	-0.00398586	0.554676	0.994267	-1.09115	1.08318	0.996022	0.33583	2.95406	0.331033	0.19801	0.335027	NA
METAP2	finngen_R10_DRUGADVERS_OSTEOPO	Drug-induced osteoporosis	METAP2	Inverse variance weighted	8	0.659686	0.345231	0.0560233	-0.0169667	1.33634	1.93418	0.983176	3.80509	0.827567	0.828292	0	NA
KDM5B	finngen_R10_DRUGADVERS_OSTEOPO	Drug-induced osteoporosis	KDM5B	Inverse variance weighted	7	-0.534726	0.37839	0.157608	-1.27637	0.206918	0.58583	0.279048	1.22988	0.668787	0.683311	0	NA
CATSPER2	finngen_R10_DRUGADVERS_OSTEOPO	Drug-induced osteoporosis	CATSPER2	Inverse variance weighted	2	-0.277039	0.367085	0.450429	-0.996525	0.442448	0.758025	0.36916	1.55651	NA	NA	NA%	NA
INSIG2	finngen_R10_DRUGADVERS_OSTEOPO	Drug-induced osteoporosis	INSIG2	Inverse variance weighted	10	0.466837	0.385413	0.225795	-0.288573	1.22225	1.59494	0.749332	3.39481	0.59023	0.949858	0	NA
VRK1	finngen_R10_DRUGADVERS_OSTEOPO	Drug-induced osteoporosis	VRK1	Wald ratio	1	-0.0208413	0.332774	0.950062	-0.673079	0.631397	0.979374	0.510135	1.88023	NA	NA	NA	0.029633
AMPD3	finngen_R10_DRUGADVERS_OSTEOPO	Drug-induced osteoporosis	AMPD3	Inverse variance weighted	6	0.25811	0.2986	0.387368	-0.327146	0.843365	1.29448	0.720978	2.32418	0.795972	0.702285	0	NA
TRPV2	finngen_R10_DRUGADVERS_OSTEOPO	Drug-induced osteoporosis	TRPV2	Inverse variance weighted	8	-0.677612	0.469053	0.14856	-1.59696	0.241732	0.507828	0.202512	1.27345	0.440009	0.147629	0.351793	NA
PROZ	finngen_R10_DRUGADVERS_OSTEOPO	Drug-induced osteoporosis	PROZ	Inverse variance weighted	3	-0.493445	0.612799	0.420686	-1.69453	0.707641	0.61052	0.183685	2.0292	NA	NA	0.462267	NA
HINT1	finngen_R10_DRUGADVERS_OSTEOPO	Drug-induced osteoporosis	HINT1	Inverse variance weighted	2	-0.509283	1.03134	0.621442	-2.53071	1.51214	0.600926	0.0796028	4.53643	NA	NA	NA%	NA
MOK	finngen_R10_DRUGADVERS_OSTEOPO	Drug-induced osteoporosis	MOK	Inverse variance weighted	3	-0.32629	0.426601	0.444356	-1.16243	0.509849	0.721596	0.312726	1.66504	NA	NA	0	NA
RAD52	finngen_R10_DRUGADVERS_OSTEOPO	Drug-induced osteoporosis	RAD52	Inverse variance weighted	3	0.18283	0.524572	0.727441	-0.845331	1.21099	1.20061	0.429415	3.35681	NA	NA	0.471779	NA
DAPK2	finngen_R10_DRUGADVERS_OSTEOPO	Drug-induced osteoporosis	DAPK2	Inverse variance weighted	8	-0.394691	0.433396	0.362457	-1.24415	0.454764	0.673888	0.288187	1.5758	0.635806	0.200883	0.28487	NA
FBXL17	finngen_R10_DRUGADVERS_OSTEOPO	Drug-induced osteoporosis	FBXL17	Inverse variance weighted	6	0.291697	0.333993	0.382465	-0.362929	0.946324	1.3387	0.695636	2.57622	0.330706	0.670798	0	NA
P2RX6	finngen_R10_DRUGADVERS_OSTEOPO	Drug-induced osteoporosis	P2RX6	Inverse variance weighted	4	-0.295069	0.431393	0.49398	-1.1406	0.550462	0.74448	0.319627	1.73405	0.802065	0.0679986	0.578986	NA
NAGLU	finngen_R10_DRUGADVERS_OSTEOPO	Drug-induced osteoporosis	NAGLU	Inverse variance weighted	5	0.345094	0.691864	0.617928	-1.01096	1.70115	1.41212	0.36387	5.48023	0.560206	0.0367479	0.60894	NA
KCNQ5	finngen_R10_DRUGADVERS_OSTEOPO	Drug-induced osteoporosis	KCNQ5	Inverse variance weighted	8	0.193665	0.335818	0.564145	-0.464539	0.851868	1.21369	0.628425	2.34402	0.774409	0.934205	0	NA
GDF15	finngen_R10_DRUGADVERS_OSTEOPO	Drug-induced osteoporosis	GDF15	Inverse variance weighted	6	-0.289029	0.343665	0.400338	-0.962612	0.384555	0.748991	0.381894	1.46896	0.597372	0.7024	0	NA
PGP	finngen_R10_DRUGADVERS_OSTEOPO	Drug-induced osteoporosis	PGP	Inverse variance weighted	2	-0.336763	0.37521	0.369435	-1.07217	0.398648	0.714078	0.342264	1.48981	NA	NA	NA%	NA
BIRC5	finngen_R10_DRUGADVERS_OSTEOPO	Drug-induced osteoporosis	BIRC5	Inverse variance weighted	3	0.242615	0.533861	0.649503	-0.803754	1.28898	1.27458	0.447646	3.62909	NA	NA	0.392213	NA
ACVR1	finngen_R10_DRUGADVERS_OSTEOPO	Drug-induced osteoporosis	ACVR1	Inverse variance weighted	7	0.065085	0.344848	0.8503	-0.610817	0.740987	1.06725	0.542907	2.098	0.800947	0.413758	0.0139368	NA
SIGLEC7	finngen_R10_DRUGADVERS_OSTEOPO	Drug-induced osteoporosis	SIGLEC7	Inverse variance weighted	8	0.237484	0.333554	0.476476	-0.416281	0.89125	1.26806	0.659495	2.43818	0.332177	0.467204	0	NA
ITGAM	finngen_R10_DRUGADVERS_OSTEOPO	Drug-induced osteoporosis	ITGAM	Inverse variance weighted	3	1.19651	1.7992	0.506036	-2.32992	4.72293	3.30854	0.0973035	112.498	NA	NA	0.581883	NA
PROC	finngen_R10_DRUGADVERS_OSTEOPO	Drug-induced osteoporosis	PROC	Inverse variance weighted	3	1.02418	0.466389	0.0280929	0.110062	1.93831	2.78482	1.11635	6.94697	NA	NA	0	NA
PLK1	finngen_R10_DRUGADVERS_OSTEOPO	Drug-induced osteoporosis	PLK1	Inverse variance weighted	3	0.430315	0.589289	0.465251	-0.724692	1.58532	1.53774	0.484474	4.88087	NA	NA	0.537019	NA
LAIR1	finngen_R10_DRUGADVERS_OSTEOPO	Drug-induced osteoporosis	LAIR1	Inverse variance weighted	6	0.0467386	0.225044	0.835474	-0.394348	0.487825	1.04785	0.674119	1.62877	0.648958	0.644116	0	NA
ERBB3	finngen_R10_DRUGADVERS_OSTEOPO	Drug-induced osteoporosis	ERBB3	Inverse variance weighted	2	0.514952	0.461955	0.264969	-0.39048	1.42038	1.67356	0.676732	4.13871	NA	NA	NA%	NA
MAPK14	finngen_R10_DRUGADVERS_OSTEOPO	Drug-induced osteoporosis	MAPK14	Inverse variance weighted	7	-0.378892	0.337154	0.261101	-1.03971	0.281931	0.68462	0.353556	1.32569	0.602632	0.760705	0	NA
CX3CR1	finngen_R10_DRUGADVERS_OSTEOPO	Drug-induced osteoporosis	CX3CR1	Inverse variance weighted	11	-0.00791573	0.299577	0.97892	-0.595087	0.579255	0.992116	0.551515	1.78471	0.613784	0.551573	0	NA
PTK2	finngen_R10_DRUGADVERS_OSTEOPO	Drug-induced osteoporosis	PTK2	Inverse variance weighted	7	0.370073	0.47911	0.439867	-0.568982	1.30913	1.44784	0.566101	3.70295	0.651624	0.236013	0.252675	NA
NCOA1	finngen_R10_DRUGADVERS_OSTEOPO	Drug-induced osteoporosis	NCOA1	Inverse variance weighted	4	-0.0725528	0.448382	0.871455	-0.951382	0.806276	0.930017	0.386207	2.23955	0.861781	0.651374	0	NA
UQCR10	finngen_R10_DRUGADVERS_OSTEOPO	Drug-induced osteoporosis	UQCR10	Inverse variance weighted	4	0.0590997	0.927324	0.949184	-1.75846	1.87665	1.06088	0.172311	6.53162	0.447297	0.774329	0	NA
KCNJ2	finngen_R10_DRUGADVERS_OSTEOPO	Drug-induced osteoporosis	KCNJ2	Inverse variance weighted	7	-0.203597	0.376878	0.589045	-0.942278	0.535084	0.815791	0.389739	1.70759	0.16636	0.583342	0	NA
MYT1L	finngen_R10_DRUGADVERS_OSTEOPO	Drug-induced osteoporosis	MYT1L	Inverse variance weighted	3	-0.0853498	0.456658	0.851738	-0.980399	0.8097	0.918191	0.375161	2.24723	NA	NA	0	NA
IFNLR1	finngen_R10_DRUGADVERS_OSTEOPO	Drug-induced osteoporosis	IFNLR1	Inverse variance weighted	4	-0.110009	0.475218	0.816933	-1.04144	0.821419	0.895826	0.352947	2.27372	0.381454	0.174234	0.396006	NA
PPIL2	finngen_R10_DRUGADVERS_OSTEOPO	Drug-induced osteoporosis	PPIL2	Inverse variance weighted	4	0.497211	0.40427	0.218736	-0.295159	1.28958	1.64413	0.744413	3.63126	0.78959	0.779354	0	NA
ISG15	finngen_R10_DRUGADVERS_OSTEOPO	Drug-induced osteoporosis	ISG15	Inverse variance weighted	3	-0.297819	0.334969	0.373953	-0.954358	0.35872	0.742436	0.385059	1.4315	NA	NA	0	NA
GPR20	finngen_R10_DRUGADVERS_OSTEOPO	Drug-induced osteoporosis	GPR20	Inverse variance weighted	3	0.625789	0.409465	0.126436	-0.176762	1.42834	1.86972	0.83798	4.17177	NA	NA	0	NA
NBEA	finngen_R10_DRUGADVERS_OSTEOPO	Drug-induced osteoporosis	NBEA	Inverse variance weighted	3	-1.65802	1.06899	0.120899	-3.75325	0.437208	0.190516	0.0234414	1.54838	NA	NA	0	NA
PDE6D	finngen_R10_DRUGADVERS_OSTEOPO	Drug-induced osteoporosis	PDE6D	Wald ratio	1	-0.358979	0.509623	0.481183	-1.35784	0.639882	0.698389	0.257216	1.89626	NA	NA	NA	0.013086
SOAT2	finngen_R10_DRUGADVERS_OSTEOPO	Drug-induced osteoporosis	SOAT2	Inverse variance weighted	3	-0.56011	0.443532	0.206647	-1.42943	0.309213	0.571146	0.239445	1.36235	NA	NA	0	NA
ERCC2	finngen_R10_DRUGADVERS_OSTEOPO	Drug-induced osteoporosis	ERCC2	Inverse variance weighted	3	-0.313073	0.367427	0.394175	-1.03323	0.407083	0.731196	0.355856	1.50243	NA	NA	0.303506	NA
CNGA1	finngen_R10_DRUGADVERS_OSTEOPO	Drug-induced osteoporosis	CNGA1	Inverse variance weighted	7	-0.120008	0.283395	0.671955	-0.675462	0.435446	0.886913	0.508921	1.54565	0.751772	0.499751	0	NA
COL23A1	finngen_R10_DRUGADVERS_OSTEOPO	Drug-induced osteoporosis	COL23A1	Inverse variance weighted	10	0.211524	0.278233	0.44711	-0.333812	0.75686	1.23556	0.716189	2.13157	0.742357	0.182667	0.284445	NA
MAP3K10	finngen_R10_DRUGADVERS_OSTEOPO	Drug-induced osteoporosis	MAP3K10	Inverse variance weighted	8	0.104083	0.433287	0.810161	-0.74516	0.953327	1.10969	0.474658	2.59433	0.742874	0.211539	0.271876	NA
RLN1	finngen_R10_DRUGADVERS_OSTEOPO	Drug-induced osteoporosis	RLN1	Wald ratio	1	-0.655175	2.01743	0.745365	-4.60934	3.29899	0.519351	0.0099584	27.0852	NA	NA	NA	0.00099058
SLC33A1	finngen_R10_DRUGADVERS_OSTEOPO	Drug-induced osteoporosis	SLC33A1	Inverse variance weighted	4	0.938066	0.338283	0.00555391	0.27503	1.6011	2.55503	1.31657	4.95849	0.581305	0.908092	0	NA
SMAD4	finngen_R10_DRUGADVERS_OSTEOPO	Drug-induced osteoporosis	SMAD4	Inverse variance weighted	3	-0.238481	0.465618	0.608524	-1.15109	0.67413	0.787824	0.316291	1.96232	NA	NA	0	NA
FGFRL1	finngen_R10_DRUGADVERS_OSTEOPO	Drug-induced osteoporosis	FGFRL1	Inverse variance weighted	7	-0.411302	0.304013	0.176084	-1.00717	0.184563	0.662787	0.365252	1.20269	0.467304	0.575579	0	NA
ZBTB22	finngen_R10_DRUGADVERS_OSTEOPO	Drug-induced osteoporosis	ZBTB22	Wald ratio	1	0.644368	0.39665	0.104264	-0.133067	1.4218	1.90478	0.875406	4.14458	NA	NA	NA	0.020674
EGF	finngen_R10_DRUGADVERS_OSTEOPO	Drug-induced osteoporosis	EGF	Inverse variance weighted	5	0.286001	0.48641	0.556543	-0.667362	1.23936	1.33109	0.51306	3.45342	0.965403	0.328707	0.133951	NA
GNE	finngen_R10_DRUGADVERS_OSTEOPO	Drug-induced osteoporosis	GNE	Inverse variance weighted	8	0.160555	0.380285	0.672882	-0.584804	0.905914	1.17416	0.557215	2.47419	0.609323	0.67338	0	NA
CALM3	finngen_R10_DRUGADVERS_OSTEOPO	Drug-induced osteoporosis	CALM3	Inverse variance weighted	6	-0.15195	0.401074	0.704793	-0.938055	0.634154	0.859031	0.391388	1.88543	0.344446	0.405772	0.0164308	NA
CCND1	finngen_R10_DRUGADVERS_OSTEOPO	Drug-induced osteoporosis	CCND1	Inverse variance weighted	3	0.220009	1.16247	0.849888	-2.05842	2.49844	1.24609	0.127655	12.1635	NA	NA	0	NA
PDHX	finngen_R10_DRUGADVERS_OSTEOPO	Drug-induced osteoporosis	PDHX	Inverse variance weighted	5	-0.247764	0.561164	0.658838	-1.34764	0.852117	0.780544	0.259852	2.34461	0.997499	0.639537	0	NA
SPON2	finngen_R10_DRUGADVERS_OSTEOPO	Drug-induced osteoporosis	SPON2	Inverse variance weighted	6	-0.368523	0.407904	0.366284	-1.16802	0.430969	0.691755	0.310984	1.53875	0.661119	0.716076	0	NA
PSMG3	finngen_R10_DRUGADVERS_OSTEOPO	Drug-induced osteoporosis	PSMG3	Inverse variance weighted	6	-0.240593	0.368592	0.513927	-0.963034	0.481848	0.786162	0.381733	1.61906	0.418073	0.475969	0	NA
PRLR	finngen_R10_DRUGADVERS_OSTEOPO	Drug-induced osteoporosis	PRLR	Inverse variance weighted	5	0.414482	0.418224	0.321661	-0.405238	1.2342	1.51359	0.666818	3.43563	0.623066	0.494347	0	NA
IGSF8	finngen_R10_DRUGADVERS_OSTEOPO	Drug-induced osteoporosis	IGSF8	Inverse variance weighted	4	-0.275161	0.423375	0.515742	-1.10497	0.554653	0.75945	0.331219	1.74134	0.735764	0.706127	0	NA
COL11A2	finngen_R10_DRUGADVERS_OSTEOPO	Drug-induced osteoporosis	COL11A2	Inverse variance weighted	6	-0.313999	0.223996	0.160973	-0.753031	0.125033	0.73052	0.470937	1.13319	0.396643	0.839251	0	NA
ROCK2	finngen_R10_DRUGADVERS_OSTEOPO	Drug-induced osteoporosis	ROCK2	Inverse variance weighted	3	-0.688765	0.510102	0.176936	-1.68856	0.311035	0.502196	0.184785	1.36484	NA	NA	0.139083	NA
GRB2	finngen_R10_DRUGADVERS_OSTEOPO	Drug-induced osteoporosis	GRB2	Wald ratio	1	0.0950785	0.569262	0.867354	-1.02068	1.21083	1.09975	0.360351	3.35628	NA	NA	NA	0.01279
IGKV2D-29	finngen_R10_DRUGADVERS_OSTEOPO	Drug-induced osteoporosis	IGKV2D-29	Wald ratio	1	1.60385	0.724748	0.0268993	0.183343	3.02436	4.97214	1.20123	20.5808	NA	NA	NA	0.0077934
CES1P1	finngen_R10_DRUGADVERS_OSTEOPO	Drug-induced osteoporosis	CES1P1	Inverse variance weighted	8	0.104776	0.302353	0.72894	-0.487836	0.697388	1.11046	0.613954	2.0085	0.380202	0.415809	0.0177768	NA
NDUFB10	finngen_R10_DRUGADVERS_OSTEOPO	Drug-induced osteoporosis	NDUFB10	Inverse variance weighted	4	0.367145	0.398757	0.357195	-0.414419	1.14871	1.44361	0.660724	3.15411	0.848398	0.913446	0	NA
PTGFRN	finngen_R10_DRUGADVERS_OSTEOPO	Drug-induced osteoporosis	PTGFRN	Inverse variance weighted	4	0.26976	0.358991	0.452389	-0.433863	0.973382	1.30965	0.648001	2.64688	0.695888	0.975496	0	NA
ARSG	finngen_R10_DRUGADVERS_OSTEOPO	Drug-induced osteoporosis	ARSG	Inverse variance weighted	11	0.0574049	0.322318	0.858645	-0.574339	0.689149	1.05908	0.563077	1.99202	0.843928	0.650641	0	NA
CYP2U1	finngen_R10_DRUGADVERS_OSTEOPO	Drug-induced osteoporosis	CYP2U1	Inverse variance weighted	9	-0.0300546	0.373354	0.935841	-0.761829	0.701719	0.970393	0.466812	2.01722	0.999595	0.0874659	0.419778	NA
PLEKHJ1	finngen_R10_DRUGADVERS_OSTEOPO	Drug-induced osteoporosis	PLEKHJ1	Inverse variance weighted	2	0.826539	0.323609	0.0106455	0.192265	1.46081	2.2854	1.21199	4.30946	NA	NA	NA%	NA
OPN1SW	finngen_R10_DRUGADVERS_OSTEOPO	Drug-induced osteoporosis	OPN1SW	Inverse variance weighted	4	-0.15024	0.180553	0.405349	-0.504124	0.203645	0.860502	0.604034	1.22586	0.792627	0.343541	0.0989968	NA
NMT1	finngen_R10_DRUGADVERS_OSTEOPO	Drug-induced osteoporosis	NMT1	Inverse variance weighted	4	-0.220798	0.570012	0.698492	-1.33802	0.896426	0.801879	0.262364	2.45083	0.489309	0.501687	0	NA
TNKS2	finngen_R10_DRUGADVERS_OSTEOPO	Drug-induced osteoporosis	TNKS2	Inverse variance weighted	2	0.738577	0.526251	0.160477	-0.292874	1.77003	2.09296	0.746116	5.87102	NA	NA	NA%	NA
LDHA	finngen_R10_DRUGADVERS_OSTEOPO	Drug-induced osteoporosis	LDHA	Inverse variance weighted	5	-0.321112	0.401336	0.423649	-1.10773	0.465506	0.725342	0.330308	1.59282	0.863074	0.992292	0	NA
NDUFB5	finngen_R10_DRUGADVERS_OSTEOPO	Drug-induced osteoporosis	NDUFB5	Inverse variance weighted	2	0.102739	0.489249	0.833673	-0.85619	1.06167	1.1082	0.424777	2.89119	NA	NA	NA%	NA
PRSS22	finngen_R10_DRUGADVERS_OSTEOPO	Drug-induced osteoporosis	PRSS22	Inverse variance weighted	6	0.280219	0.39293	0.475752	-0.489924	1.05036	1.32342	0.612673	2.85868	0.352356	0.362612	0.0838544	NA
SRI	finngen_R10_DRUGADVERS_OSTEOPO	Drug-induced osteoporosis	SRI	Inverse variance weighted	3	-0.930466	0.471922	0.0486492	-1.85543	-0.00549948	0.39437	0.156385	0.994516	NA	NA	0	NA
PIP5K1C	finngen_R10_DRUGADVERS_OSTEOPO	Drug-induced osteoporosis	PIP5K1C	Inverse variance weighted	5	-0.740648	0.595462	0.213565	-1.90775	0.426456	0.476805	0.148413	1.53182	0.568004	0.0394707	0.602286	NA
ANGPTL6	finngen_R10_DRUGADVERS_OSTEOPO	Drug-induced osteoporosis	ANGPTL6	Inverse variance weighted	4	0.296364	0.337398	0.379736	-0.364936	0.957664	1.34496	0.694241	2.6056	0.512685	0.559912	0	NA
DCK	finngen_R10_DRUGADVERS_OSTEOPO	Drug-induced osteoporosis	DCK	Inverse variance weighted	4	-0.537726	0.462407	0.244877	-1.44404	0.368593	0.584075	0.235971	1.4457	0.178323	0.22425	0.31339	NA
RSPO4	finngen_R10_DRUGADVERS_OSTEOPO	Drug-induced osteoporosis	RSPO4	Inverse variance weighted	5	0.120566	0.381102	0.751727	-0.626393	0.867526	1.12814	0.534516	2.38101	0.592748	0.333484	0.126116	NA
SAP130	finngen_R10_DRUGADVERS_OSTEOPO	Drug-induced osteoporosis	SAP130	Inverse variance weighted	5	0.534388	0.504433	0.289426	-0.454301	1.52308	1.7064	0.634891	4.58631	0.400091	0.777515	0	NA
COL4A1	finngen_R10_DRUGADVERS_OSTEOPO	Drug-induced osteoporosis	COL4A1	Inverse variance weighted	4	0.23876	0.412155	0.562388	-0.569063	1.04658	1.26967	0.566056	2.84791	0.811144	0.399266	0	NA
STK4	finngen_R10_DRUGADVERS_OSTEOPO	Drug-induced osteoporosis	STK4	Inverse variance weighted	3	0.882335	0.45134	0.0505923	-0.00229199	1.76696	2.41654	0.997711	5.85304	NA	NA	0	NA
SLAMF8	finngen_R10_DRUGADVERS_OSTEOPO	Drug-induced osteoporosis	SLAMF8	Inverse variance weighted	6	-0.282284	0.230599	0.220902	-0.734259	0.169691	0.754059	0.479861	1.18494	0.6704	0.435403	0	NA
CD180	finngen_R10_DRUGADVERS_OSTEOPO	Drug-induced osteoporosis	CD180	Inverse variance weighted	3	-1.2124	0.451186	0.00720651	-2.09673	-0.328079	0.297481	0.122858	0.720306	NA	NA	0	NA
PHOSPHO1	finngen_R10_DRUGADVERS_OSTEOPO	Drug-induced osteoporosis	PHOSPHO1	Inverse variance weighted	9	-0.134784	0.329477	0.682477	-0.78056	0.510991	0.873904	0.45815	1.66694	0.754159	0.2273	0.24311	NA
CYP2J2	finngen_R10_DRUGADVERS_OSTEOPO	Drug-induced osteoporosis	CYP2J2	Inverse variance weighted	4	0.93513	0.530291	0.0778285	-0.104241	1.9745	2.54754	0.901008	7.20303	0.869072	0.227703	0.307599	NA
KLK1	finngen_R10_DRUGADVERS_OSTEOPO	Drug-induced osteoporosis	KLK1	Inverse variance weighted	5	-0.404696	0.475181	0.394399	-1.33605	0.526659	0.66718	0.262882	1.69327	0.120542	0.157226	0.39601	NA
CSMD1	finngen_R10_DRUGADVERS_OSTEOPO	Drug-induced osteoporosis	CSMD1	Inverse variance weighted	10	-0.0888359	0.325525	0.78493	-0.726865	0.549193	0.914996	0.483422	1.73185	0.939941	0.457999	0	NA
SLC11A2	finngen_R10_DRUGADVERS_OSTEOPO	Drug-induced osteoporosis	SLC11A2	Inverse variance weighted	4	-0.35837	0.628598	0.568603	-1.59042	0.873682	0.698815	0.20384	2.39572	0.371286	0.585824	0	NA
SLAMF6	finngen_R10_DRUGADVERS_OSTEOPO	Drug-induced osteoporosis	SLAMF6	Inverse variance weighted	7	0.344575	0.3638	0.343559	-0.368472	1.05762	1.41139	0.69179	2.87952	0.374015	0.802679	0	NA
LYN	finngen_R10_DRUGADVERS_OSTEOPO	Drug-induced osteoporosis	LYN	Inverse variance weighted	5	-1.30286	0.765531	0.0887733	-2.8033	0.19758	0.271753	0.0606096	1.21845	0.351813	0.795241	0	NA
COL5A2	finngen_R10_DRUGADVERS_OSTEOPO	Drug-induced osteoporosis	COL5A2	Inverse variance weighted	2	-0.333336	0.932922	0.720865	-2.16186	1.49519	0.71653	0.11511	4.46019	NA	NA	NA%	NA
GYPB	finngen_R10_DRUGADVERS_OSTEOPO	Drug-induced osteoporosis	GYPB	Inverse variance weighted	5	0.43682	0.515317	0.39662	-0.573201	1.44684	1.54778	0.563718	4.24967	0.17184	0.00681925	0.717396	NA
SPARC	finngen_R10_DRUGADVERS_OSTEOPO	Drug-induced osteoporosis	SPARC	Inverse variance weighted	4	0.663279	0.463513	0.152435	-0.245206	1.57176	1.94115	0.782543	4.81513	0.301323	0.31852	0.147083	NA
CD160	finngen_R10_DRUGADVERS_OSTEOPO	Drug-induced osteoporosis	CD160	Inverse variance weighted	3	0.267541	0.443419	0.546269	-0.60156	1.13664	1.30675	0.547956	3.11629	NA	NA	0.452883	NA
PDE6B	finngen_R10_DRUGADVERS_OSTEOPO	Drug-induced osteoporosis	PDE6B	Wald ratio	1	-0.226956	0.383905	0.554401	-0.97941	0.525498	0.796956	0.375533	1.6913	NA	NA	NA	0.015376
ZNF697	finngen_R10_DRUGADVERS_OSTEOPO	Drug-induced osteoporosis	ZNF697	Inverse variance weighted	6	-0.171535	0.556682	0.757977	-1.26263	0.919562	0.842371	0.282908	2.50819	0.659871	0.0498679	0.548628	NA
MPZ	finngen_R10_DRUGADVERS_OSTEOPO	Drug-induced osteoporosis	MPZ	Inverse variance weighted	5	-0.632877	0.432473	0.143361	-1.48052	0.214771	0.531062	0.227518	1.23958	0.732617	0.760964	0	NA
MLC1	finngen_R10_DRUGADVERS_OSTEOPO	Drug-induced osteoporosis	MLC1	Inverse variance weighted	7	0.343981	0.385576	0.372327	-0.411747	1.09971	1.41055	0.662492	3.00329	0.436768	0.654588	0	NA
SPHK2	finngen_R10_DRUGADVERS_OSTEOPO	Drug-induced osteoporosis	SPHK2	Inverse variance weighted	2	-0.637861	0.4785	0.182518	-1.57572	0.3	0.528422	0.206858	1.34986	NA	NA	NA%	NA
LYVE1	finngen_R10_DRUGADVERS_OSTEOPO	Drug-induced osteoporosis	LYVE1	Inverse variance weighted	5	0.51567	0.384839	0.180258	-0.238615	1.26996	1.67476	0.787718	3.56069	0.977664	0.774259	0	NA
IL23R	finngen_R10_DRUGADVERS_OSTEOPO	Drug-induced osteoporosis	IL23R	Inverse variance weighted	5	0.439643	0.450849	0.329489	-0.444022	1.32331	1.55215	0.641451	3.75582	0.143854	0.395968	0.0183731	NA
XRCC5	finngen_R10_DRUGADVERS_OSTEOPO	Drug-induced osteoporosis	XRCC5	Inverse variance weighted	3	-0.213527	0.602902	0.723215	-1.39521	0.968161	0.807731	0.24778	2.6331	NA	NA	0.293619	NA
S1PR5	finngen_R10_DRUGADVERS_OSTEOPO	Drug-induced osteoporosis	S1PR5	Inverse variance weighted	3	-0.253417	0.464115	0.585051	-1.16308	0.656248	0.776144	0.312521	1.92755	NA	NA	0	NA
STK36	finngen_R10_DRUGADVERS_OSTEOPO	Drug-induced osteoporosis	STK36	Inverse variance weighted	3	-0.154095	0.514839	0.764705	-1.16318	0.854989	0.85719	0.312491	2.35135	NA	NA	0.296379	NA
BMP8A	finngen_R10_DRUGADVERS_OSTEOPO	Drug-induced osteoporosis	BMP8A	Inverse variance weighted	7	-0.200194	0.151204	0.185502	-0.496554	0.0961651	0.818572	0.608625	1.10094	0.755939	0.733298	0	NA
GSTCD	finngen_R10_DRUGADVERS_OSTEOPO	Drug-induced osteoporosis	GSTCD	Inverse variance weighted	2	-0.482624	0.692197	0.485656	-1.83933	0.874082	0.617162	0.158924	2.39668	NA	NA	NA%	NA
SLPI	finngen_R10_DRUGADVERS_OSTEOPO	Drug-induced osteoporosis	SLPI	Inverse variance weighted	4	0.522836	0.414054	0.206688	-0.28871	1.33438	1.6868	0.74923	3.79764	0.963966	0.216976	0.325539	NA
TDP2	finngen_R10_DRUGADVERS_OSTEOPO	Drug-induced osteoporosis	TDP2	Inverse variance weighted	10	-0.0808216	0.548711	0.8829	-1.15629	0.994651	0.922358	0.31465	2.70378	0.786267	0.0244391	0.528547	NA
SLC12A2	finngen_R10_DRUGADVERS_OSTEOPO	Drug-induced osteoporosis	SLC12A2	Inverse variance weighted	5	-0.252286	0.515594	0.624622	-1.26285	0.758279	0.777023	0.282847	2.1346	0.953953	0.995072	0	NA
MUC4	finngen_R10_DRUGADVERS_OSTEOPO	Drug-induced osteoporosis	MUC4	Inverse variance weighted	9	-0.207697	0.40889	0.611487	-1.00912	0.593728	0.812454	0.364539	1.81073	0.377416	0.069482	0.448523	NA
ADAM9	finngen_R10_DRUGADVERS_OSTEOPO	Drug-induced osteoporosis	ADAM9	Inverse variance weighted	3	0.892413	0.475088	0.0603245	-0.0387603	1.82359	2.44101	0.961981	6.19403	NA	NA	0	NA
PTP4A3	finngen_R10_DRUGADVERS_OSTEOPO	Drug-induced osteoporosis	PTP4A3	Inverse variance weighted	9	0.487105	0.269808	0.0710157	-0.0417186	1.01593	1.6276	0.95914	2.76193	0.619641	0.604652	0	NA
PEPD	finngen_R10_DRUGADVERS_OSTEOPO	Drug-induced osteoporosis	PEPD	Inverse variance weighted	6	-0.214756	0.436114	0.622414	-1.06954	0.640028	0.806738	0.343166	1.89653	0.16607	0.278305	0.20608	NA
BRD9	finngen_R10_DRUGADVERS_OSTEOPO	Drug-induced osteoporosis	BRD9	Inverse variance weighted	2	0.11964	0.880182	0.891879	-1.60552	1.8448	1.12709	0.200786	6.32682	NA	NA	NA%	NA
STK24	finngen_R10_DRUGADVERS_OSTEOPO	Drug-induced osteoporosis	STK24	Inverse variance weighted	5	-0.11101	0.40721	0.785153	-0.909141	0.687122	0.89493	0.40287	1.98799	0.647759	0.959689	0	NA
RRM2B	finngen_R10_DRUGADVERS_OSTEOPO	Drug-induced osteoporosis	RRM2B	Inverse variance weighted	7	0.202265	0.41827	0.628687	-0.617545	1.02208	1.22417	0.539267	2.77896	0.847128	0.973274	0	NA
MMP24	finngen_R10_DRUGADVERS_OSTEOPO	Drug-induced osteoporosis	MMP24	Inverse variance weighted	3	1.26326	0.447114	0.00472278	0.386913	2.1396	3.53692	1.47243	8.49603	NA	NA	0	NA
CELSR3	finngen_R10_DRUGADVERS_OSTEOPO	Drug-induced osteoporosis	CELSR3	Inverse variance weighted	3	-0.534921	0.44172	0.225897	-1.40069	0.33085	0.585716	0.246427	1.39215	NA	NA	0	NA
DGAT2	finngen_R10_DRUGADVERS_OSTEOPO	Drug-induced osteoporosis	DGAT2	Inverse variance weighted	3	0.0574161	0.509786	0.910326	-0.941764	1.0566	1.0591	0.389939	2.87656	NA	NA	0	NA
PLA2G12A	finngen_R10_DRUGADVERS_OSTEOPO	Drug-induced osteoporosis	PLA2G12A	Wald ratio	1	4.43173	2.30457	0.0544779	-0.0852302	8.94869	84.0767	0.918301	7697.8	NA	NA	NA	0.00060071
TSHZ2	finngen_R10_DRUGADVERS_OSTEOPO	Drug-induced osteoporosis	TSHZ2	Inverse variance weighted	10	-0.270638	0.231662	0.242708	-0.724694	0.183419	0.762893	0.484473	1.20132	0.759933	0.733717	0	NA
SULT2B1	finngen_R10_DRUGADVERS_OSTEOPO	Drug-induced osteoporosis	SULT2B1	Inverse variance weighted	2	0.208954	1.00231	0.83486	-1.75558	2.17349	1.23239	0.172807	8.78887	NA	NA	NA%	NA
WNT11	finngen_R10_DRUGADVERS_OSTEOPO	Drug-induced osteoporosis	WNT11	Inverse variance weighted	2	-0.609129	0.4708	0.195728	-1.5319	0.313638	0.543824	0.216125	1.36839	NA	NA	NA%	NA
SEMA3A	finngen_R10_DRUGADVERS_OSTEOPO	Drug-induced osteoporosis	SEMA3A	Inverse variance weighted	5	0.991211	0.621194	0.110566	-0.22633	2.20875	2.69449	0.797455	9.10434	0.610881	0.0460897	0.586972	NA
PSMD4	finngen_R10_DRUGADVERS_OSTEOPO	Drug-induced osteoporosis	PSMD4	Inverse variance weighted	6	0.257567	0.378747	0.496472	-0.484776	0.99991	1.29378	0.615835	2.71804	0.682883	0.932204	0	NA
MRGPRE	finngen_R10_DRUGADVERS_OSTEOPO	Drug-induced osteoporosis	MRGPRE	Inverse variance weighted	5	-0.415745	0.418745	0.32079	-1.23649	0.404996	0.659848	0.290403	1.4993	0.524064	0.844284	0	NA
NDUFA8	finngen_R10_DRUGADVERS_OSTEOPO	Drug-induced osteoporosis	NDUFA8	Inverse variance weighted	3	-0.111947	0.445978	0.801803	-0.986065	0.762171	0.894092	0.373042	2.14292	NA	NA	0	NA
NTNG2	finngen_R10_DRUGADVERS_OSTEOPO	Drug-induced osteoporosis	NTNG2	Inverse variance weighted	5	-0.318759	0.386576	0.409617	-1.07645	0.438931	0.727051	0.340804	1.55105	0.693419	0.913644	0	NA
SCN8A	finngen_R10_DRUGADVERS_OSTEOPO	Drug-induced osteoporosis	SCN8A	Inverse variance weighted	2	0.890311	0.522125	0.088163	-0.133054	1.91368	2.43589	0.875418	6.77796	NA	NA	NA%	NA
IGF1R	finngen_R10_DRUGADVERS_OSTEOPO	Drug-induced osteoporosis	IGF1R	Inverse variance weighted	11	-0.283666	0.326299	0.384659	-0.923211	0.35588	0.753018	0.397242	1.42744	0.122088	0.335922	0.113687	NA
SLC39A8	finngen_R10_DRUGADVERS_OSTEOPO	Drug-induced osteoporosis	SLC39A8	Inverse variance weighted	7	0.135563	0.682656	0.84259	-1.20244	1.47357	1.14518	0.30046	4.36478	0.0716162	0.037211	0.551985	NA
PEAK1	finngen_R10_DRUGADVERS_OSTEOPO	Drug-induced osteoporosis	PEAK1	Inverse variance weighted	4	-0.250267	0.413192	0.544719	-1.06012	0.559589	0.778593	0.346413	1.74995	0.276416	0.517714	0	NA
IGLC7	finngen_R10_DRUGADVERS_OSTEOPO	Drug-induced osteoporosis	IGLC7	Inverse variance weighted	11	-0.142516	0.130043	0.273116	-0.397399	0.112368	0.867174	0.672066	1.11892	0.513202	0.370033	0.0775828	NA
PLA2G7	finngen_R10_DRUGADVERS_OSTEOPO	Drug-induced osteoporosis	PLA2G7	Inverse variance weighted	10	-0.164165	0.171875	0.339506	-0.501041	0.17271	0.848602	0.6059	1.18852	0.712924	0.0414603	0.485666	NA
MAP3K7	finngen_R10_DRUGADVERS_OSTEOPO	Drug-induced osteoporosis	MAP3K7	Wald ratio	1	0.0355719	0.517482	0.945196	-0.978692	1.04984	1.03621	0.375802	2.85718	NA	NA	NA	0.011645
QPCT	finngen_R10_DRUGADVERS_OSTEOPO	Drug-induced osteoporosis	QPCT	Inverse variance weighted	7	0.168256	0.401011	0.674793	-0.617725	0.954237	1.18324	0.53917	2.59669	0.96508	0.436571	0	NA
TRPV6	finngen_R10_DRUGADVERS_OSTEOPO	Drug-induced osteoporosis	TRPV6	Inverse variance weighted	4	-0.197285	0.275329	0.473655	-0.73693	0.342359	0.820956	0.478581	1.40827	0.98627	0.937798	0	NA
TAS1R3	finngen_R10_DRUGADVERS_OSTEOPO	Drug-induced osteoporosis	TAS1R3	Inverse variance weighted	2	0.180443	0.30765	0.557527	-0.422552	0.783437	1.19775	0.655372	2.18898	NA	NA	NA%	NA
SMARCA4	finngen_R10_DRUGADVERS_OSTEOPO	Drug-induced osteoporosis	SMARCA4	Inverse variance weighted	4	0.633313	0.594967	0.287125	-0.532823	1.79945	1.88384	0.586946	6.04631	0.206242	0.183205	0.381297	NA
SSTR3	finngen_R10_DRUGADVERS_OSTEOPO	Drug-induced osteoporosis	SSTR3	Inverse variance weighted	4	0.0516803	0.475284	0.913412	-0.879877	0.983237	1.05304	0.414834	2.6731	0.450144	0.59165	0	NA
NR2C1	finngen_R10_DRUGADVERS_OSTEOPO	Drug-induced osteoporosis	NR2C1	Inverse variance weighted	6	-0.388029	0.490451	0.428847	-1.34931	0.573256	0.678393	0.259418	1.77403	0.635868	0.508344	0	NA
ABHD6	finngen_R10_DRUGADVERS_OSTEOPO	Drug-induced osteoporosis	ABHD6	Inverse variance weighted	5	-0.28072	0.549341	0.609343	-1.35743	0.795989	0.75524	0.257322	2.21663	0.670393	0.204128	0.325923	NA
AGER	finngen_R10_DRUGADVERS_OSTEOPO	Drug-induced osteoporosis	AGER	Inverse variance weighted	8	0.358263	0.375738	0.340341	-0.378183	1.09471	1.43084	0.685105	2.98831	0.532344	0.72053	0	NA
LOXL3	finngen_R10_DRUGADVERS_OSTEOPO	Drug-induced osteoporosis	LOXL3	Inverse variance weighted	7	-0.108405	0.30351	0.720965	-0.703285	0.486475	0.897265	0.494957	1.62657	0.917639	0.248268	0.23699	NA
KLHL6	finngen_R10_DRUGADVERS_OSTEOPO	Drug-induced osteoporosis	KLHL6	Inverse variance weighted	9	-0.185662	0.361217	0.60726	-0.893647	0.522324	0.830555	0.409161	1.68594	0.19074	0.525854	0	NA
FCRL1	finngen_R10_DRUGADVERS_OSTEOPO	Drug-induced osteoporosis	FCRL1	Wald ratio	1	-1.89942	1.68766	0.260388	-5.20724	1.4084	0.149655	0.00547676	4.08941	NA	NA	NA	0.0010206
HK1	finngen_R10_DRUGADVERS_OSTEOPO	Drug-induced osteoporosis	HK1	Inverse variance weighted	10	0.237856	0.326477	0.466275	-0.402039	0.877752	1.26853	0.668954	2.40549	0.964268	0.283965	0.172858	NA
HS3ST1	finngen_R10_DRUGADVERS_OSTEOPO	Drug-induced osteoporosis	HS3ST1	Inverse variance weighted	7	-0.339628	0.528956	0.520826	-1.37638	0.697126	0.712035	0.25249	2.00797	0.752505	0.193204	0.307701	NA
PTK7	finngen_R10_DRUGADVERS_OSTEOPO	Drug-induced osteoporosis	PTK7	Inverse variance weighted	5	-0.248164	0.49122	0.61342	-1.21095	0.714628	0.780232	0.297913	2.04343	0.786969	0.943309	0	NA
GP6	finngen_R10_DRUGADVERS_OSTEOPO	Drug-induced osteoporosis	GP6	Inverse variance weighted	3	-0.305009	0.263053	0.246254	-0.820593	0.210575	0.737117	0.440171	1.23439	NA	NA	0	NA
SMPDL3B	finngen_R10_DRUGADVERS_OSTEOPO	Drug-induced osteoporosis	SMPDL3B	Inverse variance weighted	3	0.917727	0.536425	0.0871141	-0.133666	1.96912	2.50359	0.874883	7.16437	NA	NA	0.161521	NA
SPACA3	finngen_R10_DRUGADVERS_OSTEOPO	Drug-induced osteoporosis	SPACA3	Inverse variance weighted	3	-0.570815	0.463961	0.218582	-1.48018	0.338549	0.565065	0.227597	1.40291	NA	NA	0	NA
PICALM	finngen_R10_DRUGADVERS_OSTEOPO	Drug-induced osteoporosis	PICALM	Inverse variance weighted	10	0.260815	0.470806	0.579596	-0.661965	1.18359	1.29799	0.515837	3.26609	0.0240969	0.231861	0.229556	NA
GNPTG	finngen_R10_DRUGADVERS_OSTEOPO	Drug-induced osteoporosis	GNPTG	Inverse variance weighted	6	-0.0750589	0.351534	0.830923	-0.764066	0.613948	0.927689	0.465769	1.84771	0.381477	0.855203	0	NA
KCNH3	finngen_R10_DRUGADVERS_OSTEOPO	Drug-induced osteoporosis	KCNH3	Inverse variance weighted	5	0.12501	0.458774	0.785248	-0.774188	1.02421	1.13316	0.461078	2.78489	0.82312	0.551514	0	NA
MCOLN3	finngen_R10_DRUGADVERS_OSTEOPO	Drug-induced osteoporosis	MCOLN3	Inverse variance weighted	6	0.121159	0.440484	0.783271	-0.74219	0.984508	1.1288	0.47607	2.67649	0.429459	0.771621	0	NA
C1QC	finngen_R10_DRUGADVERS_OSTEOPO	Drug-induced osteoporosis	C1QC	Inverse variance weighted	4	-0.28693	0.445334	0.519379	-1.15978	0.585924	0.750565	0.313554	1.79665	0.631841	0.792532	0	NA
PTGFR	finngen_R10_DRUGADVERS_OSTEOPO	Drug-induced osteoporosis	PTGFR	Inverse variance weighted	9	0.162112	0.375688	0.6661	-0.574237	0.898461	1.17599	0.563134	2.45582	0.391593	0.666827	0	NA
SFRP2	finngen_R10_DRUGADVERS_OSTEOPO	Drug-induced osteoporosis	SFRP2	Inverse variance weighted	5	-0.391463	0.618998	0.527116	-1.6047	0.821772	0.676067	0.20095	2.27453	0.758432	0.057519	0.562717	NA
SLAMF1	finngen_R10_DRUGADVERS_OSTEOPO	Drug-induced osteoporosis	SLAMF1	Inverse variance weighted	8	0.53882	0.408119	0.186751	-0.261093	1.33873	1.71398	0.770209	3.8142	0.510656	0.28683	0.181005	NA
UCP3	finngen_R10_DRUGADVERS_OSTEOPO	Drug-induced osteoporosis	UCP3	Inverse variance weighted	3	0.199244	0.519144	0.701132	-0.818279	1.21677	1.22048	0.44119	3.37625	NA	NA	0.126014	NA
PDF	finngen_R10_DRUGADVERS_OSTEOPO	Drug-induced osteoporosis	PDF	Inverse variance weighted	4	-0.373527	0.417029	0.37042	-1.1909	0.44385	0.688302	0.303946	1.5587	0.675692	0.959924	0	NA
GAS6	finngen_R10_DRUGADVERS_OSTEOPO	Drug-induced osteoporosis	GAS6	Inverse variance weighted	7	-0.224645	0.420392	0.593085	-1.04861	0.599323	0.7988	0.350423	1.82089	0.298828	0.35664	0.0947259	NA
CTNNA2	finngen_R10_DRUGADVERS_OSTEOPO	Drug-induced osteoporosis	CTNNA2	Inverse variance weighted	2	0.379944	0.877112	0.664886	-1.33919	2.09908	1.4622	0.262057	8.15868	NA	NA	NA%	NA
CDKN2D	finngen_R10_DRUGADVERS_OSTEOPO	Drug-induced osteoporosis	CDKN2D	Inverse variance weighted	4	-0.0572739	0.218126	0.79288	-0.484801	0.370253	0.944335	0.61582	1.4481	0.943498	0.866729	0	NA
BTN3A3	finngen_R10_DRUGADVERS_OSTEOPO	Drug-induced osteoporosis	BTN3A3	Inverse variance weighted	9	-0.0121555	0.475134	0.97959	-0.943417	0.919106	0.987918	0.389295	2.50705	0.901336	0.625918	0	NA
RGMA	finngen_R10_DRUGADVERS_OSTEOPO	Drug-induced osteoporosis	RGMA	Inverse variance weighted	7	-0.278031	0.499905	0.578097	-1.25785	0.701783	0.757273	0.284266	2.01735	0.260802	0.0981526	0.439175	NA
PPP3CA	finngen_R10_DRUGADVERS_OSTEOPO	Drug-induced osteoporosis	PPP3CA	Inverse variance weighted	6	-0.0204759	0.381616	0.957209	-0.768443	0.727491	0.979732	0.463735	2.06988	0.252933	0.689437	0	NA
TPM3	finngen_R10_DRUGADVERS_OSTEOPO	Drug-induced osteoporosis	TPM3	Inverse variance weighted	2	-0.486836	0.521648	0.350683	-1.50927	0.535594	0.614568	0.221072	1.70846	NA	NA	NA%	NA
F11R	finngen_R10_DRUGADVERS_OSTEOPO	Drug-induced osteoporosis	F11R	Inverse variance weighted	4	-0.470876	0.52149	0.366556	-1.493	0.551245	0.624455	0.224698	1.73541	0.928518	0.317858	0.148327	NA
PHKG1	finngen_R10_DRUGADVERS_OSTEOPO	Drug-induced osteoporosis	PHKG1	Inverse variance weighted	6	-0.467229	0.358662	0.192677	-1.17021	0.235749	0.626737	0.310303	1.26586	0.862343	0.0274349	0.60316	NA
SCPEP1	finngen_R10_DRUGADVERS_OSTEOPO	Drug-induced osteoporosis	SCPEP1	Inverse variance weighted	4	-0.173946	0.440756	0.693099	-1.03783	0.689937	0.840343	0.354223	1.99359	0.762737	0.878867	0	NA
HSD17B1	finngen_R10_DRUGADVERS_OSTEOPO	Drug-induced osteoporosis	HSD17B1	Inverse variance weighted	3	-0.0571914	0.551311	0.917378	-1.13776	1.02338	0.944413	0.320536	2.78258	NA	NA	0.515884	NA
RAF1	finngen_R10_DRUGADVERS_OSTEOPO	Drug-induced osteoporosis	RAF1	Wald ratio	1	0.490019	0.537292	0.36176	-0.563073	1.54311	1.63235	0.569456	4.67912	NA	NA	NA	0.011126
SLC4A8	finngen_R10_DRUGADVERS_OSTEOPO	Drug-induced osteoporosis	SLC4A8	Inverse variance weighted	5	0.439441	0.578354	0.447366	-0.694133	1.57301	1.55184	0.499507	4.82116	0.964183	0.103631	0.479821	NA
CACNA1E	finngen_R10_DRUGADVERS_OSTEOPO	Drug-induced osteoporosis	CACNA1E	Inverse variance weighted	9	-0.440582	0.374592	0.23953	-1.17478	0.293619	0.643662	0.308886	1.34127	0.249288	0.376082	0.0710563	NA
NEDD4L	finngen_R10_DRUGADVERS_OSTEOPO	Drug-induced osteoporosis	NEDD4L	Inverse variance weighted	7	-0.180492	0.344492	0.600322	-0.855696	0.494712	0.834859	0.424987	1.64003	0.603395	0.501979	0	NA
SLC12A9	finngen_R10_DRUGADVERS_OSTEOPO	Drug-induced osteoporosis	SLC12A9	Inverse variance weighted	5	0.338181	0.508874	0.506328	-0.659213	1.33557	1.40239	0.517258	3.80218	0.427564	0.287106	0.200298	NA
PDCD1	finngen_R10_DRUGADVERS_OSTEOPO	Drug-induced osteoporosis	PDCD1	Inverse variance weighted	6	-0.678344	0.245719	0.00576859	-1.15995	-0.196736	0.507456	0.313501	0.821408	0.643983	0.687055	0	NA
ENTPD6	finngen_R10_DRUGADVERS_OSTEOPO	Drug-induced osteoporosis	ENTPD6	Inverse variance weighted	5	-0.291464	0.337405	0.387675	-0.952778	0.369849	0.747169	0.385668	1.44752	0.542234	0.678788	0	NA
BRD2	finngen_R10_DRUGADVERS_OSTEOPO	Drug-induced osteoporosis	BRD2	Inverse variance weighted	6	-0.743952	0.363341	0.0406059	-1.4561	-0.0318041	0.475232	0.233144	0.968696	0.786818	0.667874	0	NA
FASLG	finngen_R10_DRUGADVERS_OSTEOPO	Drug-induced osteoporosis	FASLG	Inverse variance weighted	4	1.34875	0.517904	0.00920784	0.333654	2.36384	3.85259	1.39606	10.6317	0.445772	0.422026	0	NA
EPHB6	finngen_R10_DRUGADVERS_OSTEOPO	Drug-induced osteoporosis	EPHB6	Inverse variance weighted	9	-0.0422045	0.263763	0.872874	-0.55918	0.474771	0.958674	0.571678	1.60765	0.774868	0.208456	0.264864	NA
PCBD1	finngen_R10_DRUGADVERS_OSTEOPO	Drug-induced osteoporosis	PCBD1	Inverse variance weighted	8	-0.400318	0.447916	0.371465	-1.27823	0.477598	0.670107	0.278529	1.6122	0.407374	0.465734	0	NA
DHRS3	finngen_R10_DRUGADVERS_OSTEOPO	Drug-induced osteoporosis	DHRS3	Inverse variance weighted	5	0.425213	0.426094	0.318312	-0.409932	1.26036	1.52992	0.663696	3.52668	0.678125	0.34311	0.110174	NA
PSMB11	finngen_R10_DRUGADVERS_OSTEOPO	Drug-induced osteoporosis	PSMB11	Inverse variance weighted	3	-0.126851	0.483314	0.792966	-1.07415	0.820444	0.880865	0.341589	2.27151	NA	NA	0.380632	NA
CR1	finngen_R10_DRUGADVERS_OSTEOPO	Drug-induced osteoporosis	CR1	Inverse variance weighted	6	0.121258	0.691752	0.860851	-1.23458	1.47709	1.12892	0.290958	4.38019	0.23904	0.00133663	0.748039	NA
DNAH8	finngen_R10_DRUGADVERS_OSTEOPO	Drug-induced osteoporosis	DNAH8	Inverse variance weighted	4	0.277584	0.497562	0.576921	-0.697638	1.25281	1.31994	0.49776	3.50015	0.571976	0.925218	0	NA
MPHOSPH8	finngen_R10_DRUGADVERS_OSTEOPO	Drug-induced osteoporosis	MPHOSPH8	Inverse variance weighted	5	-0.074918	0.544855	0.890635	-1.14283	0.992997	0.92782	0.318914	2.69931	0.748723	0.911832	0	NA
ELOVL6	finngen_R10_DRUGADVERS_OSTEOPO	Drug-induced osteoporosis	ELOVL6	Inverse variance weighted	7	0.410254	0.430938	0.341096	-0.434385	1.25489	1.5072	0.647663	3.50746	0.143333	0.473937	0	NA
IGLV1-44	finngen_R10_DRUGADVERS_OSTEOPO	Drug-induced osteoporosis	IGLV1-44	Wald ratio	1	0.260023	0.379244	0.492944	-0.483296	1.00334	1.29696	0.616747	2.72738	NA	NA	NA	0.032045
SIGLEC9	finngen_R10_DRUGADVERS_OSTEOPO	Drug-induced osteoporosis	SIGLEC9	Inverse variance weighted	3	0.369085	0.388824	0.342502	-0.39301	1.13118	1.44641	0.675022	3.09931	NA	NA	0.163952	NA
RB1	finngen_R10_DRUGADVERS_OSTEOPO	Drug-induced osteoporosis	RB1	Inverse variance weighted	2	-0.51023	1.0476	0.626224	-2.56352	1.54306	0.600357	0.0770331	4.67889	NA	NA	NA%	NA
KLF5	finngen_R10_DRUGADVERS_OSTEOPO	Drug-induced osteoporosis	KLF5	Inverse variance weighted	7	0.173684	0.395712	0.660723	-0.601912	0.94928	1.18968	0.547763	2.58385	0.806068	0.404346	0.0276586	NA
MVD	finngen_R10_DRUGADVERS_OSTEOPO	Drug-induced osteoporosis	MVD	Inverse variance weighted	6	-0.123331	0.38442	0.748344	-0.876795	0.630133	0.883971	0.416114	1.87786	0.892561	0.350511	0.102065	NA
NRIP1	finngen_R10_DRUGADVERS_OSTEOPO	Drug-induced osteoporosis	NRIP1	Inverse variance weighted	5	0.233577	0.39407	0.553363	-0.538801	1.00595	1.26311	0.583448	2.73451	0.195362	0.427468	0	NA
CR1L	finngen_R10_DRUGADVERS_OSTEOPO	Drug-induced osteoporosis	CR1L	Inverse variance weighted	3	0.117278	0.304394	0.700027	-0.479334	0.71389	1.12443	0.619196	2.04192	NA	NA	0.151343	NA
ACVR1B	finngen_R10_DRUGADVERS_OSTEOPO	Drug-induced osteoporosis	ACVR1B	Inverse variance weighted	2	0.336517	0.538125	0.531741	-0.718208	1.39124	1.40006	0.487625	4.01984	NA	NA	NA%	NA
CCND3	finngen_R10_DRUGADVERS_OSTEOPO	Drug-induced osteoporosis	CCND3	Inverse variance weighted	2	-0.204583	0.570643	0.719959	-1.32304	0.913878	0.814987	0.266323	2.49397	NA	NA	NA%	NA
COL17A1	finngen_R10_DRUGADVERS_OSTEOPO	Drug-induced osteoporosis	COL17A1	Wald ratio	1	-0.432495	0.506765	0.393413	-1.42576	0.560764	0.648888	0.240327	1.75201	NA	NA	NA	0.010827
AURKB	finngen_R10_DRUGADVERS_OSTEOPO	Drug-induced osteoporosis	AURKB	Inverse variance weighted	3	-0.258775	0.430449	0.547724	-1.10246	0.584905	0.771996	0.332055	1.79482	NA	NA	0.766152	NA
HSD17B7	finngen_R10_DRUGADVERS_OSTEOPO	Drug-induced osteoporosis	HSD17B7	Inverse variance weighted	4	-0.0127109	0.211496	0.952076	-0.427243	0.401821	0.98737	0.652305	1.49454	0.668106	0.930679	0	NA
STMN1	finngen_R10_DRUGADVERS_OSTEOPO	Drug-induced osteoporosis	STMN1	Inverse variance weighted	4	-0.750379	0.474393	0.113703	-1.68019	0.179432	0.472188	0.186339	1.19654	0.513565	0.873052	0	NA
CPOX	finngen_R10_DRUGADVERS_OSTEOPO	Drug-induced osteoporosis	CPOX	Inverse variance weighted	9	0.313733	0.437939	0.473753	-0.544626	1.17209	1.36852	0.580058	3.22874	0.564727	0.186384	0.29072	NA
PLA2G4A	finngen_R10_DRUGADVERS_OSTEOPO	Drug-induced osteoporosis	PLA2G4A	Inverse variance weighted	4	-0.132808	0.457438	0.771563	-1.02939	0.76377	0.875633	0.357226	2.14635	0.861052	0.60271	0	NA
TNFRSF1B	finngen_R10_DRUGADVERS_OSTEOPO	Drug-induced osteoporosis	TNFRSF1B	Inverse variance weighted	5	0.732186	0.386379	0.0580933	-0.0251173	1.48949	2.07962	0.975196	4.43483	0.505621	0.823646	0	NA
CCL4L2	finngen_R10_DRUGADVERS_OSTEOPO	Drug-induced osteoporosis	CCL4L2	Inverse variance weighted	5	-0.167879	0.209455	0.422841	-0.57841	0.242653	0.845456	0.560789	1.27463	0.927041	0.200697	0.331029	NA
PKN1	finngen_R10_DRUGADVERS_OSTEOPO	Drug-induced osteoporosis	PKN1	Inverse variance weighted	6	-0.741258	0.387033	0.0554626	-1.49984	0.0173256	0.476514	0.223165	1.01748	0.892264	0.843554	0	NA
MEX3C	finngen_R10_DRUGADVERS_OSTEOPO	Drug-induced osteoporosis	MEX3C	Inverse variance weighted	2	0.291156	0.643928	0.651156	-0.970942	1.55325	1.33797	0.378726	4.72683	NA	NA	NA%	NA
LAMB2	finngen_R10_DRUGADVERS_OSTEOPO	Drug-induced osteoporosis	LAMB2	Inverse variance weighted	4	0.342946	0.510739	0.50192	-0.658102	1.34399	1.40909	0.517833	3.83433	0.618795	0.223058	0.315384	NA
XRCC1	finngen_R10_DRUGADVERS_OSTEOPO	Drug-induced osteoporosis	XRCC1	Inverse variance weighted	7	0.154001	0.276762	0.577911	-0.388452	0.696454	1.16649	0.678106	2.00662	0.217252	0.683061	0	NA
NOTCH1	finngen_R10_DRUGADVERS_OSTEOPO	Drug-induced osteoporosis	NOTCH1	Inverse variance weighted	5	0.341177	0.505964	0.500114	-0.650513	1.33287	1.4066	0.521778	3.7919	0.999127	0.287459	0.199748	NA
KLHL8	finngen_R10_DRUGADVERS_OSTEOPO	Drug-induced osteoporosis	KLHL8	Inverse variance weighted	5	-0.218392	0.423982	0.606485	-1.0494	0.612613	0.80381	0.350149	1.84525	0.561714	0.414807	0	NA
MDM4	finngen_R10_DRUGADVERS_OSTEOPO	Drug-induced osteoporosis	MDM4	Inverse variance weighted	3	-0.122806	0.649531	0.850039	-1.39589	1.15028	0.884436	0.247613	3.15906	NA	NA	0	NA
FUCA2	finngen_R10_DRUGADVERS_OSTEOPO	Drug-induced osteoporosis	FUCA2	Inverse variance weighted	5	0.806256	0.548733	0.14175	-0.269261	1.88177	2.23951	0.763944	6.56514	0.0780622	0.131074	0.436033	NA
KCNH2	finngen_R10_DRUGADVERS_OSTEOPO	Drug-induced osteoporosis	KCNH2	Inverse variance weighted	5	-0.0437686	0.501132	0.930402	-1.02599	0.938451	0.957175	0.358442	2.55602	0.933284	0.319391	0.149091	NA
SAE1	finngen_R10_DRUGADVERS_OSTEOPO	Drug-induced osteoporosis	SAE1	Inverse variance weighted	4	-0.679125	0.362459	0.060977	-1.38954	0.031294	0.507061	0.249189	1.03179	0.849664	0.371435	0.0427314	NA
HSPA1L	finngen_R10_DRUGADVERS_OSTEOPO	Drug-induced osteoporosis	HSPA1L	Inverse variance weighted	6	0.621376	0.409717	0.129368	-0.18167	1.42442	1.86149	0.833877	4.15545	0.430456	0.494882	0	NA
NF1	finngen_R10_DRUGADVERS_OSTEOPO	Drug-induced osteoporosis	NF1	Inverse variance weighted	6	-0.121428	0.289507	0.674902	-0.688862	0.446006	0.885655	0.502147	1.56206	0.947876	0.570371	0	NA
PPIL1	finngen_R10_DRUGADVERS_OSTEOPO	Drug-induced osteoporosis	PPIL1	Inverse variance weighted	4	-0.214762	0.482986	0.656569	-1.16141	0.73189	0.806734	0.313043	2.07901	0.455311	0.777031	0	NA
CDK19	finngen_R10_DRUGADVERS_OSTEOPO	Drug-induced osteoporosis	CDK19	Inverse variance weighted	3	0.637942	0.464747	0.169857	-0.272963	1.54885	1.89258	0.761121	4.70604	NA	NA	0	NA
EREG	finngen_R10_DRUGADVERS_OSTEOPO	Drug-induced osteoporosis	EREG	Inverse variance weighted	4	0.506687	0.726361	0.485447	-0.916981	1.93035	1.65978	0.399724	6.89195	0.771743	0.0710662	0.573029	NA
KCNJ10	finngen_R10_DRUGADVERS_OSTEOPO	Drug-induced osteoporosis	KCNJ10	Wald ratio	1	-1.12739	0.550703	0.0406403	-2.20677	-0.0480108	0.323878	0.110056	0.953124	NA	NA	NA	0.010535
PMVK	finngen_R10_DRUGADVERS_OSTEOPO	Drug-induced osteoporosis	PMVK	Inverse variance weighted	2	-0.481559	0.543282	0.375408	-1.54639	0.583274	0.61782	0.213015	1.7919	NA	NA	NA%	NA
ITGAE	finngen_R10_DRUGADVERS_OSTEOPO	Drug-induced osteoporosis	ITGAE	Inverse variance weighted	2	0.364876	0.474735	0.442138	-0.565605	1.29536	1.44033	0.568016	3.6523	NA	NA	NA%	NA
PEAR1	finngen_R10_DRUGADVERS_OSTEOPO	Drug-induced osteoporosis	PEAR1	Inverse variance weighted	3	0.599594	0.434131	0.167237	-0.251303	1.45049	1.82138	0.777787	4.2652	NA	NA	0	NA
TWSG1	finngen_R10_DRUGADVERS_OSTEOPO	Drug-induced osteoporosis	TWSG1	Inverse variance weighted	7	-0.989288	0.733013	0.177139	-2.42599	0.447418	0.371841	0.0883902	1.56427	0.352326	0.0342753	0.559234	NA
NCF2	finngen_R10_DRUGADVERS_OSTEOPO	Drug-induced osteoporosis	NCF2	Inverse variance weighted	7	-0.69494	0.445752	0.11899	-1.56861	0.178735	0.499104	0.208334	1.1957	0.9152	0.9508	0	NA
RNLS	finngen_R10_DRUGADVERS_OSTEOPO	Drug-induced osteoporosis	RNLS	Inverse variance weighted	5	0.608111	0.466733	0.192605	-0.306685	1.52291	1.83696	0.735882	4.58553	0.962925	0.309888	0.164357	NA
PSMB7	finngen_R10_DRUGADVERS_OSTEOPO	Drug-induced osteoporosis	PSMB7	Inverse variance weighted	2	0.0136892	0.407028	0.973171	-0.784086	0.811464	1.01378	0.456537	2.2512	NA	NA	NA%	NA
CDH13	finngen_R10_DRUGADVERS_OSTEOPO	Drug-induced osteoporosis	CDH13	Inverse variance weighted	3	0.823805	0.537611	0.125437	-0.229911	1.87752	2.27916	0.794604	6.53728	NA	NA	0	NA
PMS2	finngen_R10_DRUGADVERS_OSTEOPO	Drug-induced osteoporosis	PMS2	Inverse variance weighted	9	-0.337624	0.419308	0.420708	-1.15947	0.484219	0.713463	0.313653	1.62291	0.117962	0.208225	0.265132	NA
TNFAIP2	finngen_R10_DRUGADVERS_OSTEOPO	Drug-induced osteoporosis	TNFAIP2	Inverse variance weighted	5	0.00745932	0.311524	0.980897	-0.603128	0.618046	1.00749	0.547098	1.8553	0.865699	0.703591	0	NA
ICAM1	finngen_R10_DRUGADVERS_OSTEOPO	Drug-induced osteoporosis	ICAM1	Inverse variance weighted	4	1.19027	0.519906	0.0220568	0.171251	2.20928	3.28796	1.18679	9.10919	0.709996	0.316322	0.15121	NA
FMO5	finngen_R10_DRUGADVERS_OSTEOPO	Drug-induced osteoporosis	FMO5	Inverse variance weighted	6	-0.218969	0.218177	0.315557	-0.646597	0.208658	0.803346	0.523825	1.23202	0.688046	0.953873	0	NA
CRISP3	finngen_R10_DRUGADVERS_OSTEOPO	Drug-induced osteoporosis	CRISP3	Inverse variance weighted	6	-0.49357	0.458732	0.281952	-1.39268	0.405544	0.610443	0.248408	1.50012	0.681422	0.80797	0	NA
VIPR2	finngen_R10_DRUGADVERS_OSTEOPO	Drug-induced osteoporosis	VIPR2	Inverse variance weighted	5	0.273443	0.34384	0.426461	-0.400483	0.947368	1.31448	0.669996	2.57891	0.274996	0.359891	0.0818536	NA
ABCC2	finngen_R10_DRUGADVERS_OSTEOPO	Drug-induced osteoporosis	ABCC2	Inverse variance weighted	4	0.219495	0.555395	0.692692	-0.86908	1.30807	1.24545	0.419337	3.69903	0.962176	0.316069	0.151685	NA
STK33	finngen_R10_DRUGADVERS_OSTEOPO	Drug-induced osteoporosis	STK33	Inverse variance weighted	6	0.537296	0.518148	0.299756	-0.478273	1.55287	1.71137	0.619853	4.72499	0.371793	0.0968199	0.463747	NA
MMRN1	finngen_R10_DRUGADVERS_OSTEOPO	Drug-induced osteoporosis	MMRN1	Inverse variance weighted	3	-0.0907219	0.484235	0.851386	-1.03982	0.85838	0.913272	0.353517	2.35933	NA	NA	0	NA
VIM	finngen_R10_DRUGADVERS_OSTEOPO	Drug-induced osteoporosis	VIM	Inverse variance weighted	8	-0.19702	0.450509	0.661874	-1.08002	0.685978	0.821174	0.339589	1.98571	0.531883	0.00687429	0.640203	NA
CD3E	finngen_R10_DRUGADVERS_OSTEOPO	Drug-induced osteoporosis	CD3E	Inverse variance weighted	4	-0.911163	0.524235	0.0821965	-1.93866	0.116338	0.402056	0.143896	1.12338	0.26121	0.412489	0	NA
TAPBP	finngen_R10_DRUGADVERS_OSTEOPO	Drug-induced osteoporosis	TAPBP	Inverse variance weighted	2	0.413307	0.91907	0.652926	-1.38807	2.21468	1.51181	0.249556	9.15851	NA	NA	NA%	NA
APRT	finngen_R10_DRUGADVERS_OSTEOPO	Drug-induced osteoporosis	APRT	Inverse variance weighted	7	0.0195316	0.324886	0.952061	-0.617244	0.656307	1.01972	0.539429	1.92766	0.438625	0.825131	0	NA
KLHL20	finngen_R10_DRUGADVERS_OSTEOPO	Drug-induced osteoporosis	KLHL20	Inverse variance weighted	3	0.201739	0.491247	0.681316	-0.761104	1.16458	1.22353	0.46715	3.20459	NA	NA	0	NA
RABGAP1L	finngen_R10_DRUGADVERS_OSTEOPO	Drug-induced osteoporosis	RABGAP1L	Inverse variance weighted	4	-0.392742	0.367214	0.284836	-1.11248	0.326997	0.675203	0.328742	1.3868	0.206648	0.28743	0.204181	NA
PRKCQ	finngen_R10_DRUGADVERS_OSTEOPO	Drug-induced osteoporosis	PRKCQ	Inverse variance weighted	2	0.310287	0.499668	0.534609	-0.669063	1.28964	1.36382	0.512188	3.63146	NA	NA	NA%	NA
RGS2	finngen_R10_DRUGADVERS_OSTEOPO	Drug-induced osteoporosis	RGS2	Inverse variance weighted	2	0.96171	0.538955	0.0743594	-0.0946428	2.01806	2.61617	0.909698	7.52373	NA	NA	NA%	NA
ABI1	finngen_R10_DRUGADVERS_OSTEOPO	Drug-induced osteoporosis	ABI1	Inverse variance weighted	8	0.288976	0.373261	0.438816	-0.442615	1.02057	1.33506	0.642355	2.77477	0.710639	0.729838	0	NA
IFIT1	finngen_R10_DRUGADVERS_OSTEOPO	Drug-induced osteoporosis	IFIT1	Inverse variance weighted	5	-0.335652	0.711506	0.637106	-1.7302	1.0589	0.714872	0.177248	2.8832	0.403174	0.0691525	0.54004	NA
EZR	finngen_R10_DRUGADVERS_OSTEOPO	Drug-induced osteoporosis	EZR	Inverse variance weighted	4	0.858128	0.56223	0.126937	-0.243842	1.9601	2.35874	0.783611	7.10003	0.552562	0.149242	0.437026	NA
TEX10	finngen_R10_DRUGADVERS_OSTEOPO	Drug-induced osteoporosis	TEX10	Inverse variance weighted	2	0.16864	0.511952	0.741848	-0.834785	1.17207	1.18369	0.433968	3.22866	NA	NA	NA%	NA
GABRR2	finngen_R10_DRUGADVERS_OSTEOPO	Drug-induced osteoporosis	GABRR2	Inverse variance weighted	2	0.0503068	1.01783	0.96058	-1.94463	2.04525	1.05159	0.14304	7.73107	NA	NA	NA%	NA
ACLY	finngen_R10_DRUGADVERS_OSTEOPO	Drug-induced osteoporosis	ACLY	Inverse variance weighted	2	0.479981	0.477525	0.314828	-0.455968	1.41593	1.61604	0.633834	4.12032	NA	NA	NA%	NA
CHST8	finngen_R10_DRUGADVERS_OSTEOPO	Drug-induced osteoporosis	CHST8	Inverse variance weighted	2	1.32287	0.555504	0.0172477	0.23408	2.41166	3.75417	1.26375	11.1524	NA	NA	NA%	NA
PSPH	finngen_R10_DRUGADVERS_OSTEOPO	Drug-induced osteoporosis	PSPH	Inverse variance weighted	3	-0.994936	0.398573	0.0125516	-1.77614	-0.213733	0.369747	0.16929	0.807564	NA	NA	0.377305	NA
PDE4D	finngen_R10_DRUGADVERS_OSTEOPO	Drug-induced osteoporosis	PDE4D	Inverse variance weighted	5	-0.136213	0.375573	0.716844	-0.872336	0.599911	0.872657	0.417974	1.82196	0.275688	0.297637	0.183793	NA
TNFRSF13C	finngen_R10_DRUGADVERS_OSTEOPO	Drug-induced osteoporosis	TNFRSF13C	Inverse variance weighted	5	-0.606018	0.588309	0.302963	-1.7591	0.547068	0.545519	0.172199	1.72818	0.280975	0.0507661	0.57676	NA
SLC7A5	finngen_R10_DRUGADVERS_OSTEOPO	Drug-induced osteoporosis	SLC7A5	Inverse variance weighted	9	-0.197894	0.375498	0.598181	-0.933869	0.538081	0.820457	0.39303	1.71272	0.247151	0.183751	0.293841	NA
PSEN2	finngen_R10_DRUGADVERS_OSTEOPO	Drug-induced osteoporosis	PSEN2	Inverse variance weighted	6	-0.600001	0.421969	0.155053	-1.42706	0.227058	0.548811	0.240014	1.2549	0.851574	0.386939	0.0463648	NA
GCLC	finngen_R10_DRUGADVERS_OSTEOPO	Drug-induced osteoporosis	GCLC	Inverse variance weighted	5	-0.767143	0.425102	0.071136	-1.60034	0.0660573	0.464338	0.201827	1.06829	0.875553	0.289287	0.196895	NA
TUBE1	finngen_R10_DRUGADVERS_OSTEOPO	Drug-induced osteoporosis	TUBE1	Inverse variance weighted	2	0.679576	0.640994	0.289058	-0.576772	1.93592	1.97304	0.561709	6.93045	NA	NA	NA%	NA
DPP8	finngen_R10_DRUGADVERS_OSTEOPO	Drug-induced osteoporosis	DPP8	Inverse variance weighted	2	0.350636	0.515493	0.496381	-0.659731	1.361	1.41997	0.51699	3.9001	NA	NA	NA%	NA
MTR	finngen_R10_DRUGADVERS_OSTEOPO	Drug-induced osteoporosis	MTR	Inverse variance weighted	2	-1.0072	1.15049	0.381329	-3.26215	1.24776	0.365242	0.0383058	3.48254	NA	NA	NA%	NA
PPA2	finngen_R10_DRUGADVERS_OSTEOPO	Drug-induced osteoporosis	PPA2	Inverse variance weighted	7	-0.528209	0.421852	0.210526	-1.35504	0.29862	0.58966	0.257937	1.348	0.619662	0.531467	0	NA
CRIM1	finngen_R10_DRUGADVERS_OSTEOPO	Drug-induced osteoporosis	CRIM1	Inverse variance weighted	6	-0.100115	0.378665	0.791479	-0.8423	0.642069	0.904733	0.430719	1.90041	0.765113	0.789542	0	NA
CERS6	finngen_R10_DRUGADVERS_OSTEOPO	Drug-induced osteoporosis	CERS6	Inverse variance weighted	8	0.30531	0.363452	0.400894	-0.407057	1.01768	1.35705	0.665606	2.76676	0.859353	0.42307	0.0079401	NA
RBBP9	finngen_R10_DRUGADVERS_OSTEOPO	Drug-induced osteoporosis	RBBP9	Inverse variance weighted	8	0.198893	0.410067	0.627658	-0.604838	1.00262	1.22005	0.546163	2.72542	0.364847	0.639618	0	NA
CDCP1	finngen_R10_DRUGADVERS_OSTEOPO	Drug-induced osteoporosis	CDCP1	Inverse variance weighted	4	0.809215	0.816338	0.321551	-0.790807	2.40924	2.24614	0.453479	11.1255	0.640611	0.0409338	0.636802	NA
DNAJB1	finngen_R10_DRUGADVERS_OSTEOPO	Drug-induced osteoporosis	DNAJB1	Inverse variance weighted	3	-0.593326	0.440068	0.177575	-1.45586	0.269207	0.552486	0.2332	1.30893	NA	NA	0	NA
CTLA4	finngen_R10_DRUGADVERS_OSTEOPO	Drug-induced osteoporosis	CTLA4	Inverse variance weighted	2	-1.01081	0.58979	0.0865553	-2.1668	0.145174	0.363922	0.114543	1.15624	NA	NA	NA%	NA
KCNB1	finngen_R10_DRUGADVERS_OSTEOPO	Drug-induced osteoporosis	KCNB1	Inverse variance weighted	3	0.405027	0.34739	0.243649	-0.275857	1.08591	1.49934	0.758921	2.96213	NA	NA	0	NA
SHISA2	finngen_R10_DRUGADVERS_OSTEOPO	Drug-induced osteoporosis	SHISA2	Inverse variance weighted	5	0.29736	0.54937	0.588318	-0.779404	1.37412	1.3463	0.458679	3.95162	0.406305	0.119216	0.454659	NA
PDK2	finngen_R10_DRUGADVERS_OSTEOPO	Drug-induced osteoporosis	PDK2	Inverse variance weighted	4	0.362201	0.448591	0.419426	-0.517038	1.24144	1.43649	0.596284	3.46059	0.221081	0.282327	0.213308	NA
MUC1	finngen_R10_DRUGADVERS_OSTEOPO	Drug-induced osteoporosis	MUC1	Inverse variance weighted	8	1.12867	0.470229	0.0163835	0.207023	2.05032	3.09155	1.23001	7.77038	0.611804	0.169504	0.323781	NA
ACTN4	finngen_R10_DRUGADVERS_OSTEOPO	Drug-induced osteoporosis	ACTN4	Inverse variance weighted	6	-0.219156	0.426633	0.60747	-1.05536	0.617044	0.803196	0.348068	1.85344	0.328592	0.582852	0	NA
MS4A2	finngen_R10_DRUGADVERS_OSTEOPO	Drug-induced osteoporosis	MS4A2	Inverse variance weighted	3	0.1549	0.373907	0.678674	-0.577958	0.887757	1.16754	0.561043	2.42967	NA	NA	0	NA
XPC	finngen_R10_DRUGADVERS_OSTEOPO	Drug-induced osteoporosis	XPC	Inverse variance weighted	3	-0.0617073	0.747059	0.934169	-1.52594	1.40253	0.940158	0.217416	4.06547	NA	NA	0.475438	NA
FN1	finngen_R10_DRUGADVERS_OSTEOPO	Drug-induced osteoporosis	FN1	Inverse variance weighted	7	0.0774856	0.45485	0.864732	-0.81402	0.968991	1.08057	0.443073	2.63529	0.579232	0.968162	0	NA
SLC25A4	finngen_R10_DRUGADVERS_OSTEOPO	Drug-induced osteoporosis	SLC25A4	Inverse variance weighted	5	-0.588589	0.404515	0.145656	-1.38144	0.204261	0.55511	0.251217	1.22662	0.772764	0.526685	0	NA
NAPSA	finngen_R10_DRUGADVERS_OSTEOPO	Drug-induced osteoporosis	NAPSA	Inverse variance weighted	4	-0.804184	0.34743	0.0206315	-1.48515	-0.12322	0.447453	0.226469	0.884069	0.463201	0.736358	0	NA
KALRN	finngen_R10_DRUGADVERS_OSTEOPO	Drug-induced osteoporosis	KALRN	Inverse variance weighted	4	-0.142022	0.509847	0.780584	-1.14132	0.857278	0.867602	0.319397	2.35674	0.741038	0.9487	0	NA
SMN2	finngen_R10_DRUGADVERS_OSTEOPO	Drug-induced osteoporosis	SMN2	Inverse variance weighted	8	0.0465888	0.143356	0.74519	-0.234388	0.327566	1.04769	0.791055	1.38759	0.364137	0.961554	0	NA
LTB4R	finngen_R10_DRUGADVERS_OSTEOPO	Drug-induced osteoporosis	LTB4R	Inverse variance weighted	4	-0.621441	0.514942	0.227503	-1.63073	0.387846	0.53717	0.195787	1.4738	0.830763	0.86319	0	NA
SLC1A5	finngen_R10_DRUGADVERS_OSTEOPO	Drug-induced osteoporosis	SLC1A5	Inverse variance weighted	5	0.147471	0.308895	0.633067	-0.457964	0.752906	1.1589	0.63257	2.12316	0.794134	0.739831	0	NA
NOTCH2	finngen_R10_DRUGADVERS_OSTEOPO	Drug-induced osteoporosis	NOTCH2	Inverse variance weighted	5	-0.282291	0.333431	0.397204	-0.935815	0.371233	0.754054	0.392266	1.44952	0.710438	0.871945	0	NA
ADD1	finngen_R10_DRUGADVERS_OSTEOPO	Drug-induced osteoporosis	ADD1	Inverse variance weighted	4	0.523161	0.513566	0.308354	-0.483429	1.52975	1.68735	0.616665	4.61703	0.740227	0.882657	0	NA
HBEGF	finngen_R10_DRUGADVERS_OSTEOPO	Drug-induced osteoporosis	HBEGF	Inverse variance weighted	2	0.519925	0.530928	0.327444	-0.520693	1.56054	1.6819	0.594109	4.7614	NA	NA	NA%	NA
PGF	finngen_R10_DRUGADVERS_OSTEOPO	Drug-induced osteoporosis	PGF	Inverse variance weighted	2	0.826082	0.491359	0.0927206	-0.136982	1.78915	2.28435	0.871986	5.98434	NA	NA	NA%	NA
ENDOU	finngen_R10_DRUGADVERS_OSTEOPO	Drug-induced osteoporosis	ENDOU	Wald ratio	1	0.1679	0.478192	0.725504	-0.769358	1.10516	1.18282	0.463311	3.0197	NA	NA	NA	0.010347
CHRNB2	finngen_R10_DRUGADVERS_OSTEOPO	Drug-induced osteoporosis	CHRNB2	Inverse variance weighted	2	0.132069	0.526436	0.801911	-0.899745	1.16388	1.14119	0.406674	3.20234	NA	NA	NA%	NA
CSNK1E	finngen_R10_DRUGADVERS_OSTEOPO	Drug-induced osteoporosis	CSNK1E	Inverse variance weighted	10	-0.18311	0.416066	0.659866	-0.9986	0.632379	0.832676	0.368395	1.88208	0.814817	0.0452663	0.477588	NA
NDUFB9	finngen_R10_DRUGADVERS_OSTEOPO	Drug-induced osteoporosis	NDUFB9	Inverse variance weighted	3	-0.309722	0.467686	0.507815	-1.22639	0.606942	0.733651	0.293351	1.83481	NA	NA	0.3307	NA
EED	finngen_R10_DRUGADVERS_OSTEOPO	Drug-induced osteoporosis	EED	Inverse variance weighted	2	1.43449	1.17582	0.222467	-0.870111	3.73909	4.19749	0.418905	42.0595	NA	NA	NA%	NA
GNL3	finngen_R10_DRUGADVERS_OSTEOPO	Drug-induced osteoporosis	GNL3	Inverse variance weighted	2	-0.45658	1.95404	0.81525	-4.2865	3.37334	0.633446	0.0137529	29.1759	NA	NA	NA%	NA
LANCL2	finngen_R10_DRUGADVERS_OSTEOPO	Drug-induced osteoporosis	LANCL2	Inverse variance weighted	5	0.326767	0.483232	0.498906	-0.620367	1.2739	1.38648	0.537747	3.57478	0.912814	0.881228	0	NA
IFNGR1	finngen_R10_DRUGADVERS_OSTEOPO	Drug-induced osteoporosis	IFNGR1	Inverse variance weighted	7	-0.271483	0.431947	0.529669	-1.1181	0.575133	0.762248	0.3269	1.77737	0.690147	0.32988	0.130853	NA
GPR18	finngen_R10_DRUGADVERS_OSTEOPO	Drug-induced osteoporosis	GPR18	Inverse variance weighted	3	0.570967	0.820224	0.486359	-1.03667	2.1786	1.76998	0.354633	8.83397	NA	NA	0	NA
XPNPEP3	finngen_R10_DRUGADVERS_OSTEOPO	Drug-induced osteoporosis	XPNPEP3	Inverse variance weighted	4	-0.104025	0.512255	0.839078	-1.10805	0.899994	0.901202	0.330204	2.45959	0.69662	0.719408	0	NA
PPIF	finngen_R10_DRUGADVERS_OSTEOPO	Drug-induced osteoporosis	PPIF	Inverse variance weighted	6	0.0369874	0.421862	0.930134	-0.789862	0.863837	1.03768	0.453907	2.37225	0.754918	0.918997	0	NA
PAPOLA	finngen_R10_DRUGADVERS_OSTEOPO	Drug-induced osteoporosis	PAPOLA	Inverse variance weighted	3	0.310533	0.362163	0.391201	-0.399305	1.02037	1.36415	0.670786	2.77423	NA	NA	0	NA
SDHB	finngen_R10_DRUGADVERS_OSTEOPO	Drug-induced osteoporosis	SDHB	Inverse variance weighted	2	-0.182818	0.812601	0.821996	-1.77552	1.40988	0.83292	0.169396	4.09547	NA	NA	NA%	NA
ADORA2A	finngen_R10_DRUGADVERS_OSTEOPO	Drug-induced osteoporosis	ADORA2A	Inverse variance weighted	2	-0.474669	0.566635	0.402201	-1.58527	0.635937	0.622091	0.204892	1.88879	NA	NA	NA%	NA
WNK2	finngen_R10_DRUGADVERS_OSTEOPO	Drug-induced osteoporosis	WNK2	Inverse variance weighted	4	0.727169	0.498931	0.144991	-0.250735	1.70507	2.06922	0.778229	5.50179	0.370961	0.609469	0	NA
IL31RA	finngen_R10_DRUGADVERS_OSTEOPO	Drug-induced osteoporosis	IL31RA	Wald ratio	1	0.937527	0.441896	0.0338711	0.0714115	1.80364	2.55366	1.07402	6.07172	NA	NA	NA	0.020037
TMX2	finngen_R10_DRUGADVERS_OSTEOPO	Drug-induced osteoporosis	TMX2	Inverse variance weighted	2	-0.585197	0.257088	0.0228312	-1.08909	-0.0813034	0.556996	0.336523	0.921914	NA	NA	NA%	NA
PSMD3	finngen_R10_DRUGADVERS_OSTEOPO	Drug-induced osteoporosis	PSMD3	Inverse variance weighted	4	0.193647	0.50296	0.700227	-0.792155	1.17945	1.21367	0.452868	3.25258	0.520075	0.437972	0	NA
TUBB2B	finngen_R10_DRUGADVERS_OSTEOPO	Drug-induced osteoporosis	TUBB2B	Inverse variance weighted	2	0.0564853	0.728831	0.938225	-1.37202	1.48499	1.05811	0.253593	4.41494	NA	NA	NA%	NA
RIPK4	finngen_R10_DRUGADVERS_OSTEOPO	Drug-induced osteoporosis	RIPK4	Inverse variance weighted	4	-0.0777656	0.479401	0.871137	-1.01739	0.861861	0.925181	0.361536	2.36756	0.908129	0.463918	0	NA
ITGB5	finngen_R10_DRUGADVERS_OSTEOPO	Drug-induced osteoporosis	ITGB5	Inverse variance weighted	4	0.14314	0.471191	0.761293	-0.780395	1.06668	1.15389	0.458225	2.9057	0.531786	0.903951	0	NA
TSSK6	finngen_R10_DRUGADVERS_OSTEOPO	Drug-induced osteoporosis	TSSK6	Wald ratio	1	0.804621	0.658455	0.221714	-0.48595	2.09519	2.23585	0.615112	8.12701	NA	NA	NA	0.010269
SLC4A1	finngen_R10_DRUGADVERS_OSTEOPO	Drug-induced osteoporosis	SLC4A1	Inverse variance weighted	3	2.72226	0.95283	0.00427632	0.854712	4.58981	15.2147	2.3507	98.4753	NA	NA	0	NA
CACNB2	finngen_R10_DRUGADVERS_OSTEOPO	Drug-induced osteoporosis	CACNB2	Inverse variance weighted	4	-0.283163	0.665127	0.670306	-1.58681	1.02048	0.753397	0.204577	2.77454	0.182485	0.171009	0.401292	NA
CD63	finngen_R10_DRUGADVERS_OSTEOPO	Drug-induced osteoporosis	CD63	Inverse variance weighted	7	-0.117176	0.46209	0.799821	-1.02287	0.788521	0.889428	0.35956	2.20014	0.794169	0.378144	0.0649673	NA
GP5	finngen_R10_DRUGADVERS_OSTEOPO	Drug-induced osteoporosis	GP5	Inverse variance weighted	2	0.132159	0.255793	0.605391	-0.369196	0.633514	1.14129	0.69129	1.88422	NA	NA	NA%	NA
IPO9	finngen_R10_DRUGADVERS_OSTEOPO	Drug-induced osteoporosis	IPO9	Inverse variance weighted	3	0.946724	0.637272	0.137388	-0.30233	2.19578	2.57725	0.739094	8.98699	NA	NA	0.169376	NA
FGL2	finngen_R10_DRUGADVERS_OSTEOPO	Drug-induced osteoporosis	FGL2	Inverse variance weighted	14	0.155487	0.394958	0.693817	-0.618631	0.929605	1.16823	0.538681	2.53351	0.579151	0.230016	0.205588	NA
INPP5A	finngen_R10_DRUGADVERS_OSTEOPO	Drug-induced osteoporosis	INPP5A	Inverse variance weighted	2	0.596518	0.567145	0.292895	-0.515086	1.70812	1.81579	0.59745	5.51858	NA	NA	NA%	NA
PIM1	finngen_R10_DRUGADVERS_OSTEOPO	Drug-induced osteoporosis	PIM1	Inverse variance weighted	4	-0.143774	0.265341	0.587925	-0.663842	0.376294	0.866083	0.514869	1.45688	0.915551	0.975242	0	NA
ADAMTS13	finngen_R10_DRUGADVERS_OSTEOPO	Drug-induced osteoporosis	ADAMTS13	Inverse variance weighted	4	0.780145	0.859724	0.364176	-0.904914	2.4652	2.18179	0.404577	11.7659	0.633024	0.050415	0.615201	NA
LRRC4	finngen_R10_DRUGADVERS_OSTEOPO	Drug-induced osteoporosis	LRRC4	Inverse variance weighted	2	-0.817441	0.623472	0.189821	-2.03945	0.404565	0.44156	0.130101	1.49865	NA	NA	NA%	NA
TMEM123	finngen_R10_DRUGADVERS_OSTEOPO	Drug-induced osteoporosis	TMEM123	Inverse variance weighted	6	-0.17509	0.710099	0.80524	-1.56688	1.2167	0.839381	0.208695	3.37604	0.596617	0.00459923	0.704982	NA
TLR3	finngen_R10_DRUGADVERS_OSTEOPO	Drug-induced osteoporosis	TLR3	Inverse variance weighted	4	0.693402	0.479132	0.14784	-0.245697	1.6325	2.00051	0.782159	5.11665	0.271995	0.297037	0.18682	NA
SMAD3	finngen_R10_DRUGADVERS_OSTEOPO	Drug-induced osteoporosis	SMAD3	Inverse variance weighted	8	-0.18555	0.425803	0.663007	-1.02012	0.649024	0.830647	0.36055	1.91367	0.955703	0.33388	0.123404	NA
GHRL	finngen_R10_DRUGADVERS_OSTEOPO	Drug-induced osteoporosis	GHRL	Inverse variance weighted	4	-0.698198	0.301198	0.0204456	-1.28855	-0.107849	0.497481	0.275671	0.897763	0.69759	0.591166	0	NA
NDUFAF2	finngen_R10_DRUGADVERS_OSTEOPO	Drug-induced osteoporosis	NDUFAF2	Wald ratio	1	-0.584831	0.611981	0.339256	-1.78431	0.614651	0.5572	0.167912	1.84901	NA	NA	NA	0.0087312
TF	finngen_R10_DRUGADVERS_OSTEOPO	Drug-induced osteoporosis	TF	Inverse variance weighted	3	0.162394	0.439853	0.711979	-0.699718	1.02451	1.17632	0.496725	2.78572	NA	NA	0	NA
SNAP23	finngen_R10_DRUGADVERS_OSTEOPO	Drug-induced osteoporosis	SNAP23	Inverse variance weighted	3	0.484606	0.45433	0.286135	-0.405881	1.37509	1.62353	0.666389	3.95544	NA	NA	0	NA
SQLE	finngen_R10_DRUGADVERS_OSTEOPO	Drug-induced osteoporosis	SQLE	Inverse variance weighted	2	1.1858	0.830388	0.153289	-0.441758	2.81336	3.27331	0.642905	16.6659	NA	NA	NA%	NA
MT3	finngen_R10_DRUGADVERS_OSTEOPO	Drug-induced osteoporosis	MT3	Inverse variance weighted	3	0.487189	0.496996	0.326954	-0.486923	1.4613	1.62773	0.614515	4.31156	NA	NA	0	NA
STAT3	finngen_R10_DRUGADVERS_OSTEOPO	Drug-induced osteoporosis	STAT3	Inverse variance weighted	7	-0.540174	0.560978	0.335591	-1.63969	0.559343	0.582647	0.19404	1.74952	0.589648	0.0394442	0.546676	NA
DNASE1	finngen_R10_DRUGADVERS_OSTEOPO	Drug-induced osteoporosis	DNASE1	Inverse variance weighted	7	-0.233093	0.234762	0.320763	-0.693226	0.22704	0.79208	0.499961	1.25488	0.640639	0.526697	0	NA
PSMC6	finngen_R10_DRUGADVERS_OSTEOPO	Drug-induced osteoporosis	PSMC6	Inverse variance weighted	4	-0.00407004	0.254606	0.987246	-0.503098	0.494958	0.995938	0.604654	1.64043	0.970886	0.698906	0	NA
LTA	finngen_R10_DRUGADVERS_OSTEOPO	Drug-induced osteoporosis	LTA	Inverse variance weighted	6	-0.277329	0.386161	0.472653	-1.03421	0.479547	0.757805	0.355509	1.61534	0.456038	0.779473	0	NA
UQCRB	finngen_R10_DRUGADVERS_OSTEOPO	Drug-induced osteoporosis	UQCRB	Wald ratio	1	1.24507	1.96846	0.527055	-2.61312	5.10326	3.47317	0.0733054	164.557	NA	NA	NA	0.00065468
GRIK1	finngen_R10_DRUGADVERS_OSTEOPO	Drug-induced osteoporosis	GRIK1	Inverse variance weighted	6	-0.501873	0.505186	0.320494	-1.49204	0.488291	0.605396	0.224914	1.62953	0.473518	0.952887	0	NA
NDUFC1	finngen_R10_DRUGADVERS_OSTEOPO	Drug-induced osteoporosis	NDUFC1	Inverse variance weighted	2	-0.0132443	0.407584	0.974078	-0.812109	0.78562	0.986843	0.443921	2.19377	NA	NA	NA%	NA
MEN1	finngen_R10_DRUGADVERS_OSTEOPO	Drug-induced osteoporosis	MEN1	Inverse variance weighted	2	-0.203491	1.35826	0.880909	-2.86568	2.4587	0.815878	0.0569444	11.6896	NA	NA	NA%	NA
ADAMTS2	finngen_R10_DRUGADVERS_OSTEOPO	Drug-induced osteoporosis	ADAMTS2	Inverse variance weighted	3	0.103405	0.490927	0.833175	-0.858812	1.06562	1.10894	0.423665	2.90264	NA	NA	0	NA
RNASEH2A	finngen_R10_DRUGADVERS_OSTEOPO	Drug-induced osteoporosis	RNASEH2A	Inverse variance weighted	3	-0.60627	0.461011	0.18848	-1.50985	0.297311	0.545381	0.220943	1.34623	NA	NA	0	NA
BRD1	finngen_R10_DRUGADVERS_OSTEOPO	Drug-induced osteoporosis	BRD1	Inverse variance weighted	3	0.124368	0.594621	0.834328	-1.04109	1.28983	1.13243	0.35307	3.63215	NA	NA	0.227016	NA
IDH1	finngen_R10_DRUGADVERS_OSTEOPO	Drug-induced osteoporosis	IDH1	Inverse variance weighted	2	-0.686134	0.439304	0.118319	-1.54717	0.1749	0.503519	0.21285	1.19113	NA	NA	NA%	NA
ST3GAL4	finngen_R10_DRUGADVERS_OSTEOPO	Drug-induced osteoporosis	ST3GAL4	Inverse variance weighted	8	0.832293	0.44023	0.0586794	-0.0305573	1.69514	2.29858	0.969905	5.44743	0.544272	0.60701	0	NA
ADAMTS10	finngen_R10_DRUGADVERS_OSTEOPO	Drug-induced osteoporosis	ADAMTS10	Inverse variance weighted	2	0.36025	0.74159	0.627123	-1.09327	1.81377	1.43369	0.33512	6.1335	NA	NA	NA%	NA
ACTR2	finngen_R10_DRUGADVERS_OSTEOPO	Drug-induced osteoporosis	ACTR2	Inverse variance weighted	4	-0.537162	0.549867	0.328622	-1.6149	0.540578	0.584405	0.19891	1.717	0.44549	0.686425	0	NA
MGAT2	finngen_R10_DRUGADVERS_OSTEOPO	Drug-induced osteoporosis	MGAT2	Inverse variance weighted	2	0.905854	0.532355	0.0888307	-0.137561	1.94927	2.47404	0.871481	7.02356	NA	NA	NA%	NA
STK32B	finngen_R10_DRUGADVERS_OSTEOPO	Drug-induced osteoporosis	STK32B	Inverse variance weighted	5	0.0303019	0.640331	0.962256	-1.22475	1.28535	1.03077	0.293832	3.61593	0.135488	0.159126	0.393142	NA
AHRR	finngen_R10_DRUGADVERS_OSTEOPO	Drug-induced osteoporosis	AHRR	Inverse variance weighted	6	0.4229	0.581983	0.467438	-0.717786	1.56359	1.52638	0.487831	4.77592	0.67371	0.0724233	0.505	NA
MGLL	finngen_R10_DRUGADVERS_OSTEOPO	Drug-induced osteoporosis	MGLL	Inverse variance weighted	4	-0.0998069	0.458178	0.827558	-0.997836	0.798222	0.905012	0.368676	2.22159	0.949151	0.934158	0	NA
MLX	finngen_R10_DRUGADVERS_OSTEOPO	Drug-induced osteoporosis	MLX	Inverse variance weighted	3	0.0816143	0.515494	0.874203	-0.928754	1.09198	1.08504	0.395045	2.98018	NA	NA	0	NA
PRPF4	finngen_R10_DRUGADVERS_OSTEOPO	Drug-induced osteoporosis	PRPF4	Inverse variance weighted	3	0.403555	0.545922	0.459775	-0.666453	1.47356	1.49714	0.513527	4.36476	NA	NA	0	NA
PROS1	finngen_R10_DRUGADVERS_OSTEOPO	Drug-induced osteoporosis	PROS1	Inverse variance weighted	3	-0.420353	0.393861	0.285853	-1.19232	0.351615	0.656815	0.303516	1.42136	NA	NA	0	NA
GPR55	finngen_R10_DRUGADVERS_OSTEOPO	Drug-induced osteoporosis	GPR55	Inverse variance weighted	8	0.0719192	0.429614	0.867052	-0.770125	0.913963	1.07457	0.462955	2.49419	0.225037	0.910367	0	NA
PIGF	finngen_R10_DRUGADVERS_OSTEOPO	Drug-induced osteoporosis	PIGF	Inverse variance weighted	3	1.22359	0.654747	0.0616507	-0.0597131	2.5069	3.39938	0.942035	12.2668	NA	NA	0.103414	NA
CD69	finngen_R10_DRUGADVERS_OSTEOPO	Drug-induced osteoporosis	CD69	Wald ratio	1	-1.72836	1.73652	0.31959	-5.13195	1.67522	0.177575	0.00590506	5.33999	NA	NA	NA	0.0011851
SLC5A3	finngen_R10_DRUGADVERS_OSTEOPO	Drug-induced osteoporosis	SLC5A3	Inverse variance weighted	6	-0.655344	0.46093	0.155088	-1.55877	0.248078	0.519263	0.210395	1.28156	0.994418	0.572928	0	NA
PARG	finngen_R10_DRUGADVERS_OSTEOPO	Drug-induced osteoporosis	PARG	Inverse variance weighted	4	0.230532	0.384536	0.548835	-0.523158	0.984222	1.25927	0.592646	2.67573	0.951379	0.783021	0	NA
PCYOX1	finngen_R10_DRUGADVERS_OSTEOPO	Drug-induced osteoporosis	PCYOX1	Inverse variance weighted	6	-0.192336	0.321639	0.549849	-0.822747	0.438076	0.82503	0.439223	1.54972	0.28264	0.403881	0.0194754	NA
HTRA3	finngen_R10_DRUGADVERS_OSTEOPO	Drug-induced osteoporosis	HTRA3	Inverse variance weighted	2	-0.710149	0.864983	0.411648	-2.40552	0.985217	0.491571	0.090219	2.67839	NA	NA	NA%	NA
CDK11B	finngen_R10_DRUGADVERS_OSTEOPO	Drug-induced osteoporosis	CDK11B	Inverse variance weighted	3	0.190585	0.18644	0.306671	-0.174837	0.556006	1.20996	0.839594	1.7437	NA	NA	0	NA
ALAD	finngen_R10_DRUGADVERS_OSTEOPO	Drug-induced osteoporosis	ALAD	Inverse variance weighted	6	0.39029	0.412375	0.343922	-0.417965	1.19854	1.47741	0.658385	3.31529	0.32304	0.183899	0.336283	NA
ADAM12	finngen_R10_DRUGADVERS_OSTEOPO	Drug-induced osteoporosis	ADAM12	Inverse variance weighted	4	-0.412332	0.471564	0.381905	-1.3366	0.511934	0.662104	0.262738	1.66851	0.366597	0.468625	0	NA
IL24	finngen_R10_DRUGADVERS_OSTEOPO	Drug-induced osteoporosis	IL24	Inverse variance weighted	3	0.262989	0.511284	0.606994	-0.739129	1.26511	1.30081	0.47753	3.54347	NA	NA	0	NA
AQP9	finngen_R10_DRUGADVERS_OSTEOPO	Drug-induced osteoporosis	AQP9	Inverse variance weighted	2	0.973755	0.637398	0.126586	-0.275546	2.22306	2.64787	0.759158	9.23551	NA	NA	NA%	NA
AXL	finngen_R10_DRUGADVERS_OSTEOPO	Drug-induced osteoporosis	AXL	Inverse variance weighted	4	0.740409	0.565955	0.190789	-0.368862	1.84968	2.09679	0.691521	6.35779	0.66105	0.326765	0.131466	NA
APOA2	finngen_R10_DRUGADVERS_OSTEOPO	Drug-induced osteoporosis	APOA2	Inverse variance weighted	3	-0.583098	0.553556	0.292173	-1.66807	0.501872	0.558167	0.188611	1.65181	NA	NA	0	NA
GPR135	finngen_R10_DRUGADVERS_OSTEOPO	Drug-induced osteoporosis	GPR135	Inverse variance weighted	3	-0.164853	0.820976	0.840854	-1.77397	1.44426	0.848018	0.169659	4.23871	NA	NA	0	NA
PDE4A	finngen_R10_DRUGADVERS_OSTEOPO	Drug-induced osteoporosis	PDE4A	Inverse variance weighted	5	-0.824806	0.515804	0.109805	-1.83578	0.186169	0.43832	0.159489	1.20463	0.159055	0.214052	0.311148	NA
STAT5A	finngen_R10_DRUGADVERS_OSTEOPO	Drug-induced osteoporosis	STAT5A	Inverse variance weighted	2	0.947096	0.548969	0.0844865	-0.128883	2.02308	2.57821	0.879077	7.56154	NA	NA	NA%	NA
PARP11	finngen_R10_DRUGADVERS_OSTEOPO	Drug-induced osteoporosis	PARP11	Inverse variance weighted	8	-0.0666426	0.518424	0.897715	-1.08275	0.949468	0.93553	0.338662	2.58433	0.950663	0.837327	0	NA
LTBP2	finngen_R10_DRUGADVERS_OSTEOPO	Drug-induced osteoporosis	LTBP2	Inverse variance weighted	3	0.305005	0.450061	0.497963	-0.577114	1.18713	1.35663	0.561516	3.27765	NA	NA	0	NA
PRKCSH	finngen_R10_DRUGADVERS_OSTEOPO	Drug-induced osteoporosis	PRKCSH	Inverse variance weighted	3	0.0945831	0.507982	0.852293	-0.901062	1.09023	1.0992	0.406138	2.97495	NA	NA	0	NA
MAP3K13	finngen_R10_DRUGADVERS_OSTEOPO	Drug-induced osteoporosis	MAP3K13	Inverse variance weighted	3	0.449975	0.62543	0.471854	-0.775868	1.67582	1.56827	0.460304	5.34317	NA	NA	0.27806	NA
TYMS	finngen_R10_DRUGADVERS_OSTEOPO	Drug-induced osteoporosis	TYMS	Wald ratio	1	2.03215	1.4345	0.15659	-0.779457	4.84377	7.63051	0.458655	126.947	NA	NA	NA	0.0014481
CBX1	finngen_R10_DRUGADVERS_OSTEOPO	Drug-induced osteoporosis	CBX1	Inverse variance weighted	3	0.189766	0.324045	0.558134	-0.445362	0.824894	1.20897	0.640592	2.28164	NA	NA	0	NA
PCYT1A	finngen_R10_DRUGADVERS_OSTEOPO	Drug-induced osteoporosis	PCYT1A	Inverse variance weighted	5	0.171946	0.428917	0.688505	-0.668732	1.01262	1.18761	0.512358	2.75282	0.629397	0.710007	0	NA
TCN1	finngen_R10_DRUGADVERS_OSTEOPO	Drug-induced osteoporosis	TCN1	Inverse variance weighted	8	-0.49344	0.30221	0.102517	-1.08577	0.0988919	0.610522	0.337641	1.10395	0.488577	0.248019	0.227804	NA
DHRS7B	finngen_R10_DRUGADVERS_OSTEOPO	Drug-induced osteoporosis	DHRS7B	Wald ratio	1	0.327148	0.619805	0.597621	-0.887669	1.54197	1.38701	0.411614	4.67377	NA	NA	NA	0.0085523
ZNF385D	finngen_R10_DRUGADVERS_OSTEOPO	Drug-induced osteoporosis	ZNF385D	Inverse variance weighted	9	-0.339254	0.363945	0.351256	-1.05259	0.374079	0.712302	0.349034	1.45365	0.953731	0.8246	0	NA
[truncated: 1,582 more rows]

## Sheet: Sheet3
MR_res3:finngen_R10_M13_OSTEOPOROSIS
id.exposure	id.outcome	outcome	exposure	method	nsnp	b	se	pval	lo_ci	up_ci	or	or_lci95	or_uci95	egger_pleiotropy_pavlue	heterogeneity_test_pavlue	I_square	PVE
CLEC12A	finngen_R10_M13_OSTEOPOROSIS	Osteoporosis	CLEC12A	Inverse variance weighted	30	0.00513303	0.0171185	0.764289	-0.0284192	0.0386853	1.00515	0.971981	1.03944	0.295709	0.349523	0.0746981	NA
SLC12A1	finngen_R10_M13_OSTEOPOROSIS	Osteoporosis	SLC12A1	Inverse variance weighted	22	-0.00997013	0.0179483	0.578557	-0.0451487	0.0252084	0.990079	0.955855	1.02553	0.19478	0.297299	0.121812	NA
PAM	finngen_R10_M13_OSTEOPOROSIS	Osteoporosis	PAM	Inverse variance weighted	31	-0.0419517	0.0216242	0.0523756	-0.0843351	0.000431749	0.958916	0.919123	1.00043	0.741813	0.120223	0.235671	NA
ERAP2	finngen_R10_M13_OSTEOPOROSIS	Osteoporosis	ERAP2	Inverse variance weighted	33	-0.0264096	0.0161437	0.10186	-0.0580512	0.00523209	0.973936	0.943602	1.00525	0.231401	0.115291	0.23426	NA
LGALS2	finngen_R10_M13_OSTEOPOROSIS	Osteoporosis	LGALS2	Inverse variance weighted	23	-0.0108894	0.0218096	0.617572	-0.0536363	0.0318574	0.98917	0.947777	1.03237	0.0387408	0.209794	0.186324	NA
VASH1	finngen_R10_M13_OSTEOPOROSIS	Osteoporosis	VASH1	Inverse variance weighted	28	0.0259098	0.0192763	0.178908	-0.0118718	0.0636914	1.02625	0.988198	1.06576	0.675777	0.770537	0	NA
LYZ	finngen_R10_M13_OSTEOPOROSIS	Osteoporosis	LYZ	Inverse variance weighted	32	-0.0276992	0.0209273	0.185639	-0.0687166	0.0133183	0.972681	0.933591	1.01341	0.823915	0.637663	0	NA
GSTM3	finngen_R10_M13_OSTEOPOROSIS	Osteoporosis	GSTM3	Inverse variance weighted	25	0.00906286	0.0211707	0.66859	-0.0324318	0.0505575	1.0091	0.968088	1.05186	0.313423	0.0644156	0.319646	NA
RNPEP	finngen_R10_M13_OSTEOPOROSIS	Osteoporosis	RNPEP	Inverse variance weighted	29	0.0470218	0.0277924	0.0906665	-0.00745137	0.101495	1.04814	0.992576	1.10682	0.942766	0.0735407	0.290738	NA
CHURC1	finngen_R10_M13_OSTEOPOROSIS	Osteoporosis	CHURC1	Inverse variance weighted	27	0.0355801	0.0169682	0.036005	0.00232245	0.0688378	1.03622	1.00233	1.07126	0.72484	0.450392	0.00885728	NA
LIPA	finngen_R10_M13_OSTEOPOROSIS	Osteoporosis	LIPA	Inverse variance weighted	34	0.0213701	0.0225996	0.344355	-0.0229252	0.0656654	1.0216	0.977336	1.06787	0.534788	0.996969	0	NA
SIDT2	finngen_R10_M13_OSTEOPOROSIS	Osteoporosis	SIDT2	Inverse variance weighted	30	-0.0141193	0.0237961	0.552952	-0.0607597	0.0325212	0.98598	0.941049	1.03306	0.377689	0.0251215	0.36544	NA
FAM3B	finngen_R10_M13_OSTEOPOROSIS	Osteoporosis	FAM3B	Inverse variance weighted	25	-0.00312242	0.0253085	0.901811	-0.0527271	0.0464823	0.996882	0.948639	1.04758	0.889978	0.653835	0	NA
CYP27A1	finngen_R10_M13_OSTEOPOROSIS	Osteoporosis	CYP27A1	Inverse variance weighted	33	0.0268912	0.0228898	0.24007	-0.0179728	0.0717552	1.02726	0.982188	1.07439	0.697393	0.0152166	0.380934	NA
PPIL3	finngen_R10_M13_OSTEOPOROSIS	Osteoporosis	PPIL3	Inverse variance weighted	27	-0.0311256	0.0213835	0.145505	-0.0730372	0.010786	0.969354	0.929566	1.01084	0.371008	0.456981	0.0042757	NA
C4BPA	finngen_R10_M13_OSTEOPOROSIS	Osteoporosis	C4BPA	Inverse variance weighted	15	0.00147712	0.0164387	0.928402	-0.0307428	0.0336971	1.00148	0.969725	1.03427	0.14732	0.673174	0	NA
TACSTD2	finngen_R10_M13_OSTEOPOROSIS	Osteoporosis	TACSTD2	Inverse variance weighted	21	0.00626392	0.0278043	0.821757	-0.0482325	0.0607604	1.00628	0.952912	1.06264	0.727403	0.120108	0.274438	NA
BTN3A2	finngen_R10_M13_OSTEOPOROSIS	Osteoporosis	BTN3A2	Inverse variance weighted	22	-0.0111952	0.0248117	0.651839	-0.0598261	0.0374356	0.988867	0.941928	1.03815	0.786616	0.115917	0.273878	NA
RNASET2	finngen_R10_M13_OSTEOPOROSIS	Osteoporosis	RNASET2	Inverse variance weighted	22	-0.0175569	0.0214801	0.413723	-0.0596579	0.024544	0.982596	0.942087	1.02485	0.853093	0.716136	0	NA
TREML4	finngen_R10_M13_OSTEOPOROSIS	Osteoporosis	TREML4	Inverse variance weighted	23	0.0184858	0.0201621	0.359215	-0.0210318	0.0580035	1.01866	0.979188	1.05972	0.675718	0.917351	0	NA
HLA-DRB5	finngen_R10_M13_OSTEOPOROSIS	Osteoporosis	HLA-DRB5	Inverse variance weighted	18	0.0109572	0.0382164	0.774331	-0.0639469	0.0858613	1.01102	0.938055	1.08966	0.24778	0.00518638	0.522455	NA
CHST13	finngen_R10_M13_OSTEOPOROSIS	Osteoporosis	CHST13	Inverse variance weighted	31	-0.0347211	0.0218581	0.112179	-0.077563	0.00812082	0.965875	0.925369	1.00815	0.369001	0.545873	0	NA
PPIE	finngen_R10_M13_OSTEOPOROSIS	Osteoporosis	PPIE	Inverse variance weighted	29	0.0242145	0.0266737	0.363983	-0.0280661	0.076495	1.02451	0.972324	1.0795	0.260175	0.303894	0.105449	NA
FBLN5	finngen_R10_M13_OSTEOPOROSIS	Osteoporosis	FBLN5	Inverse variance weighted	32	-0.00622438	0.017949	0.728756	-0.0414044	0.0289557	0.993795	0.959441	1.02938	0.892295	0.525111	0	NA
IPO8	finngen_R10_M13_OSTEOPOROSIS	Osteoporosis	IPO8	Inverse variance weighted	33	-0.00371697	0.0250288	0.881942	-0.0527733	0.0453394	0.99629	0.948595	1.04638	0.662772	0.0431089	0.317994	NA
PADI2	finngen_R10_M13_OSTEOPOROSIS	Osteoporosis	PADI2	Inverse variance weighted	26	0.124534	0.0320563	0.000102389	0.0617039	0.187365	1.13262	1.06365	1.20607	0.385316	0.284945	0.123094	NA
QDPR	finngen_R10_M13_OSTEOPOROSIS	Osteoporosis	QDPR	Inverse variance weighted	26	0.0122991	0.0241295	0.610252	-0.0349946	0.0595928	1.01238	0.965611	1.0614	0.725532	0.890494	0	NA
IL18RAP	finngen_R10_M13_OSTEOPOROSIS	Osteoporosis	IL18RAP	Inverse variance weighted	30	-0.0159472	0.0255915	0.533191	-0.0661065	0.0342122	0.984179	0.936031	1.0348	0.234881	0.0143432	0.397117	NA
PPT1	finngen_R10_M13_OSTEOPOROSIS	Osteoporosis	PPT1	Inverse variance weighted	30	0.0413449	0.0309846	0.182083	-0.0193849	0.102075	1.04221	0.980802	1.10747	0.991517	0.0710115	0.290034	NA
NQO2	finngen_R10_M13_OSTEOPOROSIS	Osteoporosis	NQO2	Inverse variance weighted	23	0.0202806	0.0198379	0.306632	-0.0186017	0.0591629	1.02049	0.98157	1.06095	0.165731	0.6532	0	NA
CTSW	finngen_R10_M13_OSTEOPOROSIS	Osteoporosis	CTSW	Inverse variance weighted	19	-0.0623735	0.0386255	0.106348	-0.138079	0.0133325	0.939532	0.871029	1.01342	0.614136	0.00773886	0.4956	NA
BCAT1	finngen_R10_M13_OSTEOPOROSIS	Osteoporosis	BCAT1	Inverse variance weighted	26	0.0577347	0.0233369	0.0133621	0.0119944	0.103475	1.05943	1.01207	1.10902	0.182939	0.9215	0	NA
TAPBPL	finngen_R10_M13_OSTEOPOROSIS	Osteoporosis	TAPBPL	Inverse variance weighted	21	-0.00721269	0.0248975	0.772049	-0.0560117	0.0415863	0.992813	0.945528	1.04246	0.786125	0.832679	0	NA
NAAA	finngen_R10_M13_OSTEOPOROSIS	Osteoporosis	NAAA	Inverse variance weighted	25	-0.0138713	0.0167783	0.408384	-0.0467568	0.0190142	0.986224	0.954319	1.0192	0.577676	0.626117	0	NA
MAN2C1	finngen_R10_M13_OSTEOPOROSIS	Osteoporosis	MAN2C1	Inverse variance weighted	23	-0.00989172	0.0204036	0.627815	-0.0498827	0.0300992	0.990157	0.951341	1.03056	0.285056	0.962067	0	NA
MGST3	finngen_R10_M13_OSTEOPOROSIS	Osteoporosis	MGST3	Inverse variance weighted	28	0.0172558	0.0248639	0.487675	-0.0314774	0.065989	1.01741	0.969013	1.06821	0.147639	0.0725988	0.29583	NA
FCRL5	finngen_R10_M13_OSTEOPOROSIS	Osteoporosis	FCRL5	Inverse variance weighted	20	0.00851759	0.0345919	0.805503	-0.0592824	0.0763176	1.00855	0.942441	1.07931	0.718468	0.258699	0.156664	NA
VNN1	finngen_R10_M13_OSTEOPOROSIS	Osteoporosis	VNN1	Inverse variance weighted	31	0.00769327	0.0208818	0.71256	-0.033235	0.0486216	1.00772	0.967311	1.04982	0.423435	0.689743	0	NA
AGA	finngen_R10_M13_OSTEOPOROSIS	Osteoporosis	AGA	Inverse variance weighted	27	0.0106725	0.0252327	0.672321	-0.0387835	0.0601286	1.01073	0.961959	1.06197	0.524703	0.968069	0	NA
ENC1	finngen_R10_M13_OSTEOPOROSIS	Osteoporosis	ENC1	Inverse variance weighted	18	0.0110303	0.0296234	0.709632	-0.0470316	0.0690923	1.01109	0.954057	1.07154	0.391259	0.141974	0.268125	NA
CRYZ	finngen_R10_M13_OSTEOPOROSIS	Osteoporosis	CRYZ	Inverse variance weighted	24	-0.033333	0.023468	0.155504	-0.0793303	0.0126643	0.967216	0.923735	1.01274	0.94865	0.663681	0	NA
PYGB	finngen_R10_M13_OSTEOPOROSIS	Osteoporosis	PYGB	Inverse variance weighted	28	0.019954	0.0204719	0.329708	-0.0201709	0.060079	1.02015	0.980031	1.06192	0.0266294	0.300065	0.109434	NA
TAGLN	finngen_R10_M13_OSTEOPOROSIS	Osteoporosis	TAGLN	Inverse variance weighted	26	-0.0260861	0.0226796	0.250062	-0.0705382	0.018366	0.974251	0.931892	1.01854	0.568564	0.0830055	0.291677	NA
NOD2	finngen_R10_M13_OSTEOPOROSIS	Osteoporosis	NOD2	Inverse variance weighted	33	-0.00701228	0.0209201	0.737479	-0.0480157	0.0339911	0.993012	0.953119	1.03458	0.386211	0.224861	0.151089	NA
GM2A	finngen_R10_M13_OSTEOPOROSIS	Osteoporosis	GM2A	Inverse variance weighted	26	-0.0868527	0.0227609	0.000135706	-0.131464	-0.0422412	0.916812	0.876811	0.958638	0.350591	0.508671	0	NA
CBS	finngen_R10_M13_OSTEOPOROSIS	Osteoporosis	CBS	Inverse variance weighted	17	-0.0101555	0.0305914	0.73991	-0.0701147	0.0498037	0.989896	0.932287	1.05106	0.56733	0.307924	0.124586	NA
GSTT1	finngen_R10_M13_OSTEOPOROSIS	Osteoporosis	GSTT1	Inverse variance weighted	21	0.0186921	0.0203101	0.357396	-0.0211156	0.0584998	1.01887	0.979106	1.06024	0.782986	0.684918	0	NA
ANPEP	finngen_R10_M13_OSTEOPOROSIS	Osteoporosis	ANPEP	Inverse variance weighted	22	-0.0129247	0.0188527	0.492987	-0.049876	0.0240265	0.987158	0.951347	1.02432	0.788713	0.429914	0.0224014	NA
P2RX1	finngen_R10_M13_OSTEOPOROSIS	Osteoporosis	P2RX1	Inverse variance weighted	24	0.0405017	0.0196483	0.0392711	0.00199106	0.0790124	1.04133	1.00199	1.08222	0.496912	0.595924	0	NA
CDA	finngen_R10_M13_OSTEOPOROSIS	Osteoporosis	CDA	Inverse variance weighted	19	-0.0242496	0.0340178	0.475939	-0.0909246	0.0424254	0.976042	0.913087	1.04334	0.0742253	0.100571	0.306748	NA
[truncated: 3,530 more rows]

## Sheet: Sheet4
MR_res4:finngen_R10_M13_SPINSTENOSIS
[truncated: 3,581 more rows]

## Sheet: Sheet5
MR_res5:finngen_R10_OSTEOPOROSIS_FRACTURE_FG
[truncated: 3,581 more rows]

## Sheet: Sheet6
MR_res6:finngen_R10_OSTPOPATFRACTURE
[truncated: 3,581 more rows]

## Sheet: Sheet7
MR_res7:finngen_R10_OSTPOPATFRCTURE_POSTEMENO
[truncated: 3,581 more rows]

[truncated: 15 more sheets: Sheet8, Sheet9, Sheet10, Sheet11, Sheet14, Sheet15, Sheet16, Sheet18, Sheet19, Sheet20, Sheet21, Sheet22, Sheet23, Sheet24, Sheet25]
