# Supplementary material for: Novel Insight into the Therapeutic Targets for Spinal Degenerative Diseases Gained by a Post-Genome-Wide Association Study
Source: Int J Med Sci. 2026 May 18;23(7):2209–24. doi: 10.7150/ijms.127489 (PMC13280751; doi:10.7150/ijms.127489)
Supplement: Supplementary file 1 — Supplementary figures and tables. [file ijmsv23p2209s1.zip › Table S4. Positive_MR_res.xlsx]

## Sheet: Sheet2
Positive_MR_res2:finngen_R10_DRUGADVERS_OSTEOPO
id.exposure	id.outcome	outcome	exposure	method	nsnp	b	se	pval	lo_ci	up_ci	or	or_lci95	or_uci95	egger_pleiotropy_pavlue	heterogeneity_test_pavlue	I_square	PVE
ERAP2	finngen_R10_DRUGADVERS_OSTEOPO	Drug-induced osteoporosis	ERAP2	Inverse variance weighted	33	0.161272	0.0783574	0.0395752	0.00769124	0.314852	1.175	1.00772	1.37006	0.230074	0.157468	0.199262	NA
RNASET2	finngen_R10_DRUGADVERS_OSTEOPO	Drug-induced osteoporosis	RNASET2	Inverse variance weighted	22	-0.267675	0.107221	0.0125438	-0.477829	-0.0575206	0.765157	0.620128	0.944102	0.97174	0.648823	0	NA
IL18RAP	finngen_R10_DRUGADVERS_OSTEOPO	Drug-induced osteoporosis	IL18RAP	Inverse variance weighted	30	-0.197675	0.0989842	0.0458213	-0.391684	-0.00366597	0.820637	0.675918	0.996341	0.713448	0.499939	0	NA
BCAT1	finngen_R10_DRUGADVERS_OSTEOPO	Drug-induced osteoporosis	BCAT1	Inverse variance weighted	26	0.264956	0.128595	0.039361	0.01291	0.517002	1.30337	1.01299	1.67699	0.737911	0.19038	0.192481	NA
FCRL3	finngen_R10_DRUGADVERS_OSTEOPO	Drug-induced osteoporosis	FCRL3	Inverse variance weighted	24	0.4214	0.123436	0.000640351	0.179466	0.663334	1.52409	1.19658	1.94125	0.3832	0.879232	0	NA
RBL2	finngen_R10_DRUGADVERS_OSTEOPO	Drug-induced osteoporosis	RBL2	Inverse variance weighted	25	0.482463	0.178424	0.00685036	0.132753	0.832174	1.62006	1.14197	2.29831	0.321528	0.288139	0.122676	NA
LPAR1	finngen_R10_DRUGADVERS_OSTEOPO	Drug-induced osteoporosis	LPAR1	Inverse variance weighted	32	-0.224508	0.102503	0.0285059	-0.425414	-0.0236016	0.798909	0.653499	0.976675	0.810517	0.911343	0	NA
HLA-C	finngen_R10_DRUGADVERS_OSTEOPO	Drug-induced osteoporosis	HLA-C	Inverse variance weighted	23	-0.206106	0.100089	0.039472	-0.402279	-0.00993204	0.813747	0.668794	0.990117	0.201188	0.51436	0	NA
NME1	finngen_R10_DRUGADVERS_OSTEOPO	Drug-induced osteoporosis	NME1	Inverse variance weighted	19	0.323139	0.143878	0.024709	0.0411378	0.605139	1.38146	1.042	1.83151	0.860852	0.952498	0	NA
DAPK1	finngen_R10_DRUGADVERS_OSTEOPO	Drug-induced osteoporosis	DAPK1	Inverse variance weighted	27	0.239434	0.12101	0.0478568	0.00225539	0.476613	1.27053	1.00226	1.61061	0.121881	0.744119	0	NA
UGDH	finngen_R10_DRUGADVERS_OSTEOPO	Drug-induced osteoporosis	UGDH	Inverse variance weighted	22	-0.275446	0.122208	0.0242021	-0.514973	-0.0359177	0.759234	0.597516	0.96472	0.881534	0.319292	0.105351	NA
HLA-G	finngen_R10_DRUGADVERS_OSTEOPO	Drug-induced osteoporosis	HLA-G	Inverse variance weighted	16	0.350654	0.154071	0.0228508	0.0486742	0.652634	1.42	1.04988	1.92059	0.536658	0.123106	0.300646	NA
S100A12	finngen_R10_DRUGADVERS_OSTEOPO	Drug-induced osteoporosis	S100A12	Inverse variance weighted	18	-0.227232	0.113422	0.0451323	-0.44954	-0.00492471	0.796736	0.637922	0.995087	0.364509	0.991849	0	NA
PICK1	finngen_R10_DRUGADVERS_OSTEOPO	Drug-induced osteoporosis	PICK1	Inverse variance weighted	24	0.36144	0.152336	0.0176606	0.0628625	0.660018	1.4354	1.06488	1.93483	0.132978	0.181033	0.206301	NA
NCSTN	finngen_R10_DRUGADVERS_OSTEOPO	Drug-induced osteoporosis	NCSTN	Inverse variance weighted	21	0.446005	0.160264	0.00538677	0.131888	0.760121	1.56206	1.14098	2.13854	0.191603	0.111223	0.283757	NA
RALBP1	finngen_R10_DRUGADVERS_OSTEOPO	Drug-induced osteoporosis	RALBP1	Inverse variance weighted	19	-0.377422	0.159371	0.0178747	-0.689788	-0.0650557	0.685627	0.501682	0.937015	0.785051	0.662852	0	NA
KCNMA1	finngen_R10_DRUGADVERS_OSTEOPO	Drug-induced osteoporosis	KCNMA1	Inverse variance weighted	18	-0.364334	0.171694	0.0338379	-0.700853	-0.027814	0.694659	0.496162	0.972569	0.914722	0.915618	0	NA
NUCB1	finngen_R10_DRUGADVERS_OSTEOPO	Drug-induced osteoporosis	NUCB1	Inverse variance weighted	14	-0.395631	0.138022	0.00415133	-0.666155	-0.125107	0.673255	0.51368	0.882402	0.480577	0.520142	0	NA
GFPT1	finngen_R10_DRUGADVERS_OSTEOPO	Drug-induced osteoporosis	GFPT1	Inverse variance weighted	21	-0.406954	0.160339	0.0111461	-0.721219	-0.0926896	0.665675	0.486159	0.911476	0.529639	0.632876	0	NA
FPR1	finngen_R10_DRUGADVERS_OSTEOPO	Drug-induced osteoporosis	FPR1	Inverse variance weighted	19	0.501658	0.176305	0.00443554	0.156101	0.847216	1.65146	1.16894	2.33314	0.949519	0.291028	0.133484	NA
P2RX4	finngen_R10_DRUGADVERS_OSTEOPO	Drug-induced osteoporosis	P2RX4	Inverse variance weighted	16	0.44196	0.209954	0.0352883	0.0304506	0.853469	1.55575	1.03092	2.34778	0.465502	0.209578	0.214346	NA
PSORS1C3	finngen_R10_DRUGADVERS_OSTEOPO	Drug-induced osteoporosis	PSORS1C3	Inverse variance weighted	15	0.216015	0.0822512	0.00863236	0.0548024	0.377227	1.24112	1.05633	1.45824	0.551439	0.649964	0	NA
ITGA4	finngen_R10_DRUGADVERS_OSTEOPO	Drug-induced osteoporosis	ITGA4	Inverse variance weighted	20	0.282104	0.136381	0.0385932	0.014797	0.549411	1.32592	1.01491	1.73223	0.21517	0.762337	0	NA
MICA	finngen_R10_DRUGADVERS_OSTEOPO	Drug-induced osteoporosis	MICA	Inverse variance weighted	14	0.190584	0.0752876	0.0113602	0.0430207	0.338148	1.20996	1.04396	1.40235	0.428819	0.67511	0	NA
TPK1	finngen_R10_DRUGADVERS_OSTEOPO	Drug-induced osteoporosis	TPK1	Inverse variance weighted	15	0.556371	0.187126	0.00294664	0.189605	0.923137	1.74433	1.20877	2.51718	0.357674	0.586604	0	NA
CDH2	finngen_R10_DRUGADVERS_OSTEOPO	Drug-induced osteoporosis	CDH2	Inverse variance weighted	18	0.419789	0.175471	0.0167408	0.0758655	0.763714	1.52164	1.07882	2.14623	0.149209	0.641927	0	NA
C1QTNF6	finngen_R10_DRUGADVERS_OSTEOPO	Drug-induced osteoporosis	C1QTNF6	Inverse variance weighted	12	0.570198	0.206558	0.00577173	0.165344	0.975051	1.76862	1.1798	2.6513	0.683534	0.704943	0	NA
HKDC1	finngen_R10_DRUGADVERS_OSTEOPO	Drug-induced osteoporosis	HKDC1	Inverse variance weighted	20	0.478066	0.220295	0.0299976	0.0462888	0.909843	1.61295	1.04738	2.48393	0.595193	0.0375579	0.39268	NA
TRBV7-1	finngen_R10_DRUGADVERS_OSTEOPO	Drug-induced osteoporosis	TRBV7-1	Inverse variance weighted	17	0.164352	0.0780038	0.0351204	0.0114641	0.317239	1.17863	1.01153	1.37333	0.827207	0.401508	0.0451575	NA
CD9	finngen_R10_DRUGADVERS_OSTEOPO	Drug-induced osteoporosis	CD9	Inverse variance weighted	20	-0.412793	0.182375	0.0236091	-0.770248	-0.0553382	0.661799	0.462898	0.946165	0.478471	0.374326	0.0659267	NA
GPNMB	finngen_R10_DRUGADVERS_OSTEOPO	Drug-induced osteoporosis	GPNMB	Inverse variance weighted	20	0.484528	0.216641	0.0253159	0.0599116	0.909144	1.62341	1.06174	2.4822	0.903166	0.20495	0.20082	NA
SLC22A4	finngen_R10_DRUGADVERS_OSTEOPO	Drug-induced osteoporosis	SLC22A4	Inverse variance weighted	19	-0.388663	0.187803	0.038497	-0.756758	-0.0205688	0.677962	0.469185	0.979641	0.383352	0.839177	0	NA
HLCS	finngen_R10_DRUGADVERS_OSTEOPO	Drug-induced osteoporosis	HLCS	Inverse variance weighted	12	0.403036	0.20321	0.0473286	0.00474441	0.801328	1.49636	1.00476	2.2285	0.996769	0.948048	0	NA
TRPM6	finngen_R10_DRUGADVERS_OSTEOPO	Drug-induced osteoporosis	TRPM6	Inverse variance weighted	15	-0.508532	0.202967	0.012228	-0.906346	-0.110717	0.601378	0.403998	0.895192	0.560054	0.945682	0	NA
LY75	finngen_R10_DRUGADVERS_OSTEOPO	Drug-induced osteoporosis	LY75	Inverse variance weighted	20	0.430733	0.165002	0.00904192	0.107328	0.754138	1.53839	1.1133	2.12578	0.117469	0.767474	0	NA
ZDHHC7	finngen_R10_DRUGADVERS_OSTEOPO	Drug-induced osteoporosis	ZDHHC7	Inverse variance weighted	19	0.437687	0.181993	0.0161741	0.0809805	0.794394	1.54912	1.08435	2.2131	0.246321	0.520002	0	NA
H6PD	finngen_R10_DRUGADVERS_OSTEOPO	Drug-induced osteoporosis	H6PD	Inverse variance weighted	10	0.332077	0.165912	0.0453362	0.00688899	0.657264	1.39386	1.00691	1.92951	0.34449	0.960446	0	NA
TCF19	finngen_R10_DRUGADVERS_OSTEOPO	Drug-induced osteoporosis	TCF19	Inverse variance weighted	8	-0.259584	0.116824	0.0262829	-0.488559	-0.0306086	0.771372	0.61351	0.969855	0.130166	0.390965	0.0507709	NA
PTPN12	finngen_R10_DRUGADVERS_OSTEOPO	Drug-induced osteoporosis	PTPN12	Inverse variance weighted	18	0.447783	0.164236	0.00640164	0.125881	0.769685	1.56484	1.13415	2.15909	0.999586	0.737276	0	NA
PSMD13	finngen_R10_DRUGADVERS_OSTEOPO	Drug-induced osteoporosis	PSMD13	Inverse variance weighted	6	0.704258	0.195109	0.000306725	0.321843	1.08667	2.02234	1.37967	2.96439	0.274929	0.494496	0	NA
HPSE	finngen_R10_DRUGADVERS_OSTEOPO	Drug-induced osteoporosis	HPSE	Inverse variance weighted	15	0.434242	0.218005	0.0463837	0.00695111	0.861533	1.54379	1.00698	2.36679	0.917102	0.757072	0	NA
F2R	finngen_R10_DRUGADVERS_OSTEOPO	Drug-induced osteoporosis	F2R	Inverse variance weighted	13	-0.510855	0.257749	0.0474809	-1.01604	-0.00566674	0.599982	0.362024	0.994349	0.408952	0.163517	0.278987	NA
CLCN1	finngen_R10_DRUGADVERS_OSTEOPO	Drug-induced osteoporosis	CLCN1	Inverse variance weighted	9	0.584267	0.235491	0.0130992	0.122705	1.04583	1.79367	1.13055	2.84575	0.659953	0.475833	0	NA
VCL	finngen_R10_DRUGADVERS_OSTEOPO	Drug-induced osteoporosis	VCL	Inverse variance weighted	12	0.49767	0.210081	0.0178388	0.0859117	0.909428	1.64488	1.08971	2.4829	0.258585	0.799913	0	NA
THRA	finngen_R10_DRUGADVERS_OSTEOPO	Drug-induced osteoporosis	THRA	Inverse variance weighted	8	0.53285	0.218468	0.014727	0.104651	0.961048	1.70378	1.11032	2.61443	0.72074	0.896759	0	NA
TNFSF4	finngen_R10_DRUGADVERS_OSTEOPO	Drug-induced osteoporosis	TNFSF4	Inverse variance weighted	9	-0.586543	0.299244	0.0499864	-1.17306	-2.39656e-05	0.556247	0.309418	0.999976	0.666932	0.0868323	0.420743	NA
PRKD1	finngen_R10_DRUGADVERS_OSTEOPO	Drug-induced osteoporosis	PRKD1	Inverse variance weighted	12	-0.668424	0.236824	0.00476579	-1.1326	-0.204249	0.512516	0.322195	0.815259	0.817819	0.720059	0	NA
NMB	finngen_R10_DRUGADVERS_OSTEOPO	Drug-induced osteoporosis	NMB	Inverse variance weighted	10	-0.775176	0.26385	0.00330396	-1.29232	-0.25803	0.460623	0.274633	0.772572	0.836752	0.296014	0.159771	NA
GCH1	finngen_R10_DRUGADVERS_OSTEOPO	Drug-induced osteoporosis	GCH1	Inverse variance weighted	13	-0.588888	0.209872	0.00501698	-1.00024	-0.177539	0.554944	0.367793	0.837328	0.905777	0.260371	0.181627	NA
CBLB	finngen_R10_DRUGADVERS_OSTEOPO	Drug-induced osteoporosis	CBLB	Inverse variance weighted	13	0.462402	0.216881	0.0330026	0.0373148	0.887489	1.58788	1.03802	2.42902	0.263685	0.329207	0.115503	NA
CDC42	finngen_R10_DRUGADVERS_OSTEOPO	Drug-induced osteoporosis	CDC42	Inverse variance weighted	19	0.59756	0.167996	0.000375119	0.268289	0.926832	1.81768	1.30772	2.52649	0.427801	0.947839	0	NA
GSTZ1	finngen_R10_DRUGADVERS_OSTEOPO	Drug-induced osteoporosis	GSTZ1	Inverse variance weighted	17	0.448144	0.222478	0.0439749	0.0120872	0.8842	1.5654	1.01216	2.42105	0.0432052	0.348748	0.0901372	NA
POU5F1	finngen_R10_DRUGADVERS_OSTEOPO	Drug-induced osteoporosis	POU5F1	Inverse variance weighted	8	0.26392	0.10814	0.014665	0.0519663	0.475873	1.30202	1.05334	1.60942	0.868601	0.972922	0	NA
NUP210	finngen_R10_DRUGADVERS_OSTEOPO	Drug-induced osteoporosis	NUP210	Inverse variance weighted	5	-1.90151	0.902091	0.0350408	-3.6696	-0.133407	0.149344	0.0254866	0.875109	0.386071	0.839452	0	NA
RTN4	finngen_R10_DRUGADVERS_OSTEOPO	Drug-induced osteoporosis	RTN4	Inverse variance weighted	10	0.541722	0.243591	0.0261553	0.0642831	1.01916	1.71896	1.06639	2.77087	0.846176	0.61107	0	NA
CLEC10A	finngen_R10_DRUGADVERS_OSTEOPO	Drug-induced osteoporosis	CLEC10A	Inverse variance weighted	7	0.491977	0.24256	0.042533	0.016559	0.967395	1.63555	1.0167	2.63108	0.645734	0.628994	0	NA
LNPEP	finngen_R10_DRUGADVERS_OSTEOPO	Drug-induced osteoporosis	LNPEP	Inverse variance weighted	9	0.671686	0.234118	0.00411761	0.212815	1.13056	1.95753	1.23716	3.09738	0.0708278	0.44266	0	NA
TBXAS1	finngen_R10_DRUGADVERS_OSTEOPO	Drug-induced osteoporosis	TBXAS1	Inverse variance weighted	16	-0.457593	0.198968	0.0214578	-0.847571	-0.0676157	0.632805	0.428454	0.93462	0.959108	0.51729	0	NA
TRAF3IP2	finngen_R10_DRUGADVERS_OSTEOPO	Drug-induced osteoporosis	TRAF3IP2	Inverse variance weighted	9	0.590237	0.246572	0.0166763	0.106955	1.07352	1.80442	1.11288	2.92565	0.919622	0.995212	0	NA
IRAK3	finngen_R10_DRUGADVERS_OSTEOPO	Drug-induced osteoporosis	IRAK3	Inverse variance weighted	9	-0.598876	0.246456	0.015101	-1.08193	-0.115822	0.549429	0.33894	0.890634	0.798083	0.98295	0	NA
PTPRN	finngen_R10_DRUGADVERS_OSTEOPO	Drug-induced osteoporosis	PTPRN	Inverse variance weighted	4	-0.674654	0.323349	0.0369376	-1.30842	-0.0408886	0.509333	0.270247	0.959936	0.858989	0.983992	0	NA
DDR1	finngen_R10_DRUGADVERS_OSTEOPO	Drug-induced osteoporosis	DDR1	Inverse variance weighted	14	0.502111	0.179798	0.005228	0.149707	0.854515	1.6522	1.16149	2.35023	0.0625879	0.252184	0.18463	NA
LGR6	finngen_R10_DRUGADVERS_OSTEOPO	Drug-induced osteoporosis	LGR6	Inverse variance weighted	11	-0.532617	0.258392	0.0392765	-1.03906	-0.0261693	0.587067	0.353785	0.97417	0.435588	0.648669	0	NA
SLC7A7	finngen_R10_DRUGADVERS_OSTEOPO	Drug-induced osteoporosis	SLC7A7	Inverse variance weighted	10	-0.56842	0.229841	0.0133945	-1.01891	-0.117932	0.56642	0.360989	0.888756	0.569745	0.412822	0.0290225	NA
DEAF1	finngen_R10_DRUGADVERS_OSTEOPO	Drug-induced osteoporosis	DEAF1	Inverse variance weighted	9	-0.643625	0.262026	0.0140359	-1.15719	-0.130055	0.525385	0.314367	0.878047	0.725369	0.852771	0	NA
GPR83	finngen_R10_DRUGADVERS_OSTEOPO	Drug-induced osteoporosis	GPR83	Inverse variance weighted	9	0.57604	0.264855	0.0296359	0.0569235	1.09516	1.77898	1.05857	2.98965	0.460551	0.734805	0	NA
TFRC	finngen_R10_DRUGADVERS_OSTEOPO	Drug-induced osteoporosis	TFRC	Inverse variance weighted	7	-0.648506	0.254737	0.0109032	-1.14779	-0.149221	0.522827	0.317337	0.861379	0.449839	0.64333	0	NA
PPARG	finngen_R10_DRUGADVERS_OSTEOPO	Drug-induced osteoporosis	PPARG	Inverse variance weighted	8	-0.657789	0.278888	0.0183432	-1.20441	-0.111169	0.517995	0.299869	0.894787	0.89938	0.319211	0.141525	NA
WNT5B	finngen_R10_DRUGADVERS_OSTEOPO	Drug-induced osteoporosis	WNT5B	Inverse variance weighted	6	0.847967	0.306797	0.00571087	0.246645	1.44929	2.3349	1.27973	4.26008	0.270454	0.36525	0.0798486	NA
INHBB	finngen_R10_DRUGADVERS_OSTEOPO	Drug-induced osteoporosis	INHBB	Inverse variance weighted	8	0.563566	0.27803	0.0426632	0.018626	1.10851	1.75693	1.0188	3.02983	0.266767	0.559897	0	NA
CD33	finngen_R10_DRUGADVERS_OSTEOPO	Drug-induced osteoporosis	CD33	Inverse variance weighted	10	0.53379	0.240846	0.0266698	0.0617329	1.00585	1.70538	1.06368	2.73422	0.522981	0.976009	0	NA
NCAM1	finngen_R10_DRUGADVERS_OSTEOPO	Drug-induced osteoporosis	NCAM1	Inverse variance weighted	6	0.88256	0.438626	0.0442092	0.0228532	1.74227	2.41708	1.02312	5.71027	0.68596	0.626953	0	NA
NUP50	finngen_R10_DRUGADVERS_OSTEOPO	Drug-induced osteoporosis	NUP50	Inverse variance weighted	9	-0.522832	0.262914	0.046745	-1.03814	-0.00752026	0.592839	0.354111	0.992508	0.903297	0.939997	0	NA
BAX	finngen_R10_DRUGADVERS_OSTEOPO	Drug-induced osteoporosis	BAX	Inverse variance weighted	9	-0.58218	0.285426	0.0413811	-1.14161	-0.0227458	0.558679	0.319303	0.977511	0.973148	0.629915	0	NA
MLH1	finngen_R10_DRUGADVERS_OSTEOPO	Drug-induced osteoporosis	MLH1	Inverse variance weighted	7	-0.520201	0.20173	0.00991733	-0.915593	-0.12481	0.594401	0.400279	0.882664	0.702908	0.781688	0	NA
TXN	finngen_R10_DRUGADVERS_OSTEOPO	Drug-induced osteoporosis	TXN	Inverse variance weighted	14	-0.511487	0.239639	0.0328093	-0.981178	-0.0417951	0.599603	0.374869	0.959066	0.139363	0.727264	0	NA
HCG22	finngen_R10_DRUGADVERS_OSTEOPO	Drug-induced osteoporosis	HCG22	Inverse variance weighted	9	0.360964	0.156908	0.0214205	0.0534254	0.668503	1.43471	1.05488	1.95131	0.619095	0.12917	0.36141	NA
PINK1	finngen_R10_DRUGADVERS_OSTEOPO	Drug-induced osteoporosis	PINK1	Inverse variance weighted	2	-0.697403	0.34661	0.044213	-1.37676	-0.0180464	0.497877	0.252395	0.982115	NA	NA	NA%	NA
C6orf120	finngen_R10_DRUGADVERS_OSTEOPO	Drug-induced osteoporosis	C6orf120	Inverse variance weighted	11	0.803068	0.290058	0.0056289	0.234555	1.37158	2.23238	1.26435	3.94158	0.300734	0.632506	0	NA
NFKBIA	finngen_R10_DRUGADVERS_OSTEOPO	Drug-induced osteoporosis	NFKBIA	Inverse variance weighted	8	-0.569115	0.243946	0.0196506	-1.04725	-0.0909806	0.566026	0.350901	0.913035	0.547448	0.262274	0.210643	NA
DPEP2	finngen_R10_DRUGADVERS_OSTEOPO	Drug-induced osteoporosis	DPEP2	Inverse variance weighted	8	-0.621878	0.303367	0.0403722	-1.21648	-0.027279	0.536935	0.296272	0.97309	0.268251	0.226727	0.253472	NA
MTOR	finngen_R10_DRUGADVERS_OSTEOPO	Drug-induced osteoporosis	MTOR	Inverse variance weighted	4	-1.01695	0.336583	0.002516	-1.67666	-0.357253	0.361695	0.186998	0.699596	0.777754	0.969746	0	NA
NUDT1	finngen_R10_DRUGADVERS_OSTEOPO	Drug-induced osteoporosis	NUDT1	Inverse variance weighted	11	0.510164	0.256459	0.0466724	0.0075043	1.01282	1.66556	1.00753	2.75336	0.988616	0.727202	0	NA
KLHL7	finngen_R10_DRUGADVERS_OSTEOPO	Drug-induced osteoporosis	KLHL7	Inverse variance weighted	8	-1.11875	0.372356	0.00265999	-1.84857	-0.388934	0.326687	0.157462	0.677779	0.767058	0.29691	0.168778	NA
ERCC5	finngen_R10_DRUGADVERS_OSTEOPO	Drug-induced osteoporosis	ERCC5	Inverse variance weighted	7	0.943258	0.357133	0.00826151	0.243276	1.64324	2.56833	1.27542	5.1719	0.350833	0.475951	0	NA
RXFP2	finngen_R10_DRUGADVERS_OSTEOPO	Drug-induced osteoporosis	RXFP2	Inverse variance weighted	5	-0.838582	0.353548	0.0176969	-1.53154	-0.145626	0.432323	0.216203	0.864481	0.333237	0.7009	0	NA
EIF2AK1	finngen_R10_DRUGADVERS_OSTEOPO	Drug-induced osteoporosis	EIF2AK1	Inverse variance weighted	9	0.963303	0.298025	0.00122802	0.379174	1.54743	2.62034	1.46108	4.69938	0.285118	0.879403	0	NA
NR1D1	finngen_R10_DRUGADVERS_OSTEOPO	Drug-induced osteoporosis	NR1D1	Inverse variance weighted	5	0.776559	0.32629	0.0173143	0.13703	1.41609	2.17398	1.14686	4.12096	0.848688	0.698617	0	NA
HAVCR2	finngen_R10_DRUGADVERS_OSTEOPO	Drug-induced osteoporosis	HAVCR2	Inverse variance weighted	10	-0.682513	0.344494	0.0475682	-1.35772	-0.00730517	0.505345	0.257246	0.992721	0.737666	0.371794	0.0761408	NA
CD177	finngen_R10_DRUGADVERS_OSTEOPO	Drug-induced osteoporosis	CD177	Inverse variance weighted	11	0.504789	0.238836	0.0345547	0.0366704	0.972908	1.65664	1.03735	2.64563	0.408043	0.870274	0	NA
FSCN1	finngen_R10_DRUGADVERS_OSTEOPO	Drug-induced osteoporosis	FSCN1	Inverse variance weighted	8	0.938717	0.289262	0.00117364	0.371763	1.50567	2.5567	1.45029	4.50718	0.673555	0.899165	0	NA
GALK1	finngen_R10_DRUGADVERS_OSTEOPO	Drug-induced osteoporosis	GALK1	Inverse variance weighted	8	-0.738412	0.349885	0.0348202	-1.42419	-0.0526379	0.477872	0.240704	0.948724	0.414176	0.880898	0	NA
DGAT1	finngen_R10_DRUGADVERS_OSTEOPO	Drug-induced osteoporosis	DGAT1	Inverse variance weighted	11	-0.300978	0.1445	0.0372611	-0.584198	-0.0177578	0.740094	0.557553	0.982399	0.214674	0.849327	0	NA
ITGA9	finngen_R10_DRUGADVERS_OSTEOPO	Drug-induced osteoporosis	ITGA9	Inverse variance weighted	10	-0.625754	0.314427	0.0465753	-1.24203	-0.00947733	0.534858	0.288797	0.990567	0.349527	0.675021	0	NA
HDAC4	finngen_R10_DRUGADVERS_OSTEOPO	Drug-induced osteoporosis	HDAC4	Inverse variance weighted	9	0.485728	0.236817	0.0402603	0.0215664	0.94989	1.62536	1.0218	2.58543	0.398466	0.790005	0	NA
ARNT	finngen_R10_DRUGADVERS_OSTEOPO	Drug-induced osteoporosis	ARNT	Inverse variance weighted	7	0.933817	0.340985	0.00617038	0.265487	1.60215	2.5442	1.30407	4.96368	0.831205	0.522927	0	NA
INSL3	finngen_R10_DRUGADVERS_OSTEOPO	Drug-induced osteoporosis	INSL3	Inverse variance weighted	10	-0.516176	0.176541	0.00345746	-0.862196	-0.170156	0.596798	0.422234	0.843533	0.133668	0.814886	0	NA
TUBB4A	finngen_R10_DRUGADVERS_OSTEOPO	Drug-induced osteoporosis	TUBB4A	Inverse variance weighted	5	0.248718	0.113753	0.028781	0.0257621	0.471675	1.28238	1.0261	1.60268	0.392154	0.762695	0	NA
DEPTOR	finngen_R10_DRUGADVERS_OSTEOPO	Drug-induced osteoporosis	DEPTOR	Inverse variance weighted	5	-0.782773	0.375274	0.0369903	-1.51831	-0.047236	0.457137	0.219082	0.953862	0.227169	0.258133	0.244894	NA
KBTBD7	finngen_R10_DRUGADVERS_OSTEOPO	Drug-induced osteoporosis	KBTBD7	Inverse variance weighted	3	0.946827	0.406486	0.0198431	0.150116	1.74354	2.57752	1.16197	5.71754	NA	NA	0.105263	NA
FBP1	finngen_R10_DRUGADVERS_OSTEOPO	Drug-induced osteoporosis	FBP1	Inverse variance weighted	8	0.736447	0.295223	0.0126119	0.15781	1.31508	2.0885	1.17094	3.72506	0.143299	0.631761	0	NA
IL18	finngen_R10_DRUGADVERS_OSTEOPO	Drug-induced osteoporosis	IL18	Inverse variance weighted	4	-0.72122	0.318974	0.0237553	-1.34641	-0.0960315	0.486159	0.260173	0.908435	0.271724	0.253812	0.263229	NA
PLD1	finngen_R10_DRUGADVERS_OSTEOPO	Drug-induced osteoporosis	PLD1	Inverse variance weighted	6	0.789116	0.351065	0.0245901	0.10103	1.4772	2.20145	1.10631	4.38068	0.525978	0.88211	0	NA
SGSH	finngen_R10_DRUGADVERS_OSTEOPO	Drug-induced osteoporosis	SGSH	Inverse variance weighted	5	-0.498801	0.2193	0.022935	-0.92863	-0.0689734	0.607258	0.395095	0.933352	0.92288	0.861137	0	NA
CA4	finngen_R10_DRUGADVERS_OSTEOPO	Drug-induced osteoporosis	CA4	Inverse variance weighted	2	-1.01712	0.438469	0.0203567	-1.87652	-0.157721	0.361635	0.153122	0.854088	NA	NA	NA%	NA
GNS	finngen_R10_DRUGADVERS_OSTEOPO	Drug-induced osteoporosis	GNS	Inverse variance weighted	6	-0.835041	0.331931	0.0118795	-1.48563	-0.184456	0.433857	0.226361	0.831557	0.556836	0.809206	0	NA
PROC	finngen_R10_DRUGADVERS_OSTEOPO	Drug-induced osteoporosis	PROC	Inverse variance weighted	3	1.02418	0.466389	0.0280929	0.110062	1.93831	2.78482	1.11635	6.94697	NA	NA	0	NA
SLC33A1	finngen_R10_DRUGADVERS_OSTEOPO	Drug-induced osteoporosis	SLC33A1	Inverse variance weighted	4	0.938066	0.338283	0.00555391	0.27503	1.6011	2.55503	1.31657	4.95849	0.581305	0.908092	0	NA
IGKV2D-29	finngen_R10_DRUGADVERS_OSTEOPO	Drug-induced osteoporosis	IGKV2D-29	Wald ratio	1	1.60385	0.724748	0.0268993	0.183343	3.02436	4.97214	1.20123	20.5808	NA	NA	NA	0.0077934
PLEKHJ1	finngen_R10_DRUGADVERS_OSTEOPO	Drug-induced osteoporosis	PLEKHJ1	Inverse variance weighted	2	0.826539	0.323609	0.0106455	0.192265	1.46081	2.2854	1.21199	4.30946	NA	NA	NA%	NA
SRI	finngen_R10_DRUGADVERS_OSTEOPO	Drug-induced osteoporosis	SRI	Inverse variance weighted	3	-0.930466	0.471922	0.0486492	-1.85543	-0.00549948	0.39437	0.156385	0.994516	NA	NA	0	NA
CD180	finngen_R10_DRUGADVERS_OSTEOPO	Drug-induced osteoporosis	CD180	Inverse variance weighted	3	-1.2124	0.451186	0.00720651	-2.09673	-0.328079	0.297481	0.122858	0.720306	NA	NA	0	NA
MMP24	finngen_R10_DRUGADVERS_OSTEOPO	Drug-induced osteoporosis	MMP24	Inverse variance weighted	3	1.26326	0.447114	0.00472278	0.386913	2.1396	3.53692	1.47243	8.49603	NA	NA	0	NA
PDCD1	finngen_R10_DRUGADVERS_OSTEOPO	Drug-induced osteoporosis	PDCD1	Inverse variance weighted	6	-0.678344	0.245719	0.00576859	-1.15995	-0.196736	0.507456	0.313501	0.821408	0.643983	0.687055	0	NA
BRD2	finngen_R10_DRUGADVERS_OSTEOPO	Drug-induced osteoporosis	BRD2	Inverse variance weighted	6	-0.743952	0.363341	0.0406059	-1.4561	-0.0318041	0.475232	0.233144	0.968696	0.786818	0.667874	0	NA
FASLG	finngen_R10_DRUGADVERS_OSTEOPO	Drug-induced osteoporosis	FASLG	Inverse variance weighted	4	1.34875	0.517904	0.00920784	0.333654	2.36384	3.85259	1.39606	10.6317	0.445772	0.422026	0	NA
KCNJ10	finngen_R10_DRUGADVERS_OSTEOPO	Drug-induced osteoporosis	KCNJ10	Wald ratio	1	-1.12739	0.550703	0.0406403	-2.20677	-0.0480108	0.323878	0.110056	0.953124	NA	NA	NA	0.010535
ICAM1	finngen_R10_DRUGADVERS_OSTEOPO	Drug-induced osteoporosis	ICAM1	Inverse variance weighted	4	1.19027	0.519906	0.0220568	0.171251	2.20928	3.28796	1.18679	9.10919	0.709996	0.316322	0.15121	NA
CHST8	finngen_R10_DRUGADVERS_OSTEOPO	Drug-induced osteoporosis	CHST8	Inverse variance weighted	2	1.32287	0.555504	0.0172477	0.23408	2.41166	3.75417	1.26375	11.1524	NA	NA	NA%	NA
PSPH	finngen_R10_DRUGADVERS_OSTEOPO	Drug-induced osteoporosis	PSPH	Inverse variance weighted	3	-0.994936	0.398573	0.0125516	-1.77614	-0.213733	0.369747	0.16929	0.807564	NA	NA	0.377305	NA
MUC1	finngen_R10_DRUGADVERS_OSTEOPO	Drug-induced osteoporosis	MUC1	Inverse variance weighted	8	1.12867	0.470229	0.0163835	0.207023	2.05032	3.09155	1.23001	7.77038	0.611804	0.169504	0.323781	NA
NAPSA	finngen_R10_DRUGADVERS_OSTEOPO	Drug-induced osteoporosis	NAPSA	Inverse variance weighted	4	-0.804184	0.34743	0.0206315	-1.48515	-0.12322	0.447453	0.226469	0.884069	0.463201	0.736358	0	NA
IL31RA	finngen_R10_DRUGADVERS_OSTEOPO	Drug-induced osteoporosis	IL31RA	Wald ratio	1	0.937527	0.441896	0.0338711	0.0714115	1.80364	2.55366	1.07402	6.07172	NA	NA	NA	0.020037
TMX2	finngen_R10_DRUGADVERS_OSTEOPO	Drug-induced osteoporosis	TMX2	Inverse variance weighted	2	-0.585197	0.257088	0.0228312	-1.08909	-0.0813034	0.556996	0.336523	0.921914	NA	NA	NA%	NA
GHRL	finngen_R10_DRUGADVERS_OSTEOPO	Drug-induced osteoporosis	GHRL	Inverse variance weighted	4	-0.698198	0.301198	0.0204456	-1.28855	-0.107849	0.497481	0.275671	0.897763	0.69759	0.591166	0	NA
MAT2A	finngen_R10_DRUGADVERS_OSTEOPO	Drug-induced osteoporosis	MAT2A	Inverse variance weighted	7	0.449339	0.225147	0.0459608	0.00804977	0.890628	1.56728	1.00808	2.43666	0.616069	0.856689	0	NA
GREM2	finngen_R10_DRUGADVERS_OSTEOPO	Drug-induced osteoporosis	GREM2	Inverse variance weighted	3	1.22917	0.529687	0.0203109	0.190981	2.26736	3.41838	1.21044	9.65383	NA	NA	0	NA
CD22	finngen_R10_DRUGADVERS_OSTEOPO	Drug-induced osteoporosis	CD22	Inverse variance weighted	3	1.16906	0.499923	0.0193618	0.189216	2.14891	3.21898	1.2083	8.57553	NA	NA	0	NA
IDH2	finngen_R10_DRUGADVERS_OSTEOPO	Drug-induced osteoporosis	IDH2	Inverse variance weighted	8	-0.423644	0.210133	0.0437917	-0.835504	-0.0117841	0.654657	0.433656	0.988285	0.653947	0.527614	0	NA
GYPA	finngen_R10_DRUGADVERS_OSTEOPO	Drug-induced osteoporosis	GYPA	Wald ratio	1	1.27219	0.567045	0.0248622	0.160778	2.3836	3.56865	1.17442	10.8438	NA	NA	NA	0.01096
MGA	finngen_R10_DRUGADVERS_OSTEOPO	Drug-induced osteoporosis	MGA	Inverse variance weighted	3	0.958935	0.483707	0.0474267	0.0108686	1.907	2.60892	1.01093	6.73286	NA	NA	0	NA
VPREB1	finngen_R10_DRUGADVERS_OSTEOPO	Drug-induced osteoporosis	VPREB1	Inverse variance weighted	3	1.39345	0.618779	0.0243266	0.180641	2.60626	4.02872	1.19799	13.5482	NA	NA	0.142543	NA
PLBD2	finngen_R10_DRUGADVERS_OSTEOPO	Drug-induced osteoporosis	PLBD2	Inverse variance weighted	5	-1.08054	0.439357	0.0139179	-1.94168	-0.219403	0.339411	0.143462	0.802998	0.201203	0.248784	0.259072	NA
IGLV3-27	finngen_R10_DRUGADVERS_OSTEOPO	Drug-induced osteoporosis	IGLV3-27	Inverse variance weighted	3	-0.647444	0.253926	0.0107805	-1.14514	-0.149749	0.523382	0.318179	0.860924	NA	NA	0.271068	NA
SLC16A7	finngen_R10_DRUGADVERS_OSTEOPO	Drug-induced osteoporosis	SLC16A7	Inverse variance weighted	7	1.36591	0.447211	0.00225596	0.489377	2.24244	3.91929	1.6313	9.4163	0.541207	0.419813	0.00501134	NA
CCR9	finngen_R10_DRUGADVERS_OSTEOPO	Drug-induced osteoporosis	CCR9	Inverse variance weighted	2	1.27692	0.636042	0.0446854	0.0302779	2.52356	3.58558	1.03074	12.4729	NA	NA	NA%	NA
CRTAP	finngen_R10_DRUGADVERS_OSTEOPO	Drug-induced osteoporosis	CRTAP	Inverse variance weighted	3	1.54924	0.657611	0.01848	0.260321	2.83815	4.70788	1.29735	17.0842	NA	NA	0	NA
GZMA	finngen_R10_DRUGADVERS_OSTEOPO	Drug-induced osteoporosis	GZMA	Inverse variance weighted	6	1.06207	0.540561	0.049442	0.00257331	2.12157	2.89236	1.00258	8.34424	0.475115	0.277119	0.207738	NA
CHIT1	finngen_R10_DRUGADVERS_OSTEOPO	Drug-induced osteoporosis	CHIT1	Inverse variance weighted	4	-1.02082	0.460813	0.0267431	-1.92401	-0.117622	0.360301	0.14602	0.889032	0.516798	0.531111	0	NA
SFTPB	finngen_R10_DRUGADVERS_OSTEOPO	Drug-induced osteoporosis	SFTPB	Inverse variance weighted	2	1.33384	0.648894	0.0398247	0.0620102	2.60567	3.7956	1.06397	13.5403	NA	NA	NA%	NA
APOD	finngen_R10_DRUGADVERS_OSTEOPO	Drug-induced osteoporosis	APOD	Inverse variance weighted	3	0.97181	0.489659	0.0471815	0.0120788	1.93154	2.64272	1.01215	6.90014	NA	NA	0	NA
SPINT1	finngen_R10_DRUGADVERS_OSTEOPO	Drug-induced osteoporosis	SPINT1	Inverse variance weighted	5	-1.03647	0.489053	0.0340617	-1.99501	-0.0779258	0.354705	0.136012	0.925033	0.865446	0.922073	0	NA
IMPG2	finngen_R10_DRUGADVERS_OSTEOPO	Drug-induced osteoporosis	IMPG2	Wald ratio	1	-0.805007	0.408868	0.0489684	-1.60639	-0.00362547	0.447085	0.200611	0.996381	NA	NA	NA	0.019085
KLHL17	finngen_R10_DRUGADVERS_OSTEOPO	Drug-induced osteoporosis	KLHL17	Inverse variance weighted	2	1.01753	0.486137	0.0363401	0.0647057	1.97036	2.76636	1.06685	7.17327	NA	NA	NA%	NA
FCGR2A	finngen_R10_DRUGADVERS_OSTEOPO	Drug-induced osteoporosis	FCGR2A	Inverse variance weighted	3	1.49943	0.732428	0.0406385	0.0638675	2.93499	4.47912	1.06595	18.8212	NA	NA	0	NA
CR2	finngen_R10_DRUGADVERS_OSTEOPO	Drug-induced osteoporosis	CR2	Inverse variance weighted	3	-1.79743	0.784635	0.0219763	-3.33531	-0.25954	0.165725	0.0356035	0.771406	NA	NA	0.290608	NA
RPS19	finngen_R10_DRUGADVERS_OSTEOPO	Drug-induced osteoporosis	RPS19	Wald ratio	1	-1.23417	0.563617	0.0285432	-2.33886	-0.129484	0.291075	0.0964374	0.878548	NA	NA	NA	0.010307
CRMP1	finngen_R10_DRUGADVERS_OSTEOPO	Drug-induced osteoporosis	CRMP1	Inverse variance weighted	3	-1.63545	0.794372	0.0395137	-3.19242	-0.0784816	0.194865	0.0410724	0.924519	NA	NA	0	NA
ATF3	finngen_R10_DRUGADVERS_OSTEOPO	Drug-induced osteoporosis	ATF3	Inverse variance weighted	3	-1.55583	0.700956	0.0264472	-2.9297	-0.181955	0.211015	0.053413	0.833639	NA	NA	0	NA
POLL	finngen_R10_DRUGADVERS_OSTEOPO	Drug-induced osteoporosis	POLL	Inverse variance weighted	4	-2.45399	0.807483	0.00237313	-4.03666	-0.871327	0.0859497	0.0176564	0.418396	0.30926	0.310252	0.162533	NA
CHRNA2	finngen_R10_DRUGADVERS_OSTEOPO	Drug-induced osteoporosis	CHRNA2	Inverse variance weighted	2	-1.53914	0.735512	0.036384	-2.98074	-0.0975359	0.214566	0.0507552	0.90707	NA	NA	NA%	NA
GPC2	finngen_R10_DRUGADVERS_OSTEOPO	Drug-induced osteoporosis	GPC2	Wald ratio	1	-5.4917	2.68401	0.0407485	-10.7524	-0.23104	0.00412085	2.1395e-05	0.793708	NA	NA	NA	0.00067347
KCNC3	finngen_R10_DRUGADVERS_OSTEOPO	Drug-induced osteoporosis	KCNC3	Wald ratio	1	1.74722	0.886722	0.0487892	0.00924778	3.4852	5.73864	1.00929	32.6289	NA	NA	NA	0.004196
RIPK3	finngen_R10_DRUGADVERS_OSTEOPO	Drug-induced osteoporosis	RIPK3	Inverse variance weighted	6	-1.02155	0.49858	0.0404703	-1.99877	-0.0443321	0.360037	0.135502	0.956636	0.955763	0.564489	0	NA
IFIT2	finngen_R10_DRUGADVERS_OSTEOPO	Drug-induced osteoporosis	IFIT2	Inverse variance weighted	2	-1.84551	0.927762	0.0466783	-3.66393	-0.0270976	0.157944	0.0256317	0.973266	NA	NA	NA%	NA
HCP5	finngen_R10_DRUGADVERS_OSTEOPO	Drug-induced osteoporosis	HCP5	Inverse variance weighted	7	-0.767425	0.344507	0.0259069	-1.44266	-0.0921918	0.464207	0.236299	0.91193	0.172642	0.603177	0	NA
CNR2	finngen_R10_DRUGADVERS_OSTEOPO	Drug-induced osteoporosis	CNR2	Inverse variance weighted	3	1.05162	0.513489	0.0405617	0.0451781	2.05806	2.86228	1.04621	7.83073	NA	NA	0	NA
COL15A1	finngen_R10_DRUGADVERS_OSTEOPO	Drug-induced osteoporosis	COL15A1	Wald ratio	1	-2.5303	0.960063	0.00839991	-4.41203	-0.648578	0.0796349	0.0121306	0.522788	NA	NA	NA	0.0035438
LILRB5	finngen_R10_DRUGADVERS_OSTEOPO	Drug-induced osteoporosis	LILRB5	Inverse variance weighted	5	-1.14308	0.552377	0.0385101	-2.22574	-0.060421	0.318836	0.107988	0.941368	0.568582	0.940491	0	NA
SPTLC3	finngen_R10_DRUGADVERS_OSTEOPO	Drug-induced osteoporosis	SPTLC3	Inverse variance weighted	5	1.51079	0.596795	0.0113574	0.341071	2.68051	4.5303	1.40645	14.5925	0.593201	0.8721	0	NA
PMEL	finngen_R10_DRUGADVERS_OSTEOPO	Drug-induced osteoporosis	PMEL	Inverse variance weighted	2	1.80843	0.790664	0.0221826	0.258727	3.35813	6.10085	1.29528	28.7354	NA	NA	NA%	NA
BTD	finngen_R10_DRUGADVERS_OSTEOPO	Drug-induced osteoporosis	BTD	Inverse variance weighted	3	-2.00496	0.870221	0.0212246	-3.71059	-0.299326	0.134666	0.024463	0.741317	NA	NA	0	NA
IGKV2D-40	finngen_R10_DRUGADVERS_OSTEOPO	Drug-induced osteoporosis	IGKV2D-40	Wald ratio	1	1.11259	0.502756	0.0268993	0.127185	2.09799	3.04221	1.13563	8.14974	NA	NA	NA	0.016195
IL6	finngen_R10_DRUGADVERS_OSTEOPO	Drug-induced osteoporosis	IL6	Inverse variance weighted	4	-1.99995	0.724937	0.00580166	-3.42082	-0.57907	0.135343	0.0326855	0.56042	0.611997	0.301309	0.179022	NA
KIF11	finngen_R10_DRUGADVERS_OSTEOPO	Drug-induced osteoporosis	KIF11	Wald ratio	1	2.10972	1.05757	0.0460564	0.036884	4.18255	8.24592	1.03757	65.5329	NA	NA	NA	0.0028414
MASP2	finngen_R10_DRUGADVERS_OSTEOPO	Drug-induced osteoporosis	MASP2	Wald ratio	1	-2.20016	1.01585	0.0303236	-4.19122	-0.209099	0.110786	0.0151278	0.811315	NA	NA	NA	0.0034795
MMP14	finngen_R10_DRUGADVERS_OSTEOPO	Drug-induced osteoporosis	MMP14	Inverse variance weighted	3	-1.8201	0.784948	0.0204087	-3.3586	-0.281599	0.16201	0.0347841	0.754576	NA	NA	0	NA
IPO13	finngen_R10_DRUGADVERS_OSTEOPO	Drug-induced osteoporosis	IPO13	Inverse variance weighted	2	-2.5447	0.908856	0.00511191	-4.32606	-0.763344	0.0784965	0.0132196	0.466105	NA	NA	NA%	NA
SOCS1	finngen_R10_DRUGADVERS_OSTEOPO	Drug-induced osteoporosis	SOCS1	Inverse variance weighted	2	-2.60323	1.02894	0.0114054	-4.61995	-0.58652	0.0740337	0.0098533	0.55626	NA	NA	NA%	NA
ANGPT2	finngen_R10_DRUGADVERS_OSTEOPO	Drug-induced osteoporosis	ANGPT2	Inverse variance weighted	3	1.63214	0.794698	0.0399965	0.0745306	3.18975	5.1148	1.07738	24.2823	NA	NA	0	NA
SMC3	finngen_R10_DRUGADVERS_OSTEOPO	Drug-induced osteoporosis	SMC3	Wald ratio	1	-1.88216	0.746969	0.0117445	-3.34622	-0.4181	0.152261	0.0352172	0.658296	NA	NA	NA	0.0053908
FKBP4	finngen_R10_DRUGADVERS_OSTEOPO	Drug-induced osteoporosis	FKBP4	Wald ratio	1	-3.32458	1.32869	0.0123442	-5.92881	-0.720349	0.0359876	0.00266164	0.486582	NA	NA	NA	0.0024521
CD28	finngen_R10_DRUGADVERS_OSTEOPO	Drug-induced osteoporosis	CD28	Inverse variance weighted	3	1.50999	0.602341	0.0121807	0.329401	2.69058	4.52668	1.39013	14.7402	NA	NA	0	NA
PCOLCE	finngen_R10_DRUGADVERS_OSTEOPO	Drug-induced osteoporosis	PCOLCE	Wald ratio	1	-2.72511	1.13495	0.0163465	-4.9496	-0.500609	0.0655392	0.00708621	0.606161	NA	NA	NA	0.0023874
GSS	finngen_R10_DRUGADVERS_OSTEOPO	Drug-induced osteoporosis	GSS	Inverse variance weighted	4	-2.29675	1.08129	0.033663	-4.41607	-0.177423	0.100585	0.0120816	0.837425	0.759717	0.896959	0	NA
BCAM	finngen_R10_DRUGADVERS_OSTEOPO	Drug-induced osteoporosis	BCAM	Wald ratio	1	-2.47522	1.18094	0.0360847	-4.78987	-0.160574	0.0841443	0.00831353	0.851655	NA	NA	NA	0.0022011
HSF1	finngen_R10_DRUGADVERS_OSTEOPO	Drug-induced osteoporosis	HSF1	Wald ratio	1	1.85267	0.920274	0.044097	0.0489284	3.6564	6.37679	1.05015	38.7218	NA	NA	NA	0.0039656
GADD45A	finngen_R10_DRUGADVERS_OSTEOPO	Drug-induced osteoporosis	GADD45A	Inverse variance weighted	3	-2.05401	0.749889	0.00616116	-3.52379	-0.584223	0.12822	0.0294875	0.557539	NA	NA	0	NA
PGD	finngen_R10_DRUGADVERS_OSTEOPO	Drug-induced osteoporosis	PGD	Inverse variance weighted	2	1.5783	0.73128	0.0309066	0.144993	3.01161	4.84672	1.15603	20.3201	NA	NA	NA%	NA
PIK3CD	finngen_R10_DRUGADVERS_OSTEOPO	Drug-induced osteoporosis	PIK3CD	Wald ratio	1	-2.64676	1.25923	0.0355639	-5.11485	-0.178658	0.0708808	0.00600686	0.836392	NA	NA	NA	0.001869
GRK7	finngen_R10_DRUGADVERS_OSTEOPO	Drug-induced osteoporosis	GRK7	Wald ratio	1	-3.21092	1.53575	0.0365472	-6.22098	-0.200856	0.0403195	0.00198729	0.81803	NA	NA	NA	0.0017388
BCL2	finngen_R10_DRUGADVERS_OSTEOPO	Drug-induced osteoporosis	BCL2	Inverse variance weighted	3	-1.90354	0.805716	0.0181497	-3.48275	-0.324342	0.149039	0.0307229	0.723003	NA	NA	0	NA
NEK10	finngen_R10_DRUGADVERS_OSTEOPO	Drug-induced osteoporosis	NEK10	Wald ratio	1	-2.93006	1.4052	0.0370549	-5.68425	-0.175873	0.0533938	0.00339908	0.838725	NA	NA	NA	0.0016135
HPN	finngen_R10_DRUGADVERS_OSTEOPO	Drug-induced osteoporosis	HPN	Wald ratio	1	-3.76871	1.61374	0.0195229	-6.93164	-0.605786	0.0230818	0.000976402	0.545645	NA	NA	NA	0.0012867
APH1A	finngen_R10_DRUGADVERS_OSTEOPO	Drug-induced osteoporosis	APH1A	Inverse variance weighted	2	-1.76306	0.722099	0.0146233	-3.17838	-0.347745	0.171519	0.0416533	0.706279	NA	NA	NA%	NA
BRAF	finngen_R10_DRUGADVERS_OSTEOPO	Drug-induced osteoporosis	BRAF	Wald ratio	1	-2.80488	1.19662	0.0190778	-5.15025	-0.45951	0.060514	0.00579794	0.631593	NA	NA	NA	0.0027094
PSMD10P1	finngen_R10_DRUGADVERS_OSTEOPO	Drug-induced osteoporosis	PSMD10P1	Wald ratio	1	1.29261	0.653981	0.0480952	0.0108077	2.57441	3.64228	1.01087	13.1236	NA	NA	NA	0.0069592
KLHL33	finngen_R10_DRUGADVERS_OSTEOPO	Drug-induced osteoporosis	KLHL33	Wald ratio	1	-3.02217	1.38075	0.0286118	-5.72843	-0.315906	0.0486955	0.00325217	0.729128	NA	NA	NA	0.001734
TARDBP	finngen_R10_DRUGADVERS_OSTEOPO	Drug-induced osteoporosis	TARDBP	Wald ratio	1	-4.18456	1.92592	0.0297988	-7.95936	-0.409749	0.015229	0.000349375	0.663817	NA	NA	NA	0.00092891
HDC	finngen_R10_DRUGADVERS_OSTEOPO	Drug-induced osteoporosis	HDC	Wald ratio	1	-4.83415	1.95013	0.0131794	-8.65641	-1.01189	0.00795344	0.000174008	0.363531	NA	NA	NA	0.00083664
GPR142	finngen_R10_DRUGADVERS_OSTEOPO	Drug-induced osteoporosis	GPR142	Wald ratio	1	-4.53684	2.02394	0.0249881	-8.50377	-0.569915	0.0107072	0.000202702	0.565574	NA	NA	NA	0.00079299
IGKV3-11	finngen_R10_DRUGADVERS_OSTEOPO	Drug-induced osteoporosis	IGKV3-11	Wald ratio	1	2.10892	0.95971	0.0279877	0.227892	3.98995	8.23936	1.25595	54.0524	NA	NA	NA	0.0045059
KDM2A	finngen_R10_DRUGADVERS_OSTEOPO	Drug-induced osteoporosis	KDM2A	Inverse variance weighted	2	-2.7822	1.14442	0.0150535	-5.02527	-0.539126	0.0619024	0.00656982	0.583258	NA	NA	NA%	NA
NTN4	finngen_R10_DRUGADVERS_OSTEOPO	Drug-induced osteoporosis	NTN4	Wald ratio	1	-3.87737	1.4538	0.00765168	-6.72682	-1.02793	0.0207051	0.00119834	0.357747	NA	NA	NA	0.00070212

## Sheet: Sheet3
Positive_MR_res3:finngen_R10_M13_OSTEOPOROSIS
id.exposure	id.outcome	outcome	exposure	method	nsnp	b	se	pval	lo_ci	up_ci	or	or_lci95	or_uci95	egger_pleiotropy_pavlue	heterogeneity_test_pavlue	I_square	PVE
CHURC1	finngen_R10_M13_OSTEOPOROSIS	Osteoporosis	CHURC1	Inverse variance weighted	27	0.0355801	0.0169682	0.036005	0.00232245	0.0688378	1.03622	1.00233	1.07126	0.72484	0.450392	0.00885728	NA
PADI2	finngen_R10_M13_OSTEOPOROSIS	Osteoporosis	PADI2	Inverse variance weighted	26	0.124534	0.0320563	0.000102389	0.0617039	0.187365	1.13262	1.06365	1.20607	0.385316	0.284945	0.123094	NA
BCAT1	finngen_R10_M13_OSTEOPOROSIS	Osteoporosis	BCAT1	Inverse variance weighted	26	0.0577347	0.0233369	0.0133621	0.0119944	0.103475	1.05943	1.01207	1.10902	0.182939	0.9215	0	NA
GM2A	finngen_R10_M13_OSTEOPOROSIS	Osteoporosis	GM2A	Inverse variance weighted	26	-0.0868527	0.0227609	0.000135706	-0.131464	-0.0422412	0.916812	0.876811	0.958638	0.350591	0.508671	0	NA
P2RX1	finngen_R10_M13_OSTEOPOROSIS	Osteoporosis	P2RX1	Inverse variance weighted	24	0.0405017	0.0196483	0.0392711	0.00199106	0.0790124	1.04133	1.00199	1.08222	0.496912	0.595924	0	NA
NRG1	finngen_R10_M13_OSTEOPOROSIS	Osteoporosis	NRG1	Inverse variance weighted	32	-0.043986	0.0220053	0.0456214	-0.0871164	-0.000855545	0.956967	0.91657	0.999145	0.535513	0.999065	0	NA
CD55	finngen_R10_M13_OSTEOPOROSIS	Osteoporosis	CD55	Inverse variance weighted	24	0.0617893	0.0254578	0.0152188	0.0118921	0.111686	1.06374	1.01196	1.11816	0.670629	0.408721	0.0381206	NA
SCP2	finngen_R10_M13_OSTEOPOROSIS	Osteoporosis	SCP2	Inverse variance weighted	23	0.0728049	0.0274168	0.00791941	0.019068	0.126542	1.07552	1.01925	1.1349	0.753273	0.692143	0	NA
HLA-C	finngen_R10_M13_OSTEOPOROSIS	Osteoporosis	HLA-C	Inverse variance weighted	23	0.0691151	0.0237311	0.00358637	0.0226021	0.115628	1.07156	1.02286	1.12258	0.983547	0.108331	0.277083	NA
NME1	finngen_R10_M13_OSTEOPOROSIS	Osteoporosis	NME1	Inverse variance weighted	19	-0.0977495	0.0290778	0.00077477	-0.154742	-0.040757	0.906876	0.856636	0.960062	0.0946509	0.645605	0	NA
SERPINB6	finngen_R10_M13_OSTEOPOROSIS	Osteoporosis	SERPINB6	Inverse variance weighted	25	0.0618285	0.0231784	0.00764159	0.0163989	0.107258	1.06378	1.01653	1.11322	0.00488237	0.306849	0.10942	NA
DSP	finngen_R10_M13_OSTEOPOROSIS	Osteoporosis	DSP	Inverse variance weighted	25	-0.064924	0.0270842	0.0165245	-0.118009	-0.011839	0.937139	0.888688	0.988231	0.986799	0.853347	0	NA
HP	finngen_R10_M13_OSTEOPOROSIS	Osteoporosis	HP	Inverse variance weighted	21	-0.103153	0.035551	0.00371327	-0.172833	-0.0334729	0.901989	0.841278	0.967081	0.90193	0.00371185	0.51234	NA
OAS1	finngen_R10_M13_OSTEOPOROSIS	Osteoporosis	OAS1	Inverse variance weighted	23	0.0643724	0.0231773	0.00547973	0.0189449	0.1098	1.06649	1.01913	1.11605	0.673838	0.517733	0	NA
COL18A1	finngen_R10_M13_OSTEOPOROSIS	Osteoporosis	COL18A1	Inverse variance weighted	19	-0.0591959	0.026174	0.0237202	-0.110497	-0.00789489	0.942522	0.895389	0.992136	0.162654	0.118004	0.287322	NA
CTSK	finngen_R10_M13_OSTEOPOROSIS	Osteoporosis	CTSK	Inverse variance weighted	20	-0.0721185	0.0351986	0.0404713	-0.141108	-0.00312938	0.930421	0.868396	0.996876	0.783111	0.076766	0.33001	NA
TUBB6	finngen_R10_M13_OSTEOPOROSIS	Osteoporosis	TUBB6	Inverse variance weighted	14	0.0729735	0.0279237	0.0089668	0.018243	0.127704	1.0757	1.01841	1.13622	0.895618	0.764584	0	NA
PLTP	finngen_R10_M13_OSTEOPOROSIS	Osteoporosis	PLTP	Inverse variance weighted	23	-0.085406	0.0343311	0.0128565	-0.152695	-0.0181172	0.918139	0.858392	0.982046	0.724807	0.251973	0.153626	NA
ABCC3	finngen_R10_M13_OSTEOPOROSIS	Osteoporosis	ABCC3	Inverse variance weighted	18	-0.0558847	0.0271481	0.0395409	-0.109095	-0.00267446	0.945648	0.896645	0.997329	0.364434	0.378538	0.064106	NA
C5	finngen_R10_M13_OSTEOPOROSIS	Osteoporosis	C5	Inverse variance weighted	25	-0.123199	0.026132	2.4231e-06	-0.174418	-0.0719805	0.884087	0.839946	0.930549	0.984813	0.714026	0	NA
BAZ2B	finngen_R10_M13_OSTEOPOROSIS	Osteoporosis	BAZ2B	Inverse variance weighted	26	0.057477	0.0282488	0.0418841	0.00210933	0.112845	1.05916	1.00211	1.11946	0.506796	0.890761	0	NA
HLA-DQA2	finngen_R10_M13_OSTEOPOROSIS	Osteoporosis	HLA-DQA2	Inverse variance weighted	11	0.106026	0.043613	0.015055	0.020544	0.191507	1.11185	1.02076	1.21107	0.318713	0.0924647	0.384941	NA
MYBPC3	finngen_R10_M13_OSTEOPOROSIS	Osteoporosis	MYBPC3	Inverse variance weighted	19	-0.0785013	0.0268559	0.00346621	-0.131139	-0.0258636	0.924501	0.877096	0.974468	0.426312	0.883122	0	NA
CTSF	finngen_R10_M13_OSTEOPOROSIS	Osteoporosis	CTSF	Inverse variance weighted	21	0.0870164	0.0337703	0.00997445	0.0208266	0.153206	1.09091	1.02104	1.16557	0.174607	0.235167	0.17243	NA
GYPE	finngen_R10_M13_OSTEOPOROSIS	Osteoporosis	GYPE	Inverse variance weighted	19	-0.0374567	0.0189639	0.0482496	-0.0746259	-0.000287551	0.963236	0.928091	0.999712	0.920795	0.424586	0.0258848	NA
FCGR2B	finngen_R10_M13_OSTEOPOROSIS	Osteoporosis	FCGR2B	Inverse variance weighted	27	0.0782917	0.0257384	0.00235145	0.0278445	0.128739	1.08144	1.02824	1.13739	0.82018	0.309386	0.104602	NA
ACP2	finngen_R10_M13_OSTEOPOROSIS	Osteoporosis	ACP2	Inverse variance weighted	16	0.0792524	0.0326417	0.0151845	0.0152747	0.14323	1.08248	1.01539	1.154	0.46544	0.922795	0	NA
BLVRB	finngen_R10_M13_OSTEOPOROSIS	Osteoporosis	BLVRB	Inverse variance weighted	17	0.105868	0.0341202	0.00191697	0.0389927	0.172744	1.11168	1.03976	1.18856	0.967947	0.828822	0	NA
TYMP	finngen_R10_M13_OSTEOPOROSIS	Osteoporosis	TYMP	Inverse variance weighted	19	-0.049683	0.0247675	0.0448589	-0.0982272	-0.00113868	0.951531	0.906443	0.998862	0.658441	0.863069	0	NA
ITPR3	finngen_R10_M13_OSTEOPOROSIS	Osteoporosis	ITPR3	Inverse variance weighted	21	-0.137571	0.0295538	3.24087e-06	-0.195496	-0.0796454	0.871473	0.822427	0.923444	0.224833	0.479348	0	NA
MBP	finngen_R10_M13_OSTEOPOROSIS	Osteoporosis	MBP	Inverse variance weighted	17	0.0718111	0.0319941	0.0247994	0.00910273	0.134519	1.07445	1.00914	1.14399	0.869362	0.896762	0	NA
ITGA4	finngen_R10_M13_OSTEOPOROSIS	Osteoporosis	ITGA4	Inverse variance weighted	20	0.0646595	0.0274819	0.0186323	0.0107951	0.118524	1.0668	1.01085	1.12583	0.851194	0.643975	0	NA
CYP2S1	finngen_R10_M13_OSTEOPOROSIS	Osteoporosis	CYP2S1	Inverse variance weighted	16	-0.0666409	0.0290635	0.0218515	-0.123605	-0.0096764	0.935531	0.883728	0.99037	0.865801	0.837243	0	NA
LILRB1	finngen_R10_M13_OSTEOPOROSIS	Osteoporosis	LILRB1	Inverse variance weighted	15	-0.0786594	0.0322308	0.014667	-0.141832	-0.0154869	0.924355	0.867767	0.984632	0.38232	0.33774	0.103162	NA
BAK1	finngen_R10_M13_OSTEOPOROSIS	Osteoporosis	BAK1	Inverse variance weighted	11	-0.0926287	0.0269998	0.000601981	-0.145548	-0.0397091	0.911532	0.864548	0.961069	0.777496	0.705604	0	NA
BCR	finngen_R10_M13_OSTEOPOROSIS	Osteoporosis	BCR	Inverse variance weighted	12	-0.0813328	0.0346468	0.0189007	-0.14924	-0.0134251	0.921887	0.861362	0.986665	0.837374	0.840299	0	NA
DHRS1	finngen_R10_M13_OSTEOPOROSIS	Osteoporosis	DHRS1	Inverse variance weighted	23	0.0434367	0.020718	0.0360318	0.00282942	0.084044	1.04439	1.00283	1.08768	0.889361	0.971862	0	NA
PROK2	finngen_R10_M13_OSTEOPOROSIS	Osteoporosis	PROK2	Inverse variance weighted	17	-0.0588563	0.029914	0.049124	-0.117488	-0.000224777	0.942842	0.889151	0.999775	0.450159	0.539347	0	NA
CAPN1	finngen_R10_M13_OSTEOPOROSIS	Osteoporosis	CAPN1	Inverse variance weighted	15	0.0927816	0.0317949	0.00352136	0.0304636	0.1551	1.09722	1.03093	1.16777	0.991857	0.486754	0	NA
STAG3	finngen_R10_M13_OSTEOPOROSIS	Osteoporosis	STAG3	Inverse variance weighted	14	-0.0728587	0.0356915	0.0412167	-0.142814	-0.00290326	0.929732	0.866915	0.997101	0.642309	0.410812	0.0362287	NA
BLK	finngen_R10_M13_OSTEOPOROSIS	Osteoporosis	BLK	Inverse variance weighted	22	-0.112986	0.0458507	0.0137318	-0.202853	-0.0231182	0.893164	0.816398	0.977147	0.677251	0.160222	0.23159	NA
XCL1	finngen_R10_M13_OSTEOPOROSIS	Osteoporosis	XCL1	Inverse variance weighted	14	0.0763288	0.0340575	0.0250146	0.00957617	0.143081	1.07932	1.00962	1.15382	0.626594	0.748841	0	NA
SLC18A1	finngen_R10_M13_OSTEOPOROSIS	Osteoporosis	SLC18A1	Inverse variance weighted	10	-0.147718	0.0572705	0.00990008	-0.259968	-0.0354676	0.862675	0.771076	0.965154	0.616118	0.122387	0.357064	NA
OPRL1	finngen_R10_M13_OSTEOPOROSIS	Osteoporosis	OPRL1	Inverse variance weighted	15	-0.0804036	0.0315419	0.0107999	-0.142226	-0.0185815	0.922744	0.867426	0.98159	0.744646	0.320973	0.118195	NA
PADI4	finngen_R10_M13_OSTEOPOROSIS	Osteoporosis	PADI4	Inverse variance weighted	13	0.116522	0.0497336	0.0191333	0.0190441	0.214	1.12358	1.01923	1.23862	0.179268	0.164755	0.277662	NA
UPK3A	finngen_R10_M13_OSTEOPOROSIS	Osteoporosis	UPK3A	Inverse variance weighted	5	-0.0818431	0.0282945	0.00382131	-0.1373	-0.0263859	0.921417	0.871708	0.973959	0.842633	0.957442	0	NA
TCF19	finngen_R10_M13_OSTEOPOROSIS	Osteoporosis	TCF19	Inverse variance weighted	8	-0.043857	0.0221832	0.0480378	-0.0873362	-0.000377867	0.957091	0.916369	0.999622	0.704713	0.739829	0	NA
CLEC3B	finngen_R10_M13_OSTEOPOROSIS	Osteoporosis	CLEC3B	Inverse variance weighted	12	0.212266	0.0820315	0.00966438	0.0514839	0.373047	1.23648	1.05283	1.45215	0.542292	0.474028	0	NA
ALDH8A1	finngen_R10_M13_OSTEOPOROSIS	Osteoporosis	ALDH8A1	Inverse variance weighted	10	-0.0986747	0.0432685	0.022577	-0.183481	-0.0138684	0.906037	0.832368	0.986227	0.299493	0.783915	0	NA
KLC1	finngen_R10_M13_OSTEOPOROSIS	Osteoporosis	KLC1	Inverse variance weighted	12	-0.0914714	0.0414754	0.0274235	-0.172763	-0.0101795	0.912587	0.841337	0.989872	0.155969	0.421617	0.0232267	NA
CD302	finngen_R10_M13_OSTEOPOROSIS	Osteoporosis	CD302	Inverse variance weighted	16	-0.116937	0.0382018	0.00220564	-0.191813	-0.042062	0.889641	0.825461	0.95881	0.774113	0.470233	0	NA
TNNC2	finngen_R10_M13_OSTEOPOROSIS	Osteoporosis	TNNC2	Inverse variance weighted	9	-0.172089	0.0473657	0.000279926	-0.264926	-0.0792524	0.841904	0.767263	0.923807	0.753952	0.7104	0	NA
GUCY1B2	finngen_R10_M13_OSTEOPOROSIS	Osteoporosis	GUCY1B2	Inverse variance weighted	17	-0.106059	0.0364286	0.00359781	-0.177459	-0.0346591	0.899371	0.837395	0.965935	0.501901	0.771792	0	NA
MARK3	finngen_R10_M13_OSTEOPOROSIS	Osteoporosis	MARK3	Inverse variance weighted	14	-0.100873	0.0401016	0.0118882	-0.179472	-0.0222743	0.904047	0.835711	0.977972	0.479113	0.80387	0	NA
CTSB	finngen_R10_M13_OSTEOPOROSIS	Osteoporosis	CTSB	Inverse variance weighted	18	-0.085578	0.0348146	0.0139671	-0.153815	-0.0173414	0.917982	0.857431	0.982808	0.738572	0.735724	0	NA
PSMB1	finngen_R10_M13_OSTEOPOROSIS	Osteoporosis	PSMB1	Inverse variance weighted	7	0.118307	0.0468102	0.0114919	0.0265588	0.210055	1.12559	1.02691	1.23375	0.714413	0.485287	0	NA
AXIN2	finngen_R10_M13_OSTEOPOROSIS	Osteoporosis	AXIN2	Inverse variance weighted	16	0.0972231	0.038375	0.0112929	0.0220081	0.172438	1.10211	1.02225	1.1882	0.346813	0.425418	0.0237926	NA
SREBF1	finngen_R10_M13_OSTEOPOROSIS	Osteoporosis	SREBF1	Inverse variance weighted	13	0.166666	0.0795725	0.0362134	0.0107043	0.322628	1.18136	1.01076	1.38075	0.471153	0.160558	0.282166	NA
PARP1	finngen_R10_M13_OSTEOPOROSIS	Osteoporosis	PARP1	Inverse variance weighted	11	0.173184	0.04298	5.59162e-05	0.0889434	0.257425	1.18909	1.09302	1.29359	0.700545	0.682954	0	NA
GLIPR1	finngen_R10_M13_OSTEOPOROSIS	Osteoporosis	GLIPR1	Inverse variance weighted	11	-0.0965963	0.0356395	0.00672074	-0.16645	-0.0267429	0.907922	0.846665	0.973612	0.499609	0.259394	0.193323	NA
ABO	finngen_R10_M13_OSTEOPOROSIS	Osteoporosis	ABO	Inverse variance weighted	16	-0.0486417	0.0222424	0.0287504	-0.0922369	-0.00504663	0.952522	0.911889	0.994966	0.972132	0.959416	0	NA
SIRPG	finngen_R10_M13_OSTEOPOROSIS	Osteoporosis	SIRPG	Inverse variance weighted	8	0.142235	0.0522028	0.0064369	0.039917	0.244552	1.15285	1.04072	1.27705	0.343111	0.269242	0.202248	NA
THRA	finngen_R10_M13_OSTEOPOROSIS	Osteoporosis	THRA	Inverse variance weighted	8	0.09489	0.0438697	0.0305415	0.00890536	0.180875	1.09954	1.00895	1.19826	0.762956	0.959929	0	NA
DCPS	finngen_R10_M13_OSTEOPOROSIS	Osteoporosis	DCPS	Inverse variance weighted	15	-0.111641	0.0405178	0.00586281	-0.191056	-0.0322261	0.894365	0.826086	0.968288	0.160518	0.530265	0	NA
SCARB1	finngen_R10_M13_OSTEOPOROSIS	Osteoporosis	SCARB1	Inverse variance weighted	11	0.107421	0.0399103	0.0071119	0.0291967	0.185645	1.1134	1.02963	1.20399	0.546375	0.532046	0	NA
POR	finngen_R10_M13_OSTEOPOROSIS	Osteoporosis	POR	Inverse variance weighted	14	0.0825416	0.041144	0.0448389	0.00189932	0.163184	1.08604	1.0019	1.17725	0.234695	0.282257	0.156581	NA
SPTBN1	finngen_R10_M13_OSTEOPOROSIS	Osteoporosis	SPTBN1	Inverse variance weighted	17	0.124286	0.0520457	0.0169395	0.0222765	0.226295	1.13234	1.02253	1.25395	0.61357	0.0250916	0.445067	NA
CBLB	finngen_R10_M13_OSTEOPOROSIS	Osteoporosis	CBLB	Inverse variance weighted	13	0.117657	0.0451827	0.00921362	0.0290987	0.206215	1.12486	1.02953	1.22902	0.295335	0.265642	0.17654	NA
DPEP3	finngen_R10_M13_OSTEOPOROSIS	Osteoporosis	DPEP3	Inverse variance weighted	9	0.10943	0.053399	0.0404347	0.00476748	0.214092	1.11564	1.00478	1.23874	0.12221	0.193219	0.282658	NA
TGM3	finngen_R10_M13_OSTEOPOROSIS	Osteoporosis	TGM3	Inverse variance weighted	6	-0.117715	0.0529766	0.0262825	-0.221549	-0.0138805	0.88895	0.801277	0.986215	0.788937	0.944318	0	NA
ENG	finngen_R10_M13_OSTEOPOROSIS	Osteoporosis	ENG	Inverse variance weighted	10	0.114304	0.0530852	0.0313024	0.0102565	0.218351	1.12109	1.01031	1.24402	0.895786	0.860515	0	NA
GNMT	finngen_R10_M13_OSTEOPOROSIS	Osteoporosis	GNMT	Inverse variance weighted	10	-0.0857949	0.0314557	0.00638187	-0.147448	-0.0241418	0.917782	0.862907	0.976147	0.268617	0.391351	0.0538997	NA
ETFDH	finngen_R10_M13_OSTEOPOROSIS	Osteoporosis	ETFDH	Inverse variance weighted	12	-0.103112	0.0507375	0.0421277	-0.202557	-0.0036661	0.902026	0.81664	0.996341	0.0702367	0.177717	0.271789	NA
ICMT	finngen_R10_M13_OSTEOPOROSIS	Osteoporosis	ICMT	Inverse variance weighted	5	-0.133166	0.0623987	0.0328338	-0.255467	-0.0108642	0.87532	0.774555	0.989195	0.534241	0.868953	0	NA
SFTPD	finngen_R10_M13_OSTEOPOROSIS	Osteoporosis	SFTPD	Inverse variance weighted	8	0.081416	0.0381332	0.0327575	0.00667494	0.156157	1.08482	1.0067	1.16901	0.497547	0.770916	0	NA
PIM3	finngen_R10_M13_OSTEOPOROSIS	Osteoporosis	PIM3	Inverse variance weighted	11	-0.0776304	0.0394332	0.0489926	-0.15492	-0.000341326	0.925306	0.856484	0.999659	0.843506	0.472197	0	NA
ECE1	finngen_R10_M13_OSTEOPOROSIS	Osteoporosis	ECE1	Inverse variance weighted	11	-0.116027	0.0476848	0.0149653	-0.20949	-0.0225653	0.890451	0.810998	0.977687	0.348486	0.330115	0.119773	NA
PTCH1	finngen_R10_M13_OSTEOPOROSIS	Osteoporosis	PTCH1	Inverse variance weighted	11	0.101269	0.0506314	0.0454869	0.00203154	0.200507	1.10657	1.00203	1.22202	0.989671	0.306269	0.144641	NA
AKR1C3	finngen_R10_M13_OSTEOPOROSIS	Osteoporosis	AKR1C3	Inverse variance weighted	14	-0.0979894	0.0456141	0.0316959	-0.187393	-0.00858569	0.906659	0.829118	0.991451	0.87363	0.678917	0	NA
GAPDH	finngen_R10_M13_OSTEOPOROSIS	Osteoporosis	GAPDH	Inverse variance weighted	5	0.116634	0.0422024	0.00571532	0.0339173	0.199351	1.12371	1.0345	1.22061	0.169255	0.458641	0	NA
SERPINC1	finngen_R10_M13_OSTEOPOROSIS	Osteoporosis	SERPINC1	Inverse variance weighted	5	0.156107	0.0591828	0.00834673	0.0401089	0.272105	1.16895	1.04092	1.31273	0.848967	0.653933	0	NA
KCNE1	finngen_R10_M13_OSTEOPOROSIS	Osteoporosis	KCNE1	Inverse variance weighted	6	0.139495	0.0650197	0.031919	0.0120562	0.266934	1.14969	1.01213	1.30595	0.792705	0.21137	0.298435	NA
KBTBD11	finngen_R10_M13_OSTEOPOROSIS	Osteoporosis	KBTBD11	Inverse variance weighted	19	-0.0819195	0.0361915	0.0236049	-0.152855	-0.0109841	0.921346	0.858254	0.989076	0.963349	0.82888	0	NA
MAN2B1	finngen_R10_M13_OSTEOPOROSIS	Osteoporosis	MAN2B1	Inverse variance weighted	13	-0.0514581	0.0233381	0.0274615	-0.0972009	-0.00571537	0.949843	0.907374	0.994301	0.577083	0.421807	0.0244811	NA
ATP10A	finngen_R10_M13_OSTEOPOROSIS	Osteoporosis	ATP10A	Inverse variance weighted	12	0.0970397	0.042159	0.0213491	0.014408	0.179671	1.1019	1.01451	1.19682	0.328988	0.473409	0	NA
FGFR1	finngen_R10_M13_OSTEOPOROSIS	Osteoporosis	FGFR1	Inverse variance weighted	7	-0.0989092	0.0493002	0.0448282	-0.195538	-0.00228079	0.905825	0.822392	0.997722	0.169671	0.302145	0.167453	NA
NEGR1	finngen_R10_M13_OSTEOPOROSIS	Osteoporosis	NEGR1	Inverse variance weighted	14	0.105894	0.037333	0.00456146	0.0327214	0.179067	1.1117	1.03326	1.1961	0.165238	0.487543	0	NA
SERPING1	finngen_R10_M13_OSTEOPOROSIS	Osteoporosis	SERPING1	Inverse variance weighted	9	-0.141643	0.0508298	0.00532622	-0.24127	-0.0420166	0.867931	0.78563	0.958854	0.650161	0.940497	0	NA
ACVR2B	finngen_R10_M13_OSTEOPOROSIS	Osteoporosis	ACVR2B	Inverse variance weighted	6	-0.0816343	0.0375063	0.0295144	-0.155147	-0.00812187	0.921609	0.85629	0.991911	0.319433	0.780521	0	NA
ETS2	finngen_R10_M13_OSTEOPOROSIS	Osteoporosis	ETS2	Inverse variance weighted	13	-0.178459	0.084698	0.0351171	-0.344467	-0.012451	0.836558	0.708598	0.987626	0.500437	0.000537059	0.653437	NA
RIPK2	finngen_R10_M13_OSTEOPOROSIS	Osteoporosis	RIPK2	Inverse variance weighted	7	-0.143262	0.056441	0.0111404	-0.253886	-0.0326377	0.866527	0.77578	0.967889	0.715391	0.516812	0	NA
PNP	finngen_R10_M13_OSTEOPOROSIS	Osteoporosis	PNP	Inverse variance weighted	13	-0.118732	0.0422913	0.00499318	-0.201622	-0.0358407	0.888046	0.817403	0.964794	0.295326	0.719705	0	NA
MAD1L1	finngen_R10_M13_OSTEOPOROSIS	Osteoporosis	MAD1L1	Inverse variance weighted	13	0.0932699	0.0420548	0.026567	0.0108426	0.175697	1.09776	1.0109	1.19208	0.6674	0.262111	0.179947	NA
PPARG	finngen_R10_M13_OSTEOPOROSIS	Osteoporosis	PPARG	Inverse variance weighted	8	0.124878	0.0625371	0.0458401	0.00230531	0.247451	1.13301	1.00231	1.28076	0.783436	0.18753	0.30129	NA
SIGIRR	finngen_R10_M13_OSTEOPOROSIS	Osteoporosis	SIGIRR	Inverse variance weighted	9	-0.147254	0.0476415	0.00199564	-0.240632	-0.0538769	0.863074	0.786131	0.947549	0.51604	0.662005	0	NA
LAMA5	finngen_R10_M13_OSTEOPOROSIS	Osteoporosis	LAMA5	Inverse variance weighted	7	-0.093144	0.0474474	0.0496348	-0.186141	-0.000146988	0.911062	0.830157	0.999853	0.760038	0.964719	0	NA
HNMT	finngen_R10_M13_OSTEOPOROSIS	Osteoporosis	HNMT	Inverse variance weighted	11	-0.146602	0.0570698	0.0102047	-0.258458	-0.0347449	0.863638	0.772241	0.965852	0.791211	0.402891	0.0420179	NA
SCGB1C1	finngen_R10_M13_OSTEOPOROSIS	Osteoporosis	SCGB1C1	Inverse variance weighted	4	-0.124581	0.0302548	3.82615e-05	-0.183881	-0.0652818	0.882867	0.832035	0.936803	0.477815	0.667194	0	NA
AKAP13	finngen_R10_M13_OSTEOPOROSIS	Osteoporosis	AKAP13	Inverse variance weighted	7	0.169468	0.069247	0.0143933	0.0337436	0.305192	1.18467	1.03432	1.35689	0.523539	0.182634	0.321456	NA
NQO1	finngen_R10_M13_OSTEOPOROSIS	Osteoporosis	NQO1	Inverse variance weighted	5	-0.152101	0.0761756	0.0458565	-0.301405	-0.00279657	0.858902	0.739778	0.997207	0.567499	0.199972	0.332107	NA
SLC15A2	finngen_R10_M13_OSTEOPOROSIS	Osteoporosis	SLC15A2	Inverse variance weighted	6	0.160784	0.0749531	0.0319421	0.0138764	0.307692	1.17443	1.01397	1.36028	0.570223	0.247973	0.248155	NA
TGM1	finngen_R10_M13_OSTEOPOROSIS	Osteoporosis	TGM1	Inverse variance weighted	6	-0.114642	0.0559541	0.0404755	-0.224312	-0.00497226	0.891685	0.799065	0.99504	0.727138	0.615571	0	NA
VEGFA	finngen_R10_M13_OSTEOPOROSIS	Osteoporosis	VEGFA	Inverse variance weighted	10	0.122631	0.0589734	0.0375774	0.0070435	0.238219	1.13047	1.00707	1.26899	0.306177	0.250264	0.209459	NA
MYLK4	finngen_R10_M13_OSTEOPOROSIS	Osteoporosis	MYLK4	Inverse variance weighted	7	0.122554	0.0467995	0.00882671	0.0308266	0.214281	1.13038	1.03131	1.23897	0.789399	0.0332057	0.561959	NA
TNFRSF10A	finngen_R10_M13_OSTEOPOROSIS	Osteoporosis	TNFRSF10A	Inverse variance weighted	10	-0.134064	0.0483541	0.00556197	-0.228838	-0.0392899	0.874534	0.795458	0.961472	0.103532	0.630562	0	NA
RIOK1	finngen_R10_M13_OSTEOPOROSIS	Osteoporosis	RIOK1	Inverse variance weighted	6	-0.147628	0.0643119	0.0217044	-0.273679	-0.0215768	0.862752	0.760576	0.978654	0.605034	0.804331	0	NA
COQ2	finngen_R10_M13_OSTEOPOROSIS	Osteoporosis	COQ2	Inverse variance weighted	6	0.207521	0.0576401	0.000317872	0.094546	0.320495	1.23062	1.09916	1.37781	0.344972	0.513015	0	NA
SDF4	finngen_R10_M13_OSTEOPOROSIS	Osteoporosis	SDF4	Inverse variance weighted	5	-0.131575	0.0529216	0.0129106	-0.235301	-0.0278487	0.876713	0.790333	0.972535	0.976432	0.998563	0	NA
MAK	finngen_R10_M13_OSTEOPOROSIS	Osteoporosis	MAK	Inverse variance weighted	15	0.132179	0.0604617	0.0288036	0.0136742	0.250684	1.14131	1.01377	1.2849	0.823578	0.0739331	0.370333	NA
SNCA	finngen_R10_M13_OSTEOPOROSIS	Osteoporosis	SNCA	Inverse variance weighted	10	-0.124592	0.0634895	0.0497163	-0.249031	-0.00015219	0.882857	0.779556	0.999848	0.588364	0.464996	0	NA
CELSR2	finngen_R10_M13_OSTEOPOROSIS	Osteoporosis	CELSR2	Inverse variance weighted	7	0.218672	0.0693073	0.00160442	0.0828294	0.354514	1.24442	1.08636	1.42549	0.993316	0.741752	0	NA
TLR5	finngen_R10_M13_OSTEOPOROSIS	Osteoporosis	TLR5	Inverse variance weighted	10	-0.167047	0.0603326	0.00562691	-0.285299	-0.0487949	0.84616	0.75179	0.952376	0.528762	0.777011	0	NA
PSMD5	finngen_R10_M13_OSTEOPOROSIS	Osteoporosis	PSMD5	Inverse variance weighted	5	0.260577	0.0707707	0.000231418	0.121867	0.399288	1.29768	1.1296	1.49076	0.378535	0.603174	0	NA
IL1RL1	finngen_R10_M13_OSTEOPOROSIS	Osteoporosis	IL1RL1	Inverse variance weighted	6	-0.188849	0.0766437	0.0137399	-0.339071	-0.0386278	0.827911	0.712432	0.962109	0.501334	0.662899	0	NA
LY9	finngen_R10_M13_OSTEOPOROSIS	Osteoporosis	LY9	Inverse variance weighted	4	-0.138687	0.0688923	0.0441051	-0.273716	-0.00365754	0.870501	0.760548	0.996349	0.696706	0.852799	0	NA
DDX43	finngen_R10_M13_OSTEOPOROSIS	Osteoporosis	DDX43	Inverse variance weighted	6	-0.257307	0.126154	0.041388	-0.504569	-0.0100446	0.773131	0.603766	0.990006	0.643789	0.890057	0	NA
MICU1	finngen_R10_M13_OSTEOPOROSIS	Osteoporosis	MICU1	Inverse variance weighted	4	-0.153779	0.0618977	0.0129768	-0.275098	-0.0324595	0.857462	0.759497	0.968062	0.715435	0.600959	0	NA
NR1D1	finngen_R10_M13_OSTEOPOROSIS	Osteoporosis	NR1D1	Inverse variance weighted	5	0.148153	0.0654076	0.023508	0.0199543	0.276352	1.15969	1.02015	1.31831	0.576496	0.921801	0	NA
CALCRL	finngen_R10_M13_OSTEOPOROSIS	Osteoporosis	CALCRL	Inverse variance weighted	6	0.170221	0.0768226	0.0267078	0.0196484	0.320793	1.18557	1.01984	1.37822	0.685274	0.385681	0.0483335	NA
UMPS	finngen_R10_M13_OSTEOPOROSIS	Osteoporosis	UMPS	Inverse variance weighted	3	-0.184864	0.0762439	0.0153237	-0.334302	-0.0354257	0.831217	0.715838	0.965194	NA	NA	0	NA
SLK	finngen_R10_M13_OSTEOPOROSIS	Osteoporosis	SLK	Inverse variance weighted	7	-0.153335	0.070539	0.0297234	-0.291591	-0.0150782	0.857843	0.747074	0.985035	0.702504	0.321156	0.142448	NA
FMO4	finngen_R10_M13_OSTEOPOROSIS	Osteoporosis	FMO4	Inverse variance weighted	11	-0.245524	0.0657045	0.000186382	-0.374305	-0.116743	0.782295	0.687767	0.889814	0.57901	0.538037	0	NA
TCF7L2	finngen_R10_M13_OSTEOPOROSIS	Osteoporosis	TCF7L2	Inverse variance weighted	7	-0.195613	0.0742373	0.00841453	-0.341118	-0.0501078	0.82233	0.710975	0.951127	0.778364	0.306246	0.162087	NA
CD1B	finngen_R10_M13_OSTEOPOROSIS	Osteoporosis	CD1B	Inverse variance weighted	9	-0.179625	0.0694634	0.00971279	-0.315773	-0.0434764	0.835584	0.729225	0.957455	0.0780564	0.461115	0	NA
INSL3	finngen_R10_M13_OSTEOPOROSIS	Osteoporosis	INSL3	Inverse variance weighted	10	-0.075744	0.0353611	0.0321924	-0.145052	-0.00643621	0.927054	0.864978	0.993584	0.377291	0.9357	0	NA
PRTN3	finngen_R10_M13_OSTEOPOROSIS	Osteoporosis	PRTN3	Inverse variance weighted	4	-0.212546	0.0594493	0.00034991	-0.329066	-0.0960248	0.808523	0.719595	0.908441	0.445723	0.64328	0	NA
RAB5A	finngen_R10_M13_OSTEOPOROSIS	Osteoporosis	RAB5A	Inverse variance weighted	9	0.238647	0.0661527	0.000309136	0.108988	0.368306	1.26953	1.11515	1.44528	0.256989	0.522671	0	NA
KL	finngen_R10_M13_OSTEOPOROSIS	Osteoporosis	KL	Inverse variance weighted	8	-0.263696	0.0987017	0.00754812	-0.457151	-0.0702403	0.768207	0.633085	0.93217	0.0465529	0.0352405	0.535186	NA
HEXB	finngen_R10_M13_OSTEOPOROSIS	Osteoporosis	HEXB	Inverse variance weighted	8	-0.063833	0.0324827	0.0493981	-0.127499	-0.000166948	0.938162	0.880294	0.999833	0.612378	0.620792	0	NA
MAFB	finngen_R10_M13_OSTEOPOROSIS	Osteoporosis	MAFB	Inverse variance weighted	4	-0.172223	0.0809043	0.033277	-0.330796	-0.0136506	0.841791	0.718352	0.986442	0.51095	0.857523	0	NA
GSTO1	finngen_R10_M13_OSTEOPOROSIS	Osteoporosis	GSTO1	Inverse variance weighted	7	-0.177723	0.0615324	0.00387349	-0.298327	-0.0571196	0.837174	0.742059	0.944481	0.466803	0.633066	0	NA
MAP3K1	finngen_R10_M13_OSTEOPOROSIS	Osteoporosis	MAP3K1	Inverse variance weighted	11	0.126954	0.0635406	0.0457173	0.00241414	0.251493	1.13536	1.00242	1.28594	0.787581	0.62926	0	NA
RIOK2	finngen_R10_M13_OSTEOPOROSIS	Osteoporosis	RIOK2	Inverse variance weighted	6	0.222263	0.0725275	0.00218013	0.0801087	0.364417	1.2489	1.0834	1.43967	0.243582	0.440511	0	NA
CCL3L1	finngen_R10_M13_OSTEOPOROSIS	Osteoporosis	CCL3L1	Inverse variance weighted	9	-0.047489	0.0235082	0.0433725	-0.0935651	-0.00141295	0.953621	0.910679	0.998588	0.329429	0.455993	0	NA
RTN3	finngen_R10_M13_OSTEOPOROSIS	Osteoporosis	RTN3	Inverse variance weighted	3	-0.327689	0.111097	0.00318216	-0.54544	-0.109939	0.720587	0.579587	0.895889	NA	NA	0.103793	NA
CD164L2	finngen_R10_M13_OSTEOPOROSIS	Osteoporosis	CD164L2	Inverse variance weighted	2	-0.178046	0.0787563	0.0237763	-0.332409	-0.0236839	0.836904	0.717194	0.976594	NA	NA	NA%	NA
PSMA4	finngen_R10_M13_OSTEOPOROSIS	Osteoporosis	PSMA4	Inverse variance weighted	5	0.230072	0.0771542	0.00286394	0.0788499	0.381295	1.25869	1.08204	1.46418	0.535297	0.534659	0	NA
NCEH1	finngen_R10_M13_OSTEOPOROSIS	Osteoporosis	NCEH1	Inverse variance weighted	6	-0.145625	0.0662526	0.0279468	-0.27548	-0.0157703	0.864482	0.759207	0.984353	0.13854	0.422363	0	NA
PRNP	finngen_R10_M13_OSTEOPOROSIS	Osteoporosis	PRNP	Inverse variance weighted	4	0.181902	0.0697033	0.00906309	0.0452838	0.318521	1.1995	1.04632	1.37509	0.990212	0.972312	0	NA
PIGT	finngen_R10_M13_OSTEOPOROSIS	Osteoporosis	PIGT	Inverse variance weighted	5	0.208664	0.0914412	0.0224925	0.0294392	0.387889	1.23203	1.02988	1.47387	0.999174	0.569156	0	NA
KDM5B	finngen_R10_M13_OSTEOPOROSIS	Osteoporosis	KDM5B	Inverse variance weighted	7	-0.157285	0.0761907	0.0389836	-0.306619	-0.00795126	0.854461	0.735931	0.99208	0.974081	0.992448	0	NA
INSIG2	finngen_R10_M13_OSTEOPOROSIS	Osteoporosis	INSIG2	Inverse variance weighted	10	0.190194	0.0897019	0.033982	0.0143779	0.366009	1.20948	1.01448	1.44197	0.228686	0.217781	0.24505	NA
RAD52	finngen_R10_M13_OSTEOPOROSIS	Osteoporosis	RAD52	Inverse variance weighted	3	0.224108	0.110803	0.0431169	0.00693366	0.441283	1.25121	1.00696	1.5547	NA	NA	0.522058	NA
SIGLEC7	finngen_R10_M13_OSTEOPOROSIS	Osteoporosis	SIGLEC7	Inverse variance weighted	8	0.163513	0.0671765	0.0149296	0.0318473	0.295179	1.17764	1.03236	1.34337	0.782667	0.869337	0	NA
SPON2	finngen_R10_M13_OSTEOPOROSIS	Osteoporosis	SPON2	Inverse variance weighted	6	-0.218707	0.0869402	0.0118828	-0.38911	-0.0483045	0.803557	0.67766	0.952844	0.614625	0.342887	0.113403	NA
PDE6B	finngen_R10_M13_OSTEOPOROSIS	Osteoporosis	PDE6B	Wald ratio	1	-0.161905	0.0772219	0.036027	-0.31326	-0.0105503	0.850522	0.73106	0.989505	NA	NA	NA	0.015376
STK24	finngen_R10_M13_OSTEOPOROSIS	Osteoporosis	STK24	Inverse variance weighted	5	0.22893	0.0826512	0.0056085	0.0669337	0.390926	1.25725	1.06922	1.47835	0.559058	0.876655	0	NA
TAS1R3	finngen_R10_M13_OSTEOPOROSIS	Osteoporosis	TAS1R3	Inverse variance weighted	2	0.26864	0.0881259	0.00230094	0.0959128	0.441366	1.30818	1.10066	1.55483	NA	NA	NA%	NA
COL17A1	finngen_R10_M13_OSTEOPOROSIS	Osteoporosis	COL17A1	Wald ratio	1	-0.329974	0.102918	0.00134506	-0.531693	-0.128255	0.718943	0.587609	0.879629	NA	NA	NA	0.010827
VIPR2	finngen_R10_M13_OSTEOPOROSIS	Osteoporosis	VIPR2	Inverse variance weighted	5	0.16751	0.0834859	0.0448092	0.00387717	0.331142	1.18236	1.00388	1.39256	0.116258	0.172964	0.372362	NA
KLHL20	finngen_R10_M13_OSTEOPOROSIS	Osteoporosis	KLHL20	Inverse variance weighted	3	0.232341	0.0984122	0.0182311	0.0394525	0.425228	1.26155	1.04024	1.52994	NA	NA	0	NA
GABRR2	finngen_R10_M13_OSTEOPOROSIS	Osteoporosis	GABRR2	Inverse variance weighted	2	0.35826	0.111136	0.00126579	0.140434	0.576086	1.43084	1.15077	1.77906	NA	NA	NA%	NA
SLC7A5	finngen_R10_M13_OSTEOPOROSIS	Osteoporosis	SLC7A5	Inverse variance weighted	9	0.144404	0.0635279	0.0230212	0.0198895	0.268919	1.15535	1.02009	1.30855	0.772097	0.939644	0	NA
CTLA4	finngen_R10_M13_OSTEOPOROSIS	Osteoporosis	CTLA4	Inverse variance weighted	2	-0.279135	0.119066	0.0190589	-0.512504	-0.045766	0.756438	0.598994	0.955265	NA	NA	NA%	NA
PAPOLA	finngen_R10_M13_OSTEOPOROSIS	Osteoporosis	PAPOLA	Inverse variance weighted	3	-0.154394	0.0726144	0.0334855	-0.296718	-0.0120695	0.856935	0.743254	0.988003	NA	NA	0	NA
TMX2	finngen_R10_M13_OSTEOPOROSIS	Osteoporosis	TMX2	Inverse variance weighted	2	-0.180396	0.0518666	0.000505021	-0.282055	-0.0787377	0.834939	0.754232	0.924282	NA	NA	NA%	NA
TUBB2B	finngen_R10_M13_OSTEOPOROSIS	Osteoporosis	TUBB2B	Inverse variance weighted	2	-0.211491	0.0934855	0.0236795	-0.394723	-0.0282598	0.809376	0.673867	0.972136	NA	NA	NA%	NA
SLC5A3	finngen_R10_M13_OSTEOPOROSIS	Osteoporosis	SLC5A3	Inverse variance weighted	6	-0.182157	0.0925132	0.0489553	-0.363483	-0.000830819	0.833471	0.695251	0.99917	0.901978	0.750303	0	NA
CBX1	finngen_R10_M13_OSTEOPOROSIS	Osteoporosis	CBX1	Inverse variance weighted	3	-0.16332	0.0650631	0.0120671	-0.290844	-0.0357961	0.84932	0.747633	0.964837	NA	NA	0	NA
ZNF385D	finngen_R10_M13_OSTEOPOROSIS	Osteoporosis	ZNF385D	Inverse variance weighted	9	0.155198	0.0730714	0.0336765	0.0119782	0.298418	1.16789	1.01205	1.34773	0.181295	0.753885	0	NA
EMP1	finngen_R10_M13_OSTEOPOROSIS	Osteoporosis	EMP1	Inverse variance weighted	4	0.295355	0.131501	0.0247026	0.0376122	0.553097	1.3436	1.03833	1.73863	0.905647	0.146562	0.441444	NA
CSNK1G2	finngen_R10_M13_OSTEOPOROSIS	Osteoporosis	CSNK1G2	Inverse variance weighted	6	-0.214819	0.0768386	0.00517841	-0.365423	-0.0642157	0.806687	0.693903	0.937803	0.240271	0.485965	0	NA
GJA3	finngen_R10_M13_OSTEOPOROSIS	Osteoporosis	GJA3	Inverse variance weighted	3	-0.302855	0.111177	0.00644834	-0.520762	-0.0849469	0.738707	0.594068	0.918561	NA	NA	0	NA
SETD2	finngen_R10_M13_OSTEOPOROSIS	Osteoporosis	SETD2	Wald ratio	1	0.356578	0.162364	0.02808	0.0383449	0.674812	1.42843	1.03909	1.96366	NA	NA	NA	0.0050863
IL2RA	finngen_R10_M13_OSTEOPOROSIS	Osteoporosis	IL2RA	Inverse variance weighted	7	-0.230503	0.10684	0.0309697	-0.439908	-0.0210967	0.794134	0.644095	0.979124	0.388032	0.505195	0	NA
TLR10	finngen_R10_M13_OSTEOPOROSIS	Osteoporosis	TLR10	Inverse variance weighted	3	-0.272008	0.131246	0.0382182	-0.529249	-0.014766	0.761849	0.589047	0.985342	NA	NA	0	NA
IDI1	finngen_R10_M13_OSTEOPOROSIS	Osteoporosis	IDI1	Inverse variance weighted	3	-0.277402	0.117328	0.0180622	-0.507364	-0.0474402	0.75775	0.60208	0.953667	NA	NA	0	NA
CYP24A1	finngen_R10_M13_OSTEOPOROSIS	Osteoporosis	CYP24A1	Inverse variance weighted	4	0.222271	0.105868	0.035772	0.0147696	0.429772	1.24891	1.01488	1.53691	0.380398	0.287357	0.204312	NA
TNFRSF9	finngen_R10_M13_OSTEOPOROSIS	Osteoporosis	TNFRSF9	Inverse variance weighted	7	0.22075	0.0851924	0.00956449	0.0537725	0.387727	1.24701	1.05524	1.47363	0.767026	0.497313	0	NA
BMP6	finngen_R10_M13_OSTEOPOROSIS	Osteoporosis	BMP6	Inverse variance weighted	3	0.212897	0.0893797	0.0172215	0.0377132	0.388082	1.23726	1.03843	1.47415	NA	NA	0	NA
MYO3B	finngen_R10_M13_OSTEOPOROSIS	Osteoporosis	MYO3B	Inverse variance weighted	6	0.243982	0.0901766	0.00681796	0.0672363	0.420729	1.27632	1.06955	1.52307	0.79557	0.506236	0	NA
CRTAP	finngen_R10_M13_OSTEOPOROSIS	Osteoporosis	CRTAP	Inverse variance weighted	3	0.301788	0.146348	0.0391954	0.0149465	0.588629	1.35227	1.01506	1.80152	NA	NA	0.191481	NA
HMGCR	finngen_R10_M13_OSTEOPOROSIS	Osteoporosis	HMGCR	Inverse variance weighted	2	0.283606	0.131725	0.0313173	0.0254253	0.541787	1.32791	1.02575	1.71908	NA	NA	NA%	NA
EDN1	finngen_R10_M13_OSTEOPOROSIS	Osteoporosis	EDN1	Inverse variance weighted	6	0.200891	0.0894328	0.0246859	0.025603	0.376179	1.22249	1.02593	1.45671	0.636614	0.556705	0	NA
RETN	finngen_R10_M13_OSTEOPOROSIS	Osteoporosis	RETN	Inverse variance weighted	6	-0.207862	0.103922	0.0454819	-0.41155	-0.0041746	0.812319	0.662622	0.995834	0.52943	0.891113	0	NA
IGLV4-69	finngen_R10_M13_OSTEOPOROSIS	Osteoporosis	IGLV4-69	Wald ratio	1	0.118808	0.0565355	0.0355991	0.00799846	0.229618	1.12615	1.00803	1.25812	NA	NA	NA	0.036454
SGMS1	finngen_R10_M13_OSTEOPOROSIS	Osteoporosis	SGMS1	Inverse variance weighted	3	0.592129	0.219695	0.00703399	0.161527	1.02273	1.80783	1.1753	2.78078	NA	NA	0	NA
SIK3	finngen_R10_M13_OSTEOPOROSIS	Osteoporosis	SIK3	Inverse variance weighted	2	0.358715	0.164876	0.0295801	0.0355584	0.681872	1.43149	1.0362	1.97758	NA	NA	NA%	NA
KCNA3	finngen_R10_M13_OSTEOPOROSIS	Osteoporosis	KCNA3	Inverse variance weighted	4	-0.261155	0.113862	0.0218136	-0.484325	-0.0379843	0.770162	0.616113	0.962728	0.345039	0.527028	0	NA
MCOLN1	finngen_R10_M13_OSTEOPOROSIS	Osteoporosis	MCOLN1	Inverse variance weighted	3	-0.304337	0.119575	0.0109228	-0.538703	-0.0699703	0.737612	0.583504	0.932422	NA	NA	0	NA
KCNJ11	finngen_R10_M13_OSTEOPOROSIS	Osteoporosis	KCNJ11	Inverse variance weighted	2	-0.258068	0.0975516	0.00815813	-0.449269	-0.0668671	0.772543	0.638094	0.935319	NA	NA	NA%	NA
GPX2	finngen_R10_M13_OSTEOPOROSIS	Osteoporosis	GPX2	Inverse variance weighted	3	-0.330661	0.128424	0.0100311	-0.582373	-0.0789494	0.718449	0.558571	0.924087	NA	NA	0	NA
FBLN7	finngen_R10_M13_OSTEOPOROSIS	Osteoporosis	FBLN7	Inverse variance weighted	6	0.372575	0.148727	0.0122421	0.0810696	0.664081	1.45147	1.08445	1.9427	0.740414	0.242395	0.255837	NA
IL6ST	finngen_R10_M13_OSTEOPOROSIS	Osteoporosis	IL6ST	Inverse variance weighted	4	0.346533	0.163861	0.0344471	0.0253654	0.667701	1.41416	1.02569	1.94975	0.21369	0.154712	0.428026	NA
CHUK	finngen_R10_M13_OSTEOPOROSIS	Osteoporosis	CHUK	Inverse variance weighted	2	-0.218277	0.110627	0.0484851	-0.435105	-0.0014483	0.803903	0.647196	0.998553	NA	NA	NA%	NA
TNK2	finngen_R10_M13_OSTEOPOROSIS	Osteoporosis	TNK2	Inverse variance weighted	5	0.228952	0.0984897	0.0200921	0.0359117	0.421991	1.25728	1.03656	1.525	0.504568	0.926822	0	NA
FKBP1B	finngen_R10_M13_OSTEOPOROSIS	Osteoporosis	FKBP1B	Wald ratio	1	0.179691	0.082555	0.0295088	0.0178832	0.341499	1.19685	1.01804	1.40705	NA	NA	NA	0.015878
TPCN1	finngen_R10_M13_OSTEOPOROSIS	Osteoporosis	TPCN1	Inverse variance weighted	2	0.337503	0.167846	0.0443477	0.00852476	0.666481	1.40144	1.00856	1.94737	NA	NA	NA%	NA
PDIA3	finngen_R10_M13_OSTEOPOROSIS	Osteoporosis	PDIA3	Wald ratio	1	-0.409577	0.191333	0.0323026	-0.784591	-0.0345636	0.663931	0.456306	0.966027	NA	NA	NA	0.0056762
HIPK3	finngen_R10_M13_OSTEOPOROSIS	Osteoporosis	HIPK3	Inverse variance weighted	3	-0.39873	0.146885	0.0066362	-0.686625	-0.110835	0.671172	0.503272	0.895086	NA	NA	0	NA
RPS6KB1	finngen_R10_M13_OSTEOPOROSIS	Osteoporosis	RPS6KB1	Inverse variance weighted	3	0.303267	0.142151	0.0328904	0.0246516	0.581882	1.35428	1.02496	1.7894	NA	NA	0	NA
CEBPA	finngen_R10_M13_OSTEOPOROSIS	Osteoporosis	CEBPA	Inverse variance weighted	4	0.296177	0.101088	0.00339068	0.0980452	0.494309	1.34471	1.10301	1.63936	0.952185	0.593474	0	NA
LMTK3	finngen_R10_M13_OSTEOPOROSIS	Osteoporosis	LMTK3	Inverse variance weighted	2	0.384369	0.161912	0.0175997	0.0670211	0.701717	1.46869	1.06932	2.01721	NA	NA	NA%	NA
SUFU	finngen_R10_M13_OSTEOPOROSIS	Osteoporosis	SUFU	Inverse variance weighted	2	0.514312	0.15897	0.00121527	0.20273	0.825893	1.67249	1.22474	2.28392	NA	NA	NA%	NA
PRB3	finngen_R10_M13_OSTEOPOROSIS	Osteoporosis	PRB3	Inverse variance weighted	2	-0.371295	0.162019	0.0219248	-0.688853	-0.0537367	0.689841	0.502152	0.947682	NA	NA	NA%	NA
APEX1	finngen_R10_M13_OSTEOPOROSIS	Osteoporosis	APEX1	Inverse variance weighted	5	0.237857	0.094617	0.0119406	0.0524079	0.423306	1.26853	1.05381	1.527	0.988505	0.940821	0	NA
HCP5	finngen_R10_M13_OSTEOPOROSIS	Osteoporosis	HCP5	Inverse variance weighted	7	-0.19953	0.0776304	0.0101622	-0.351686	-0.0473747	0.819115	0.703501	0.95373	0.814327	0.271418	0.207282	NA
PTPN13	finngen_R10_M13_OSTEOPOROSIS	Osteoporosis	PTPN13	Inverse variance weighted	2	-0.374211	0.16785	0.0257851	-0.703197	-0.0452244	0.687832	0.495	0.955783	NA	NA	NA%	NA
APOM	finngen_R10_M13_OSTEOPOROSIS	Osteoporosis	APOM	Wald ratio	1	-0.501221	0.14028	0.000352895	-0.776169	-0.226273	0.60579	0.460165	0.7975	NA	NA	NA	0.0071731
NFKBIL1	finngen_R10_M13_OSTEOPOROSIS	Osteoporosis	NFKBIL1	Inverse variance weighted	2	0.184971	0.0876504	0.0348303	0.0131761	0.356766	1.20318	1.01326	1.4287	NA	NA	NA%	NA
FOXO1	finngen_R10_M13_OSTEOPOROSIS	Osteoporosis	FOXO1	Inverse variance weighted	4	-0.405495	0.137005	0.00307922	-0.674024	-0.136966	0.666647	0.509654	0.872	0.954982	0.829233	0	NA
PTGES3	finngen_R10_M13_OSTEOPOROSIS	Osteoporosis	PTGES3	Wald ratio	1	-0.402515	0.184509	0.0291429	-0.764153	-0.0408777	0.668636	0.465728	0.959946	NA	NA	NA	0.0040218
GLIPR1L1	finngen_R10_M13_OSTEOPOROSIS	Osteoporosis	GLIPR1L1	Wald ratio	1	0.497523	0.193855	0.0102738	0.117568	0.877479	1.64464	1.12476	2.40483	NA	NA	NA	0.0035983
KCNJ12	finngen_R10_M13_OSTEOPOROSIS	Osteoporosis	KCNJ12	Wald ratio	1	-0.37136	0.176062	0.034923	-0.716442	-0.0262774	0.689796	0.488487	0.974065	NA	NA	NA	0.0048097
SMPD1	finngen_R10_M13_OSTEOPOROSIS	Osteoporosis	SMPD1	Inverse variance weighted	2	-0.393802	0.180579	0.0292002	-0.747737	-0.0398671	0.674487	0.473437	0.960917	NA	NA	NA%	NA
ADRM1	finngen_R10_M13_OSTEOPOROSIS	Osteoporosis	ADRM1	Wald ratio	1	0.409846	0.180984	0.0235407	0.0551176	0.764574	1.50659	1.05666	2.14808	NA	NA	NA	0.0031003
CACNA1D	finngen_R10_M13_OSTEOPOROSIS	Osteoporosis	CACNA1D	Inverse variance weighted	2	0.377481	0.18932	0.0461647	0.00641492	0.748548	1.45861	1.00644	2.11393	NA	NA	NA%	NA
C2	finngen_R10_M13_OSTEOPOROSIS	Osteoporosis	C2	Inverse variance weighted	5	0.337084	0.167059	0.0436166	0.0096488	0.66452	1.40086	1.0097	1.94356	0.150412	0.0068427	0.717239	NA
BAZ2A	finngen_R10_M13_OSTEOPOROSIS	Osteoporosis	BAZ2A	Wald ratio	1	-0.775594	0.235064	0.000968561	-1.23632	-0.314869	0.46043	0.290452	0.729885	NA	NA	NA	0.0029838
COL24A1	finngen_R10_M13_OSTEOPOROSIS	Osteoporosis	COL24A1	Inverse variance weighted	4	-0.660348	0.227899	0.0037609	-1.10703	-0.213666	0.516672	0.330539	0.807618	0.40646	0.287485	0.204082	NA
GPC1	finngen_R10_M13_OSTEOPOROSIS	Osteoporosis	GPC1	Inverse variance weighted	3	0.357014	0.140971	0.0113242	0.0807104	0.633318	1.42906	1.08406	1.88385	NA	NA	0	NA
PHKG2	finngen_R10_M13_OSTEOPOROSIS	Osteoporosis	PHKG2	Wald ratio	1	0.437588	0.219419	0.0461189	0.0075268	0.86765	1.54897	1.00756	2.38131	NA	NA	NA	0.0026891
IPO13	finngen_R10_M13_OSTEOPOROSIS	Osteoporosis	IPO13	Inverse variance weighted	2	-0.448959	0.182075	0.013671	-0.805826	-0.0920923	0.638292	0.446719	0.912021	NA	NA	NA%	NA
BTLA	finngen_R10_M13_OSTEOPOROSIS	Osteoporosis	BTLA	Inverse variance weighted	3	-0.380548	0.182639	0.0371955	-0.738521	-0.0225763	0.683486	0.47782	0.977677	NA	NA	0	NA
ITGB1	finngen_R10_M13_OSTEOPOROSIS	Osteoporosis	ITGB1	Inverse variance weighted	2	0.596446	0.196029	0.0023451	0.21223	0.980663	1.81565	1.23643	2.66622	NA	NA	NA%	NA
PPCDC	finngen_R10_M13_OSTEOPOROSIS	Osteoporosis	PPCDC	Inverse variance weighted	2	-0.549677	0.197124	0.00529559	-0.936041	-0.163314	0.577136	0.392178	0.849325	NA	NA	NA%	NA
ANGPT2	finngen_R10_M13_OSTEOPOROSIS	Osteoporosis	ANGPT2	Inverse variance weighted	3	0.36535	0.160841	0.0231166	0.0501023	0.680598	1.44102	1.05138	1.97506	NA	NA	0	NA
SENP2	finngen_R10_M13_OSTEOPOROSIS	Osteoporosis	SENP2	Wald ratio	1	-0.687242	0.25359	0.00672729	-1.18428	-0.190205	0.502961	0.305967	0.826789	NA	NA	NA	0.0021979
PLA2G2C	finngen_R10_M13_OSTEOPOROSIS	Osteoporosis	PLA2G2C	Inverse variance weighted	3	-0.399878	0.188435	0.0338291	-0.76921	-0.0305458	0.670402	0.463379	0.969916	NA	NA	0	NA
OMG	finngen_R10_M13_OSTEOPOROSIS	Osteoporosis	OMG	Inverse variance weighted	3	0.394637	0.194158	0.0420971	0.0140879	0.775187	1.48385	1.01419	2.171	NA	NA	0	NA
NAGS	finngen_R10_M13_OSTEOPOROSIS	Osteoporosis	NAGS	Wald ratio	1	0.682766	0.248443	0.00599268	0.195818	1.16971	1.97935	1.21631	3.22107	NA	NA	NA	0.0019841
IGKV3D-15	finngen_R10_M13_OSTEOPOROSIS	Osteoporosis	IGKV3D-15	Wald ratio	1	0.241926	0.119953	0.0437119	0.00681845	0.477033	1.2737	1.00684	1.61129	NA	NA	NA	0.01512
STAT1	finngen_R10_M13_OSTEOPOROSIS	Osteoporosis	STAT1	Inverse variance weighted	3	-0.503525	0.197962	0.0109735	-0.891531	-0.115519	0.604396	0.410027	0.890904	NA	NA	0	NA
PSIP1	finngen_R10_M13_OSTEOPOROSIS	Osteoporosis	PSIP1	Wald ratio	1	-0.682802	0.313072	0.0291854	-1.29642	-0.0691805	0.505199	0.273508	0.933158	NA	NA	NA	0.0017002
TUBA4A	finngen_R10_M13_OSTEOPOROSIS	Osteoporosis	TUBA4A	Wald ratio	1	1.08264	0.369457	0.00338569	0.358507	1.80678	2.95247	1.43119	6.0908	NA	NA	NA	0.0017854
MAPK11	finngen_R10_M13_OSTEOPOROSIS	Osteoporosis	MAPK11	Inverse variance weighted	2	-0.376936	0.187124	0.0439719	-0.743699	-0.0101718	0.68596	0.475352	0.98988	NA	NA	NA%	NA
BCL2L2	finngen_R10_M13_OSTEOPOROSIS	Osteoporosis	BCL2L2	Inverse variance weighted	2	-0.520134	0.262735	0.0477385	-1.0351	-0.00517299	0.594441	0.355193	0.99484	NA	NA	NA%	NA
TGFB2	finngen_R10_M13_OSTEOPOROSIS	Osteoporosis	TGFB2	Wald ratio	1	0.667869	0.281146	0.0175242	0.116822	1.21892	1.95008	1.12392	3.38352	NA	NA	NA	0.0015433
TTN	finngen_R10_M13_OSTEOPOROSIS	Osteoporosis	TTN	Inverse variance weighted	2	0.597488	0.232717	0.0102452	0.141362	1.05361	1.81755	1.15184	2.868	NA	NA	NA%	NA
PPP1R13L	finngen_R10_M13_OSTEOPOROSIS	Osteoporosis	PPP1R13L	Inverse variance weighted	3	0.316001	0.112285	0.00488869	0.0959226	0.53608	1.37163	1.10067	1.70929	NA	NA	0	NA
ADRA2A	finngen_R10_M13_OSTEOPOROSIS	Osteoporosis	ADRA2A	Wald ratio	1	-0.686861	0.32428	0.0341656	-1.32245	-0.0512723	0.503153	0.266482	0.95002	NA	NA	NA	0.0012524
ATXN1L	finngen_R10_M13_OSTEOPOROSIS	Osteoporosis	ATXN1L	Wald ratio	1	0.890889	0.304211	0.00340574	0.294636	1.48714	2.4373	1.34264	4.42443	NA	NA	NA	0.0014071
CRTC1	finngen_R10_M13_OSTEOPOROSIS	Osteoporosis	CRTC1	Inverse variance weighted	3	0.637698	0.295396	0.0308664	0.0587221	1.21667	1.89212	1.06048	3.37594	NA	NA	0.443949	NA
CXCR5	finngen_R10_M13_OSTEOPOROSIS	Osteoporosis	CXCR5	Inverse variance weighted	2	0.665067	0.242238	0.00604176	0.19028	1.13985	1.94462	1.20959	3.12631	NA	NA	NA%	NA
PTPRG	finngen_R10_M13_OSTEOPOROSIS	Osteoporosis	PTPRG	Inverse variance weighted	2	-0.352345	0.167275	0.0351713	-0.680204	-0.0244857	0.703038	0.506514	0.975812	NA	NA	NA%	NA
FEN1	finngen_R10_M13_OSTEOPOROSIS	Osteoporosis	FEN1	Wald ratio	1	0.939386	0.44368	0.0342376	0.0697743	1.809	2.55841	1.07227	6.10433	NA	NA	NA	0.00089555
NDUFB3	finngen_R10_M13_OSTEOPOROSIS	Osteoporosis	NDUFB3	Inverse variance weighted	3	-0.371281	0.177656	0.0366278	-0.719486	-0.0230755	0.68985	0.487003	0.977189	NA	NA	0.201225	NA
EIF4EBP1	finngen_R10_M13_OSTEOPOROSIS	Osteoporosis	EIF4EBP1	Wald ratio	1	-0.767162	0.342319	0.0250211	-1.43811	-0.0962176	0.464329	0.237377	0.908266	NA	NA	NA	0.0010265
ATP2B1	finngen_R10_M13_OSTEOPOROSIS	Osteoporosis	ATP2B1	Wald ratio	1	-0.848666	0.351091	0.0156393	-1.5368	-0.160528	0.427985	0.215067	0.851694	NA	NA	NA	0.00088056
CYP3A5	finngen_R10_M13_OSTEOPOROSIS	Osteoporosis	CYP3A5	Inverse variance weighted	2	0.570163	0.166661	0.000623707	0.243507	0.896819	1.76856	1.27572	2.45179	NA	NA	NA%	NA
FKBP10	finngen_R10_M13_OSTEOPOROSIS	Osteoporosis	FKBP10	Wald ratio	1	0.8913	0.352695	0.0115005	0.200017	1.58258	2.4383	1.22142	4.86751	NA	NA	NA	0.0029973
SCUBE1	finngen_R10_M13_OSTEOPOROSIS	Osteoporosis	SCUBE1	Wald ratio	1	0.966921	0.333904	0.00378186	0.312469	1.62137	2.62984	1.3668	5.06003	NA	NA	NA	0.0010036
XPA	finngen_R10_M13_OSTEOPOROSIS	Osteoporosis	XPA	Wald ratio	1	0.852979	0.393137	0.0300316	0.0824305	1.62353	2.34663	1.08592	5.07094	NA	NA	NA	0.00081669
HSPA1A	finngen_R10_M13_OSTEOPOROSIS	Osteoporosis	HSPA1A	Wald ratio	1	0.541821	0.223978	0.01556	0.102823	0.980819	1.71913	1.1083	2.66664	NA	NA	NA	0.0026285
PLCE1	finngen_R10_M13_OSTEOPOROSIS	Osteoporosis	PLCE1	Wald ratio	1	1.01574	0.462536	0.0280902	0.10917	1.92231	2.76141	1.11535	6.83675	NA	NA	NA	0.00072867
NPFF	finngen_R10_M13_OSTEOPOROSIS	Osteoporosis	NPFF	Wald ratio	1	-1.23009	0.441396	0.00532295	-2.09522	-0.364951	0.292267	0.123043	0.694231	NA	NA	NA	0.00068376
CYP20A1	finngen_R10_M13_OSTEOPOROSIS	Osteoporosis	CYP20A1	Wald ratio	1	-1.53341	0.597243	0.0102439	-2.70401	-0.362816	0.215798	0.0669365	0.695714	NA	NA	NA	0.00083462
GPR88	finngen_R10_M13_OSTEOPOROSIS	Osteoporosis	GPR88	Wald ratio	1	0.96308	0.458911	0.0358503	0.0636146	1.86255	2.61975	1.06568	6.44011	NA	NA	NA	0.00062616

## Sheet: Sheet4
Positive_MR_res4:finngen_R10_M13_SPINSTENOSIS
id.exposure	id.outcome	outcome	exposure	method	nsnp	b	se	pval	lo_ci	up_ci	or	or_lci95	or_uci95	egger_pleiotropy_pavlue	heterogeneity_test_pavlue	I_square	PVE
LGALS2	finngen_R10_M13_SPINSTENOSIS	Spinal stenosis	LGALS2	Inverse variance weighted	23	0.0302784	0.014488	0.0366274	0.0018819	0.058675	1.03074	1.00188	1.06043	0.600944	0.167453	0.221317	NA
RNASET2	finngen_R10_M13_SPINSTENOSIS	Spinal stenosis	RNASET2	Inverse variance weighted	22	-0.0431021	0.0152533	0.00471702	-0.0729986	-0.0132056	0.957814	0.929602	0.986881	0.797731	0.242846	0.163357	NA
QDPR	finngen_R10_M13_SPINSTENOSIS	Spinal stenosis	QDPR	Inverse variance weighted	26	0.031211	0.0156519	0.0461437	0.000533363	0.0618887	1.0317	1.00053	1.06384	0.345116	0.956405	0	NA
FCRL3	finngen_R10_M13_SPINSTENOSIS	Spinal stenosis	FCRL3	Inverse variance weighted	24	-0.0507886	0.0168607	0.00259324	-0.0838357	-0.0177416	0.95048	0.919582	0.982415	0.0988437	0.403505	0.0418853	NA
UBE2D1	finngen_R10_M13_SPINSTENOSIS	Spinal stenosis	UBE2D1	Inverse variance weighted	22	-0.0329083	0.014159	0.0201147	-0.0606599	-0.00515672	0.967627	0.941143	0.994857	0.303699	0.631507	0	NA
XYLT1	finngen_R10_M13_SPINSTENOSIS	Spinal stenosis	XYLT1	Inverse variance weighted	27	-0.0505185	0.0204514	0.0135046	-0.0906032	-0.0104338	0.950736	0.91338	0.98962	0.00598914	0.166792	0.208281	NA
AKR1C2	finngen_R10_M13_SPINSTENOSIS	Spinal stenosis	AKR1C2	Inverse variance weighted	16	-0.071217	0.0192576	0.000217197	-0.108962	-0.0334721	0.93126	0.896765	0.967082	0.852068	0.81671	0	NA
LAMC1	finngen_R10_M13_SPINSTENOSIS	Spinal stenosis	LAMC1	Inverse variance weighted	22	0.0464357	0.0206784	0.024729	0.00590598	0.0869655	1.04753	1.00592	1.09086	0.767194	0.11625	0.273535	NA
SELL	finngen_R10_M13_SPINSTENOSIS	Spinal stenosis	SELL	Inverse variance weighted	22	0.0435809	0.0153595	0.00454847	0.0134762	0.0736856	1.04454	1.01357	1.07647	0.851445	0.894989	0	NA
F2RL1	finngen_R10_M13_SPINSTENOSIS	Spinal stenosis	F2RL1	Inverse variance weighted	22	0.0557971	0.0190171	0.00334568	0.0185236	0.0930706	1.05738	1.0187	1.09754	0.114102	0.0342548	0.386465	NA
AOAH	finngen_R10_M13_SPINSTENOSIS	Spinal stenosis	AOAH	Inverse variance weighted	24	0.0401719	0.0166849	0.0160545	0.00746942	0.0728744	1.04099	1.0075	1.0756	0.887006	0.770462	0	NA
HLA-DQB1	finngen_R10_M13_SPINSTENOSIS	Spinal stenosis	HLA-DQB1	Inverse variance weighted	15	-0.0990442	0.0325496	0.00234336	-0.162841	-0.0352469	0.905703	0.849726	0.965367	0.937686	4.17631e-05	0.688454	NA
HLA-DQA1	finngen_R10_M13_SPINSTENOSIS	Spinal stenosis	HLA-DQA1	Inverse variance weighted	16	-0.0522748	0.0225905	0.0206667	-0.0965521	-0.00799747	0.949068	0.907963	0.992034	0.686157	5.44653e-05	0.673446	NA
DHRS9	finngen_R10_M13_SPINSTENOSIS	Spinal stenosis	DHRS9	Inverse variance weighted	14	-0.0575018	0.0237921	0.0156557	-0.104134	-0.0108693	0.94412	0.901104	0.98919	0.924868	0.389183	0.056922	NA
NCSTN	finngen_R10_M13_SPINSTENOSIS	Spinal stenosis	NCSTN	Inverse variance weighted	21	-0.0567867	0.0180073	0.00161302	-0.0920809	-0.0214924	0.944796	0.912031	0.978737	0.438382	0.504599	0	NA
C9orf72	finngen_R10_M13_SPINSTENOSIS	Spinal stenosis	C9orf72	Inverse variance weighted	15	0.0631651	0.0246461	0.0103805	0.0148588	0.111471	1.0652	1.01497	1.11792	0.188878	0.109071	0.324271	NA
CYP4V2	finngen_R10_M13_SPINSTENOSIS	Spinal stenosis	CYP4V2	Inverse variance weighted	24	-0.0493976	0.01856	0.00777924	-0.0857753	-0.0130199	0.951803	0.9178	0.987064	0.945301	0.329395	0.094918	NA
KCNJ15	finngen_R10_M13_SPINSTENOSIS	Spinal stenosis	KCNJ15	Inverse variance weighted	13	0.0459315	0.0225119	0.0413182	0.00180821	0.0900549	1.047	1.00181	1.09423	0.209959	0.71428	0	NA
KLKB1	finngen_R10_M13_SPINSTENOSIS	Spinal stenosis	KLKB1	Inverse variance weighted	20	-0.047098	0.0207488	0.0232126	-0.0877656	-0.00643042	0.953994	0.915976	0.99359	0.51213	0.61611	0	NA
SLC7A8	finngen_R10_M13_SPINSTENOSIS	Spinal stenosis	SLC7A8	Inverse variance weighted	16	-0.0362356	0.018024	0.0443874	-0.0715626	-0.00090866	0.964413	0.930938	0.999092	0.364638	0.369925	0.0731627	NA
BST1	finngen_R10_M13_SPINSTENOSIS	Spinal stenosis	BST1	Inverse variance weighted	21	0.0655702	0.0218594	0.00270303	0.0227258	0.108415	1.06777	1.02299	1.11451	0.106372	0.394708	0.0494859	NA
OLFM4	finngen_R10_M13_SPINSTENOSIS	Spinal stenosis	OLFM4	Inverse variance weighted	17	-0.0514468	0.0181968	0.00469498	-0.0871124	-0.0157811	0.949854	0.916574	0.984343	0.25414	0.44815	0.00429926	NA
GFPT1	finngen_R10_M13_SPINSTENOSIS	Spinal stenosis	GFPT1	Inverse variance weighted	21	0.169013	0.0230557	2.29051e-13	0.123824	0.214202	1.18414	1.13182	1.23887	0.689829	0.221234	0.183673	NA
MBNL1	finngen_R10_M13_SPINSTENOSIS	Spinal stenosis	MBNL1	Inverse variance weighted	16	0.0814645	0.0413004	0.0485538	0.000515821	0.162413	1.08487	1.00052	1.17635	0.818358	0.00031931	0.634185	NA
MAP3K11	finngen_R10_M13_SPINSTENOSIS	Spinal stenosis	MAP3K11	Inverse variance weighted	18	0.0986896	0.0239078	3.66047e-05	0.0518304	0.145549	1.10372	1.0532	1.15667	0.567745	0.704648	0	NA
LGALS8	finngen_R10_M13_SPINSTENOSIS	Spinal stenosis	LGALS8	Inverse variance weighted	7	0.0795729	0.0290567	0.00617139	0.0226216	0.136524	1.08282	1.02288	1.14628	0.248926	0.805382	0	NA
PRMT5	finngen_R10_M13_SPINSTENOSIS	Spinal stenosis	PRMT5	Inverse variance weighted	9	-0.0669909	0.0251047	0.00761995	-0.116196	-0.0177857	0.935204	0.890301	0.982372	0.398067	0.96027	0	NA
FNTB	finngen_R10_M13_SPINSTENOSIS	Spinal stenosis	FNTB	Inverse variance weighted	16	-0.0662802	0.0239467	0.0056433	-0.113216	-0.0193446	0.935869	0.892958	0.980841	0.167506	0.533916	0	NA
CYP2S1	finngen_R10_M13_SPINSTENOSIS	Spinal stenosis	CYP2S1	Inverse variance weighted	16	0.0557683	0.0190865	0.00347942	0.0183587	0.0931779	1.05735	1.01853	1.09766	0.525036	0.423118	0.0258731	NA
PRR4	finngen_R10_M13_SPINSTENOSIS	Spinal stenosis	PRR4	Inverse variance weighted	15	-0.0428219	0.0208398	0.0398973	-0.0836679	-0.00197584	0.958082	0.919737	0.998026	0.910031	0.978263	0	NA
TRIB3	finngen_R10_M13_SPINSTENOSIS	Spinal stenosis	TRIB3	Inverse variance weighted	22	-0.0399676	0.0198184	0.0437272	-0.0788116	-0.00112362	0.960821	0.924214	0.998877	0.869039	0.404557	0.0416505	NA
NELL2	finngen_R10_M13_SPINSTENOSIS	Spinal stenosis	NELL2	Inverse variance weighted	11	-0.0486397	0.0219517	0.0267082	-0.0916651	-0.00561429	0.952524	0.912411	0.994401	0.0383369	0.357026	0.0914304	NA
PRKAB1	finngen_R10_M13_SPINSTENOSIS	Spinal stenosis	PRKAB1	Inverse variance weighted	15	-0.0470907	0.0174815	0.00706556	-0.0813544	-0.0128269	0.954001	0.921867	0.987255	0.495423	0.508825	0	NA
PIK3C2A	finngen_R10_M13_SPINSTENOSIS	Spinal stenosis	PIK3C2A	Inverse variance weighted	18	0.0918236	0.0205547	7.92235e-06	0.0515363	0.132111	1.09617	1.05289	1.14123	0.713479	0.633874	0	NA
KHK	finngen_R10_M13_SPINSTENOSIS	Spinal stenosis	KHK	Inverse variance weighted	25	-0.0781008	0.0251441	0.00189556	-0.127383	-0.0288183	0.924871	0.880396	0.971593	0.539593	0.115769	0.260846	NA
OVGP1	finngen_R10_M13_SPINSTENOSIS	Spinal stenosis	OVGP1	Inverse variance weighted	15	-0.0623778	0.0242521	0.0101096	-0.109912	-0.0148437	0.939528	0.895913	0.985266	0.165545	0.834382	0	NA
MTRF1L	finngen_R10_M13_SPINSTENOSIS	Spinal stenosis	MTRF1L	Inverse variance weighted	13	-0.0577508	0.0250867	0.0213323	-0.106921	-0.00858092	0.943885	0.898597	0.991456	0.861397	0.0301294	0.472008	NA
UCP2	finngen_R10_M13_SPINSTENOSIS	Spinal stenosis	UCP2	Inverse variance weighted	22	0.0491602	0.0217693	0.023931	0.00649237	0.0918281	1.05039	1.00651	1.09618	0.227289	0.0729647	0.323493	NA
MEG3	finngen_R10_M13_SPINSTENOSIS	Spinal stenosis	MEG3	Inverse variance weighted	12	-0.158212	0.0371765	2.08394e-05	-0.231078	-0.0853461	0.853669	0.793678	0.918194	0.16359	0.966165	0	NA
PLIN2	finngen_R10_M13_SPINSTENOSIS	Spinal stenosis	PLIN2	Inverse variance weighted	14	-0.0624373	0.0200763	0.00187087	-0.101787	-0.0230878	0.939472	0.903222	0.977177	0.0988448	0.446724	0.00108302	NA
FGFR2	finngen_R10_M13_SPINSTENOSIS	Spinal stenosis	FGFR2	Inverse variance weighted	13	0.0556987	0.0267455	0.037293	0.00327745	0.10812	1.05728	1.00328	1.11418	0.496204	0.501036	0	NA
TRIM24	finngen_R10_M13_SPINSTENOSIS	Spinal stenosis	TRIM24	Inverse variance weighted	18	0.0953695	0.0273306	0.000483975	0.0418015	0.148938	1.10007	1.04269	1.1606	0.32674	0.125442	0.285214	NA
IGLV4-60	finngen_R10_M13_SPINSTENOSIS	Spinal stenosis	IGLV4-60	Inverse variance weighted	13	-0.0351149	0.0127833	0.00601568	-0.0601702	-0.0100595	0.965494	0.941604	0.989991	0.449597	0.254359	0.187442	NA
ALOX15	finngen_R10_M13_SPINSTENOSIS	Spinal stenosis	ALOX15	Inverse variance weighted	8	-0.0641804	0.028641	0.0250351	-0.120317	-0.00804412	0.937836	0.88664	0.991988	0.355385	0.393117	0.0479509	NA
TRPM6	finngen_R10_M13_SPINSTENOSIS	Spinal stenosis	TRPM6	Inverse variance weighted	15	0.0603372	0.0265121	0.022856	0.00837342	0.112301	1.06219	1.00841	1.11885	0.224638	0.935173	0	NA
XBP1	finngen_R10_M13_SPINSTENOSIS	Spinal stenosis	XBP1	Inverse variance weighted	17	-0.0699676	0.0270151	0.00959917	-0.122917	-0.017018	0.932424	0.884337	0.983126	0.0120595	0.043805	0.4029	NA
GPR160	finngen_R10_M13_SPINSTENOSIS	Spinal stenosis	GPR160	Inverse variance weighted	12	-0.0424132	0.0166376	0.0107961	-0.0750229	-0.0098034	0.958474	0.927722	0.990244	0.277619	0.58439	0	NA
FLCN	finngen_R10_M13_SPINSTENOSIS	Spinal stenosis	FLCN	Inverse variance weighted	12	-0.0846798	0.0364097	0.0200321	-0.156043	-0.0133167	0.918806	0.855522	0.986772	0.833897	0.113683	0.345552	NA
TPP2	finngen_R10_M13_SPINSTENOSIS	Spinal stenosis	TPP2	Inverse variance weighted	14	-0.0559412	0.0262975	0.0333998	-0.107484	-0.00439809	0.945595	0.898091	0.995612	0.102642	0.331347	0.111109	NA
ADORA2B	finngen_R10_M13_SPINSTENOSIS	Spinal stenosis	ADORA2B	Inverse variance weighted	11	-0.0878513	0.0287586	0.00225225	-0.144218	-0.0314844	0.915897	0.865699	0.969006	0.619406	0.139952	0.323815	NA
TCF19	finngen_R10_M13_SPINSTENOSIS	Spinal stenosis	TCF19	Inverse variance weighted	8	-0.116802	0.0144752	7.08457e-16	-0.145173	-0.0884301	0.889762	0.864873	0.915367	0.702459	0.437589	0	NA
CD200R1	finngen_R10_M13_SPINSTENOSIS	Spinal stenosis	CD200R1	Inverse variance weighted	15	0.0749581	0.028357	0.00820858	0.0193783	0.130538	1.07784	1.01957	1.13944	0.526728	0.383006	0.0622453	NA
TM2D1	finngen_R10_M13_SPINSTENOSIS	Spinal stenosis	TM2D1	Inverse variance weighted	11	-0.0839666	0.0271946	0.0020177	-0.137268	-0.0306651	0.919462	0.871737	0.9698	0.419418	0.478396	0	NA
TIMP2	finngen_R10_M13_SPINSTENOSIS	Spinal stenosis	TIMP2	Inverse variance weighted	12	0.0563654	0.0270467	0.0371598	0.0033539	0.109377	1.05798	1.00336	1.11558	0.794416	0.819182	0	NA
BTN3A1	finngen_R10_M13_SPINSTENOSIS	Spinal stenosis	BTN3A1	Inverse variance weighted	15	-0.0686956	0.0290732	0.018135	-0.125679	-0.0117121	0.933611	0.881898	0.988356	0.662192	0.0517944	0.405687	NA
TPP1	finngen_R10_M13_SPINSTENOSIS	Spinal stenosis	TPP1	Inverse variance weighted	12	0.0650002	0.0286311	0.0231916	0.0088832	0.121117	1.06716	1.00892	1.12876	0.417999	0.331867	0.115382	NA
IL12RB2	finngen_R10_M13_SPINSTENOSIS	Spinal stenosis	IL12RB2	Inverse variance weighted	12	0.0628486	0.031987	0.0494352	0.000154146	0.125543	1.06487	1.00015	1.13376	0.598291	0.534563	0	NA
MINK1	finngen_R10_M13_SPINSTENOSIS	Spinal stenosis	MINK1	Inverse variance weighted	15	0.0765481	0.0278749	0.0060302	0.0219134	0.131183	1.07955	1.02216	1.14018	0.0911306	0.171521	0.256532	NA
TNFRSF14	finngen_R10_M13_SPINSTENOSIS	Spinal stenosis	TNFRSF14	Inverse variance weighted	7	0.068291	0.0249665	0.00623226	0.0193566	0.117225	1.07068	1.01955	1.12437	0.542335	0.441993	0	NA
PSMB9	finngen_R10_M13_SPINSTENOSIS	Spinal stenosis	PSMB9	Inverse variance weighted	10	0.0474797	0.0238308	0.0463308	0.000771327	0.0941881	1.04862	1.00077	1.09877	0.422393	0.148093	0.325001	NA
KDM5A	finngen_R10_M13_SPINSTENOSIS	Spinal stenosis	KDM5A	Inverse variance weighted	13	-0.0626117	0.0262756	0.0171776	-0.114112	-0.0111115	0.939308	0.892158	0.98895	0.548889	0.548743	0	NA
GRK4	finngen_R10_M13_SPINSTENOSIS	Spinal stenosis	GRK4	Inverse variance weighted	11	0.0511902	0.0251797	0.0420529	0.00183803	0.100542	1.05252	1.00184	1.10577	0.828542	0.699698	0	NA
CCDC3	finngen_R10_M13_SPINSTENOSIS	Spinal stenosis	CCDC3	Inverse variance weighted	10	0.0772121	0.0246542	0.00173735	0.0288899	0.125534	1.08027	1.02931	1.13375	0.799751	0.861675	0	NA
RGS17	finngen_R10_M13_SPINSTENOSIS	Spinal stenosis	RGS17	Inverse variance weighted	9	0.074088	0.0374257	0.0477484	0.000733585	0.147442	1.0769	1.00073	1.15887	0.383673	0.109683	0.387607	NA
RPS6KA2	finngen_R10_M13_SPINSTENOSIS	Spinal stenosis	RPS6KA2	Inverse variance weighted	15	-0.0575335	0.0284	0.0427825	-0.113198	-0.00186949	0.94409	0.892974	0.998132	0.232667	0.273469	0.160818	NA
HLA-B	finngen_R10_M13_SPINSTENOSIS	Spinal stenosis	HLA-B	Inverse variance weighted	12	-0.0639432	0.0275271	0.0201835	-0.117896	-0.00999011	0.938058	0.888788	0.99006	0.137649	0.0303103	0.483779	NA
GCH1	finngen_R10_M13_SPINSTENOSIS	Spinal stenosis	GCH1	Inverse variance weighted	13	-0.0516458	0.0249153	0.0381859	-0.10048	-0.00281179	0.949665	0.904403	0.997192	0.19083	0.526372	0	NA
CYP1B1	finngen_R10_M13_SPINSTENOSIS	Spinal stenosis	CYP1B1	Inverse variance weighted	17	0.0628617	0.0297126	0.0343739	0.00462499	0.121098	1.06488	1.00464	1.12874	0.300081	0.0106409	0.496732	NA
SCAP	finngen_R10_M13_SPINSTENOSIS	Spinal stenosis	SCAP	Inverse variance weighted	14	-0.0803207	0.0288035	0.00529402	-0.136776	-0.0238659	0.92282	0.872166	0.976417	0.0946439	0.185732	0.248774	NA
WFIKKN1	finngen_R10_M13_SPINSTENOSIS	Spinal stenosis	WFIKKN1	Inverse variance weighted	5	-0.061275	0.0278123	0.0275835	-0.115787	-0.00676283	0.940565	0.890665	0.99326	0.745045	0.742026	0	NA
ERN1	finngen_R10_M13_SPINSTENOSIS	Spinal stenosis	ERN1	Inverse variance weighted	11	-0.0590271	0.0300901	0.0497999	-0.118004	-5.05137e-05	0.942681	0.888693	0.999949	0.639681	0.438229	0.00257786	NA
ITLN1	finngen_R10_M13_SPINSTENOSIS	Spinal stenosis	ITLN1	Inverse variance weighted	9	-0.0456888	0.0231556	0.0484822	-0.0910739	-0.000303731	0.955339	0.91295	0.999696	0.257498	0.696248	0	NA
CDC42	finngen_R10_M13_SPINSTENOSIS	Spinal stenosis	CDC42	Inverse variance weighted	19	0.0948931	0.0266954	0.000378469	0.0425701	0.147216	1.09954	1.04349	1.1586	0.781036	0.119092	0.286155	NA
VCP	finngen_R10_M13_SPINSTENOSIS	Spinal stenosis	VCP	Inverse variance weighted	8	-0.081062	0.0327919	0.0134354	-0.145334	-0.0167899	0.922136	0.864733	0.98335	0.593168	0.37921	0.0660549	NA
GSTZ1	finngen_R10_M13_SPINSTENOSIS	Spinal stenosis	GSTZ1	Inverse variance weighted	17	-0.0587272	0.0297533	0.0484043	-0.117044	-0.000410647	0.942964	0.889546	0.999589	0.493703	0.290063	0.13969	NA
ITGA2	finngen_R10_M13_SPINSTENOSIS	Spinal stenosis	ITGA2	Inverse variance weighted	9	0.0882717	0.0425273	0.0379267	0.00491813	0.171625	1.09228	1.00493	1.18723	0.466094	0.0657486	0.454913	NA
CD14	finngen_R10_M13_SPINSTENOSIS	Spinal stenosis	CD14	Inverse variance weighted	15	0.0594917	0.0301187	0.0482412	0.000458942	0.118524	1.0613	1.00046	1.12583	0.414836	0.215446	0.214043	NA
TOB1	finngen_R10_M13_SPINSTENOSIS	Spinal stenosis	TOB1	Inverse variance weighted	14	0.0660067	0.0334357	0.0483662	0.00047267	0.131541	1.06823	1.00047	1.14058	0.527053	0.0584955	0.403743	NA
IPP	finngen_R10_M13_SPINSTENOSIS	Spinal stenosis	IPP	Inverse variance weighted	12	0.0595651	0.0267011	0.0256938	0.00723089	0.111899	1.06137	1.00726	1.1184	0.871645	0.825196	0	NA
NUCB2	finngen_R10_M13_SPINSTENOSIS	Spinal stenosis	NUCB2	Inverse variance weighted	7	0.0644551	0.0222847	0.00382375	0.0207771	0.108133	1.06658	1.02099	1.1142	0.561955	0.623798	0	NA
LMNA	finngen_R10_M13_SPINSTENOSIS	Spinal stenosis	LMNA	Inverse variance weighted	5	0.102228	0.0480026	0.033201	0.00814335	0.196314	1.10764	1.00818	1.21691	0.540227	0.260802	0.240829	NA
LYG1	finngen_R10_M13_SPINSTENOSIS	Spinal stenosis	LYG1	Inverse variance weighted	8	0.0586816	0.0221819	0.0081578	0.015205	0.102158	1.06044	1.01532	1.10756	0.803118	0.900193	0	NA
SERPINC1	finngen_R10_M13_SPINSTENOSIS	Spinal stenosis	SERPINC1	Inverse variance weighted	5	0.149895	0.0681855	0.0279246	0.0162516	0.283539	1.16171	1.01638	1.32782	0.818505	0.0117822	0.689888	NA
TIGIT	finngen_R10_M13_SPINSTENOSIS	Spinal stenosis	TIGIT	Inverse variance weighted	8	-0.0878916	0.0342079	0.0101893	-0.154939	-0.0208441	0.91586	0.856467	0.979372	0.337645	0.797156	0	NA
CPT1A	finngen_R10_M13_SPINSTENOSIS	Spinal stenosis	CPT1A	Inverse variance weighted	8	0.0944808	0.0420912	0.0247892	0.0119822	0.17698	1.09909	1.01205	1.19361	0.24909	0.724494	0	NA
TUBA1C	finngen_R10_M13_SPINSTENOSIS	Spinal stenosis	TUBA1C	Inverse variance weighted	8	-0.0671986	0.0341443	0.0490592	-0.134121	-0.000275788	0.93501	0.874484	0.999724	0.104671	0.130628	0.374327	NA
EPHB1	finngen_R10_M13_SPINSTENOSIS	Spinal stenosis	EPHB1	Inverse variance weighted	12	-0.0864605	0.0345939	0.012444	-0.154265	-0.0186564	0.917172	0.857045	0.981517	0.0563904	0.320893	0.126363	NA
TGFBR2	finngen_R10_M13_SPINSTENOSIS	Spinal stenosis	TGFBR2	Inverse variance weighted	8	0.119462	0.0441921	0.00686641	0.032846	0.206079	1.12689	1.03339	1.22885	0.428446	0.174135	0.317961	NA
FARP2	finngen_R10_M13_SPINSTENOSIS	Spinal stenosis	FARP2	Inverse variance weighted	10	-0.0969471	0.0370189	0.00882261	-0.169504	-0.02439	0.907604	0.844083	0.975905	0.196827	0.204839	0.259421	NA
TRPC3	finngen_R10_M13_SPINSTENOSIS	Spinal stenosis	TRPC3	Inverse variance weighted	5	0.0796642	0.0391228	0.0417243	0.00298348	0.156345	1.08292	1.00299	1.16923	0.87982	0.375585	0.0547026	NA
GPR65	finngen_R10_M13_SPINSTENOSIS	Spinal stenosis	GPR65	Inverse variance weighted	12	0.0743055	0.0344756	0.0311377	0.0067334	0.141878	1.07714	1.00676	1.15244	0.828178	0.71057	0	NA
APEH	finngen_R10_M13_SPINSTENOSIS	Spinal stenosis	APEH	Inverse variance weighted	9	-0.148461	0.0293128	4.09028e-07	-0.205914	-0.0910075	0.862034	0.813903	0.913011	0.0863777	0.50075	0	NA
SLC25A1	finngen_R10_M13_SPINSTENOSIS	Spinal stenosis	SLC25A1	Inverse variance weighted	11	-0.0626883	0.0291925	0.0317605	-0.119906	-0.005471	0.939236	0.887004	0.994544	0.715976	0.978662	0	NA
CEP68	finngen_R10_M13_SPINSTENOSIS	Spinal stenosis	CEP68	Inverse variance weighted	7	0.109416	0.0339994	0.00129004	0.0427775	0.176055	1.11563	1.04371	1.1925	0.415302	0.785857	0	NA
PDE8B	finngen_R10_M13_SPINSTENOSIS	Spinal stenosis	PDE8B	Inverse variance weighted	7	-0.121659	0.035983	0.00072218	-0.192186	-0.0511325	0.88545	0.825153	0.950153	0.656956	0.455391	0	NA
FCAR	finngen_R10_M13_SPINSTENOSIS	Spinal stenosis	FCAR	Inverse variance weighted	6	-0.0583444	0.0249207	0.0192216	-0.107189	-0.0094999	0.943325	0.898356	0.990545	0.721338	0.802788	0	NA
TBK1	finngen_R10_M13_SPINSTENOSIS	Spinal stenosis	TBK1	Inverse variance weighted	8	-0.0961688	0.0376648	0.0106712	-0.169992	-0.0223459	0.908311	0.843672	0.977902	0.914901	0.606709	0	NA
TRPV5	finngen_R10_M13_SPINSTENOSIS	Spinal stenosis	TRPV5	Inverse variance weighted	8	0.0448687	0.0160556	0.00519661	0.0133998	0.0763376	1.04589	1.01349	1.07933	0.900263	0.863413	0	NA
EP300	finngen_R10_M13_SPINSTENOSIS	Spinal stenosis	EP300	Inverse variance weighted	8	-0.0894297	0.0444993	0.044464	-0.176648	-0.00221116	0.914453	0.838074	0.997791	0.802584	0.223715	0.257114	NA
CD6	finngen_R10_M13_SPINSTENOSIS	Spinal stenosis	CD6	Inverse variance weighted	9	0.0838457	0.0385847	0.0297779	0.00821976	0.159472	1.08746	1.00825	1.17289	0.497489	0.427403	0.00773424	NA
NDFIP1	finngen_R10_M13_SPINSTENOSIS	Spinal stenosis	NDFIP1	Inverse variance weighted	11	-0.100044	0.0370283	0.00689595	-0.17262	-0.0274686	0.904798	0.841458	0.972905	0.227255	0.646048	0	NA
SLC14A1	finngen_R10_M13_SPINSTENOSIS	Spinal stenosis	SLC14A1	Inverse variance weighted	13	-0.0827866	0.032727	0.0114189	-0.146932	-0.0186417	0.920548	0.863353	0.981531	0.888429	0.154158	0.28911	NA
DHCR24	finngen_R10_M13_SPINSTENOSIS	Spinal stenosis	DHCR24	Inverse variance weighted	7	0.0939851	0.0395875	0.0175912	0.0163937	0.171577	1.09854	1.01653	1.18717	0.499441	0.525321	0	NA
LTBP4	finngen_R10_M13_SPINSTENOSIS	Spinal stenosis	LTBP4	Inverse variance weighted	9	0.0872342	0.0414066	0.0351375	0.00607725	0.168391	1.09115	1.0061	1.1834	0.42139	0.24909	0.218171	NA
GPR141	finngen_R10_M13_SPINSTENOSIS	Spinal stenosis	GPR141	Inverse variance weighted	7	0.116834	0.0438171	0.00766694	0.0309522	0.202715	1.12393	1.03144	1.22472	0.797985	0.28394	0.191121	NA
MYLK4	finngen_R10_M13_SPINSTENOSIS	Spinal stenosis	MYLK4	Inverse variance weighted	7	-0.0432713	0.0215898	0.0450439	-0.0855873	-0.000955228	0.957652	0.917973	0.999045	0.296575	0.336224	0.122369	NA
C1QA	finngen_R10_M13_SPINSTENOSIS	Spinal stenosis	C1QA	Inverse variance weighted	9	-0.0803742	0.0367496	0.028737	-0.152404	-0.00834496	0.922771	0.858642	0.99169	0.330933	0.435183	0	NA
CCHCR1	finngen_R10_M13_SPINSTENOSIS	Spinal stenosis	CCHCR1	Inverse variance weighted	4	-0.080452	0.0302299	0.00778306	-0.139703	-0.0212014	0.922699	0.869617	0.979022	0.635075	0.682649	0	NA
EPHB3	finngen_R10_M13_SPINSTENOSIS	Spinal stenosis	EPHB3	Inverse variance weighted	6	0.099559	0.0411965	0.0156626	0.0188138	0.180304	1.10468	1.01899	1.19758	0.77175	0.858518	0	NA
PRKG2	finngen_R10_M13_SPINSTENOSIS	Spinal stenosis	PRKG2	Inverse variance weighted	4	-0.149519	0.0581155	0.0100883	-0.263425	-0.0356124	0.861122	0.768415	0.965014	0.75153	0.318631	0.146874	NA
ACAT2	finngen_R10_M13_SPINSTENOSIS	Spinal stenosis	ACAT2	Inverse variance weighted	7	-0.115672	0.0459295	0.0117869	-0.205693	-0.0256498	0.890768	0.814083	0.974676	0.247782	0.31244	0.153954	NA
OAT	finngen_R10_M13_SPINSTENOSIS	Spinal stenosis	OAT	Inverse variance weighted	8	-0.0427021	0.018631	0.0219057	-0.0792188	-0.00618546	0.958197	0.923838	0.993834	0.367718	0.691789	0	NA
TNFRSF18	finngen_R10_M13_SPINSTENOSIS	Spinal stenosis	TNFRSF18	Inverse variance weighted	6	-0.0695493	0.0343025	0.0426081	-0.136782	-0.00231648	0.932814	0.87216	0.997686	0.588618	0.467301	0	NA
GNA11	finngen_R10_M13_SPINSTENOSIS	Spinal stenosis	GNA11	Inverse variance weighted	5	-0.10998	0.0376729	0.00350771	-0.183819	-0.0361412	0.895852	0.832086	0.964504	0.498355	0.402775	0.00595072	NA
ADO	finngen_R10_M13_SPINSTENOSIS	Spinal stenosis	ADO	Inverse variance weighted	6	-0.115453	0.0480131	0.0161894	-0.209559	-0.0213474	0.890962	0.810942	0.978879	0.4906	0.357223	0.0919989	NA
PSMB3	finngen_R10_M13_SPINSTENOSIS	Spinal stenosis	PSMB3	Inverse variance weighted	8	-0.0639769	0.0286658	0.0256267	-0.120162	-0.007792	0.938027	0.886777	0.992238	0.822157	0.575189	0	NA
MKNK2	finngen_R10_M13_SPINSTENOSIS	Spinal stenosis	MKNK2	Inverse variance weighted	6	0.0842922	0.0335284	0.0119354	0.0185764	0.150008	1.08795	1.01875	1.16184	0.126318	0.525094	0	NA
TXNRD1	finngen_R10_M13_SPINSTENOSIS	Spinal stenosis	TXNRD1	Inverse variance weighted	3	0.387461	0.124095	0.00179447	0.144235	0.630687	1.47324	1.15516	1.8789	NA	NA	0	NA
NDUFS2	finngen_R10_M13_SPINSTENOSIS	Spinal stenosis	NDUFS2	Inverse variance weighted	7	-0.110979	0.0478049	0.02026	-0.204677	-0.0172814	0.894958	0.814911	0.982867	0.653347	0.366306	0.0814367	NA
CYBA	finngen_R10_M13_SPINSTENOSIS	Spinal stenosis	CYBA	Inverse variance weighted	7	0.0751736	0.0362581	0.0381451	0.00410777	0.146239	1.07807	1.00412	1.15747	0.646518	0.0440957	0.536107	NA
CCR6	finngen_R10_M13_SPINSTENOSIS	Spinal stenosis	CCR6	Inverse variance weighted	5	0.121069	0.0439396	0.00586279	0.0349477	0.207191	1.1287	1.03557	1.23022	0.891159	0.402189	0.00702549	NA
SLC15A3	finngen_R10_M13_SPINSTENOSIS	Spinal stenosis	SLC15A3	Inverse variance weighted	8	0.110536	0.0420288	0.0085382	0.0281598	0.192913	1.11688	1.02856	1.21278	0.701944	0.36504	0.0842359	NA
CCR5	finngen_R10_M13_SPINSTENOSIS	Spinal stenosis	CCR5	Inverse variance weighted	7	-0.0990355	0.0490884	0.0436442	-0.195249	-0.00282221	0.905711	0.82263	0.997182	0.750002	0.171739	0.335757	NA
CTSZ	finngen_R10_M13_SPINSTENOSIS	Spinal stenosis	CTSZ	Inverse variance weighted	8	-0.0873371	0.0404324	0.0307665	-0.166585	-0.00808967	0.916368	0.846551	0.991943	0.423133	0.916984	0	NA
DRAXIN	finngen_R10_M13_SPINSTENOSIS	Spinal stenosis	DRAXIN	Inverse variance weighted	8	0.0643657	0.0263437	0.0145533	0.0127321	0.115999	1.06648	1.01281	1.123	0.399826	0.445377	0	NA
MAPKAPK5	finngen_R10_M13_SPINSTENOSIS	Spinal stenosis	MAPKAPK5	Inverse variance weighted	4	0.102559	0.0514308	0.0461405	0.0017541	0.203363	1.108	1.00176	1.22552	0.299378	0.251112	0.267871	NA
BACE2	finngen_R10_M13_SPINSTENOSIS	Spinal stenosis	BACE2	Inverse variance weighted	6	-0.0838778	0.0411116	0.0413255	-0.164457	-0.00329917	0.919544	0.848355	0.996706	0.0977887	0.393054	0.0367368	NA
ABCC1	finngen_R10_M13_SPINSTENOSIS	Spinal stenosis	ABCC1	Inverse variance weighted	7	0.145092	0.0415144	0.000474096	0.0637238	0.22646	1.15615	1.0658	1.25415	0.899345	0.759773	0	NA
CD177	finngen_R10_M13_SPINSTENOSIS	Spinal stenosis	CD177	Inverse variance weighted	11	0.0698479	0.0331301	0.0350057	0.00491294	0.134783	1.07235	1.00493	1.14429	0.564104	0.334017	0.115685	NA
PRCP	finngen_R10_M13_SPINSTENOSIS	Spinal stenosis	PRCP	Inverse variance weighted	9	0.0950779	0.0333477	0.00435672	0.0297164	0.160439	1.09974	1.03016	1.17403	0.453225	0.649235	0	NA
RYR2	finngen_R10_M13_SPINSTENOSIS	Spinal stenosis	RYR2	Inverse variance weighted	4	0.0995553	0.0498747	0.045922	0.00180097	0.19731	1.10468	1.0018	1.21812	0.888529	0.976712	0	NA
ATG4B	finngen_R10_M13_SPINSTENOSIS	Spinal stenosis	ATG4B	Inverse variance weighted	8	0.0514181	0.0232158	0.0267747	0.00591507	0.0969211	1.05276	1.00593	1.10177	0.204568	0.357214	0.0941709	NA
SPG7	finngen_R10_M13_SPINSTENOSIS	Spinal stenosis	SPG7	Inverse variance weighted	8	0.116413	0.0590471	0.0486638	0.000680553	0.232145	1.12346	1.00068	1.2613	0.734824	0.125217	0.38168	NA
KL	finngen_R10_M13_SPINSTENOSIS	Spinal stenosis	KL	Inverse variance weighted	8	-0.116977	0.0460114	0.0110111	-0.207159	-0.0267946	0.889606	0.81289	0.973561	0.273972	0.353135	0.0993217	NA
CD52	finngen_R10_M13_SPINSTENOSIS	Spinal stenosis	CD52	Inverse variance weighted	10	0.0767482	0.0339234	0.023673	0.0102583	0.143238	1.07977	1.01031	1.154	0.401273	0.732697	0	NA
BMP2	finngen_R10_M13_SPINSTENOSIS	Spinal stenosis	BMP2	Inverse variance weighted	2	0.122482	0.0528212	0.0204061	0.018952	0.226011	1.1303	1.01913	1.25359	NA	NA	NA%	NA
GRN	finngen_R10_M13_SPINSTENOSIS	Spinal stenosis	GRN	Inverse variance weighted	10	0.0933084	0.0423534	0.0275884	0.0102957	0.176321	1.0978	1.01035	1.19282	0.763835	0.18611	0.280518	NA
MAST3	finngen_R10_M13_SPINSTENOSIS	Spinal stenosis	MAST3	Inverse variance weighted	7	0.136583	0.0468879	0.00358009	0.0446828	0.228483	1.14635	1.0457	1.25669	0.530418	0.323936	0.138762	NA
EZH2	finngen_R10_M13_SPINSTENOSIS	Spinal stenosis	EZH2	Wald ratio	1	-0.610625	0.239524	0.0107931	-1.08009	-0.141158	0.543011	0.339564	0.868352	NA	NA	NA	0.001371
MYLIP	finngen_R10_M13_SPINSTENOSIS	Spinal stenosis	MYLIP	Inverse variance weighted	7	0.0906394	0.0458902	0.0482527	0.000694601	0.180584	1.09487	1.00069	1.19792	0.108014	0.220676	0.272315	NA
ATG16L1	finngen_R10_M13_SPINSTENOSIS	Spinal stenosis	ATG16L1	Inverse variance weighted	4	-0.0983184	0.0478226	0.0397924	-0.192051	-0.00458608	0.90636	0.825265	0.995424	0.747919	0.934103	0	NA
NDUFAF1	finngen_R10_M13_SPINSTENOSIS	Spinal stenosis	NDUFAF1	Inverse variance weighted	8	-0.0646259	0.0319787	0.0432898	-0.127304	-0.0019476	0.937418	0.880466	0.998054	0.211989	0.0986797	0.419455	NA
ACY3	finngen_R10_M13_SPINSTENOSIS	Spinal stenosis	ACY3	Inverse variance weighted	4	0.135317	0.0605836	0.0255117	0.0165736	0.254061	1.1449	1.01671	1.28925	0.694612	0.826596	0	NA
ACO1	finngen_R10_M13_SPINSTENOSIS	Spinal stenosis	ACO1	Inverse variance weighted	11	0.0892405	0.0399485	0.0254903	0.0109415	0.16754	1.09334	1.011	1.18239	0.263431	0.311704	0.138987	NA
PSMD9	finngen_R10_M13_SPINSTENOSIS	Spinal stenosis	PSMD9	Inverse variance weighted	4	-0.124686	0.0493146	0.0114591	-0.221343	-0.0280293	0.882774	0.801442	0.97236	0.235488	0.398651	0	NA
HCAR1	finngen_R10_M13_SPINSTENOSIS	Spinal stenosis	HCAR1	Inverse variance weighted	5	-0.11668	0.0456174	0.010534	-0.20609	-0.0272696	0.88987	0.81376	0.973099	0.945935	0.516834	0	NA
CD164L2	finngen_R10_M13_SPINSTENOSIS	Spinal stenosis	CD164L2	Inverse variance weighted	2	-0.119758	0.0506408	0.0180375	-0.219014	-0.0205017	0.887135	0.803311	0.979707	NA	NA	NA%	NA
SIRPA	finngen_R10_M13_SPINSTENOSIS	Spinal stenosis	SIRPA	Inverse variance weighted	10	0.0937018	0.0417218	0.0247124	0.011927	0.175477	1.09823	1.012	1.19181	0.37626	0.174209	0.294164	NA
PSMF1	finngen_R10_M13_SPINSTENOSIS	Spinal stenosis	PSMF1	Inverse variance weighted	5	0.144949	0.0539064	0.00716877	0.0392924	0.250605	1.15598	1.04007	1.2848	0.595017	0.560987	0	NA
GNS	finngen_R10_M13_SPINSTENOSIS	Spinal stenosis	GNS	Inverse variance weighted	6	-0.0888918	0.0430431	0.0389057	-0.173256	-0.00452738	0.914945	0.840922	0.995483	0.132237	0.423693	0	NA
CACNA2D3	finngen_R10_M13_SPINSTENOSIS	Spinal stenosis	CACNA2D3	Inverse variance weighted	7	-0.0945732	0.0464374	0.0416927	-0.18559	-0.0035559	0.909761	0.830614	0.99645	0.2404	0.659529	0	NA
PLA2G6	finngen_R10_M13_SPINSTENOSIS	Spinal stenosis	PLA2G6	Inverse variance weighted	5	-0.133187	0.0546108	0.0147346	-0.240224	-0.0261497	0.875301	0.786451	0.974189	0.323392	0.490071	0	NA
IL10	finngen_R10_M13_SPINSTENOSIS	Spinal stenosis	IL10	Inverse variance weighted	3	-0.129315	0.0612547	0.0347629	-0.249375	-0.00925615	0.878697	0.779288	0.990787	NA	NA	0	NA
DAPK2	finngen_R10_M13_SPINSTENOSIS	Spinal stenosis	DAPK2	Inverse variance weighted	8	0.170508	0.0500123	0.000651276	0.0724834	0.268532	1.18591	1.07517	1.30804	0.488954	0.375413	0.070952	NA
P2RX6	finngen_R10_M13_SPINSTENOSIS	Spinal stenosis	P2RX6	Inverse variance weighted	4	0.0879106	0.0419126	0.0359513	0.00576204	0.170059	1.09189	1.00578	1.18538	0.248515	0.263966	0.24565	NA
PTK2	finngen_R10_M13_SPINSTENOSIS	Spinal stenosis	PTK2	Inverse variance weighted	7	0.119958	0.0541276	0.0266769	0.0138682	0.226049	1.12745	1.01396	1.25364	0.341539	0.965802	0	NA
SLC33A1	finngen_R10_M13_SPINSTENOSIS	Spinal stenosis	SLC33A1	Inverse variance weighted	4	0.120811	0.0476307	0.0111992	0.0274553	0.214168	1.12841	1.02784	1.23883	0.220386	0.326748	0.131498	NA
FGFRL1	finngen_R10_M13_SPINSTENOSIS	Spinal stenosis	FGFRL1	Inverse variance weighted	7	-0.100799	0.039746	0.01121	-0.178701	-0.022897	0.904115	0.836356	0.977363	0.599221	0.654249	0	NA
SPON2	finngen_R10_M13_SPINSTENOSIS	Spinal stenosis	SPON2	Inverse variance weighted	6	0.153391	0.0740861	0.038411	0.0081822	0.2986	1.16578	1.00822	1.34797	0.0823318	0.0819198	0.488402	NA
COL11A2	finngen_R10_M13_SPINSTENOSIS	Spinal stenosis	COL11A2	Inverse variance weighted	6	-0.0586524	0.0288025	0.0417136	-0.115105	-0.00219952	0.943035	0.891272	0.997803	0.611195	0.420598	0	NA
TNKS2	finngen_R10_M13_SPINSTENOSIS	Spinal stenosis	TNKS2	Inverse variance weighted	2	0.19103	0.0678376	0.00486269	0.0580684	0.323992	1.2105	1.05979	1.38264	NA	NA	NA%	NA
STK36	finngen_R10_M13_SPINSTENOSIS	Spinal stenosis	STK36	Inverse variance weighted	3	-0.277417	0.0790717	0.00045076	-0.432398	-0.122437	0.757738	0.648951	0.884762	NA	NA	0.485341	NA
MUC4	finngen_R10_M13_SPINSTENOSIS	Spinal stenosis	MUC4	Inverse variance weighted	9	-0.148396	0.0397507	0.000189095	-0.226307	-0.0704842	0.86209	0.797473	0.931942	0.125403	0.794771	0	NA
MMP24	finngen_R10_M13_SPINSTENOSIS	Spinal stenosis	MMP24	Inverse variance weighted	3	-0.124657	0.0582813	0.0324449	-0.238888	-0.0104257	0.8828	0.787503	0.989628	NA	NA	0	NA
GP6	finngen_R10_M13_SPINSTENOSIS	Spinal stenosis	GP6	Inverse variance weighted	3	-0.0757111	0.0376438	0.0442986	-0.149493	-0.00192939	0.927084	0.861145	0.998072	NA	NA	0.176174	NA
GAS6	finngen_R10_M13_SPINSTENOSIS	Spinal stenosis	GAS6	Inverse variance weighted	7	0.106638	0.0520828	0.0406125	0.0045554	0.20872	1.11253	1.00457	1.2321	0.340353	0.637089	0	NA
CTNNA2	finngen_R10_M13_SPINSTENOSIS	Spinal stenosis	CTNNA2	Inverse variance weighted	2	0.156568	0.0578214	0.00677348	0.0432377	0.269898	1.16949	1.04419	1.30983	NA	NA	NA%	NA
CR1	finngen_R10_M13_SPINSTENOSIS	Spinal stenosis	CR1	Inverse variance weighted	6	0.116643	0.0512643	0.0228863	0.016165	0.217121	1.12372	1.0163	1.24249	0.633696	0.264403	0.22544	NA
PLA2G4A	finngen_R10_M13_SPINSTENOSIS	Spinal stenosis	PLA2G4A	Inverse variance weighted	4	-0.139142	0.0595789	0.0195215	-0.255916	-0.0223671	0.870105	0.774207	0.977881	0.725187	0.702238	0	NA
MDM4	finngen_R10_M13_SPINSTENOSIS	Spinal stenosis	MDM4	Inverse variance weighted	3	0.213716	0.100285	0.0330813	0.0171583	0.410274	1.23827	1.01731	1.50723	NA	NA	0.29932	NA
NF1	finngen_R10_M13_SPINSTENOSIS	Spinal stenosis	NF1	Inverse variance weighted	6	-0.123749	0.0541745	0.0223562	-0.229931	-0.0175667	0.883602	0.794589	0.982587	0.579803	0.0715155	0.506631	NA
FMO5	finngen_R10_M13_SPINSTENOSIS	Spinal stenosis	FMO5	Inverse variance weighted	6	-0.0948903	0.0283841	0.000828553	-0.150523	-0.0392574	0.909473	0.860258	0.961503	0.763624	0.734398	0	NA
CRISP3	finngen_R10_M13_SPINSTENOSIS	Spinal stenosis	CRISP3	Inverse variance weighted	6	0.125754	0.0594318	0.0343502	0.00926758	0.24224	1.134	1.00931	1.2741	0.49769	0.961128	0	NA
TEX10	finngen_R10_M13_SPINSTENOSIS	Spinal stenosis	TEX10	Inverse variance weighted	2	0.15159	0.0671373	0.0239516	0.0200005	0.283179	1.16368	1.0202	1.32734	NA	NA	NA%	NA
NAPSA	finngen_R10_M13_SPINSTENOSIS	Spinal stenosis	NAPSA	Inverse variance weighted	4	-0.106227	0.0455632	0.0197312	-0.195531	-0.0169231	0.89922	0.822398	0.983219	0.328536	0.506585	0	NA
GNL3	finngen_R10_M13_SPINSTENOSIS	Spinal stenosis	GNL3	Inverse variance weighted	2	-0.234868	0.0866395	0.00671081	-0.404681	-0.0650545	0.790675	0.667189	0.937016	NA	NA	NA%	NA
WNK2	finngen_R10_M13_SPINSTENOSIS	Spinal stenosis	WNK2	Inverse variance weighted	4	0.132198	0.0661767	0.0457548	0.00249141	0.261904	1.14133	1.00249	1.2994	0.222623	0.37108	0.0434664	NA
TUBB2B	finngen_R10_M13_SPINSTENOSIS	Spinal stenosis	TUBB2B	Inverse variance weighted	2	-0.172795	0.0604407	0.00425079	-0.291259	-0.0543316	0.84131	0.747322	0.947118	NA	NA	NA%	NA
TSSK6	finngen_R10_M13_SPINSTENOSIS	Spinal stenosis	TSSK6	Wald ratio	1	-0.182442	0.0856082	0.0330782	-0.350234	-0.0146504	0.833233	0.704523	0.985456	NA	NA	NA	0.010269
SLC4A1	finngen_R10_M13_SPINSTENOSIS	Spinal stenosis	SLC4A1	Inverse variance weighted	3	0.267248	0.125668	0.0334526	0.0209375	0.513558	1.30636	1.02116	1.67123	NA	NA	0	NA
GP5	finngen_R10_M13_SPINSTENOSIS	Spinal stenosis	GP5	Inverse variance weighted	2	-0.073121	0.0332206	0.0277305	-0.138233	-0.00800873	0.929488	0.870895	0.992023	NA	NA	NA%	NA
SNAP23	finngen_R10_M13_SPINSTENOSIS	Spinal stenosis	SNAP23	Inverse variance weighted	3	0.160466	0.0594779	0.00697748	0.0438898	0.277043	1.17406	1.04487	1.31922	NA	NA	0	NA
LTA	finngen_R10_M13_SPINSTENOSIS	Spinal stenosis	LTA	Inverse variance weighted	6	0.160067	0.0500924	0.00139625	0.0618855	0.258248	1.17359	1.06384	1.29466	0.283488	0.66316	0	NA
MEN1	finngen_R10_M13_SPINSTENOSIS	Spinal stenosis	MEN1	Inverse variance weighted	2	0.457392	0.180081	0.0110874	0.104434	0.81035	1.57995	1.11008	2.24869	NA	NA	NA%	NA
PCYOX1	finngen_R10_M13_SPINSTENOSIS	Spinal stenosis	PCYOX1	Inverse variance weighted	6	0.0810833	0.0412446	0.0493087	0.000243855	0.161923	1.08446	1.00024	1.17577	0.497177	0.449613	0	NA
CDK11B	finngen_R10_M13_SPINSTENOSIS	Spinal stenosis	CDK11B	Inverse variance weighted	3	-0.0679611	0.0242763	0.00511849	-0.115543	-0.0203795	0.934297	0.890883	0.979827	NA	NA	0	NA
SMG1	finngen_R10_M13_SPINSTENOSIS	Spinal stenosis	SMG1	Inverse variance weighted	2	-0.205379	0.0618514	0.000898463	-0.326608	-0.0841507	0.814338	0.721366	0.919293	NA	NA	NA%	NA
CEL	finngen_R10_M13_SPINSTENOSIS	Spinal stenosis	CEL	Wald ratio	1	0.219637	0.075301	0.00353652	0.0720474	0.367227	1.24562	1.07471	1.44373	NA	NA	NA	0.0093529
DDIT3	finngen_R10_M13_SPINSTENOSIS	Spinal stenosis	DDIT3	Inverse variance weighted	2	0.192135	0.0629879	0.00228574	0.0686789	0.315591	1.21183	1.07109	1.37107	NA	NA	NA%	NA
DLK1	finngen_R10_M13_SPINSTENOSIS	Spinal stenosis	DLK1	Inverse variance weighted	3	-0.409202	0.0696821	4.29502e-09	-0.545779	-0.272625	0.66418	0.579391	0.761378	NA	NA	0	NA
TSC1	finngen_R10_M13_SPINSTENOSIS	Spinal stenosis	TSC1	Inverse variance weighted	3	0.206693	0.102013	0.0427496	0.00674798	0.406637	1.2296	1.00677	1.50176	NA	NA	0.3954	NA
MBOAT4	finngen_R10_M13_SPINSTENOSIS	Spinal stenosis	MBOAT4	Wald ratio	1	-0.146549	0.0687149	0.0329485	-0.28123	-0.0118677	0.863683	0.754855	0.988202	NA	NA	NA	0.012495
IDH2	finngen_R10_M13_SPINSTENOSIS	Spinal stenosis	IDH2	Inverse variance weighted	8	-0.0812667	0.0412127	0.0486226	-0.162044	-0.000489853	0.921948	0.850404	0.99951	0.00794026	0.0153665	0.596163	NA
ALPL	finngen_R10_M13_SPINSTENOSIS	Spinal stenosis	ALPL	Inverse variance weighted	5	-0.227808	0.0999534	0.0226584	-0.423717	-0.0318998	0.796277	0.654609	0.968604	0.725404	0.120636	0.452407	NA
VPREB1	finngen_R10_M13_SPINSTENOSIS	Spinal stenosis	VPREB1	Inverse variance weighted	3	-0.199562	0.0759476	0.0085982	-0.34842	-0.0507049	0.819089	0.705803	0.950559	NA	NA	0	NA
GATA2	finngen_R10_M13_SPINSTENOSIS	Spinal stenosis	GATA2	Inverse variance weighted	2	0.273778	0.0869686	0.00164384	0.10332	0.444237	1.31492	1.10885	1.5593	NA	NA	NA%	NA
CRY1	finngen_R10_M13_SPINSTENOSIS	Spinal stenosis	CRY1	Inverse variance weighted	4	0.224446	0.0912456	0.0139013	0.045605	0.403288	1.25163	1.04666	1.49674	0.268414	0.235876	0.293826	NA
PRKAG3	finngen_R10_M13_SPINSTENOSIS	Spinal stenosis	PRKAG3	Wald ratio	1	0.2742	0.0830124	0.000956141	0.111496	0.436904	1.31548	1.11795	1.54791	NA	NA	NA	0.0080641
ERP29	finngen_R10_M13_SPINSTENOSIS	Spinal stenosis	ERP29	Inverse variance weighted	2	-0.206304	0.0709612	0.00364581	-0.345388	-0.0672205	0.813585	0.707945	0.934989	NA	NA	NA%	NA
TMIGD2	finngen_R10_M13_SPINSTENOSIS	Spinal stenosis	TMIGD2	Inverse variance weighted	2	-0.16783	0.0682583	0.0139423	-0.301616	-0.0340435	0.845498	0.739622	0.966529	NA	NA	NA%	NA
TNFRSF9	finngen_R10_M13_SPINSTENOSIS	Spinal stenosis	TNFRSF9	Inverse variance weighted	7	-0.118103	0.0550641	0.0319664	-0.226029	-0.0101776	0.888604	0.797695	0.989874	0.359502	0.8445	0	NA
PDE8A	finngen_R10_M13_SPINSTENOSIS	Spinal stenosis	PDE8A	Inverse variance weighted	5	0.278343	0.111909	0.012874	0.0590022	0.497684	1.32094	1.06078	1.64491	0.22608	0.0334774	0.617265	NA
BMP6	finngen_R10_M13_SPINSTENOSIS	Spinal stenosis	BMP6	Inverse variance weighted	3	0.408801	0.0573774	1.0426e-12	0.296341	0.52126	1.50501	1.34493	1.68415	NA	NA	0	NA
FAM20A	finngen_R10_M13_SPINSTENOSIS	Spinal stenosis	FAM20A	Inverse variance weighted	2	-0.174864	0.0810187	0.0309035	-0.33366	-0.016067	0.839571	0.716297	0.984061	NA	NA	NA%	NA
KIR2DL1	finngen_R10_M13_SPINSTENOSIS	Spinal stenosis	KIR2DL1	Inverse variance weighted	4	0.104174	0.0381001	0.00625289	0.0294978	0.17885	1.10979	1.02994	1.19584	0.597793	0.70668	0	NA
NDUFA13	finngen_R10_M13_SPINSTENOSIS	Spinal stenosis	NDUFA13	Wald ratio	1	-0.184909	0.0872931	0.034153	-0.356004	-0.013815	0.83118	0.70047	0.98628	NA	NA	NA	0.0098343
TOP2B	finngen_R10_M13_SPINSTENOSIS	Spinal stenosis	TOP2B	Wald ratio	1	-0.225531	0.086072	0.00878627	-0.394232	-0.0568299	0.798092	0.674198	0.944755	NA	NA	NA	0.0070785
WNT7A	finngen_R10_M13_SPINSTENOSIS	Spinal stenosis	WNT7A	Inverse variance weighted	4	-0.182743	0.0735362	0.0129526	-0.326873	-0.0386116	0.832983	0.721175	0.962124	0.627154	0.456914	0	NA
ENPP5	finngen_R10_M13_SPINSTENOSIS	Spinal stenosis	ENPP5	Inverse variance weighted	2	0.179194	0.0877928	0.0412404	0.00712043	0.351268	1.19625	1.00715	1.42087	NA	NA	NA%	NA
KDM6B	finngen_R10_M13_SPINSTENOSIS	Spinal stenosis	KDM6B	Inverse variance weighted	5	-0.232381	0.0785967	0.00311027	-0.386431	-0.0783314	0.792644	0.679478	0.924658	0.698212	0.0791261	0.521746	NA
RETN	finngen_R10_M13_SPINSTENOSIS	Spinal stenosis	RETN	Inverse variance weighted	6	0.134927	0.0677471	0.046412	0.00214262	0.267711	1.14445	1.00214	1.30697	0.982718	0.478298	0	NA
RPSA	finngen_R10_M13_SPINSTENOSIS	Spinal stenosis	RPSA	Inverse variance weighted	5	0.169956	0.0607028	0.00511326	0.0509789	0.288934	1.18525	1.0523	1.335	0.593409	0.63465	0	NA
GART	finngen_R10_M13_SPINSTENOSIS	Spinal stenosis	GART	Wald ratio	1	-0.24582	0.0866893	0.00457343	-0.415731	-0.0759085	0.782063	0.659858	0.926901	NA	NA	NA	0.0065334
IL1RN	finngen_R10_M13_SPINSTENOSIS	Spinal stenosis	IL1RN	Inverse variance weighted	3	-0.145732	0.0698747	0.0370133	-0.282686	-0.00877748	0.864389	0.753756	0.991261	NA	NA	0	NA
ESR1	finngen_R10_M13_SPINSTENOSIS	Spinal stenosis	ESR1	Inverse variance weighted	3	-0.194874	0.0713168	0.00628528	-0.334655	-0.0550933	0.822938	0.715585	0.946397	NA	NA	0	NA
SIK3	finngen_R10_M13_SPINSTENOSIS	Spinal stenosis	SIK3	Inverse variance weighted	2	0.217099	0.0749232	0.00375999	0.07025	0.363949	1.24247	1.07278	1.439	NA	NA	NA%	NA
CCNE1	finngen_R10_M13_SPINSTENOSIS	Spinal stenosis	CCNE1	Inverse variance weighted	3	0.313612	0.0803742	9.54399e-05	0.156079	0.471145	1.36836	1.16892	1.60183	NA	NA	0	NA
BCAR3	finngen_R10_M13_SPINSTENOSIS	Spinal stenosis	BCAR3	Inverse variance weighted	2	0.269465	0.0725572	0.000204146	0.127253	0.411677	1.30926	1.1357	1.50935	NA	NA	NA%	NA
EVI2B	finngen_R10_M13_SPINSTENOSIS	Spinal stenosis	EVI2B	Wald ratio	1	-0.248668	0.0939584	0.00813122	-0.432826	-0.0645092	0.779839	0.648673	0.937527	NA	NA	NA	0.0060344
RHOB	finngen_R10_M13_SPINSTENOSIS	Spinal stenosis	RHOB	Inverse variance weighted	3	0.16594	0.0769697	0.0310903	0.0150795	0.316801	1.1805	1.01519	1.37273	NA	NA	0	NA
NDUFAF3	finngen_R10_M13_SPINSTENOSIS	Spinal stenosis	NDUFAF3	Wald ratio	1	-0.32173	0.0882766	0.000267842	-0.494752	-0.148708	0.724894	0.609722	0.861821	NA	NA	NA	0.0077167
PRKAR2B	finngen_R10_M13_SPINSTENOSIS	Spinal stenosis	PRKAR2B	Inverse variance weighted	3	-0.17069	0.086089	0.0473998	-0.339424	-0.0019551	0.843083	0.71218	0.998047	NA	NA	0	NA
SELP	finngen_R10_M13_SPINSTENOSIS	Spinal stenosis	SELP	Inverse variance weighted	4	0.192966	0.0711838	0.00671189	0.0534456	0.332486	1.21284	1.0549	1.39443	0.806821	0.719092	0	NA
RACGAP1	finngen_R10_M13_SPINSTENOSIS	Spinal stenosis	RACGAP1	Wald ratio	1	0.250846	0.121131	0.0383722	0.0134283	0.488264	1.28511	1.01352	1.62948	NA	NA	NA	0.0057589
ITIH3	finngen_R10_M13_SPINSTENOSIS	Spinal stenosis	ITIH3	Inverse variance weighted	2	0.191878	0.093513	0.0401808	0.00859251	0.375163	1.21152	1.00863	1.45523	NA	NA	NA%	NA
NDUFS4	finngen_R10_M13_SPINSTENOSIS	Spinal stenosis	NDUFS4	Inverse variance weighted	3	-0.114075	0.0557028	0.0405676	-0.223252	-0.0048975	0.892191	0.799913	0.995114	NA	NA	0	NA
AMD1	finngen_R10_M13_SPINSTENOSIS	Spinal stenosis	AMD1	Wald ratio	1	0.197639	0.0914966	0.0307677	0.0183052	0.376972	1.21852	1.01847	1.45786	NA	NA	NA	0.005567
SLC29A1	finngen_R10_M13_SPINSTENOSIS	Spinal stenosis	SLC29A1	Inverse variance weighted	3	0.155894	0.0756599	0.0393546	0.00760075	0.304188	1.1687	1.00763	1.35552	NA	NA	0	NA
CD79B	finngen_R10_M13_SPINSTENOSIS	Spinal stenosis	CD79B	Inverse variance weighted	2	-0.298095	0.082259	0.000290233	-0.459323	-0.136868	0.742231	0.631711	0.872085	NA	NA	NA%	NA
CASP4	finngen_R10_M13_SPINSTENOSIS	Spinal stenosis	CASP4	Inverse variance weighted	4	0.169345	0.0773262	0.0285233	0.017786	0.320905	1.18453	1.01795	1.37837	0.276924	0.375966	0.0332969	NA
RYK	finngen_R10_M13_SPINSTENOSIS	Spinal stenosis	RYK	Inverse variance weighted	4	0.197339	0.100446	0.0494568	0.000465265	0.394212	1.21816	1.00047	1.48321	0.404344	0.144877	0.444225	NA
CILP	finngen_R10_M13_SPINSTENOSIS	Spinal stenosis	CILP	Inverse variance weighted	3	-0.229516	0.0816259	0.00492654	-0.389502	-0.0695288	0.794919	0.677394	0.932833	NA	NA	0	NA
PIP4K2A	finngen_R10_M13_SPINSTENOSIS	Spinal stenosis	PIP4K2A	Inverse variance weighted	2	-0.261984	0.120283	0.0294011	-0.497739	-0.0262297	0.769523	0.607904	0.974111	NA	NA	NA%	NA
CAMK1	finngen_R10_M13_SPINSTENOSIS	Spinal stenosis	CAMK1	Inverse variance weighted	5	0.152871	0.0647295	0.018192	0.026001	0.279741	1.16517	1.02634	1.32279	0.921294	0.983744	0	NA
GPX1	finngen_R10_M13_SPINSTENOSIS	Spinal stenosis	GPX1	Wald ratio	1	0.483401	0.0962305	5.07734e-07	0.294789	0.672013	1.62158	1.34284	1.95817	NA	NA	NA	0.0052699
PKD2L2	finngen_R10_M13_SPINSTENOSIS	Spinal stenosis	PKD2L2	Inverse variance weighted	2	0.203252	0.0969758	0.0360908	0.0131793	0.393324	1.22538	1.01327	1.4819	NA	NA	NA%	NA
MMP17	finngen_R10_M13_SPINSTENOSIS	Spinal stenosis	MMP17	Inverse variance weighted	6	-0.0998159	0.0469178	0.0333817	-0.191775	-0.00785698	0.905004	0.825493	0.992174	0.350774	0.603421	0	NA
STK25	finngen_R10_M13_SPINSTENOSIS	Spinal stenosis	STK25	Inverse variance weighted	2	-0.289368	0.0818801	0.000409257	-0.449853	-0.128883	0.748737	0.637722	0.879077	NA	NA	NA%	NA
PRF1	finngen_R10_M13_SPINSTENOSIS	Spinal stenosis	PRF1	Inverse variance weighted	2	-0.179456	0.0734289	0.0145275	-0.323377	-0.0355358	0.835724	0.723701	0.965088	NA	NA	NA%	NA
POLL	finngen_R10_M13_SPINSTENOSIS	Spinal stenosis	POLL	Inverse variance weighted	4	0.273313	0.0980621	0.00531752	0.0811113	0.465515	1.31431	1.08449	1.59283	0.547973	0.808001	0	NA
UBA6	finngen_R10_M13_SPINSTENOSIS	Spinal stenosis	UBA6	Inverse variance weighted	3	0.160975	0.0480897	0.00081575	0.0667195	0.255231	1.17466	1.069	1.29076	NA	NA	0.0143082	NA
HCAR2	finngen_R10_M13_SPINSTENOSIS	Spinal stenosis	HCAR2	Inverse variance weighted	5	-0.132588	0.0598316	0.0266904	-0.249858	-0.0153178	0.875826	0.778912	0.984799	0.731586	0.678928	0	NA
MTF1	finngen_R10_M13_SPINSTENOSIS	Spinal stenosis	MTF1	Inverse variance weighted	2	-0.271826	0.099857	0.00648585	-0.467545	-0.0761061	0.761987	0.626538	0.926718	NA	NA	NA%	NA
CDK15	finngen_R10_M13_SPINSTENOSIS	Spinal stenosis	CDK15	Inverse variance weighted	2	-0.251335	0.119062	0.0347756	-0.484696	-0.0179738	0.777762	0.615884	0.982187	NA	NA	NA%	NA
KLHL22	finngen_R10_M13_SPINSTENOSIS	Spinal stenosis	KLHL22	Wald ratio	1	-0.374648	0.113222	0.000936437	-0.596564	-0.152732	0.687531	0.5507	0.858359	NA	NA	NA	0.0040895
PI4KA	finngen_R10_M13_SPINSTENOSIS	Spinal stenosis	PI4KA	Wald ratio	1	-0.307592	0.115503	0.00774337	-0.533978	-0.0812056	0.735215	0.586268	0.922004	NA	NA	NA	0.0048731
OXSR1	finngen_R10_M13_SPINSTENOSIS	Spinal stenosis	OXSR1	Inverse variance weighted	7	-0.225694	0.0741374	0.0023325	-0.371003	-0.0803845	0.797962	0.690042	0.922761	0.377634	0.384273	0.0563503	NA
HTR3A	finngen_R10_M13_SPINSTENOSIS	Spinal stenosis	HTR3A	Inverse variance weighted	3	-0.205388	0.0876694	0.0191421	-0.37722	-0.0335557	0.814332	0.685765	0.967001	NA	NA	0	NA
CSNK1A1L	finngen_R10_M13_SPINSTENOSIS	Spinal stenosis	CSNK1A1L	Wald ratio	1	-0.395341	0.116758	0.000709207	-0.624186	-0.166496	0.67345	0.535697	0.846626	NA	NA	NA	0.0040471
SUFU	finngen_R10_M13_SPINSTENOSIS	Spinal stenosis	SUFU	Inverse variance weighted	2	0.265283	0.121254	0.0286828	0.027624	0.502941	1.3038	1.02801	1.65358	NA	NA	NA%	NA
KLHL18	finngen_R10_M13_SPINSTENOSIS	Spinal stenosis	KLHL18	Inverse variance weighted	2	0.306937	0.109205	0.00494422	0.0928949	0.520979	1.35926	1.09735	1.68368	NA	NA	NA%	NA
APEX1	finngen_R10_M13_SPINSTENOSIS	Spinal stenosis	APEX1	Inverse variance weighted	5	0.130614	0.0613432	0.0332343	0.0103818	0.250847	1.13953	1.01044	1.28511	0.287416	0.498528	0	NA
TPH1	finngen_R10_M13_SPINSTENOSIS	Spinal stenosis	TPH1	Inverse variance weighted	6	0.114563	0.0542305	0.0346421	0.00827107	0.220855	1.12138	1.00831	1.24714	0.740809	0.78371	0	NA
PTPRS	finngen_R10_M13_SPINSTENOSIS	Spinal stenosis	PTPRS	Inverse variance weighted	2	0.475644	0.196064	0.015268	0.0913581	0.859931	1.60905	1.09566	2.363	NA	NA	NA%	NA
ATP2A1	finngen_R10_M13_SPINSTENOSIS	Spinal stenosis	ATP2A1	Inverse variance weighted	2	-0.345511	0.106808	0.00121697	-0.554855	-0.136167	0.707859	0.574156	0.872697	NA	NA	NA%	NA
APOM	finngen_R10_M13_SPINSTENOSIS	Spinal stenosis	APOM	Wald ratio	1	-0.304143	0.0927343	0.00103909	-0.485902	-0.122384	0.737755	0.615142	0.884809	NA	NA	NA	0.0071731
SLC6A9	finngen_R10_M13_SPINSTENOSIS	Spinal stenosis	SLC6A9	Wald ratio	1	0.291259	0.116543	0.0124493	0.0628338	0.519683	1.33811	1.06485	1.6815	NA	NA	NA	0.0038029
NFKBIL1	finngen_R10_M13_SPINSTENOSIS	Spinal stenosis	NFKBIL1	Inverse variance weighted	2	0.358389	0.0990762	0.000297685	0.1642	0.552578	1.43102	1.17845	1.73773	NA	NA	NA%	NA
PTPN11	finngen_R10_M13_SPINSTENOSIS	Spinal stenosis	PTPN11	Wald ratio	1	0.182287	0.0671835	0.00666221	0.0506076	0.313967	1.19996	1.05191	1.36884	NA	NA	NA	0.0097737
DAG1	finngen_R10_M13_SPINSTENOSIS	Spinal stenosis	DAG1	Wald ratio	1	-0.330042	0.129129	0.0105912	-0.583135	-0.0769486	0.718894	0.558146	0.925937	NA	NA	NA	0.0035609
ULK1	finngen_R10_M13_SPINSTENOSIS	Spinal stenosis	ULK1	Inverse variance weighted	2	0.180728	0.0855753	0.0346933	0.0130006	0.348456	1.19809	1.01309	1.41688	NA	NA	NA%	NA
ASIC3	finngen_R10_M13_SPINSTENOSIS	Spinal stenosis	ASIC3	Wald ratio	1	0.187598	0.0587659	0.00141149	0.0724167	0.302779	1.20635	1.0751	1.35362	NA	NA	NA	0.013383
EIF2AK3	finngen_R10_M13_SPINSTENOSIS	Spinal stenosis	EIF2AK3	Wald ratio	1	-0.297732	0.123605	0.0160078	-0.539997	-0.0554661	0.742501	0.58275	0.946044	NA	NA	NA	0.0033508
KLHL21	finngen_R10_M13_SPINSTENOSIS	Spinal stenosis	KLHL21	Inverse variance weighted	2	-0.204711	0.0735643	0.00538998	-0.348897	-0.0605253	0.814882	0.705465	0.94127	NA	NA	NA%	NA
PRKAA1	finngen_R10_M13_SPINSTENOSIS	Spinal stenosis	PRKAA1	Inverse variance weighted	2	0.317426	0.11976	0.00803682	0.0826966	0.552156	1.37359	1.08621	1.73699	NA	NA	NA%	NA
PSMB4	finngen_R10_M13_SPINSTENOSIS	Spinal stenosis	PSMB4	Wald ratio	1	-0.285754	0.124008	0.0212046	-0.52881	-0.0426985	0.751447	0.589306	0.9582	NA	NA	NA	0.0034858
SCN5A	finngen_R10_M13_SPINSTENOSIS	Spinal stenosis	SCN5A	Inverse variance weighted	3	0.235023	0.0932751	0.0117464	0.0522036	0.417842	1.26494	1.05359	1.51868	NA	NA	0	NA
DFFB	finngen_R10_M13_SPINSTENOSIS	Spinal stenosis	DFFB	Wald ratio	1	-0.468103	0.127176	0.000232543	-0.717368	-0.218839	0.626189	0.488035	0.803451	NA	NA	NA	0.0029878
BTD	finngen_R10_M13_SPINSTENOSIS	Spinal stenosis	BTD	Inverse variance weighted	3	0.336485	0.112315	0.00273636	0.116347	0.556623	1.40002	1.12339	1.74477	NA	NA	0	NA
MMP23A	finngen_R10_M13_SPINSTENOSIS	Spinal stenosis	MMP23A	Inverse variance weighted	3	-0.0839416	0.0286103	0.00334666	-0.140018	-0.0278653	0.919485	0.869343	0.972519	NA	NA	0	NA
CCNK	finngen_R10_M13_SPINSTENOSIS	Spinal stenosis	CCNK	Wald ratio	1	-0.356097	0.140074	0.0110155	-0.630641	-0.0815519	0.700405	0.53225	0.921685	NA	NA	NA	0.0028266
PIN1	finngen_R10_M13_SPINSTENOSIS	Spinal stenosis	PIN1	Wald ratio	1	0.350939	0.132951	0.00830001	0.0903554	0.611522	1.4204	1.09456	1.84324	NA	NA	NA	0.0027985
BPNT1	finngen_R10_M13_SPINSTENOSIS	Spinal stenosis	BPNT1	Wald ratio	1	-0.278653	0.139245	0.0453739	-0.551574	-0.005733	0.756802	0.576043	0.994283	NA	NA	NA	0.0027583
SERPINE1	finngen_R10_M13_SPINSTENOSIS	Spinal stenosis	SERPINE1	Inverse variance weighted	3	-0.266979	0.125989	0.0340849	-0.513917	-0.0200405	0.76569	0.598148	0.980159	NA	NA	0	NA
PLCG1	finngen_R10_M13_SPINSTENOSIS	Spinal stenosis	PLCG1	Inverse variance weighted	6	0.264419	0.11288	0.0191564	0.0431738	0.485665	1.30267	1.04412	1.62526	0.0849123	0.0712505	0.507108	NA
HTT	finngen_R10_M13_SPINSTENOSIS	Spinal stenosis	HTT	Inverse variance weighted	2	-0.388338	0.162472	0.0168398	-0.706782	-0.0698933	0.678183	0.493229	0.932493	NA	NA	NA%	NA
IL34	finngen_R10_M13_SPINSTENOSIS	Spinal stenosis	IL34	Wald ratio	1	-0.391592	0.139839	0.00510533	-0.665675	-0.117508	0.67598	0.513926	0.889133	NA	NA	NA	0.0021141
PLAA	finngen_R10_M13_SPINSTENOSIS	Spinal stenosis	PLAA	Inverse variance weighted	3	-0.221346	0.0988515	0.0251442	-0.415096	-0.0275974	0.801439	0.660277	0.97278	NA	NA	0	NA
ITGB1	finngen_R10_M13_SPINSTENOSIS	Spinal stenosis	ITGB1	Inverse variance weighted	2	0.294685	0.127089	0.0204098	0.0455904	0.543779	1.3427	1.04665	1.7225	NA	NA	NA%	NA
CPXM1	finngen_R10_M13_SPINSTENOSIS	Spinal stenosis	CPXM1	Inverse variance weighted	3	-0.383102	0.120619	0.0014925	-0.619514	-0.146689	0.681744	0.538206	0.863562	NA	NA	0.287338	NA
BPTF	finngen_R10_M13_SPINSTENOSIS	Spinal stenosis	BPTF	Wald ratio	1	0.625288	0.147468	2.23356e-05	0.336251	0.914326	1.86878	1.39969	2.49509	NA	NA	NA	0.0023296
REV3L	finngen_R10_M13_SPINSTENOSIS	Spinal stenosis	REV3L	Inverse variance weighted	2	0.249057	0.104763	0.0174383	0.0437213	0.454393	1.28282	1.04469	1.57522	NA	NA	NA%	NA
FKBP4	finngen_R10_M13_SPINSTENOSIS	Spinal stenosis	FKBP4	Wald ratio	1	-0.404824	0.172361	0.0188394	-0.742652	-0.0669958	0.667094	0.47585	0.935199	NA	NA	NA	0.0024521
MBD4	finngen_R10_M13_SPINSTENOSIS	Spinal stenosis	MBD4	Wald ratio	1	-0.331515	0.150961	0.0280899	-0.627398	-0.0356311	0.717836	0.533979	0.964996	NA	NA	NA	0.0023808
ATXN2	finngen_R10_M13_SPINSTENOSIS	Spinal stenosis	ATXN2	Inverse variance weighted	2	0.291177	0.130731	0.0259275	0.0349439	0.547411	1.338	1.03556	1.72877	NA	NA	NA%	NA
MAP3K3	finngen_R10_M13_SPINSTENOSIS	Spinal stenosis	MAP3K3	Wald ratio	1	-0.339857	0.148872	0.0224374	-0.631645	-0.0480678	0.711872	0.531716	0.953069	NA	NA	NA	0.002547
ATP1B3	finngen_R10_M13_SPINSTENOSIS	Spinal stenosis	ATP1B3	Inverse variance weighted	2	0.298253	0.133571	0.0255542	0.0364541	0.560051	1.3475	1.03713	1.75076	NA	NA	NA%	NA
GAPVD1	finngen_R10_M13_SPINSTENOSIS	Spinal stenosis	GAPVD1	Wald ratio	1	0.51398	0.166088	0.00197062	0.188447	0.839512	1.67193	1.20737	2.31524	NA	NA	NA	0.0023248
GPR171	finngen_R10_M13_SPINSTENOSIS	Spinal stenosis	GPR171	Inverse variance weighted	2	-0.338104	0.148075	0.0224109	-0.628331	-0.0478772	0.713121	0.533481	0.953251	NA	NA	NA%	NA
CGREF1	finngen_R10_M13_SPINSTENOSIS	Spinal stenosis	CGREF1	Wald ratio	1	-0.493406	0.157221	0.00169935	-0.80156	-0.185253	0.610543	0.448628	0.830894	NA	NA	NA	0.0024003
JAG1	finngen_R10_M13_SPINSTENOSIS	Spinal stenosis	JAG1	Inverse variance weighted	4	0.223431	0.104137	0.0319087	0.0193228	0.427539	1.25036	1.01951	1.53348	0.391523	0.430728	0	NA
LEFTY1	finngen_R10_M13_SPINSTENOSIS	Spinal stenosis	LEFTY1	Inverse variance weighted	3	-0.245581	0.121136	0.0426304	-0.483009	-0.00815403	0.78225	0.616924	0.991879	NA	NA	0	NA
EIF3A	finngen_R10_M13_SPINSTENOSIS	Spinal stenosis	EIF3A	Wald ratio	1	-0.269446	0.113024	0.0171269	-0.490974	-0.0479191	0.763802	0.61203	0.953211	NA	NA	NA	0.0043028
NEK4	finngen_R10_M13_SPINSTENOSIS	Spinal stenosis	NEK4	Wald ratio	1	-0.552019	0.167404	0.000975396	-0.88013	-0.223907	0.575786	0.414729	0.799389	NA	NA	NA	0.0019872
AKR1C4	finngen_R10_M13_SPINSTENOSIS	Spinal stenosis	AKR1C4	Inverse variance weighted	4	-0.235829	0.101799	0.0205243	-0.435355	-0.0363038	0.789915	0.647035	0.964347	0.914116	0.435783	0	NA
TNFAIP1	finngen_R10_M13_SPINSTENOSIS	Spinal stenosis	TNFAIP1	Wald ratio	1	0.930831	0.251003	0.000208537	0.438865	1.4228	2.53662	1.55095	4.14871	NA	NA	NA	0.0025156
EHMT2	finngen_R10_M13_SPINSTENOSIS	Spinal stenosis	EHMT2	Inverse variance weighted	2	0.351499	0.103728	0.000702331	0.148193	0.554806	1.4212	1.15974	1.7416	NA	NA	NA%	NA
NETO2	finngen_R10_M13_SPINSTENOSIS	Spinal stenosis	NETO2	Inverse variance weighted	2	0.336748	0.16398	0.0400156	0.0153466	0.65815	1.40039	1.01546	1.93122	NA	NA	NA%	NA
SRSF2	finngen_R10_M13_SPINSTENOSIS	Spinal stenosis	SRSF2	Wald ratio	1	0.455578	0.176946	0.0100335	0.108764	0.802392	1.57709	1.1149	2.23087	NA	NA	NA	0.0018231
CDK4	finngen_R10_M13_SPINSTENOSIS	Spinal stenosis	CDK4	Wald ratio	1	-0.420465	0.123945	0.000692945	-0.663397	-0.177533	0.656741	0.515099	0.837333	NA	NA	NA	0.0025661
TET2	finngen_R10_M13_SPINSTENOSIS	Spinal stenosis	TET2	Inverse variance weighted	2	0.631583	0.161911	9.58707e-05	0.314238	0.948928	1.88058	1.36922	2.58294	NA	NA	NA%	NA
CTDSP1	finngen_R10_M13_SPINSTENOSIS	Spinal stenosis	CTDSP1	Inverse variance weighted	2	0.33523	0.123874	0.00680556	0.0924365	0.578024	1.39826	1.09684	1.78251	NA	NA	NA%	NA
RARB	finngen_R10_M13_SPINSTENOSIS	Spinal stenosis	RARB	Wald ratio	1	0.441199	0.17318	0.0108458	0.101766	0.780633	1.55457	1.10712	2.18285	NA	NA	NA	0.0017614
FGFBP3	finngen_R10_M13_SPINSTENOSIS	Spinal stenosis	FGFBP3	Wald ratio	1	0.512715	0.207255	0.0133672	0.106495	0.918935	1.66982	1.11237	2.50662	NA	NA	NA	0.0017136
NDUFS1	finngen_R10_M13_SPINSTENOSIS	Spinal stenosis	NDUFS1	Wald ratio	1	0.337637	0.150145	0.0245289	0.0433532	0.63192	1.40163	1.04431	1.88122	NA	NA	NA	0.0023687
SH2B1	finngen_R10_M13_SPINSTENOSIS	Spinal stenosis	SH2B1	Wald ratio	1	0.550216	0.181639	0.0024522	0.194204	0.906228	1.73363	1.21434	2.47497	NA	NA	NA	0.001652
PBRM1	finngen_R10_M13_SPINSTENOSIS	Spinal stenosis	PBRM1	Inverse variance weighted	2	0.355666	0.161933	0.0280646	0.0382781	0.673055	1.42713	1.03902	1.96022	NA	NA	NA%	NA
ADCY6	finngen_R10_M13_SPINSTENOSIS	Spinal stenosis	ADCY6	Wald ratio	1	0.538641	0.20084	0.00731967	0.144995	0.932288	1.71368	1.15603	2.54032	NA	NA	NA	0.0017497
MAPK11	finngen_R10_M13_SPINSTENOSIS	Spinal stenosis	MAPK11	Inverse variance weighted	2	-0.314295	0.120779	0.00926171	-0.551022	-0.0775689	0.730303	0.576361	0.925363	NA	NA	NA%	NA
KAT5	finngen_R10_M13_SPINSTENOSIS	Spinal stenosis	KAT5	Wald ratio	1	-0.848877	0.191102	8.91207e-06	-1.22344	-0.474317	0.427895	0.294218	0.62231	NA	NA	NA	0.0015682
LIMK2	finngen_R10_M13_SPINSTENOSIS	Spinal stenosis	LIMK2	Wald ratio	1	-0.436721	0.182894	0.0169477	-0.795193	-0.0782494	0.646151	0.451494	0.924734	NA	NA	NA	0.0015417
SLC22A14	finngen_R10_M13_SPINSTENOSIS	Spinal stenosis	SLC22A14	Inverse variance weighted	2	0.391227	0.148009	0.00821091	0.10113	0.681324	1.47879	1.10642	1.97649	NA	NA	NA%	NA
TNFRSF21	finngen_R10_M13_SPINSTENOSIS	Spinal stenosis	TNFRSF21	Inverse variance weighted	2	-0.309693	0.146795	0.0348851	-0.597412	-0.0219738	0.733672	0.550234	0.978266	NA	NA	NA%	NA
THBS4	finngen_R10_M13_SPINSTENOSIS	Spinal stenosis	THBS4	Wald ratio	1	-0.530792	0.20428	0.00936717	-0.931181	-0.130403	0.588139	0.394088	0.877741	NA	NA	NA	0.0014763
RAD51	finngen_R10_M13_SPINSTENOSIS	Spinal stenosis	RAD51	Wald ratio	1	-0.404015	0.199391	0.0427398	-0.794822	-0.0132084	0.667634	0.451662	0.986878	NA	NA	NA	0.0018061
BAP1	finngen_R10_M13_SPINSTENOSIS	Spinal stenosis	BAP1	Wald ratio	1	-0.530513	0.211768	0.0122397	-0.945579	-0.115447	0.588303	0.388455	0.890968	NA	NA	NA	0.0015183
MAPT	finngen_R10_M13_SPINSTENOSIS	Spinal stenosis	MAPT	Wald ratio	1	0.429601	0.176839	0.0151266	0.0829966	0.776206	1.53664	1.08654	2.17321	NA	NA	NA	0.001349
FZD8	finngen_R10_M13_SPINSTENOSIS	Spinal stenosis	FZD8	Wald ratio	1	-0.408324	0.173286	0.018455	-0.747964	-0.0686836	0.664764	0.473329	0.933622	NA	NA	NA	0.0017872
GH1	finngen_R10_M13_SPINSTENOSIS	Spinal stenosis	GH1	Wald ratio	1	-0.422032	0.130827	0.00125583	-0.678452	-0.165612	0.655713	0.507402	0.847375	NA	NA	NA	0.0032053
CBFB	finngen_R10_M13_SPINSTENOSIS	Spinal stenosis	CBFB	Wald ratio	1	0.352979	0.150074	0.0186708	0.0588349	0.647123	1.4233	1.0606	1.91004	NA	NA	NA	0.0011917
FXR2	finngen_R10_M13_SPINSTENOSIS	Spinal stenosis	FXR2	Wald ratio	1	0.589452	0.262973	0.024994	0.0740258	1.10488	1.803	1.07683	3.01886	NA	NA	NA	0.0011053
LTB4R2	finngen_R10_M13_SPINSTENOSIS	Spinal stenosis	LTB4R2	Wald ratio	1	-0.69592	0.248905	0.00517518	-1.18377	-0.208066	0.498616	0.306121	0.812154	NA	NA	NA	0.001133
LRG1	finngen_R10_M13_SPINSTENOSIS	Spinal stenosis	LRG1	Wald ratio	1	-0.433971	0.187086	0.020361	-0.80066	-0.0672816	0.647931	0.449032	0.934932	NA	NA	NA	0.0017856
ATR	finngen_R10_M13_SPINSTENOSIS	Spinal stenosis	ATR	Wald ratio	1	0.406861	0.186385	0.029043	0.0415457	0.772177	1.5021	1.04242	2.16447	NA	NA	NA	0.0018358
PAK6	finngen_R10_M13_SPINSTENOSIS	Spinal stenosis	PAK6	Wald ratio	1	-0.539571	0.225247	0.0165992	-0.981055	-0.0980878	0.582998	0.374915	0.906569	NA	NA	NA	0.001313
ENHO	finngen_R10_M13_SPINSTENOSIS	Spinal stenosis	ENHO	Wald ratio	1	-0.52699	0.216007	0.0146999	-0.950364	-0.103616	0.590379	0.3866	0.901571	NA	NA	NA	0.0011801
GAN	finngen_R10_M13_SPINSTENOSIS	Spinal stenosis	GAN	Inverse variance weighted	2	0.319012	0.143652	0.0263691	0.0374548	0.60057	1.37577	1.03817	1.82316	NA	NA	NA%	NA
PSMC1	finngen_R10_M13_SPINSTENOSIS	Spinal stenosis	PSMC1	Wald ratio	1	-0.291383	0.111003	0.00866469	-0.508949	-0.0738177	0.747229	0.601127	0.928841	NA	NA	NA	0.0046036
PSMD14	finngen_R10_M13_SPINSTENOSIS	Spinal stenosis	PSMD14	Inverse variance weighted	2	-0.246409	0.125352	0.0493289	-0.492099	-0.000719239	0.781602	0.611342	0.999281	NA	NA	NA%	NA
RBMS3	finngen_R10_M13_SPINSTENOSIS	Spinal stenosis	RBMS3	Wald ratio	1	0.574439	0.267332	0.0316513	0.0504687	1.09841	1.77613	1.05176	2.99939	NA	NA	NA	0.00087868
PI4KB	finngen_R10_M13_SPINSTENOSIS	Spinal stenosis	PI4KB	Wald ratio	1	1.14111	0.253698	6.86252e-06	0.643863	1.63836	3.13025	1.90382	5.14673	NA	NA	NA	0.00088625
MRC2	finngen_R10_M13_SPINSTENOSIS	Spinal stenosis	MRC2	Wald ratio	1	0.62366	0.246794	0.0115026	0.139944	1.10738	1.86574	1.15021	3.02641	NA	NA	NA	0.0009528
HSPA9	finngen_R10_M13_SPINSTENOSIS	Spinal stenosis	HSPA9	Wald ratio	1	0.375098	0.167309	0.0249653	0.047171	0.703024	1.45513	1.0483	2.01985	NA	NA	NA	0.0030389
PLCD3	finngen_R10_M13_SPINSTENOSIS	Spinal stenosis	PLCD3	Wald ratio	1	0.258943	0.117922	0.0281011	0.0278146	0.490071	1.29556	1.02821	1.63243	NA	NA	NA	0.0032838
CD80	finngen_R10_M13_SPINSTENOSIS	Spinal stenosis	CD80	Inverse variance weighted	2	0.429786	0.189495	0.0233254	0.0583762	0.801197	1.53693	1.06011	2.22821	NA	NA	NA%	NA
HSPA1A	finngen_R10_M13_SPINSTENOSIS	Spinal stenosis	HSPA1A	Wald ratio	1	0.372252	0.145224	0.0103684	0.087613	0.656891	1.451	1.09157	1.92879	NA	NA	NA	0.0026285
WNT6	finngen_R10_M13_SPINSTENOSIS	Spinal stenosis	WNT6	Wald ratio	1	0.586824	0.276753	0.033973	0.0443889	1.12926	1.79827	1.04539	3.09336	NA	NA	NA	0.00074265
EMILIN1	finngen_R10_M13_SPINSTENOSIS	Spinal stenosis	EMILIN1	Wald ratio	1	0.846423	0.277578	0.00229366	0.302369	1.39048	2.33129	1.35306	4.01676	NA	NA	NA	0.00078312
KDM2A	finngen_R10_M13_SPINSTENOSIS	Spinal stenosis	KDM2A	Inverse variance weighted	2	0.364075	0.164153	0.0265622	0.0423339	0.685816	1.43918	1.04324	1.98539	NA	NA	NA%	NA
MCAM	finngen_R10_M13_SPINSTENOSIS	Spinal stenosis	MCAM	Wald ratio	1	-0.675831	0.283188	0.0170091	-1.23088	-0.120783	0.508733	0.292036	0.886226	NA	NA	NA	0.00068682
AAK1	finngen_R10_M13_SPINSTENOSIS	Spinal stenosis	AAK1	Wald ratio	1	1.99428	0.263463	3.74705e-14	1.47789	2.51067	7.34692	4.3837	12.3132	NA	NA	NA	0.00079978
ATP1A1	finngen_R10_M13_SPINSTENOSIS	Spinal stenosis	ATP1A1	Wald ratio	1	-0.642179	0.288815	0.0261822	-1.20826	-0.0761024	0.526145	0.298718	0.926721	NA	NA	NA	0.00067921
SETD7	finngen_R10_M13_SPINSTENOSIS	Spinal stenosis	SETD7	Wald ratio	1	-0.612867	0.308762	0.0471539	-1.21804	-0.00769293	0.541795	0.295809	0.992337	NA	NA	NA	0.00065161
CYP27B1	finngen_R10_M13_SPINSTENOSIS	Spinal stenosis	CYP27B1	Wald ratio	1	-1.69874	0.292454	6.30082e-09	-2.27195	-1.12553	0.182914	0.103111	0.324481	NA	NA	NA	0.00064597
TSC2	finngen_R10_M13_SPINSTENOSIS	Spinal stenosis	TSC2	Wald ratio	1	-0.566293	0.201371	0.00492055	-0.96098	-0.171606	0.567626	0.382518	0.842311	NA	NA	NA	0.0009857
ARG2	finngen_R10_M13_SPINSTENOSIS	Spinal stenosis	ARG2	Inverse variance weighted	2	0.432301	0.185648	0.0198797	0.0684319	0.796171	1.5408	1.07083	2.21704	NA	NA	NA%	NA
SENP8	finngen_R10_M13_SPINSTENOSIS	Spinal stenosis	SENP8	Wald ratio	1	0.902971	0.316292	0.00430553	0.283038	1.5229	2.46692	1.32716	4.58552	NA	NA	NA	0.00059807
CEACAM1	finngen_R10_M13_SPINSTENOSIS	Spinal stenosis	CEACAM1	Wald ratio	1	-0.650561	0.21626	0.00262772	-1.07443	-0.226691	0.521753	0.341492	0.797167	NA	NA	NA	0.00093801
TANC1	finngen_R10_M13_SPINSTENOSIS	Spinal stenosis	TANC1	Wald ratio	1	-0.625203	0.259451	0.015965	-1.13373	-0.116679	0.535153	0.321831	0.889871	NA	NA	NA	0.00073364
RHAG	finngen_R10_M13_SPINSTENOSIS	Spinal stenosis	RHAG	Wald ratio	1	0.617905	0.277414	0.0259221	0.0741741	1.16164	1.85504	1.07699	3.19516	NA	NA	NA	0.00058964

## Sheet: Sheet5
Positive_MR_res5:finngen_R10_OSTEOPOROSIS_FRACTURE_FG
id.exposure	id.outcome	outcome	exposure	method	nsnp	b	se	pval	lo_ci	up_ci	or	or_lci95	or_uci95	egger_pleiotropy_pavlue	heterogeneity_test_pavlue	I_square	PVE
SLC12A1	finngen_R10_OSTEOPOROSIS_FRACTURE_FG	Osteoporosis with pathological fracture (FG)	SLC12A1	Inverse variance weighted	22	-0.102364	0.035146	0.00358511	-0.17125	-0.0334777	0.902701	0.842611	0.967076	0.482859	0.929226	0	NA
ERAP2	finngen_R10_OSTEOPOROSIS_FRACTURE_FG	Osteoporosis with pathological fracture (FG)	ERAP2	Inverse variance weighted	33	-0.0821935	0.0355666	0.0208344	-0.151904	-0.0124829	0.921094	0.859071	0.987595	0.260334	0.0480338	0.310227	NA
IPO8	finngen_R10_OSTEOPOROSIS_FRACTURE_FG	Osteoporosis with pathological fracture (FG)	IPO8	Inverse variance weighted	33	0.0974033	0.0493062	0.0482139	0.000763174	0.194043	1.1023	1.00076	1.21415	0.338188	0.115656	0.233932	NA
PADI2	finngen_R10_OSTEOPOROSIS_FRACTURE_FG	Osteoporosis with pathological fracture (FG)	PADI2	Inverse variance weighted	26	0.164849	0.0629206	0.00879437	0.0415242	0.288173	1.17921	1.0424	1.33399	0.216114	0.645883	0	NA
AGA	finngen_R10_OSTEOPOROSIS_FRACTURE_FG	Osteoporosis with pathological fracture (FG)	AGA	Inverse variance weighted	27	0.105229	0.0529211	0.0467654	0.00150396	0.208955	1.11097	1.00151	1.23239	0.478992	0.61669	0	NA
CRYZ	finngen_R10_OSTEOPOROSIS_FRACTURE_FG	Osteoporosis with pathological fracture (FG)	CRYZ	Inverse variance weighted	24	-0.105077	0.0491502	0.0325267	-0.201412	-0.00874273	0.900255	0.817576	0.991295	0.465812	0.452221	0.00634622	NA
GSTT1	finngen_R10_OSTEOPOROSIS_FRACTURE_FG	Osteoporosis with pathological fracture (FG)	GSTT1	Inverse variance weighted	21	-0.128171	0.0425334	0.00258319	-0.211537	-0.0448057	0.879703	0.80934	0.956183	0.51364	0.738612	0	NA
P2RX1	finngen_R10_OSTEOPOROSIS_FRACTURE_FG	Osteoporosis with pathological fracture (FG)	P2RX1	Inverse variance weighted	24	0.118493	0.0426541	0.0054697	0.0348905	0.202095	1.1258	1.03551	1.22396	0.393602	0.356556	0.0755246	NA
CISD1	finngen_R10_OSTEOPOROSIS_FRACTURE_FG	Osteoporosis with pathological fracture (FG)	CISD1	Inverse variance weighted	27	0.0962954	0.0482974	0.046174	0.00163241	0.190958	1.10108	1.00163	1.21041	0.578365	0.791588	0	NA
CD55	finngen_R10_OSTEOPOROSIS_FRACTURE_FG	Osteoporosis with pathological fracture (FG)	CD55	Inverse variance weighted	24	0.17061	0.0522988	0.00110543	0.0681045	0.273116	1.18603	1.07048	1.31405	0.263561	0.59953	0	NA
HLA-C	finngen_R10_OSTEOPOROSIS_FRACTURE_FG	Osteoporosis with pathological fracture (FG)	HLA-C	Inverse variance weighted	23	0.102199	0.042329	0.0157618	0.0192337	0.185164	1.1076	1.01942	1.20342	0.906373	0.546695	0	NA
NME1	finngen_R10_OSTEOPOROSIS_FRACTURE_FG	Osteoporosis with pathological fracture (FG)	NME1	Inverse variance weighted	19	-0.155038	0.0607047	0.0106504	-0.274019	-0.0360564	0.856383	0.760318	0.964586	0.244449	0.754727	0	NA
MTHFR	finngen_R10_OSTEOPOROSIS_FRACTURE_FG	Osteoporosis with pathological fracture (FG)	MTHFR	Inverse variance weighted	21	-0.105382	0.0464228	0.0232047	-0.19637	-0.0143932	0.899981	0.821708	0.98571	0.995149	0.745323	0	NA
SCD5	finngen_R10_OSTEOPOROSIS_FRACTURE_FG	Osteoporosis with pathological fracture (FG)	SCD5	Inverse variance weighted	24	0.122064	0.0508583	0.0163916	0.0223815	0.221746	1.12983	1.02263	1.24825	0.327629	0.22506	0.171419	NA
HP	finngen_R10_OSTEOPOROSIS_FRACTURE_FG	Osteoporosis with pathological fracture (FG)	HP	Inverse variance weighted	21	-0.179626	0.0834819	0.0314224	-0.343251	-0.016002	0.835582	0.70946	0.984125	0.159903	0.000148851	0.609366	NA
CDK5R1	finngen_R10_OSTEOPOROSIS_FRACTURE_FG	Osteoporosis with pathological fracture (FG)	CDK5R1	Inverse variance weighted	26	-0.122503	0.0552999	0.0267434	-0.230891	-0.0141149	0.884704	0.793826	0.985984	0.712786	0.490704	0	NA
OAS1	finngen_R10_OSTEOPOROSIS_FRACTURE_FG	Osteoporosis with pathological fracture (FG)	OAS1	Inverse variance weighted	23	0.121306	0.0490702	0.0134322	0.0251288	0.217484	1.12897	1.02545	1.24295	0.821123	0.431938	0.0210777	NA
TUBB6	finngen_R10_OSTEOPOROSIS_FRACTURE_FG	Osteoporosis with pathological fracture (FG)	TUBB6	Inverse variance weighted	14	0.183441	0.0572568	0.00135614	0.0712175	0.295664	1.20134	1.07381	1.34402	0.382216	0.578377	0	NA
EPHB4	finngen_R10_OSTEOPOROSIS_FRACTURE_FG	Osteoporosis with pathological fracture (FG)	EPHB4	Inverse variance weighted	24	0.116846	0.0572515	0.041258	0.00463325	0.229059	1.12395	1.00464	1.25742	0.722834	0.242752	0.158006	NA
C5	finngen_R10_OSTEOPOROSIS_FRACTURE_FG	Osteoporosis with pathological fracture (FG)	C5	Inverse variance weighted	25	-0.15961	0.0662464	0.0159817	-0.289452	-0.0297667	0.852477	0.748673	0.970672	0.665627	0.0693045	0.313096	NA
STAT6	finngen_R10_OSTEOPOROSIS_FRACTURE_FG	Osteoporosis with pathological fracture (FG)	STAT6	Inverse variance weighted	22	0.151186	0.0703286	0.0315786	0.0133416	0.28903	1.16321	1.01343	1.33513	0.30524	0.137727	0.252298	NA
POLI	finngen_R10_OSTEOPOROSIS_FRACTURE_FG	Osteoporosis with pathological fracture (FG)	POLI	Inverse variance weighted	19	0.152	0.0759918	0.0454769	0.00305613	0.300944	1.16416	1.00306	1.35113	0.504719	0.37764	0.0640842	NA
ITIH4	finngen_R10_OSTEOPOROSIS_FRACTURE_FG	Osteoporosis with pathological fracture (FG)	ITIH4	Inverse variance weighted	15	-0.161443	0.0627402	0.0100765	-0.284414	-0.0384719	0.850915	0.752455	0.962259	0.344285	0.781376	0	NA
ABCC4	finngen_R10_OSTEOPOROSIS_FRACTURE_FG	Osteoporosis with pathological fracture (FG)	ABCC4	Inverse variance weighted	16	-0.182104	0.0754151	0.0157485	-0.329918	-0.0342907	0.833514	0.718983	0.966291	0.122563	0.258199	0.170604	NA
GPX4	finngen_R10_OSTEOPOROSIS_FRACTURE_FG	Osteoporosis with pathological fracture (FG)	GPX4	Inverse variance weighted	16	-0.102169	0.0471637	0.0302916	-0.19461	-0.00972781	0.902877	0.823156	0.990319	0.544923	0.934189	0	NA
SAMD3	finngen_R10_OSTEOPOROSIS_FRACTURE_FG	Osteoporosis with pathological fracture (FG)	SAMD3	Inverse variance weighted	21	0.151172	0.0662669	0.0225334	0.0212886	0.281055	1.1632	1.02152	1.32453	0.453983	0.679871	0	NA
ITPR3	finngen_R10_OSTEOPOROSIS_FRACTURE_FG	Osteoporosis with pathological fracture (FG)	ITPR3	Inverse variance weighted	21	-0.12149	0.0619085	0.0497143	-0.242831	-0.00014947	0.8856	0.784404	0.999851	0.794137	0.887611	0	NA
PLEK	finngen_R10_OSTEOPOROSIS_FRACTURE_FG	Osteoporosis with pathological fracture (FG)	PLEK	Inverse variance weighted	16	-0.209017	0.0810072	0.00987342	-0.367791	-0.0502432	0.811381	0.692262	0.950998	0.952623	0.916248	0	NA
SRD5A3	finngen_R10_OSTEOPOROSIS_FRACTURE_FG	Osteoporosis with pathological fracture (FG)	SRD5A3	Inverse variance weighted	17	0.206769	0.086509	0.0168419	0.037211	0.376326	1.2297	1.03791	1.45692	0.650854	0.28178	0.146718	NA
GRIK4	finngen_R10_OSTEOPOROSIS_FRACTURE_FG	Osteoporosis with pathological fracture (FG)	GRIK4	Inverse variance weighted	14	0.156953	0.0796723	0.0488399	0.000795626	0.313111	1.16994	1.0008	1.36767	0.959362	0.366861	0.0779941	NA
CDH2	finngen_R10_OSTEOPOROSIS_FRACTURE_FG	Osteoporosis with pathological fracture (FG)	CDH2	Inverse variance weighted	18	0.17993	0.0731118	0.0138542	0.0366306	0.323229	1.19713	1.03731	1.38158	0.641096	0.976223	0	NA
RTKN2	finngen_R10_OSTEOPOROSIS_FRACTURE_FG	Osteoporosis with pathological fracture (FG)	RTKN2	Inverse variance weighted	18	0.187678	0.081718	0.0216384	0.0275109	0.347845	1.20645	1.02789	1.41601	0.694056	0.335771	0.0993238	NA
SENP6	finngen_R10_OSTEOPOROSIS_FRACTURE_FG	Osteoporosis with pathological fracture (FG)	SENP6	Inverse variance weighted	20	-0.201347	0.0733849	0.00607493	-0.345181	-0.0575124	0.817629	0.708092	0.94411	0.0959365	0.411108	0.0369028	NA
KYNU	finngen_R10_OSTEOPOROSIS_FRACTURE_FG	Osteoporosis with pathological fracture (FG)	KYNU	Inverse variance weighted	12	0.180529	0.0807584	0.0253897	0.0222426	0.338816	1.19785	1.02249	1.40328	0.46585	0.601421	0	NA
NR2F6	finngen_R10_OSTEOPOROSIS_FRACTURE_FG	Osteoporosis with pathological fracture (FG)	NR2F6	Inverse variance weighted	19	-0.222059	0.0648561	0.000617357	-0.349177	-0.094941	0.800868	0.705268	0.909427	0.231182	0.327097	0.104574	NA
MSR1	finngen_R10_OSTEOPOROSIS_FRACTURE_FG	Osteoporosis with pathological fracture (FG)	MSR1	Inverse variance weighted	21	-0.162323	0.0731861	0.0265584	-0.305768	-0.0188782	0.850167	0.736558	0.981299	0.758002	0.40398	0.0423352	NA
CD200R1	finngen_R10_OSTEOPOROSIS_FRACTURE_FG	Osteoporosis with pathological fracture (FG)	CD200R1	Inverse variance weighted	15	-0.23524	0.0888052	0.0080745	-0.409298	-0.0611813	0.790381	0.664116	0.940653	0.923901	0.544648	0	NA
KLC1	finngen_R10_OSTEOPOROSIS_FRACTURE_FG	Osteoporosis with pathological fracture (FG)	KLC1	Inverse variance weighted	12	-0.220138	0.0860144	0.010488	-0.388726	-0.0515494	0.802408	0.67792	0.949757	0.256105	0.581095	0	NA
TNNC2	finngen_R10_OSTEOPOROSIS_FRACTURE_FG	Osteoporosis with pathological fracture (FG)	TNNC2	Inverse variance weighted	9	-0.216499	0.0991959	0.0290699	-0.410923	-0.0220748	0.805334	0.663038	0.978167	0.470006	0.852321	0	NA
TPP1	finngen_R10_OSTEOPOROSIS_FRACTURE_FG	Osteoporosis with pathological fracture (FG)	TPP1	Inverse variance weighted	12	0.232592	0.0870929	0.00757106	0.0618902	0.403294	1.26187	1.06385	1.49675	0.986307	0.814125	0	NA
ALDH5A1	finngen_R10_OSTEOPOROSIS_FRACTURE_FG	Osteoporosis with pathological fracture (FG)	ALDH5A1	Inverse variance weighted	14	-0.166577	0.0787778	0.0344715	-0.320981	-0.0121722	0.846558	0.725437	0.987902	0.349298	0.506338	0	NA
ABAT	finngen_R10_OSTEOPOROSIS_FRACTURE_FG	Osteoporosis with pathological fracture (FG)	ABAT	Inverse variance weighted	21	-0.162552	0.0781495	0.0375247	-0.315725	-0.00937866	0.849972	0.72926	0.990665	0.316808	0.72567	0	NA
ABO	finngen_R10_OSTEOPOROSIS_FRACTURE_FG	Osteoporosis with pathological fracture (FG)	ABO	Inverse variance weighted	16	-0.124773	0.0471442	0.00812983	-0.217176	-0.0323706	0.882697	0.804788	0.968148	0.306705	0.611978	0	NA
SPTBN1	finngen_R10_OSTEOPOROSIS_FRACTURE_FG	Osteoporosis with pathological fracture (FG)	SPTBN1	Inverse variance weighted	17	0.278924	0.0786236	0.000388779	0.124822	0.433026	1.32171	1.13295	1.54192	0.0789882	0.73588	0	NA
TNFSF4	finngen_R10_OSTEOPOROSIS_FRACTURE_FG	Osteoporosis with pathological fracture (FG)	TNFSF4	Inverse variance weighted	9	-0.239001	0.0967596	0.0135095	-0.42865	-0.0493521	0.787414	0.651388	0.951846	0.579191	0.582903	0	NA
CA6	finngen_R10_OSTEOPOROSIS_FRACTURE_FG	Osteoporosis with pathological fracture (FG)	CA6	Inverse variance weighted	12	-0.209212	0.106385	0.0492339	-0.417725	-0.0006979	0.811224	0.658543	0.999302	0.504846	0.235506	0.211739	NA
FKBP1A	finngen_R10_OSTEOPOROSIS_FRACTURE_FG	Osteoporosis with pathological fracture (FG)	FKBP1A	Inverse variance weighted	16	0.172239	0.0876816	0.0494878	0.000382745	0.344095	1.18796	1.00038	1.41071	0.47618	0.151151	0.270771	NA
IL18R1	finngen_R10_OSTEOPOROSIS_FRACTURE_FG	Osteoporosis with pathological fracture (FG)	IL18R1	Inverse variance weighted	12	-0.134328	0.065886	0.0414704	-0.263465	-0.00519155	0.874303	0.768385	0.994822	0.832444	0.918126	0	NA
CYP1B1	finngen_R10_OSTEOPOROSIS_FRACTURE_FG	Osteoporosis with pathological fracture (FG)	CYP1B1	Inverse variance weighted	17	0.164926	0.0679169	0.0151675	0.0318092	0.298043	1.17931	1.03232	1.34722	0.584231	0.993474	0	NA
GNMT	finngen_R10_OSTEOPOROSIS_FRACTURE_FG	Osteoporosis with pathological fracture (FG)	GNMT	Inverse variance weighted	10	-0.128361	0.0641152	0.0452815	-0.254026	-0.00269478	0.879536	0.775671	0.997309	0.698261	0.824213	0	NA
LIPC	finngen_R10_OSTEOPOROSIS_FRACTURE_FG	Osteoporosis with pathological fracture (FG)	LIPC	Inverse variance weighted	10	-0.220749	0.112212	0.0491552	-0.440684	-0.000812788	0.801918	0.643596	0.999188	0.97874	0.429786	0.00897381	NA
FKBP11	finngen_R10_OSTEOPOROSIS_FRACTURE_FG	Osteoporosis with pathological fracture (FG)	FKBP11	Inverse variance weighted	9	-0.219634	0.106575	0.0393186	-0.428522	-0.0107468	0.802812	0.651471	0.989311	0.541238	0.827218	0	NA
CYB5D2	finngen_R10_OSTEOPOROSIS_FRACTURE_FG	Osteoporosis with pathological fracture (FG)	CYB5D2	Inverse variance weighted	3	-0.280221	0.120812	0.0203693	-0.517013	-0.0434291	0.755617	0.596299	0.9575	NA	NA	0	NA
SIGLEC5	finngen_R10_OSTEOPOROSIS_FRACTURE_FG	Osteoporosis with pathological fracture (FG)	SIGLEC5	Inverse variance weighted	23	0.171044	0.0558224	0.00218342	0.0616323	0.280456	1.18654	1.06357	1.32373	0.4205	0.8101	0	NA
GSTZ1	finngen_R10_OSTEOPOROSIS_FRACTURE_FG	Osteoporosis with pathological fracture (FG)	GSTZ1	Inverse variance weighted	17	0.260878	0.0885769	0.00322731	0.0872672	0.434489	1.29807	1.09119	1.54417	0.825567	0.455988	0	NA
CHRNB1	finngen_R10_OSTEOPOROSIS_FRACTURE_FG	Osteoporosis with pathological fracture (FG)	CHRNB1	Inverse variance weighted	10	-0.250943	0.117388	0.032539	-0.481023	-0.0208629	0.778067	0.61815	0.979353	0.374095	0.25023	0.209497	NA
CLEC10A	finngen_R10_OSTEOPOROSIS_FRACTURE_FG	Osteoporosis with pathological fracture (FG)	CLEC10A	Inverse variance weighted	7	0.297188	0.101615	0.00344838	0.0980232	0.496353	1.34607	1.10299	1.64272	0.892748	0.628882	0	NA
KLHL30	finngen_R10_OSTEOPOROSIS_FRACTURE_FG	Osteoporosis with pathological fracture (FG)	KLHL30	Inverse variance weighted	9	0.217293	0.108658	0.0455228	0.00432365	0.430262	1.24271	1.00433	1.53766	0.129469	0.323073	0.133485	NA
IL21R	finngen_R10_OSTEOPOROSIS_FRACTURE_FG	Osteoporosis with pathological fracture (FG)	IL21R	Inverse variance weighted	8	-0.225738	0.11068	0.0413941	-0.442671	-0.00880582	0.797927	0.642319	0.991233	0.519948	0.678422	0	NA
KBTBD11	finngen_R10_OSTEOPOROSIS_FRACTURE_FG	Osteoporosis with pathological fracture (FG)	KBTBD11	Inverse variance weighted	19	-0.174889	0.0759696	0.0213301	-0.323789	-0.0259884	0.83955	0.723403	0.974346	0.473724	0.962492	0	NA
IGLV3-12	finngen_R10_OSTEOPOROSIS_FRACTURE_FG	Osteoporosis with pathological fracture (FG)	IGLV3-12	Inverse variance weighted	8	-0.0860321	0.036826	0.019482	-0.158211	-0.0138531	0.917565	0.85367	0.986242	0.200364	0.382568	0.0617087	NA
MAN2B1	finngen_R10_OSTEOPOROSIS_FRACTURE_FG	Osteoporosis with pathological fracture (FG)	MAN2B1	Inverse variance weighted	13	-0.126616	0.0516749	0.0142758	-0.227899	-0.0253336	0.881072	0.796204	0.974985	0.738241	0.345449	0.0998421	NA
ATP10A	finngen_R10_OSTEOPOROSIS_FRACTURE_FG	Osteoporosis with pathological fracture (FG)	ATP10A	Inverse variance weighted	12	0.19168	0.088017	0.0294236	0.0191669	0.364194	1.21128	1.01935	1.43935	0.673009	0.671588	0	NA
NEGR1	finngen_R10_OSTEOPOROSIS_FRACTURE_FG	Osteoporosis with pathological fracture (FG)	NEGR1	Inverse variance weighted	14	0.252247	0.0820561	0.00211154	0.0914169	0.413077	1.28691	1.09573	1.51146	0.299294	0.338456	0.104509	NA
SLC47A1	finngen_R10_OSTEOPOROSIS_FRACTURE_FG	Osteoporosis with pathological fracture (FG)	SLC47A1	Inverse variance weighted	15	0.222722	0.102265	0.0294135	0.0222835	0.423161	1.24947	1.02253	1.52678	0.420653	0.282433	0.152747	NA
ACVR2B	finngen_R10_OSTEOPOROSIS_FRACTURE_FG	Osteoporosis with pathological fracture (FG)	ACVR2B	Inverse variance weighted	6	-0.171172	0.0785215	0.0292625	-0.325074	-0.0172694	0.842677	0.722474	0.982879	0.48665	0.836194	0	NA
ETS2	finngen_R10_OSTEOPOROSIS_FRACTURE_FG	Osteoporosis with pathological fracture (FG)	ETS2	Inverse variance weighted	13	-0.33898	0.133797	0.011292	-0.601222	-0.0767368	0.712497	0.548141	0.926134	0.568135	0.0739935	0.389328	NA
RIPK2	finngen_R10_OSTEOPOROSIS_FRACTURE_FG	Osteoporosis with pathological fracture (FG)	RIPK2	Inverse variance weighted	7	-0.305308	0.117914	0.00961893	-0.53642	-0.0741958	0.736897	0.584838	0.92849	0.448217	0.930447	0	NA
CD1E	finngen_R10_OSTEOPOROSIS_FRACTURE_FG	Osteoporosis with pathological fracture (FG)	CD1E	Inverse variance weighted	9	-0.340613	0.113093	0.00259706	-0.562275	-0.118951	0.711334	0.569911	0.887852	0.177912	0.553146	0	NA
PIK3R3	finngen_R10_OSTEOPOROSIS_FRACTURE_FG	Osteoporosis with pathological fracture (FG)	PIK3R3	Inverse variance weighted	8	0.250498	0.114973	0.0293502	0.0251505	0.475846	1.28467	1.02547	1.60938	0.512266	0.961413	0	NA
GPR65	finngen_R10_OSTEOPOROSIS_FRACTURE_FG	Osteoporosis with pathological fracture (FG)	GPR65	Inverse variance weighted	12	-0.268687	0.111509	0.0159716	-0.487244	-0.0501302	0.764383	0.614317	0.951106	0.0666349	0.554226	0	NA
RAMP3	finngen_R10_OSTEOPOROSIS_FRACTURE_FG	Osteoporosis with pathological fracture (FG)	RAMP3	Inverse variance weighted	6	0.298923	0.119053	0.0120446	0.0655787	0.532267	1.34841	1.06778	1.70279	0.899794	0.815874	0	NA
SIGIRR	finngen_R10_OSTEOPOROSIS_FRACTURE_FG	Osteoporosis with pathological fracture (FG)	SIGIRR	Inverse variance weighted	9	-0.216623	0.10024	0.0306911	-0.413093	-0.0201537	0.805233	0.661601	0.980048	0.241071	0.491465	0	NA
NLRP1	finngen_R10_OSTEOPOROSIS_FRACTURE_FG	Osteoporosis with pathological fracture (FG)	NLRP1	Inverse variance weighted	14	-0.188354	0.0873311	0.0310225	-0.359523	-0.0171853	0.828321	0.698009	0.982962	0.750381	0.657621	0	NA
EPM2A	finngen_R10_OSTEOPOROSIS_FRACTURE_FG	Osteoporosis with pathological fracture (FG)	EPM2A	Inverse variance weighted	11	0.31636	0.13369	0.017963	0.0543288	0.578392	1.37212	1.05583	1.78317	0.555478	0.245679	0.20763	NA
AKT1	finngen_R10_OSTEOPOROSIS_FRACTURE_FG	Osteoporosis with pathological fracture (FG)	AKT1	Inverse variance weighted	7	0.216522	0.0969808	0.0255737	0.0264394	0.406604	1.24175	1.02679	1.50171	0.256087	0.638748	0	NA
UGT2B17	finngen_R10_OSTEOPOROSIS_FRACTURE_FG	Osteoporosis with pathological fracture (FG)	UGT2B17	Inverse variance weighted	12	0.201676	0.0924353	0.0291237	0.0205029	0.382849	1.22345	1.02071	1.46646	0.592532	0.520282	0	NA
NDFIP1	finngen_R10_OSTEOPOROSIS_FRACTURE_FG	Osteoporosis with pathological fracture (FG)	NDFIP1	Inverse variance weighted	11	-0.376716	0.119139	0.00156703	-0.610229	-0.143203	0.686111	0.543226	0.866578	0.722311	0.84092	0	NA
MYLK4	finngen_R10_OSTEOPOROSIS_FRACTURE_FG	Osteoporosis with pathological fracture (FG)	MYLK4	Inverse variance weighted	7	0.169787	0.0713684	0.0173588	0.0299046	0.309669	1.18505	1.03036	1.36297	0.34643	0.308688	0.158885	NA
NEK3	finngen_R10_OSTEOPOROSIS_FRACTURE_FG	Osteoporosis with pathological fracture (FG)	NEK3	Inverse variance weighted	9	0.228628	0.113606	0.0441718	0.00595946	0.451296	1.25687	1.00598	1.57035	0.846802	0.688596	0	NA
JUN	finngen_R10_OSTEOPOROSIS_FRACTURE_FG	Osteoporosis with pathological fracture (FG)	JUN	Inverse variance weighted	9	-0.36258	0.113705	0.00142874	-0.585442	-0.139719	0.695878	0.55686	0.869603	0.787118	0.465629	0	NA
PSMB3	finngen_R10_OSTEOPOROSIS_FRACTURE_FG	Osteoporosis with pathological fracture (FG)	PSMB3	Inverse variance weighted	8	-0.297882	0.121979	0.0146031	-0.536961	-0.0588032	0.742389	0.584522	0.942892	0.25099	0.0944468	0.425811	NA
CELSR2	finngen_R10_OSTEOPOROSIS_FRACTURE_FG	Osteoporosis with pathological fracture (FG)	CELSR2	Inverse variance weighted	7	0.451622	0.160796	0.00497484	0.136461	0.766782	1.57086	1.14621	2.15283	0.88581	0.276971	0.200126	NA
CLOCK	finngen_R10_OSTEOPOROSIS_FRACTURE_FG	Osteoporosis with pathological fracture (FG)	CLOCK	Inverse variance weighted	6	0.332653	0.124738	0.00765748	0.0881661	0.577139	1.39466	1.09217	1.78094	0.381456	0.943118	0	NA
KLHL7	finngen_R10_OSTEOPOROSIS_FRACTURE_FG	Osteoporosis with pathological fracture (FG)	KLHL7	Inverse variance weighted	8	-0.412075	0.146225	0.0048311	-0.698677	-0.125474	0.662275	0.497243	0.882079	0.576421	0.568985	0	NA
ITM2B	finngen_R10_OSTEOPOROSIS_FRACTURE_FG	Osteoporosis with pathological fracture (FG)	ITM2B	Inverse variance weighted	9	-0.289648	0.125697	0.0212036	-0.536013	-0.0432823	0.748527	0.585076	0.957641	0.676574	0.584403	0	NA
PSMD5	finngen_R10_OSTEOPOROSIS_FRACTURE_FG	Osteoporosis with pathological fracture (FG)	PSMD5	Inverse variance weighted	5	0.398445	0.147468	0.00689428	0.109408	0.687482	1.48951	1.11562	1.9887	0.193472	0.498748	0	NA
CCR2	finngen_R10_OSTEOPOROSIS_FRACTURE_FG	Osteoporosis with pathological fracture (FG)	CCR2	Inverse variance weighted	9	-0.290094	0.13298	0.0291472	-0.550735	-0.0294536	0.748193	0.576526	0.970976	0.0484713	0.468182	0	NA
NDUFS2	finngen_R10_OSTEOPOROSIS_FRACTURE_FG	Osteoporosis with pathological fracture (FG)	NDUFS2	Inverse variance weighted	7	0.30703	0.14762	0.037538	0.0176944	0.596365	1.35938	1.01785	1.81551	0.579102	0.826928	0	NA
IL17RA	finngen_R10_OSTEOPOROSIS_FRACTURE_FG	Osteoporosis with pathological fracture (FG)	IL17RA	Inverse variance weighted	6	0.401077	0.141061	0.00446524	0.124596	0.677557	1.49343	1.13269	1.96906	0.520129	0.348911	0.104453	NA
DPP9	finngen_R10_OSTEOPOROSIS_FRACTURE_FG	Osteoporosis with pathological fracture (FG)	DPP9	Inverse variance weighted	7	-0.262054	0.117566	0.0258137	-0.492482	-0.0316254	0.76947	0.611108	0.968869	0.710055	0.903077	0	NA
GUCY2C	finngen_R10_OSTEOPOROSIS_FRACTURE_FG	Osteoporosis with pathological fracture (FG)	GUCY2C	Inverse variance weighted	8	-0.342878	0.142255	0.0159391	-0.621697	-0.0640584	0.709725	0.537032	0.93795	0.396278	0.90955	0	NA
BACE2	finngen_R10_OSTEOPOROSIS_FRACTURE_FG	Osteoporosis with pathological fracture (FG)	BACE2	Inverse variance weighted	6	-0.304373	0.130252	0.0194498	-0.559668	-0.0490786	0.737585	0.571399	0.952106	0.35196	0.42895	0	NA
DYRK4	finngen_R10_OSTEOPOROSIS_FRACTURE_FG	Osteoporosis with pathological fracture (FG)	DYRK4	Inverse variance weighted	10	0.419014	0.134041	0.00177194	0.156294	0.681735	1.52046	1.16917	1.97731	0.372671	0.503049	0	NA
UMPS	finngen_R10_OSTEOPOROSIS_FRACTURE_FG	Osteoporosis with pathological fracture (FG)	UMPS	Inverse variance weighted	3	-0.385551	0.168118	0.0218289	-0.715062	-0.0560391	0.680076	0.489162	0.945502	NA	NA	0.0917524	NA
TCF7L2	finngen_R10_OSTEOPOROSIS_FRACTURE_FG	Osteoporosis with pathological fracture (FG)	TCF7L2	Inverse variance weighted	7	-0.320803	0.142982	0.0248541	-0.601048	-0.0405586	0.725566	0.548237	0.960253	0.680901	0.643295	0	NA
CD1B	finngen_R10_OSTEOPOROSIS_FRACTURE_FG	Osteoporosis with pathological fracture (FG)	CD1B	Inverse variance weighted	9	-0.347725	0.166371	0.0366125	-0.673812	-0.021638	0.706293	0.509762	0.978594	0.54826	0.232932	0.236648	NA
TLR1	finngen_R10_OSTEOPOROSIS_FRACTURE_FG	Osteoporosis with pathological fracture (FG)	TLR1	Inverse variance weighted	4	-0.284776	0.127101	0.0250552	-0.533895	-0.0356582	0.752182	0.586317	0.96497	0.974294	0.263694	0.246123	NA
KAT2B	finngen_R10_OSTEOPOROSIS_FRACTURE_FG	Osteoporosis with pathological fracture (FG)	KAT2B	Inverse variance weighted	15	-0.478209	0.117249	4.53143e-05	-0.708018	-0.248401	0.619892	0.492619	0.780047	0.833421	0.228068	0.202263	NA
INSL3	finngen_R10_OSTEOPOROSIS_FRACTURE_FG	Osteoporosis with pathological fracture (FG)	INSL3	Inverse variance weighted	10	-0.20838	0.0741066	0.00492495	-0.353629	-0.0631315	0.811898	0.702135	0.93882	0.11669	0.660788	0	NA
KL	finngen_R10_OSTEOPOROSIS_FRACTURE_FG	Osteoporosis with pathological fracture (FG)	KL	Inverse variance weighted	8	-0.40466	0.16226	0.0126346	-0.722689	-0.0866312	0.667204	0.485445	0.917015	0.0277577	0.235429	0.24297	NA
HSPH1	finngen_R10_OSTEOPOROSIS_FRACTURE_FG	Osteoporosis with pathological fracture (FG)	HSPH1	Inverse variance weighted	5	0.449223	0.160464	0.00511783	0.134713	0.763733	1.56709	1.14421	2.14627	0.661067	0.851681	0	NA
S100A8	finngen_R10_OSTEOPOROSIS_FRACTURE_FG	Osteoporosis with pathological fracture (FG)	S100A8	Inverse variance weighted	5	0.293877	0.135346	0.0299082	0.0285991	0.559156	1.34162	1.02901	1.7492	0.236462	0.428567	0	NA
GSTO1	finngen_R10_OSTEOPOROSIS_FRACTURE_FG	Osteoporosis with pathological fracture (FG)	GSTO1	Inverse variance weighted	7	-0.264586	0.12914	0.040479	-0.517701	-0.0114712	0.767524	0.595889	0.988594	0.517898	0.786415	0	NA
MCL1	finngen_R10_OSTEOPOROSIS_FRACTURE_FG	Osteoporosis with pathological fracture (FG)	MCL1	Inverse variance weighted	4	-0.349053	0.176398	0.0478408	-0.694793	-0.00331279	0.705356	0.499178	0.996693	0.291731	0.537182	0	NA
CANX	finngen_R10_OSTEOPOROSIS_FRACTURE_FG	Osteoporosis with pathological fracture (FG)	CANX	Inverse variance weighted	5	-0.289641	0.12496	0.0204564	-0.534563	-0.0447194	0.748532	0.585925	0.956266	0.368178	0.405893	0.000208615	NA
ABCB4	finngen_R10_OSTEOPOROSIS_FRACTURE_FG	Osteoporosis with pathological fracture (FG)	ABCB4	Inverse variance weighted	6	-0.341338	0.143831	0.0176355	-0.623246	-0.0594287	0.710819	0.536201	0.942303	0.226044	0.460163	0	NA
IL15	finngen_R10_OSTEOPOROSIS_FRACTURE_FG	Osteoporosis with pathological fracture (FG)	IL15	Inverse variance weighted	10	-0.382723	0.153003	0.0123701	-0.682609	-0.0828368	0.682002	0.505297	0.920501	0.104552	0.303103	0.152057	NA
RCE1	finngen_R10_OSTEOPOROSIS_FRACTURE_FG	Osteoporosis with pathological fracture (FG)	RCE1	Inverse variance weighted	4	0.422723	0.202686	0.0370146	0.0254579	0.819988	1.52611	1.02578	2.27047	0.365347	0.629846	0	NA
FBXL17	finngen_R10_OSTEOPOROSIS_FRACTURE_FG	Osteoporosis with pathological fracture (FG)	FBXL17	Inverse variance weighted	6	-0.322098	0.147457	0.0289368	-0.611114	-0.0330815	0.724627	0.542746	0.96746	0.218249	0.355329	0.0948467	NA
UQCR10	finngen_R10_OSTEOPOROSIS_FRACTURE_FG	Osteoporosis with pathological fracture (FG)	UQCR10	Inverse variance weighted	4	-0.88064	0.398872	0.0272565	-1.66243	-0.0988503	0.414518	0.189678	0.905878	0.388343	0.357311	0.0715987	NA
MYT1L	finngen_R10_OSTEOPOROSIS_FRACTURE_FG	Osteoporosis with pathological fracture (FG)	MYT1L	Inverse variance weighted	3	0.438043	0.193011	0.0232368	0.0597406	0.816345	1.54967	1.06156	2.26222	NA	NA	0	NA
PRLR	finngen_R10_OSTEOPOROSIS_FRACTURE_FG	Osteoporosis with pathological fracture (FG)	PRLR	Inverse variance weighted	5	0.367682	0.17683	0.0375905	0.0210945	0.714269	1.44438	1.02132	2.04269	0.953999	0.933853	0	NA
XRCC5	finngen_R10_OSTEOPOROSIS_FRACTURE_FG	Osteoporosis with pathological fracture (FG)	XRCC5	Inverse variance weighted	3	-0.47151	0.213788	0.0274188	-0.890535	-0.0524857	0.624059	0.410436	0.948868	NA	NA	0	NA
PEPD	finngen_R10_OSTEOPOROSIS_FRACTURE_FG	Osteoporosis with pathological fracture (FG)	PEPD	Inverse variance weighted	6	-0.344006	0.168735	0.0414769	-0.674728	-0.0132847	0.708925	0.509295	0.986803	0.712008	0.373374	0.0674222	NA
HK1	finngen_R10_OSTEOPOROSIS_FRACTURE_FG	Osteoporosis with pathological fracture (FG)	HK1	Inverse variance weighted	10	0.249802	0.125664	0.046827	0.00350119	0.496102	1.28377	1.00351	1.64231	0.388457	0.572251	0	NA
PICALM	finngen_R10_OSTEOPOROSIS_FRACTURE_FG	Osteoporosis with pathological fracture (FG)	PICALM	Inverse variance weighted	10	-0.474271	0.175161	0.00677658	-0.817587	-0.130956	0.622338	0.441496	0.877257	0.639485	0.938531	0	NA
BTN3A3	finngen_R10_OSTEOPOROSIS_FRACTURE_FG	Osteoporosis with pathological fracture (FG)	BTN3A3	Inverse variance weighted	9	0.520225	0.201872	0.00996607	0.124556	0.915893	1.68241	1.13265	2.49901	0.430608	0.85351	0	NA
DNAH8	finngen_R10_OSTEOPOROSIS_FRACTURE_FG	Osteoporosis with pathological fracture (FG)	DNAH8	Inverse variance weighted	4	-0.417609	0.209747	0.0464788	-0.828713	-0.00650604	0.65862	0.436611	0.993515	0.973083	0.830051	0	NA
IGLV1-44	finngen_R10_OSTEOPOROSIS_FRACTURE_FG	Osteoporosis with pathological fracture (FG)	IGLV1-44	Wald ratio	1	-0.346782	0.161028	0.0312751	-0.662396	-0.0311677	0.706959	0.515614	0.969313	NA	NA	NA	0.032045
RB1	finngen_R10_OSTEOPOROSIS_FRACTURE_FG	Osteoporosis with pathological fracture (FG)	RB1	Inverse variance weighted	2	0.61497	0.224135	0.00607417	0.175666	1.05427	1.8496	1.19204	2.86989	NA	NA	NA%	NA
MVD	finngen_R10_OSTEOPOROSIS_FRACTURE_FG	Osteoporosis with pathological fracture (FG)	MVD	Inverse variance weighted	6	0.419488	0.153576	0.0063051	0.11848	0.720496	1.52118	1.12578	2.05545	0.31753	0.655276	0	NA
CD3E	finngen_R10_OSTEOPOROSIS_FRACTURE_FG	Osteoporosis with pathological fracture (FG)	CD3E	Inverse variance weighted	4	-0.441379	0.220666	0.0454776	-0.873884	-0.008873	0.643149	0.417327	0.991166	0.453739	0.65186	0	NA
CTLA4	finngen_R10_OSTEOPOROSIS_FRACTURE_FG	Osteoporosis with pathological fracture (FG)	CTLA4	Inverse variance weighted	2	-0.523507	0.248685	0.0352823	-1.01093	-0.036085	0.592439	0.363881	0.964558	NA	NA	NA%	NA
SHISA2	finngen_R10_OSTEOPOROSIS_FRACTURE_FG	Osteoporosis with pathological fracture (FG)	SHISA2	Inverse variance weighted	5	-0.521745	0.171452	0.00234158	-0.857792	-0.185699	0.593484	0.424098	0.830523	0.768637	0.818972	0	NA
XPC	finngen_R10_OSTEOPOROSIS_FRACTURE_FG	Osteoporosis with pathological fracture (FG)	XPC	Inverse variance weighted	3	0.516057	0.233636	0.027188	0.0581304	0.973983	1.67541	1.05985	2.64847	NA	NA	0	NA
FN1	finngen_R10_OSTEOPOROSIS_FRACTURE_FG	Osteoporosis with pathological fracture (FG)	FN1	Inverse variance weighted	7	0.556193	0.191537	0.00368607	0.180781	0.931605	1.74402	1.19815	2.53858	0.222691	0.428727	0	NA
FGL2	finngen_R10_OSTEOPOROSIS_FRACTURE_FG	Osteoporosis with pathological fracture (FG)	FGL2	Inverse variance weighted	14	-0.317032	0.14961	0.034086	-0.610268	-0.0237959	0.728307	0.543205	0.976485	0.44017	0.408764	0.0382019	NA
GHRL	finngen_R10_OSTEOPOROSIS_FRACTURE_FG	Osteoporosis with pathological fracture (FG)	GHRL	Inverse variance weighted	4	-0.418998	0.126045	0.000886768	-0.666046	-0.171949	0.657706	0.513736	0.842022	0.645765	0.524322	0	NA
CD69	finngen_R10_OSTEOPOROSIS_FRACTURE_FG	Osteoporosis with pathological fracture (FG)	CD69	Wald ratio	1	-1.64781	0.730981	0.0241809	-3.08053	-0.215086	0.192471	0.0459347	0.806472	NA	NA	NA	0.0011851
CBX1	finngen_R10_OSTEOPOROSIS_FRACTURE_FG	Osteoporosis with pathological fracture (FG)	CBX1	Inverse variance weighted	3	-0.449041	0.136594	0.00101116	-0.716765	-0.181316	0.63824	0.488329	0.834172	NA	NA	0	NA
GJA3	finngen_R10_OSTEOPOROSIS_FRACTURE_FG	Osteoporosis with pathological fracture (FG)	GJA3	Inverse variance weighted	3	-0.716479	0.234166	0.00221557	-1.17545	-0.257513	0.488469	0.308682	0.772971	NA	NA	0	NA
FCRLA	finngen_R10_OSTEOPOROSIS_FRACTURE_FG	Osteoporosis with pathological fracture (FG)	FCRLA	Inverse variance weighted	7	0.378898	0.193039	0.0496696	0.000540198	0.757255	1.46067	1.00054	2.13241	0.774126	0.379699	0.062787	NA
IL2RA	finngen_R10_OSTEOPOROSIS_FRACTURE_FG	Osteoporosis with pathological fracture (FG)	IL2RA	Inverse variance weighted	7	-0.647713	0.28337	0.022269	-1.20312	-0.0923072	0.523241	0.300256	0.911825	0.226839	0.137879	0.381428	NA
IGLV3-27	finngen_R10_OSTEOPOROSIS_FRACTURE_FG	Osteoporosis with pathological fracture (FG)	IGLV3-27	Inverse variance weighted	3	-0.174995	0.0852853	0.0401816	-0.342154	-0.00783579	0.839461	0.710239	0.992195	NA	NA	0	NA
NOG	finngen_R10_OSTEOPOROSIS_FRACTURE_FG	Osteoporosis with pathological fracture (FG)	NOG	Inverse variance weighted	2	-0.671037	0.251878	0.00771861	-1.16472	-0.177357	0.511178	0.312011	0.837481	NA	NA	NA%	NA
PIK3R1	finngen_R10_OSTEOPOROSIS_FRACTURE_FG	Osteoporosis with pathological fracture (FG)	PIK3R1	Inverse variance weighted	6	0.621415	0.202011	0.00209692	0.225474	1.01736	1.86156	1.25292	2.76587	0.267818	0.837029	0	NA
ATP2C1	finngen_R10_OSTEOPOROSIS_FRACTURE_FG	Osteoporosis with pathological fracture (FG)	ATP2C1	Inverse variance weighted	3	-0.6334	0.27299	0.0203282	-1.16846	-0.0983402	0.530784	0.310845	0.906341	NA	NA	0	NA
VHL	finngen_R10_OSTEOPOROSIS_FRACTURE_FG	Osteoporosis with pathological fracture (FG)	VHL	Inverse variance weighted	3	0.618224	0.283872	0.0294191	0.0618342	1.17461	1.85563	1.06379	3.23689	NA	NA	0	NA
MYO3B	finngen_R10_OSTEOPOROSIS_FRACTURE_FG	Osteoporosis with pathological fracture (FG)	MYO3B	Inverse variance weighted	6	0.473799	0.218095	0.0298223	0.0463327	0.901266	1.60608	1.04742	2.46272	0.884825	0.249679	0.245804	NA
LGALS3BP	finngen_R10_OSTEOPOROSIS_FRACTURE_FG	Osteoporosis with pathological fracture (FG)	LGALS3BP	Inverse variance weighted	8	-0.374689	0.170483	0.0279629	-0.708835	-0.0405419	0.687503	0.492217	0.960269	0.543592	0.3935	0.0474477	NA
CTNNBL1	finngen_R10_OSTEOPOROSIS_FRACTURE_FG	Osteoporosis with pathological fracture (FG)	CTNNBL1	Inverse variance weighted	3	-0.443489	0.217199	0.0411654	-0.869198	-0.0177798	0.641793	0.419288	0.982377	NA	NA	0	NA
S1PR2	finngen_R10_OSTEOPOROSIS_FRACTURE_FG	Osteoporosis with pathological fracture (FG)	S1PR2	Inverse variance weighted	3	-0.436053	0.196302	0.0263282	-0.820804	-0.0513009	0.646584	0.440078	0.949993	NA	NA	0.44084	NA
ENPP5	finngen_R10_OSTEOPOROSIS_FRACTURE_FG	Osteoporosis with pathological fracture (FG)	ENPP5	Inverse variance weighted	2	0.667197	0.285001	0.0192302	0.108596	1.2258	1.94877	1.11471	3.40689	NA	NA	NA%	NA
IGLV4-69	finngen_R10_OSTEOPOROSIS_FRACTURE_FG	Osteoporosis with pathological fracture (FG)	IGLV4-69	Wald ratio	1	0.307653	0.115384	0.00766852	0.0814991	0.533806	1.36023	1.08491	1.70541	NA	NA	NA	0.036454
CTSA	finngen_R10_OSTEOPOROSIS_FRACTURE_FG	Osteoporosis with pathological fracture (FG)	CTSA	Inverse variance weighted	7	0.466713	0.162495	0.00407664	0.148223	0.785203	1.59474	1.15977	2.19285	0.247756	0.455241	0	NA
SIK3	finngen_R10_OSTEOPOROSIS_FRACTURE_FG	Osteoporosis with pathological fracture (FG)	SIK3	Inverse variance weighted	2	0.51728	0.259562	0.0462725	0.00853925	1.02602	1.67746	1.00858	2.78994	NA	NA	NA%	NA
ATP2A3	finngen_R10_OSTEOPOROSIS_FRACTURE_FG	Osteoporosis with pathological fracture (FG)	ATP2A3	Inverse variance weighted	8	0.514114	0.176617	0.00360397	0.167944	0.860284	1.67216	1.18287	2.36383	0.400773	0.748072	0	NA
HES1	finngen_R10_OSTEOPOROSIS_FRACTURE_FG	Osteoporosis with pathological fracture (FG)	HES1	Inverse variance weighted	2	-0.673221	0.300415	0.0250282	-1.26204	-0.0844071	0.510063	0.283077	0.919057	NA	NA	NA%	NA
IGLV3-25	finngen_R10_OSTEOPOROSIS_FRACTURE_FG	Osteoporosis with pathological fracture (FG)	IGLV3-25	Inverse variance weighted	4	0.235174	0.0896065	0.00867715	0.0595452	0.410803	1.26513	1.06135	1.50803	0.389091	0.433453	0	NA
ACSS3	finngen_R10_OSTEOPOROSIS_FRACTURE_FG	Osteoporosis with pathological fracture (FG)	ACSS3	Wald ratio	1	-1.02558	0.515499	0.0466479	-2.03596	-0.0151988	0.358589	0.130556	0.984916	NA	NA	NA	0.0017515
CHUK	finngen_R10_OSTEOPOROSIS_FRACTURE_FG	Osteoporosis with pathological fracture (FG)	CHUK	Inverse variance weighted	2	-0.774059	0.313485	0.0135414	-1.38849	-0.159628	0.461137	0.249452	0.852461	NA	NA	NA%	NA
IL27	finngen_R10_OSTEOPOROSIS_FRACTURE_FG	Osteoporosis with pathological fracture (FG)	IL27	Inverse variance weighted	4	0.431688	0.187562	0.0213594	0.0640656	0.79931	1.53985	1.06616	2.22401	0.569296	0.767158	0	NA
CACNG6	finngen_R10_OSTEOPOROSIS_FRACTURE_FG	Osteoporosis with pathological fracture (FG)	CACNG6	Inverse variance weighted	5	-0.416812	0.199852	0.0370146	-0.808523	-0.0251021	0.659145	0.445516	0.97521	0.878546	0.878849	0	NA
TNK2	finngen_R10_OSTEOPOROSIS_FRACTURE_FG	Osteoporosis with pathological fracture (FG)	TNK2	Inverse variance weighted	5	0.481343	0.20586	0.0193769	0.0778565	0.884829	1.61825	1.08097	2.42257	0.17418	0.508333	0	NA
PDIA3	finngen_R10_OSTEOPOROSIS_FRACTURE_FG	Osteoporosis with pathological fracture (FG)	PDIA3	Wald ratio	1	-0.813014	0.399485	0.0418352	-1.59601	-0.0300236	0.443519	0.202705	0.970423	NA	NA	NA	0.0056762
RASGRP1	finngen_R10_OSTEOPOROSIS_FRACTURE_FG	Osteoporosis with pathological fracture (FG)	RASGRP1	Inverse variance weighted	4	0.556903	0.225972	0.0137214	0.113997	0.999808	1.74526	1.12075	2.71776	0.841076	0.611665	0	NA
BRPF1	finngen_R10_OSTEOPOROSIS_FRACTURE_FG	Osteoporosis with pathological fracture (FG)	BRPF1	Inverse variance weighted	2	0.954762	0.421866	0.023624	0.127905	1.78162	2.59805	1.13645	5.93946	NA	NA	NA%	NA
KDM3A	finngen_R10_OSTEOPOROSIS_FRACTURE_FG	Osteoporosis with pathological fracture (FG)	KDM3A	Wald ratio	1	-0.801083	0.355784	0.0243478	-1.49842	-0.103745	0.448843	0.223483	0.901455	NA	NA	NA	0.0044517
IPO4	finngen_R10_OSTEOPOROSIS_FRACTURE_FG	Osteoporosis with pathological fracture (FG)	IPO4	Wald ratio	1	-0.49154	0.247207	0.0467702	-0.976065	-0.00701446	0.611684	0.376791	0.99301	NA	NA	NA	0.0089915
HCP5	finngen_R10_OSTEOPOROSIS_FRACTURE_FG	Osteoporosis with pathological fracture (FG)	HCP5	Inverse variance weighted	7	-0.373061	0.145146	0.0101625	-0.657546	-0.0885754	0.688623	0.518121	0.915234	0.591773	0.6975	0	NA
APOM	finngen_R10_OSTEOPOROSIS_FRACTURE_FG	Osteoporosis with pathological fracture (FG)	APOM	Wald ratio	1	-0.678245	0.303004	0.025195	-1.27213	-0.0843565	0.507507	0.280233	0.919104	NA	NA	NA	0.0071731
IGLV3-16	finngen_R10_OSTEOPOROSIS_FRACTURE_FG	Osteoporosis with pathological fracture (FG)	IGLV3-16	Inverse variance weighted	3	0.222238	0.0892276	0.0127497	0.0473517	0.397124	1.24887	1.04849	1.48754	NA	NA	0	NA
COL15A1	finngen_R10_OSTEOPOROSIS_FRACTURE_FG	Osteoporosis with pathological fracture (FG)	COL15A1	Wald ratio	1	-1.06755	0.462651	0.0210287	-1.97435	-0.160756	0.343849	0.138852	0.8515	NA	NA	NA	0.0035438
KCNS1	finngen_R10_OSTEOPOROSIS_FRACTURE_FG	Osteoporosis with pathological fracture (FG)	KCNS1	Wald ratio	1	-0.779252	0.397179	0.0497661	-1.55772	-0.000782181	0.458749	0.210615	0.999218	NA	NA	NA	0.0031638
SMPD1	finngen_R10_OSTEOPOROSIS_FRACTURE_FG	Osteoporosis with pathological fracture (FG)	SMPD1	Inverse variance weighted	2	-0.743411	0.376425	0.0482769	-1.48121	-0.00561746	0.475489	0.227364	0.994398	NA	NA	NA%	NA
HSPE1	finngen_R10_OSTEOPOROSIS_FRACTURE_FG	Osteoporosis with pathological fracture (FG)	HSPE1	Wald ratio	1	0.605098	0.258359	0.0191763	0.0987151	1.11148	1.83143	1.10375	3.03886	NA	NA	NA	0.0079751
BHLHE40	finngen_R10_OSTEOPOROSIS_FRACTURE_FG	Osteoporosis with pathological fracture (FG)	BHLHE40	Inverse variance weighted	6	-0.534994	0.257009	0.0373775	-1.03873	-0.0312566	0.585673	0.353903	0.969227	0.0850785	0.375103	0.0647595	NA
EDAR	finngen_R10_OSTEOPOROSIS_FRACTURE_FG	Osteoporosis with pathological fracture (FG)	EDAR	Inverse variance weighted	5	0.579116	0.253887	0.0225487	0.0814968	1.07673	1.78446	1.08491	2.93508	0.698596	0.657872	0	NA
SMO	finngen_R10_OSTEOPOROSIS_FRACTURE_FG	Osteoporosis with pathological fracture (FG)	SMO	Inverse variance weighted	3	1.14922	0.345779	0.000888767	0.471489	1.82694	3.15572	1.60238	6.21485	NA	NA	0	NA
IPO7	finngen_R10_OSTEOPOROSIS_FRACTURE_FG	Osteoporosis with pathological fracture (FG)	IPO7	Wald ratio	1	0.793543	0.32763	0.0154325	0.151387	1.4357	2.21122	1.16345	4.20258	NA	NA	NA	0.0060035
CLCC1	finngen_R10_OSTEOPOROSIS_FRACTURE_FG	Osteoporosis with pathological fracture (FG)	CLCC1	Inverse variance weighted	4	0.676478	0.282948	0.0168108	0.1219	1.23106	1.96694	1.12964	3.42484	0.693327	0.33417	0.117251	NA
CCR8	finngen_R10_OSTEOPOROSIS_FRACTURE_FG	Osteoporosis with pathological fracture (FG)	CCR8	Inverse variance weighted	3	0.320664	0.161111	0.0465539	0.00488752	0.636441	1.37804	1.0049	1.88974	NA	NA	0	NA
ANGPT2	finngen_R10_OSTEOPOROSIS_FRACTURE_FG	Osteoporosis with pathological fracture (FG)	ANGPT2	Inverse variance weighted	3	0.737498	0.336264	0.0282923	0.0784198	1.39658	2.0907	1.08158	4.04134	NA	NA	0	NA
CHEK1	finngen_R10_OSTEOPOROSIS_FRACTURE_FG	Osteoporosis with pathological fracture (FG)	CHEK1	Inverse variance weighted	2	-0.945624	0.463602	0.0413769	-1.85428	-0.0369646	0.388437	0.156565	0.96371	NA	NA	NA%	NA
INSR	finngen_R10_OSTEOPOROSIS_FRACTURE_FG	Osteoporosis with pathological fracture (FG)	INSR	Inverse variance weighted	4	0.523423	0.266497	0.0495201	0.00108898	1.04576	1.68779	1.00109	2.84555	0.442491	0.421112	0	NA
C3	finngen_R10_OSTEOPOROSIS_FRACTURE_FG	Osteoporosis with pathological fracture (FG)	C3	Inverse variance weighted	3	-0.535164	0.267041	0.0450646	-1.05856	-0.0117634	0.585573	0.346953	0.988306	NA	NA	0	NA
CNTNAP3	finngen_R10_OSTEOPOROSIS_FRACTURE_FG	Osteoporosis with pathological fracture (FG)	CNTNAP3	Wald ratio	1	0.249472	0.12129	0.0397036	0.0117432	0.4872	1.28335	1.01181	1.62775	NA	NA	NA	0.031112
CHEK2	finngen_R10_OSTEOPOROSIS_FRACTURE_FG	Osteoporosis with pathological fracture (FG)	CHEK2	Inverse variance weighted	2	-1.02067	0.419081	0.0148717	-1.84207	-0.199268	0.360354	0.158489	0.81933	NA	NA	NA%	NA
SOD1	finngen_R10_OSTEOPOROSIS_FRACTURE_FG	Osteoporosis with pathological fracture (FG)	SOD1	Inverse variance weighted	2	0.512264	0.238324	0.0315994	0.0451485	0.979379	1.66906	1.04618	2.6628	NA	NA	NA%	NA
OMG	finngen_R10_OSTEOPOROSIS_FRACTURE_FG	Osteoporosis with pathological fracture (FG)	OMG	Inverse variance weighted	3	0.829986	0.408245	0.0420467	0.0298254	1.63015	2.29329	1.03027	5.10462	NA	NA	0	NA
GPLD1	finngen_R10_OSTEOPOROSIS_FRACTURE_FG	Osteoporosis with pathological fracture (FG)	GPLD1	Wald ratio	1	-0.91418	0.412627	0.0267248	-1.72293	-0.105432	0.400845	0.178543	0.899936	NA	NA	NA	0.0024976
SLC39A14	finngen_R10_OSTEOPOROSIS_FRACTURE_FG	Osteoporosis with pathological fracture (FG)	SLC39A14	Wald ratio	1	-1.05643	0.485008	0.0293928	-2.00705	-0.105818	0.347694	0.134385	0.899588	NA	NA	NA	0.0024902
ANGPT4	finngen_R10_OSTEOPOROSIS_FRACTURE_FG	Osteoporosis with pathological fracture (FG)	ANGPT4	Inverse variance weighted	2	-1.41592	0.606508	0.019567	-2.60468	-0.227167	0.242701	0.0739268	0.796787	NA	NA	NA%	NA
NAGS	finngen_R10_OSTEOPOROSIS_FRACTURE_FG	Osteoporosis with pathological fracture (FG)	NAGS	Wald ratio	1	1.23927	0.521111	0.0174007	0.217892	2.26065	3.45309	1.24345	9.5893	NA	NA	NA	0.0019841
IGHV3-23	finngen_R10_OSTEOPOROSIS_FRACTURE_FG	Osteoporosis with pathological fracture (FG)	IGHV3-23	Wald ratio	1	-0.129759	0.0563985	0.0214054	-0.2403	-0.0192181	0.878307	0.786392	0.980965	NA	NA	NA	0.21294
PNMT	finngen_R10_OSTEOPOROSIS_FRACTURE_FG	Osteoporosis with pathological fracture (FG)	PNMT	Wald ratio	1	-1.10376	0.542572	0.0419211	-2.1672	-0.0403146	0.331623	0.114498	0.960487	NA	NA	NA	0.0020934
EIF3A	finngen_R10_OSTEOPOROSIS_FRACTURE_FG	Osteoporosis with pathological fracture (FG)	EIF3A	Wald ratio	1	-1.10785	0.360908	0.00214326	-1.81523	-0.400474	0.330267	0.1628	0.670003	NA	NA	NA	0.0043028
AKR1C4	finngen_R10_OSTEOPOROSIS_FRACTURE_FG	Osteoporosis with pathological fracture (FG)	AKR1C4	Inverse variance weighted	4	-0.795947	0.327823	0.0151833	-1.43848	-0.153413	0.451154	0.237288	0.857775	0.259321	0.437713	0	NA
ADAMTS8	finngen_R10_OSTEOPOROSIS_FRACTURE_FG	Osteoporosis with pathological fracture (FG)	ADAMTS8	Wald ratio	1	1.06241	0.529889	0.0449666	0.0238271	2.10099	2.89333	1.02411	8.17427	NA	NA	NA	0.0020617
GPR75	finngen_R10_OSTEOPOROSIS_FRACTURE_FG	Osteoporosis with pathological fracture (FG)	GPR75	Wald ratio	1	-1.1453	0.494215	0.0204811	-2.11396	-0.17664	0.318128	0.120758	0.838081	NA	NA	NA	0.0022225
KLHL32	finngen_R10_OSTEOPOROSIS_FRACTURE_FG	Osteoporosis with pathological fracture (FG)	KLHL32	Wald ratio	1	-1.21925	0.613253	0.0467931	-2.42123	-0.0172741	0.295451	0.0888125	0.982874	NA	NA	NA	0.0016671
SH2B1	finngen_R10_OSTEOPOROSIS_FRACTURE_FG	Osteoporosis with pathological fracture (FG)	SH2B1	Wald ratio	1	-1.22902	0.587232	0.0363575	-2.38	-0.078047	0.292579	0.0925509	0.924921	NA	NA	NA	0.001652
OLR1	finngen_R10_OSTEOPOROSIS_FRACTURE_FG	Osteoporosis with pathological fracture (FG)	OLR1	Wald ratio	1	1.19614	0.606708	0.0486642	0.00699063	2.38529	3.30732	1.00702	10.8622	NA	NA	NA	0.0015468
TGFB2	finngen_R10_OSTEOPOROSIS_FRACTURE_FG	Osteoporosis with pathological fracture (FG)	TGFB2	Wald ratio	1	1.4836	0.570656	0.00932722	0.365118	2.60209	4.40881	1.44068	13.4919	NA	NA	NA	0.0015433
IL20RB	finngen_R10_OSTEOPOROSIS_FRACTURE_FG	Osteoporosis with pathological fracture (FG)	IL20RB	Wald ratio	1	1.33552	0.627655	0.0333541	0.105317	2.56572	3.80197	1.11106	13.0101	NA	NA	NA	0.0013375
ENPP1	finngen_R10_OSTEOPOROSIS_FRACTURE_FG	Osteoporosis with pathological fracture (FG)	ENPP1	Inverse variance weighted	2	-1.24159	0.513437	0.0155975	-2.24793	-0.235257	0.288924	0.105618	0.790368	NA	NA	NA%	NA
PSMD11	finngen_R10_OSTEOPOROSIS_FRACTURE_FG	Osteoporosis with pathological fracture (FG)	PSMD11	Wald ratio	1	-1.72139	0.632393	0.00648824	-2.96088	-0.481902	0.178817	0.0517733	0.617608	NA	NA	NA	0.0014409
PPM1A	finngen_R10_OSTEOPOROSIS_FRACTURE_FG	Osteoporosis with pathological fracture (FG)	PPM1A	Wald ratio	1	1.43954	0.628998	0.0221014	0.206702	2.67237	4.21874	1.22962	14.4743	NA	NA	NA	0.0016563
BAP1	finngen_R10_OSTEOPOROSIS_FRACTURE_FG	Osteoporosis with pathological fracture (FG)	BAP1	Wald ratio	1	-1.65623	0.687318	0.0159658	-3.00337	-0.309084	0.190858	0.0496195	0.734119	NA	NA	NA	0.0015183
ADRA2A	finngen_R10_OSTEOPOROSIS_FRACTURE_FG	Osteoporosis with pathological fracture (FG)	ADRA2A	Wald ratio	1	-1.336	0.678498	0.0489461	-2.66586	-0.00614774	0.262894	0.0695395	0.993871	NA	NA	NA	0.0012524
PDE6C	finngen_R10_OSTEOPOROSIS_FRACTURE_FG	Osteoporosis with pathological fracture (FG)	PDE6C	Wald ratio	1	-1.49292	0.751603	0.0469989	-2.96606	-0.0197746	0.224716	0.0515058	0.98042	NA	NA	NA	0.0013325
ATXN1L	finngen_R10_OSTEOPOROSIS_FRACTURE_FG	Osteoporosis with pathological fracture (FG)	ATXN1L	Wald ratio	1	1.74442	0.633029	0.00585707	0.503687	2.98516	5.72261	1.65481	19.7897	NA	NA	NA	0.0014071
TSSK4	finngen_R10_OSTEOPOROSIS_FRACTURE_FG	Osteoporosis with pathological fracture (FG)	TSSK4	Inverse variance weighted	2	-1.19627	0.508245	0.0185857	-2.19243	-0.200115	0.302318	0.111645	0.818636	NA	NA	NA%	NA
ERCC4	finngen_R10_OSTEOPOROSIS_FRACTURE_FG	Osteoporosis with pathological fracture (FG)	ERCC4	Inverse variance weighted	2	-1.55798	0.59244	0.0085441	-2.71917	-0.396802	0.21056	0.0659297	0.672467	NA	NA	NA%	NA
KLF4	finngen_R10_OSTEOPOROSIS_FRACTURE_FG	Osteoporosis with pathological fracture (FG)	KLF4	Inverse variance weighted	4	-1.13219	0.433945	0.00907888	-1.98273	-0.281661	0.322326	0.137693	0.75453	0.960487	0.80921	0	NA
KDM4A	finngen_R10_OSTEOPOROSIS_FRACTURE_FG	Osteoporosis with pathological fracture (FG)	KDM4A	Wald ratio	1	2.27548	0.687896	0.000940051	0.927201	3.62375	9.73256	2.52742	37.4779	NA	NA	NA	0.0011269
CRTC1	finngen_R10_OSTEOPOROSIS_FRACTURE_FG	Osteoporosis with pathological fracture (FG)	CRTC1	Inverse variance weighted	3	1.20719	0.524975	0.0214758	0.178236	2.23614	3.34406	1.19511	9.35712	NA	NA	0.208981	NA
SYT15	finngen_R10_OSTEOPOROSIS_FRACTURE_FG	Osteoporosis with pathological fracture (FG)	SYT15	Wald ratio	1	0.958164	0.487433	0.0493291	0.00279582	1.91353	2.60691	1.0028	6.77699	NA	NA	NA	0.0040999
ATP2B1	finngen_R10_OSTEOPOROSIS_FRACTURE_FG	Osteoporosis with pathological fracture (FG)	ATP2B1	Wald ratio	1	-1.59512	0.735747	0.0301568	-3.03718	-0.153054	0.202885	0.0479699	0.858083	NA	NA	NA	0.00088056
GPR142	finngen_R10_OSTEOPOROSIS_FRACTURE_FG	Osteoporosis with pathological fracture (FG)	GPR142	Wald ratio	1	1.89503	0.855091	0.0266797	0.21905	3.57101	6.65275	1.24489	35.5524	NA	NA	NA	0.00079299
STAB2	finngen_R10_OSTEOPOROSIS_FRACTURE_FG	Osteoporosis with pathological fracture (FG)	STAB2	Wald ratio	1	-1.872	0.825838	0.0234034	-3.49064	-0.253354	0.153816	0.0304813	0.776193	NA	NA	NA	0.00089
HSPA1A	finngen_R10_OSTEOPOROSIS_FRACTURE_FG	Osteoporosis with pathological fracture (FG)	HSPA1A	Wald ratio	1	1.19029	0.469538	0.0112438	0.269997	2.11058	3.28804	1.30996	8.25307	NA	NA	NA	0.0026285
SCT	finngen_R10_OSTEOPOROSIS_FRACTURE_FG	Osteoporosis with pathological fracture (FG)	SCT	Wald ratio	1	1.34676	0.642774	0.0361504	0.086923	2.6066	3.84495	1.09081	13.5528	NA	NA	NA	0.0015283
LIF	finngen_R10_OSTEOPOROSIS_FRACTURE_FG	Osteoporosis with pathological fracture (FG)	LIF	Wald ratio	1	2.23036	0.992927	0.0246882	0.284223	4.1765	9.30322	1.32873	65.1373	NA	NA	NA	0.00061333
GPR88	finngen_R10_OSTEOPOROSIS_FRACTURE_FG	Osteoporosis with pathological fracture (FG)	GPR88	Wald ratio	1	1.94727	0.9614	0.0428209	0.0629259	3.83161	7.00952	1.06495	46.1369	NA	NA	NA	0.00062616
NDUFV1	finngen_R10_OSTEOPOROSIS_FRACTURE_FG	Osteoporosis with pathological fracture (FG)	NDUFV1	Wald ratio	1	1.31315	0.658251	0.0460526	0.0229802	2.60333	3.71788	1.02325	13.5086	NA	NA	NA	0.0013388
IGLV1-40	finngen_R10_OSTEOPOROSIS_FRACTURE_FG	Osteoporosis with pathological fracture (FG)	IGLV1-40	Wald ratio	1	1.23531	0.609956	0.0428423	0.0397959	2.43082	3.43944	1.0406	11.3682	NA	NA	NA	0.002206

## Sheet: Sheet6
Positive_MR_res6:finngen_R10_OSTPOPATFRACTURE
id.exposure	id.outcome	outcome	exposure	method	nsnp	b	se	pval	lo_ci	up_ci	or	or_lci95	or_uci95	egger_pleiotropy_pavlue	heterogeneity_test_pavlue	I_square	PVE
LYZ	finngen_R10_OSTPOPATFRACTURE	Drug-induced osteoporosis with pathological fracture	LYZ	Inverse variance weighted	32	-0.2409	0.0948175	0.011064	-0.426742	-0.0550578	0.78592	0.652632	0.94643	0.315479	0.389394	0.0482835	NA
GSTM3	finngen_R10_OSTPOPATFRACTURE	Drug-induced osteoporosis with pathological fracture	GSTM3	Inverse variance weighted	25	-0.167609	0.0775296	0.0306282	-0.319567	-0.0156509	0.845684	0.726463	0.984471	0.700961	0.97807	0	NA
PPT1	finngen_R10_OSTPOPATFRACTURE	Drug-induced osteoporosis with pathological fracture	PPT1	Inverse variance weighted	30	0.262139	0.124443	0.0351607	0.0182312	0.506047	1.29971	1.0184	1.65872	0.541358	0.245788	0.142602	NA
AGA	finngen_R10_OSTPOPATFRACTURE	Drug-induced osteoporosis with pathological fracture	AGA	Inverse variance weighted	27	0.290366	0.111903	0.00946444	0.0710365	0.509696	1.33692	1.07362	1.66478	0.34759	0.933098	0	NA
LAP3	finngen_R10_OSTPOPATFRACTURE	Drug-induced osteoporosis with pathological fracture	LAP3	Inverse variance weighted	27	-0.200428	0.101166	0.0475716	-0.398715	-0.00214227	0.81838	0.671182	0.99786	0.724247	0.780194	0	NA
CISD1	finngen_R10_OSTPOPATFRACTURE	Drug-induced osteoporosis with pathological fracture	CISD1	Inverse variance weighted	27	0.255647	0.101496	0.0117764	0.0567136	0.45458	1.2913	1.05835	1.57551	0.255782	0.952998	0	NA
RNASE6	finngen_R10_OSTPOPATFRACTURE	Drug-induced osteoporosis with pathological fracture	RNASE6	Inverse variance weighted	20	-0.236716	0.0987674	0.0165432	-0.430301	-0.0431324	0.789215	0.650314	0.957785	0.722467	0.564068	0	NA
RABEP1	finngen_R10_OSTPOPATFRACTURE	Drug-induced osteoporosis with pathological fracture	RABEP1	Inverse variance weighted	28	0.219284	0.105505	0.0376703	0.0124944	0.426074	1.24518	1.01257	1.53123	0.243571	0.466307	0	NA
OAS1	finngen_R10_OSTPOPATFRACTURE	Drug-induced osteoporosis with pathological fracture	OAS1	Inverse variance weighted	23	0.20988	0.102475	0.0405482	0.00903005	0.41073	1.23353	1.00907	1.50792	0.754926	0.909723	0	NA
GPX7	finngen_R10_OSTPOPATFRACTURE	Drug-induced osteoporosis with pathological fracture	GPX7	Inverse variance weighted	27	-0.274877	0.116683	0.0184849	-0.503576	-0.0461784	0.759665	0.604365	0.954872	0.761152	0.956441	0	NA
AOAH	finngen_R10_OSTPOPATFRACTURE	Drug-induced osteoporosis with pathological fracture	AOAH	Inverse variance weighted	24	-0.292982	0.134127	0.0289361	-0.555872	-0.0300924	0.746035	0.573572	0.970356	0.422606	0.0995715	0.281869	NA
ULK4	finngen_R10_OSTPOPATFRACTURE	Drug-induced osteoporosis with pathological fracture	ULK4	Inverse variance weighted	21	0.278508	0.112492	0.0132937	0.0580238	0.498993	1.32116	1.05974	1.64706	0.179068	0.148455	0.246658	NA
HLA-DQA1	finngen_R10_OSTPOPATFRACTURE	Drug-induced osteoporosis with pathological fracture	HLA-DQA1	Inverse variance weighted	16	0.212887	0.0881248	0.0157031	0.0401622	0.385611	1.23724	1.04098	1.47051	0.736097	0.778319	0	NA
TLR4	finngen_R10_OSTPOPATFRACTURE	Drug-induced osteoporosis with pathological fracture	TLR4	Inverse variance weighted	29	-0.415003	0.151969	0.00631732	-0.712863	-0.117144	0.660338	0.490239	0.889457	0.478233	0.830729	0	NA
NCSTN	finngen_R10_OSTPOPATFRACTURE	Drug-induced osteoporosis with pathological fracture	NCSTN	Inverse variance weighted	21	0.272744	0.126849	0.0315427	0.0241213	0.521367	1.31356	1.02441	1.68433	0.534624	0.389185	0.053733	NA
NUDT7	finngen_R10_OSTPOPATFRACTURE	Drug-induced osteoporosis with pathological fracture	NUDT7	Inverse variance weighted	17	0.31766	0.138655	0.0219631	0.0458956	0.589424	1.37391	1.04697	1.80295	0.325448	0.128273	0.288348	NA
PXDN	finngen_R10_OSTPOPATFRACTURE	Drug-induced osteoporosis with pathological fracture	PXDN	Inverse variance weighted	22	0.224958	0.105697	0.0333106	0.0177909	0.432124	1.25227	1.01795	1.54053	0.25621	0.901674	0	NA
CMKLR1	finngen_R10_OSTPOPATFRACTURE	Drug-induced osteoporosis with pathological fracture	CMKLR1	Inverse variance weighted	14	0.280738	0.140038	0.0449927	0.00626291	0.555212	1.32411	1.00628	1.74231	0.454723	0.740359	0	NA
HLA-A	finngen_R10_OSTPOPATFRACTURE	Drug-induced osteoporosis with pathological fracture	HLA-A	Inverse variance weighted	14	0.449095	0.201054	0.0255025	0.0550294	0.843161	1.56689	1.05657	2.3237	0.214431	0.426487	0.0210224	NA
CDH23	finngen_R10_OSTPOPATFRACTURE	Drug-induced osteoporosis with pathological fracture	CDH23	Inverse variance weighted	22	0.229256	0.115551	0.0472533	0.00277586	0.455736	1.25766	1.00278	1.57733	0.0456328	0.605599	0	NA
ENTPD1	finngen_R10_OSTPOPATFRACTURE	Drug-induced osteoporosis with pathological fracture	ENTPD1	Inverse variance weighted	17	0.304878	0.141091	0.030706	0.0283397	0.581416	1.35646	1.02875	1.78857	0.0410408	0.56698	0	NA
MBTPS1	finngen_R10_OSTPOPATFRACTURE	Drug-induced osteoporosis with pathological fracture	MBTPS1	Inverse variance weighted	18	0.326553	0.156754	0.0372315	0.0193147	0.633792	1.38618	1.0195	1.88474	0.25323	0.895803	0	NA
SIRT1	finngen_R10_OSTPOPATFRACTURE	Drug-induced osteoporosis with pathological fracture	SIRT1	Inverse variance weighted	14	-0.630394	0.172655	0.000261048	-0.968798	-0.29199	0.532382	0.379539	0.746776	0.149896	0.453529	0	NA
TEK	finngen_R10_OSTPOPATFRACTURE	Drug-induced osteoporosis with pathological fracture	TEK	Inverse variance weighted	21	0.236267	0.115399	0.0406191	0.0100855	0.462448	1.26651	1.01014	1.58796	0.72097	0.550033	0	NA
CHN2	finngen_R10_OSTPOPATFRACTURE	Drug-induced osteoporosis with pathological fracture	CHN2	Inverse variance weighted	18	-0.337527	0.160596	0.0355784	-0.652295	-0.0227586	0.713533	0.520849	0.977498	0.405035	0.360597	0.0789214	NA
CLCN7	finngen_R10_OSTPOPATFRACTURE	Drug-induced osteoporosis with pathological fracture	CLCN7	Inverse variance weighted	16	-0.376601	0.154295	0.0146551	-0.679019	-0.0741838	0.68619	0.507114	0.928501	0.633964	0.571189	0	NA
GRIK4	finngen_R10_OSTPOPATFRACTURE	Drug-induced osteoporosis with pathological fracture	GRIK4	Inverse variance weighted	14	0.338866	0.161277	0.0356288	0.0227624	0.654969	1.40335	1.02302	1.92508	0.458499	0.929101	0	NA
CDH2	finngen_R10_OSTPOPATFRACTURE	Drug-induced osteoporosis with pathological fracture	CDH2	Inverse variance weighted	18	0.51695	0.154698	0.000832728	0.213743	0.820158	1.67691	1.2383	2.27086	0.356486	0.956299	0	NA
NUP107	finngen_R10_OSTPOPATFRACTURE	Drug-induced osteoporosis with pathological fracture	NUP107	Inverse variance weighted	19	0.335596	0.153962	0.0292768	0.0338314	0.637361	1.39877	1.03441	1.89148	0.0999433	0.416253	0.0327338	NA
CAMKK2	finngen_R10_OSTPOPATFRACTURE	Drug-induced osteoporosis with pathological fracture	CAMKK2	Inverse variance weighted	22	-0.4858	0.147743	0.0010085	-0.775376	-0.196224	0.615205	0.46053	0.821828	0.769593	0.736403	0	NA
TRIM24	finngen_R10_OSTPOPATFRACTURE	Drug-induced osteoporosis with pathological fracture	TRIM24	Inverse variance weighted	18	-0.395554	0.189292	0.0366496	-0.766566	-0.024541	0.673307	0.464606	0.975758	0.481479	0.109779	0.302361	NA
CORIN	finngen_R10_OSTPOPATFRACTURE	Drug-induced osteoporosis with pathological fracture	CORIN	Inverse variance weighted	16	-0.319897	0.158502	0.0435643	-0.630561	-0.0092341	0.726224	0.532293	0.990808	0.382656	0.727613	0	NA
PPP5C	finngen_R10_OSTPOPATFRACTURE	Drug-induced osteoporosis with pathological fracture	PPP5C	Inverse variance weighted	11	0.383752	0.176071	0.0292918	0.0386539	0.72885	1.46778	1.03941	2.0727	0.592534	0.88325	0	NA
IRF6	finngen_R10_OSTPOPATFRACTURE	Drug-induced osteoporosis with pathological fracture	IRF6	Inverse variance weighted	10	-0.401507	0.182352	0.0276776	-0.758916	-0.0440974	0.669311	0.468174	0.956861	0.696155	0.984914	0	NA
OPRL1	finngen_R10_OSTPOPATFRACTURE	Drug-induced osteoporosis with pathological fracture	OPRL1	Inverse variance weighted	15	0.37965	0.131155	0.00379556	0.122587	0.636714	1.46177	1.13042	1.89026	0.609258	0.863539	0	NA
DDX5	finngen_R10_OSTPOPATFRACTURE	Drug-induced osteoporosis with pathological fracture	DDX5	Inverse variance weighted	11	0.257932	0.125933	0.0405429	0.0111041	0.504761	1.29425	1.01117	1.65659	0.115376	0.350398	0.0984471	NA
GSR	finngen_R10_OSTPOPATFRACTURE	Drug-induced osteoporosis with pathological fracture	GSR	Inverse variance weighted	14	0.368517	0.171645	0.0317959	0.0320921	0.704942	1.44559	1.03261	2.02373	0.848544	0.30291	0.137445	NA
CLCN6	finngen_R10_OSTPOPATFRACTURE	Drug-induced osteoporosis with pathological fracture	CLCN6	Inverse variance weighted	7	-1.07675	0.391342	0.00593343	-1.84378	-0.309723	0.3407	0.158218	0.73365	0.640469	0.641381	0	NA
STK32C	finngen_R10_OSTPOPATFRACTURE	Drug-induced osteoporosis with pathological fracture	STK32C	Inverse variance weighted	17	-0.373082	0.124702	0.00277347	-0.617498	-0.128666	0.688609	0.539292	0.879267	0.619581	0.690906	0	NA
AXIN1	finngen_R10_OSTPOPATFRACTURE	Drug-induced osteoporosis with pathological fracture	AXIN1	Inverse variance weighted	13	0.359293	0.149878	0.0165195	0.0655315	0.653055	1.43232	1.06773	1.9214	0.940968	0.36399	0.0818509	NA
FZD1	finngen_R10_OSTPOPATFRACTURE	Drug-induced osteoporosis with pathological fracture	FZD1	Inverse variance weighted	10	0.40568	0.190242	0.0329704	0.032806	0.778554	1.50032	1.03335	2.17832	0.489885	0.372413	0.0754422	NA
CD96	finngen_R10_OSTPOPATFRACTURE	Drug-induced osteoporosis with pathological fracture	CD96	Inverse variance weighted	15	0.518566	0.156104	0.000894016	0.212601	0.82453	1.67962	1.23689	2.28081	0.169373	0.505224	0	NA
SULT1A2	finngen_R10_OSTPOPATFRACTURE	Drug-induced osteoporosis with pathological fracture	SULT1A2	Inverse variance weighted	14	0.337595	0.129002	0.0088712	0.0847514	0.590439	1.40157	1.08845	1.80478	0.74912	0.605057	0	NA
ACADM	finngen_R10_OSTPOPATFRACTURE	Drug-induced osteoporosis with pathological fracture	ACADM	Inverse variance weighted	14	-0.333804	0.162292	0.0397045	-0.651897	-0.0157115	0.716194	0.521057	0.984411	0.323816	0.506792	0	NA
CD300A	finngen_R10_OSTPOPATFRACTURE	Drug-induced osteoporosis with pathological fracture	CD300A	Inverse variance weighted	12	0.410274	0.182876	0.0248674	0.0518375	0.768711	1.50723	1.0532	2.15698	0.649898	0.736348	0	NA
VWF	finngen_R10_OSTPOPATFRACTURE	Drug-induced osteoporosis with pathological fracture	VWF	Inverse variance weighted	11	-0.423765	0.174253	0.01502	-0.765301	-0.0822293	0.654578	0.465194	0.921061	0.255866	0.951438	0	NA
RELT	finngen_R10_OSTPOPATFRACTURE	Drug-induced osteoporosis with pathological fracture	RELT	Inverse variance weighted	8	0.481226	0.203593	0.0180948	0.0821845	0.880267	1.61806	1.08566	2.41154	0.530218	0.887547	0	NA
CTPS1	finngen_R10_OSTPOPATFRACTURE	Drug-induced osteoporosis with pathological fracture	CTPS1	Inverse variance weighted	13	0.418868	0.169545	0.0134911	0.0865588	0.751176	1.52024	1.09042	2.11949	0.345486	0.898161	0	NA
APH1B	finngen_R10_OSTPOPATFRACTURE	Drug-induced osteoporosis with pathological fracture	APH1B	Inverse variance weighted	13	-0.409417	0.204145	0.0449078	-0.809541	-0.00929209	0.664038	0.445062	0.990751	0.938305	0.129129	0.317315	NA
SIGLEC5	finngen_R10_OSTPOPATFRACTURE	Drug-induced osteoporosis with pathological fracture	SIGLEC5	Inverse variance weighted	23	0.296386	0.117563	0.0116993	0.0659627	0.526809	1.34499	1.06819	1.69352	0.873074	0.76303	0	NA
TOB1	finngen_R10_OSTPOPATFRACTURE	Drug-induced osteoporosis with pathological fracture	TOB1	Inverse variance weighted	14	0.376027	0.176014	0.0326507	0.0310404	0.721015	1.45649	1.03153	2.05652	0.225965	0.550953	0	NA
MAST4	finngen_R10_OSTPOPATFRACTURE	Drug-induced osteoporosis with pathological fracture	MAST4	Inverse variance weighted	7	0.559324	0.264878	0.0347186	0.0401622	1.07849	1.74949	1.04098	2.94022	0.691706	0.977623	0	NA
IL7R	finngen_R10_OSTPOPATFRACTURE	Drug-induced osteoporosis with pathological fracture	IL7R	Inverse variance weighted	11	0.47007	0.22972	0.040729	0.0198198	0.920321	1.60011	1.02002	2.5101	0.456836	0.433207	0.00827104	NA
GPR35	finngen_R10_OSTPOPATFRACTURE	Drug-induced osteoporosis with pathological fracture	GPR35	Inverse variance weighted	12	-0.470249	0.197297	0.0171508	-0.85695	-0.083547	0.624847	0.424455	0.919848	0.983369	0.481663	0	NA
TRAF3IP2	finngen_R10_OSTPOPATFRACTURE	Drug-induced osteoporosis with pathological fracture	TRAF3IP2	Inverse variance weighted	9	-0.434888	0.22002	0.048089	-0.866128	-0.00364815	0.647337	0.420577	0.996358	0.456005	0.603652	0	NA
SLC12A6	finngen_R10_OSTPOPATFRACTURE	Drug-induced osteoporosis with pathological fracture	SLC12A6	Inverse variance weighted	8	0.862271	0.289849	0.00293084	0.294167	1.43037	2.36853	1.34201	4.18026	0.467684	0.394749	0.0458074	NA
GPR83	finngen_R10_OSTPOPATFRACTURE	Drug-induced osteoporosis with pathological fracture	GPR83	Inverse variance weighted	9	0.467043	0.236097	0.0479079	0.00429336	0.929792	1.59527	1.0043	2.53398	0.88974	0.987967	0	NA
PVT1	finngen_R10_OSTPOPATFRACTURE	Drug-induced osteoporosis with pathological fracture	PVT1	Inverse variance weighted	7	0.51758	0.209213	0.0133634	0.107522	0.927637	1.67796	1.11352	2.52853	0.223085	0.358761	0.0918223	NA
CDC42BPB	finngen_R10_OSTPOPATFRACTURE	Drug-induced osteoporosis with pathological fracture	CDC42BPB	Inverse variance weighted	11	-0.420504	0.200459	0.035931	-0.813404	-0.0276046	0.656716	0.443346	0.972773	0.735391	0.796901	0	NA
IDO1	finngen_R10_OSTPOPATFRACTURE	Drug-induced osteoporosis with pathological fracture	IDO1	Inverse variance weighted	9	0.486414	0.196478	0.0132988	0.101317	0.871511	1.62647	1.10663	2.39052	0.84429	0.697228	0	NA
FTH1	finngen_R10_OSTPOPATFRACTURE	Drug-induced osteoporosis with pathological fracture	FTH1	Inverse variance weighted	5	0.591004	0.202284	0.0034817	0.194528	0.98748	1.8058	1.21474	2.68446	0.142632	0.392289	0.0250252	NA
INHBB	finngen_R10_OSTPOPATFRACTURE	Drug-induced osteoporosis with pathological fracture	INHBB	Inverse variance weighted	8	0.68302	0.252166	0.00675656	0.188774	1.17727	1.97985	1.20777	3.24549	0.242744	0.387513	0.0552787	NA
NLRP1	finngen_R10_OSTPOPATFRACTURE	Drug-induced osteoporosis with pathological fracture	NLRP1	Inverse variance weighted	14	-0.469744	0.181201	0.0095309	-0.824897	-0.114591	0.625162	0.43828	0.891731	0.570553	0.543711	0	NA
AKT1	finngen_R10_OSTPOPATFRACTURE	Drug-induced osteoporosis with pathological fracture	AKT1	Inverse variance weighted	7	0.426711	0.204316	0.0367545	0.0262506	0.827171	1.53221	1.0266	2.28684	0.607771	0.838017	0	NA
PMP22	finngen_R10_OSTPOPATFRACTURE	Drug-induced osteoporosis with pathological fracture	PMP22	Inverse variance weighted	10	0.441319	0.221049	0.0458822	0.00806285	0.874576	1.55476	1.0081	2.39786	0.187614	0.691245	0	NA
KLHL24	finngen_R10_OSTPOPATFRACTURE	Drug-induced osteoporosis with pathological fracture	KLHL24	Inverse variance weighted	4	-0.407886	0.177618	0.0216515	-0.756017	-0.0597553	0.665055	0.469533	0.941995	0.843079	0.328334	0.128468	NA
AKAP13	finngen_R10_OSTPOPATFRACTURE	Drug-induced osteoporosis with pathological fracture	AKAP13	Inverse variance weighted	7	0.587952	0.284618	0.0388514	0.0301004	1.1458	1.8003	1.03056	3.14497	0.59979	0.266029	0.214214	NA
NDFIP1	finngen_R10_OSTPOPATFRACTURE	Drug-induced osteoporosis with pathological fracture	NDFIP1	Inverse variance weighted	11	-0.802429	0.24763	0.00119347	-1.28778	-0.317074	0.448239	0.275881	0.728277	0.913954	0.538193	0	NA
ABCA2	finngen_R10_OSTPOPATFRACTURE	Drug-induced osteoporosis with pathological fracture	ABCA2	Inverse variance weighted	12	-0.518978	0.196558	0.00828243	-0.904231	-0.133725	0.595129	0.404853	0.874831	0.426254	0.657912	0	NA
ITPR1	finngen_R10_OSTPOPATFRACTURE	Drug-induced osteoporosis with pathological fracture	ITPR1	Inverse variance weighted	12	-0.767624	0.239405	0.00134418	-1.23686	-0.298389	0.464115	0.290295	0.742012	0.794913	0.519812	0	NA
EIF4E	finngen_R10_OSTPOPATFRACTURE	Drug-induced osteoporosis with pathological fracture	EIF4E	Inverse variance weighted	5	-0.753162	0.313305	0.0162201	-1.36724	-0.139084	0.470875	0.254809	0.870155	0.972992	0.169591	0.377412	NA
FCGRT	finngen_R10_OSTPOPATFRACTURE	Drug-induced osteoporosis with pathological fracture	FCGRT	Inverse variance weighted	7	-0.595279	0.28867	0.039194	-1.16107	-0.029486	0.551408	0.31315	0.970944	0.451226	0.836052	0	NA
ACVR2A	finngen_R10_OSTPOPATFRACTURE	Drug-induced osteoporosis with pathological fracture	ACVR2A	Inverse variance weighted	6	-0.663489	0.298046	0.0260054	-1.24766	-0.0793193	0.515051	0.287176	0.923745	0.930606	0.557299	0	NA
PTGER4	finngen_R10_OSTPOPATFRACTURE	Drug-induced osteoporosis with pathological fracture	PTGER4	Inverse variance weighted	12	-0.476256	0.234061	0.0418762	-0.935016	-0.0174957	0.621104	0.392579	0.982657	0.680177	0.349093	0.0980644	NA
PYGL	finngen_R10_OSTPOPATFRACTURE	Drug-induced osteoporosis with pathological fracture	PYGL	Inverse variance weighted	8	-0.407013	0.199661	0.0414976	-0.798348	-0.015678	0.665636	0.450072	0.984444	0.593647	0.874133	0	NA
PSMB3	finngen_R10_OSTPOPATFRACTURE	Drug-induced osteoporosis with pathological fracture	PSMB3	Inverse variance weighted	8	-0.620945	0.266459	0.0197873	-1.1432	-0.0986848	0.537437	0.318796	0.906028	0.470526	0.0885182	0.434908	NA
LRPAP1	finngen_R10_OSTPOPATFRACTURE	Drug-induced osteoporosis with pathological fracture	LRPAP1	Inverse variance weighted	11	-0.5193	0.250038	0.037812	-1.00937	-0.0292262	0.594937	0.364447	0.971197	0.394996	0.847195	0	NA
CELSR2	finngen_R10_OSTPOPATFRACTURE	Drug-induced osteoporosis with pathological fracture	CELSR2	Inverse variance weighted	7	0.643209	0.3068	0.0360371	0.0418807	1.24454	1.90258	1.04277	3.47133	0.533466	0.915432	0	NA
CLOCK	finngen_R10_OSTPOPATFRACTURE	Drug-induced osteoporosis with pathological fracture	CLOCK	Inverse variance weighted	6	0.591146	0.266361	0.0264637	0.0690778	1.11321	1.80606	1.07152	3.04413	0.539866	0.923	0	NA
CPT2	finngen_R10_OSTPOPATFRACTURE	Drug-induced osteoporosis with pathological fracture	CPT2	Inverse variance weighted	6	0.896648	0.353214	0.0111317	0.204348	1.58895	2.45137	1.22672	4.89859	0.67082	0.440817	0	NA
CCR2	finngen_R10_OSTPOPATFRACTURE	Drug-induced osteoporosis with pathological fracture	CCR2	Inverse variance weighted	9	-0.671192	0.284442	0.0182908	-1.2287	-0.113685	0.511099	0.292673	0.892539	0.286071	0.416961	0.0209106	NA
PTGDS	finngen_R10_OSTPOPATFRACTURE	Drug-induced osteoporosis with pathological fracture	PTGDS	Inverse variance weighted	6	-0.428662	0.216107	0.0473041	-0.852231	-0.005093	0.65138	0.426462	0.99492	0.850205	0.984673	0	NA
EIF2AK1	finngen_R10_OSTPOPATFRACTURE	Drug-induced osteoporosis with pathological fracture	EIF2AK1	Inverse variance weighted	9	-0.537712	0.262353	0.0404063	-1.05193	-0.0234994	0.584083	0.349265	0.976775	0.224969	0.503618	0	NA
RPN1	finngen_R10_OSTPOPATFRACTURE	Drug-induced osteoporosis with pathological fracture	RPN1	Inverse variance weighted	10	0.478225	0.196761	0.0150785	0.0925735	0.863876	1.61321	1.09699	2.37234	0.850958	0.936108	0	NA
CALCRL	finngen_R10_OSTPOPATFRACTURE	Drug-induced osteoporosis with pathological fracture	CALCRL	Inverse variance weighted	6	0.76045	0.333132	0.0224463	0.107512	1.41339	2.13924	1.1135	4.10986	0.636039	0.922579	0	NA
DYRK4	finngen_R10_OSTPOPATFRACTURE	Drug-induced osteoporosis with pathological fracture	DYRK4	Inverse variance weighted	10	0.564354	0.284433	0.0472406	0.00686522	1.12184	1.75831	1.00689	3.0705	0.986492	0.617627	0	NA
HSP90AA1	finngen_R10_OSTPOPATFRACTURE	Drug-induced osteoporosis with pathological fracture	HSP90AA1	Inverse variance weighted	6	-0.850078	0.280213	0.00241584	-1.39929	-0.300861	0.427382	0.246771	0.740181	0.899062	0.858424	0	NA
TCF7L2	finngen_R10_OSTPOPATFRACTURE	Drug-induced osteoporosis with pathological fracture	TCF7L2	Inverse variance weighted	7	-0.593437	0.301024	0.048679	-1.18344	-0.0034294	0.552426	0.306222	0.996576	0.386768	0.788367	0	NA
COL6A3	finngen_R10_OSTPOPATFRACTURE	Drug-induced osteoporosis with pathological fracture	COL6A3	Inverse variance weighted	3	-0.826555	0.373196	0.0267738	-1.55802	-0.0950906	0.437554	0.210553	0.909291	NA	NA	0	NA
KL	finngen_R10_OSTPOPATFRACTURE	Drug-induced osteoporosis with pathological fracture	KL	Inverse variance weighted	8	-0.68185	0.297666	0.0219835	-1.26528	-0.0984241	0.50568	0.282161	0.906264	0.393219	0.841477	0	NA
RRAS2	finngen_R10_OSTPOPATFRACTURE	Drug-induced osteoporosis with pathological fracture	RRAS2	Inverse variance weighted	4	0.531594	0.210351	0.0114985	0.119306	0.943882	1.70164	1.12671	2.56994	0.662129	0.611175	0	NA
KBTBD7	finngen_R10_OSTPOPATFRACTURE	Drug-induced osteoporosis with pathological fracture	KBTBD7	Inverse variance weighted	3	0.763784	0.340914	0.025065	0.0955921	1.43198	2.14638	1.10031	4.18697	NA	NA	0	NA
MAP3K6	finngen_R10_OSTPOPATFRACTURE	Drug-induced osteoporosis with pathological fracture	MAP3K6	Inverse variance weighted	15	-0.274019	0.131777	0.0375793	-0.532303	-0.0157361	0.760317	0.587251	0.984387	0.483808	0.667234	0	NA
CARM1	finngen_R10_OSTPOPATFRACTURE	Drug-induced osteoporosis with pathological fracture	CARM1	Inverse variance weighted	5	-0.579948	0.270232	0.0318639	-1.1096	-0.0502937	0.559928	0.32969	0.95095	0.815641	0.977671	0	NA
AK4	finngen_R10_OSTPOPATFRACTURE	Drug-induced osteoporosis with pathological fracture	AK4	Inverse variance weighted	5	-0.769204	0.385188	0.0458299	-1.52417	-0.0142353	0.463382	0.217801	0.985866	0.719111	0.892909	0	NA
HCAR1	finngen_R10_OSTPOPATFRACTURE	Drug-induced osteoporosis with pathological fracture	HCAR1	Inverse variance weighted	5	-0.773037	0.310353	0.0127444	-1.38133	-0.164745	0.461609	0.251244	0.84811	0.531019	0.833852	0	NA
PDCD1LG2	finngen_R10_OSTPOPATFRACTURE	Drug-induced osteoporosis with pathological fracture	PDCD1LG2	Inverse variance weighted	7	0.650768	0.225901	0.00396711	0.208002	1.09353	1.91701	1.23122	2.9848	0.779038	0.857682	0	NA
SULT1A1	finngen_R10_OSTPOPATFRACTURE	Drug-induced osteoporosis with pathological fracture	SULT1A1	Inverse variance weighted	12	-0.447907	0.151346	0.00308143	-0.744545	-0.151269	0.638964	0.47495	0.859616	0.622611	0.561565	0	NA
GLUL	finngen_R10_OSTPOPATFRACTURE	Drug-induced osteoporosis with pathological fracture	GLUL	Inverse variance weighted	6	-0.706861	0.324632	0.0294493	-1.34314	-0.0705815	0.49319	0.261025	0.931852	0.694434	0.547484	0	NA
SLAMF7	finngen_R10_OSTPOPATFRACTURE	Drug-induced osteoporosis with pathological fracture	SLAMF7	Inverse variance weighted	2	1.32134	0.42428	0.00184374	0.489751	2.15293	3.74844	1.63191	8.61003	NA	NA	NA%	NA
PLA2G6	finngen_R10_OSTPOPATFRACTURE	Drug-induced osteoporosis with pathological fracture	PLA2G6	Inverse variance weighted	5	-1.10409	0.420759	0.00868896	-1.92878	-0.279407	0.331511	0.145325	0.756232	0.206982	0.269814	0.227043	NA
OBSCN	finngen_R10_OSTPOPATFRACTURE	Drug-induced osteoporosis with pathological fracture	OBSCN	Inverse variance weighted	7	-0.862014	0.369931	0.0197955	-1.58708	-0.136949	0.42231	0.204522	0.872015	0.199314	0.378476	0.0645021	NA
PIGT	finngen_R10_OSTPOPATFRACTURE	Drug-induced osteoporosis with pathological fracture	PIGT	Inverse variance weighted	5	0.966186	0.401969	0.016233	0.178327	1.75405	2.6279	1.19522	5.77793	0.684898	0.96039	0	NA
FBXL17	finngen_R10_OSTPOPATFRACTURE	Drug-induced osteoporosis with pathological fracture	FBXL17	Inverse variance weighted	6	-0.770114	0.297214	0.00956672	-1.35265	-0.187574	0.46296	0.258553	0.828967	0.18737	0.499359	0	NA
GDF15	finngen_R10_OSTPOPATFRACTURE	Drug-induced osteoporosis with pathological fracture	GDF15	Inverse variance weighted	6	-0.608292	0.307297	0.0477607	-1.2106	-0.00598968	0.544279	0.29802	0.994028	0.187421	0.592432	0	NA
MYT1L	finngen_R10_OSTPOPATFRACTURE	Drug-induced osteoporosis with pathological fracture	MYT1L	Inverse variance weighted	3	0.877008	0.392299	0.0253806	0.108102	1.64591	2.4037	1.11416	5.18575	NA	NA	0	NA
CNGA1	finngen_R10_OSTPOPATFRACTURE	Drug-induced osteoporosis with pathological fracture	CNGA1	Inverse variance weighted	7	-0.552452	0.251416	0.0279948	-1.04523	-0.059676	0.575537	0.351612	0.94207	0.997771	0.95768	0	NA
GNE	finngen_R10_OSTPOPATFRACTURE	Drug-induced osteoporosis with pathological fracture	GNE	Inverse variance weighted	8	0.77605	0.34163	0.02311	0.106456	1.44564	2.17287	1.11233	4.24458	0.694379	0.421145	0.0105574	NA
SLAMF8	finngen_R10_OSTPOPATFRACTURE	Drug-induced osteoporosis with pathological fracture	SLAMF8	Inverse variance weighted	6	0.407245	0.203724	0.0456082	0.00794563	0.806545	1.50267	1.00798	2.24015	0.624658	0.811218	0	NA
SLC11A2	finngen_R10_OSTPOPATFRACTURE	Drug-induced osteoporosis with pathological fracture	SLC11A2	Inverse variance weighted	4	-1.24498	0.618025	0.0439628	-2.45631	-0.0336487	0.287947	0.085751	0.966911	0.812668	0.317257	0.149457	NA
PEPD	finngen_R10_OSTPOPATFRACTURE	Drug-induced osteoporosis with pathological fracture	PEPD	Inverse variance weighted	6	-0.763223	0.351671	0.0299858	-1.4525	-0.0739484	0.466162	0.233985	0.92872	0.999121	0.368578	0.0747741	NA
STK24	finngen_R10_OSTPOPATFRACTURE	Drug-induced osteoporosis with pathological fracture	STK24	Inverse variance weighted	5	0.832077	0.363486	0.0220702	0.119644	1.54451	2.29809	1.1271	4.68567	0.649761	0.681558	0	NA
SEMA3A	finngen_R10_OSTPOPATFRACTURE	Drug-induced osteoporosis with pathological fracture	SEMA3A	Inverse variance weighted	5	0.890285	0.396578	0.0247734	0.112992	1.66758	2.43582	1.11962	5.29932	0.654338	0.644208	0	NA
FASLG	finngen_R10_OSTPOPATFRACTURE	Drug-induced osteoporosis with pathological fracture	FASLG	Inverse variance weighted	4	0.994456	0.461569	0.0312001	0.0897803	1.89913	2.70325	1.09393	6.68009	0.375982	0.689962	0	NA
KCNH2	finngen_R10_OSTPOPATFRACTURE	Drug-induced osteoporosis with pathological fracture	KCNH2	Inverse variance weighted	5	0.962185	0.413011	0.0198229	0.152683	1.77169	2.61741	1.16496	5.88076	0.787806	0.749487	0	NA
RNLS	finngen_R10_OSTPOPATFRACTURE	Drug-induced osteoporosis with pathological fracture	RNLS	Inverse variance weighted	5	-0.99887	0.380303	0.0086265	-1.74426	-0.253476	0.368295	0.174773	0.776098	0.98142	0.747376	0	NA
GABRR2	finngen_R10_OSTPOPATFRACTURE	Drug-induced osteoporosis with pathological fracture	GABRR2	Inverse variance weighted	2	-1.01482	0.494687	0.0402245	-1.98441	-0.0452324	0.362468	0.137462	0.955775	NA	NA	NA%	NA
SHISA2	finngen_R10_OSTPOPATFRACTURE	Drug-induced osteoporosis with pathological fracture	SHISA2	Inverse variance weighted	5	-0.710916	0.361569	0.0492759	-1.41959	-0.00224037	0.491194	0.241813	0.997762	0.919131	0.610631	0	NA
IL24	finngen_R10_OSTPOPATFRACTURE	Drug-induced osteoporosis with pathological fracture	IL24	Inverse variance weighted	3	0.901542	0.45608	0.0480733	0.00762544	1.79546	2.4634	1.00765	6.02224	NA	NA	0	NA
CPM	finngen_R10_OSTPOPATFRACTURE	Drug-induced osteoporosis with pathological fracture	CPM	Inverse variance weighted	5	1.0338	0.450078	0.0216219	0.151651	1.91596	2.81174	1.16375	6.79344	0.458273	0.465846	0	NA
FSTL3	finngen_R10_OSTPOPATFRACTURE	Drug-induced osteoporosis with pathological fracture	FSTL3	Inverse variance weighted	2	0.91755	0.442539	0.0381374	0.0501728	1.78493	2.50315	1.05145	5.95915	NA	NA	NA%	NA
CSNK1G2	finngen_R10_OSTPOPATFRACTURE	Drug-induced osteoporosis with pathological fracture	CSNK1G2	Inverse variance weighted	6	-0.779504	0.340503	0.0220636	-1.44689	-0.112118	0.458633	0.235301	0.893939	0.56303	0.854823	0	NA
C8G	finngen_R10_OSTPOPATFRACTURE	Drug-induced osteoporosis with pathological fracture	C8G	Wald ratio	1	-2.04315	1.03171	0.0476631	-4.0653	-0.0210053	0.129619	0.0171578	0.979214	NA	NA	NA	0.0023945
ADRB2	finngen_R10_OSTPOPATFRACTURE	Drug-induced osteoporosis with pathological fracture	ADRB2	Inverse variance weighted	6	0.941708	0.423844	0.0262949	0.110974	1.77244	2.56436	1.11737	5.8852	0.161619	0.596544	0	NA
NOG	finngen_R10_OSTPOPATFRACTURE	Drug-induced osteoporosis with pathological fracture	NOG	Inverse variance weighted	2	-1.34902	0.55908	0.0158249	-2.44482	-0.253224	0.259494	0.0867418	0.776294	NA	NA	NA%	NA
VHL	finngen_R10_OSTPOPATFRACTURE	Drug-induced osteoporosis with pathological fracture	VHL	Inverse variance weighted	3	1.89987	0.597288	0.00146854	0.729187	3.07056	6.68504	2.07339	21.5539	NA	NA	0.00324183	NA
ALDH4A1	finngen_R10_OSTPOPATFRACTURE	Drug-induced osteoporosis with pathological fracture	ALDH4A1	Inverse variance weighted	3	-1.37411	0.595604	0.0210505	-2.54149	-0.206721	0.253066	0.078749	0.813246	NA	NA	0.353326	NA
LGALS3BP	finngen_R10_OSTPOPATFRACTURE	Drug-induced osteoporosis with pathological fracture	LGALS3BP	Inverse variance weighted	8	-1.23584	0.366263	0.000740371	-1.95371	-0.517961	0.290592	0.141747	0.595734	0.547542	0.67477	0	NA
ABCA1	finngen_R10_OSTPOPATFRACTURE	Drug-induced osteoporosis with pathological fracture	ABCA1	Inverse variance weighted	10	0.999529	0.320958	0.00184441	0.370451	1.62861	2.717	1.44839	5.09676	0.992312	0.927248	0	NA
CSNK1G3	finngen_R10_OSTPOPATFRACTURE	Drug-induced osteoporosis with pathological fracture	CSNK1G3	Inverse variance weighted	5	1.53995	0.480779	0.00135993	0.59762	2.48227	4.66434	1.81779	11.9685	0.262154	0.644032	0	NA
RPSA	finngen_R10_OSTPOPATFRACTURE	Drug-induced osteoporosis with pathological fracture	RPSA	Inverse variance weighted	5	1.24005	0.412791	0.00266403	0.430978	2.04912	3.45578	1.53876	7.76105	0.666167	0.878459	0	NA
CTSD	finngen_R10_OSTPOPATFRACTURE	Drug-induced osteoporosis with pathological fracture	CTSD	Inverse variance weighted	8	-0.75771	0.261381	0.00374507	-1.27002	-0.245403	0.468739	0.280827	0.782389	0.967394	0.966803	0	NA
GPI	finngen_R10_OSTPOPATFRACTURE	Drug-induced osteoporosis with pathological fracture	GPI	Inverse variance weighted	3	1.3888	0.66585	0.0370011	0.0837318	2.69386	4.01002	1.08734	14.7887	NA	NA	0	NA
MME	finngen_R10_OSTPOPATFRACTURE	Drug-induced osteoporosis with pathological fracture	MME	Inverse variance weighted	5	0.829324	0.409045	0.0426149	0.0275962	1.63105	2.29177	1.02798	5.10925	0.669903	0.311554	0.161694	NA
XYLT2	finngen_R10_OSTPOPATFRACTURE	Drug-induced osteoporosis with pathological fracture	XYLT2	Wald ratio	1	1.96931	0.834002	0.0182121	0.334666	3.60396	7.16574	1.39747	36.7433	NA	NA	NA	0.0056675
BCL2L11	finngen_R10_OSTPOPATFRACTURE	Drug-induced osteoporosis with pathological fracture	BCL2L11	Inverse variance weighted	5	1.28358	0.582903	0.0276617	0.141092	2.42607	3.60954	1.15153	11.3143	0.746548	0.954623	0	NA
IL6ST	finngen_R10_OSTPOPATFRACTURE	Drug-induced osteoporosis with pathological fracture	IL6ST	Inverse variance weighted	4	1.53262	0.546755	0.00506108	0.46098	2.60426	4.63029	1.58563	13.5212	0.674682	0.748001	0	NA
IL27	finngen_R10_OSTPOPATFRACTURE	Drug-induced osteoporosis with pathological fracture	IL27	Inverse variance weighted	4	0.99409	0.450457	0.0273249	0.111193	1.87699	2.70226	1.11761	6.53378	0.18424	0.1984	0.356315	NA
ERP44	finngen_R10_OSTPOPATFRACTURE	Drug-induced osteoporosis with pathological fracture	ERP44	Inverse variance weighted	2	-1.32085	0.66059	0.0455536	-2.61561	-0.0260972	0.266907	0.0731232	0.97424	NA	NA	NA%	NA
KDM3A	finngen_R10_OSTPOPATFRACTURE	Drug-induced osteoporosis with pathological fracture	KDM3A	Wald ratio	1	-1.82079	0.75369	0.0156993	-3.29802	-0.343556	0.161898	0.0369562	0.709244	NA	NA	NA	0.0044517
ELANE	finngen_R10_OSTPOPATFRACTURE	Drug-induced osteoporosis with pathological fracture	ELANE	Inverse variance weighted	2	0.983338	0.482144	0.0413993	0.0383346	1.92834	2.67336	1.03908	6.87809	NA	NA	NA%	NA
MTF1	finngen_R10_OSTPOPATFRACTURE	Drug-induced osteoporosis with pathological fracture	MTF1	Inverse variance weighted	2	1.80533	0.681633	0.00808394	0.469334	3.14134	6.08201	1.59893	23.1347	NA	NA	NA%	NA
PLAUR	finngen_R10_OSTPOPATFRACTURE	Drug-induced osteoporosis with pathological fracture	PLAUR	Inverse variance weighted	7	0.868176	0.380883	0.0226447	0.121645	1.61471	2.38256	1.12935	5.02642	0.247598	0.572003	0	NA
PSMD8	finngen_R10_OSTPOPATFRACTURE	Drug-induced osteoporosis with pathological fracture	PSMD8	Inverse variance weighted	3	-1.221	0.601208	0.042264	-2.39937	-0.0426324	0.294935	0.0907755	0.958264	NA	NA	0	NA
HSPA8	finngen_R10_OSTPOPATFRACTURE	Drug-induced osteoporosis with pathological fracture	HSPA8	Wald ratio	1	1.68993	0.818179	0.0388774	0.0863029	3.29356	5.41912	1.09014	26.9387	NA	NA	NA	0.0040458
IFIT2	finngen_R10_OSTPOPATFRACTURE	Drug-induced osteoporosis with pathological fracture	IFIT2	Inverse variance weighted	2	-1.69982	0.823925	0.0391056	-3.31471	-0.0849255	0.182717	0.0363445	0.918581	NA	NA	NA%	NA
HCP5	finngen_R10_OSTPOPATFRACTURE	Drug-induced osteoporosis with pathological fracture	HCP5	Inverse variance weighted	7	-1.13264	0.306421	0.000218715	-1.73323	-0.532057	0.322181	0.176713	0.587396	0.954946	0.831585	0	NA
PTPN13	finngen_R10_OSTPOPATFRACTURE	Drug-induced osteoporosis with pathological fracture	PTPN13	Inverse variance weighted	2	-2.22817	0.701659	0.00149544	-3.60342	-0.852914	0.107726	0.0272305	0.426171	NA	NA	NA%	NA
ALDH1B1	finngen_R10_OSTPOPATFRACTURE	Drug-induced osteoporosis with pathological fracture	ALDH1B1	Inverse variance weighted	4	0.992287	0.473413	0.0360796	0.0643982	1.92018	2.6974	1.06652	6.82216	0.755518	0.93977	0	NA
B2M	finngen_R10_OSTPOPATFRACTURE	Drug-induced osteoporosis with pathological fracture	B2M	Wald ratio	1	-1.97129	0.843648	0.0194585	-3.62484	-0.317743	0.139277	0.0266533	0.72779	NA	NA	NA	0.0037809
FBXW7	finngen_R10_OSTPOPATFRACTURE	Drug-induced osteoporosis with pathological fracture	FBXW7	Inverse variance weighted	4	-1.37407	0.565178	0.0150483	-2.48182	-0.266319	0.253075	0.0835912	0.766194	0.376232	0.439398	0	NA
MAP2K4	finngen_R10_OSTPOPATFRACTURE	Drug-induced osteoporosis with pathological fracture	MAP2K4	Inverse variance weighted	2	-1.30727	0.386377	0.00071592	-2.06457	-0.549972	0.270557	0.126873	0.576966	NA	NA	NA%	NA
GLIPR1L1	finngen_R10_OSTPOPATFRACTURE	Drug-induced osteoporosis with pathological fracture	GLIPR1L1	Wald ratio	1	2.10724	0.859797	0.0142516	0.422038	3.79244	8.22551	1.52507	44.3646	NA	NA	NA	0.0035983
CLCF1	finngen_R10_OSTPOPATFRACTURE	Drug-induced osteoporosis with pathological fracture	CLCF1	Inverse variance weighted	4	-1.65743	0.49659	0.000845018	-2.63074	-0.684108	0.190629	0.072025	0.50454	0.834644	0.961385	0	NA
NDUFV2	finngen_R10_OSTPOPATFRACTURE	Drug-induced osteoporosis with pathological fracture	NDUFV2	Inverse variance weighted	2	0.835874	0.360914	0.0205589	0.128481	1.54327	2.30683	1.1371	4.67985	NA	NA	NA%	NA
GP1BA	finngen_R10_OSTPOPATFRACTURE	Drug-induced osteoporosis with pathological fracture	GP1BA	Wald ratio	1	1.8366	0.840691	0.0289155	0.18885	3.48436	6.2752	1.20786	32.6015	NA	NA	NA	0.0029449
IL6	finngen_R10_OSTPOPATFRACTURE	Drug-induced osteoporosis with pathological fracture	IL6	Inverse variance weighted	4	1.82526	0.593615	0.00210627	0.661776	2.98875	6.20441	1.93823	19.8608	0.94866	0.532678	0	NA
PLCG1	finngen_R10_OSTPOPATFRACTURE	Drug-induced osteoporosis with pathological fracture	PLCG1	Inverse variance weighted	6	1.53442	0.540994	0.00456411	0.474067	2.59476	4.63862	1.60652	13.3934	0.819648	0.695608	0	NA
IGLV7-43	finngen_R10_OSTPOPATFRACTURE	Drug-induced osteoporosis with pathological fracture	IGLV7-43	Inverse variance weighted	2	0.808965	0.36986	0.0287264	0.08404	1.53389	2.24558	1.08767	4.63618	NA	NA	NA%	NA
TEC	finngen_R10_OSTPOPATFRACTURE	Drug-induced osteoporosis with pathological fracture	TEC	Inverse variance weighted	5	-1.41786	0.664071	0.0327526	-2.71944	-0.116281	0.242232	0.0659116	0.890225	0.560112	0.585001	0	NA
MARK2	finngen_R10_OSTPOPATFRACTURE	Drug-induced osteoporosis with pathological fracture	MARK2	Inverse variance weighted	4	0.935224	0.455151	0.0399026	0.0431283	1.82732	2.54778	1.04407	6.2172	0.353137	0.624376	0	NA
POLH	finngen_R10_OSTPOPATFRACTURE	Drug-induced osteoporosis with pathological fracture	POLH	Wald ratio	1	-3.8415	1.78247	0.0311494	-7.33514	-0.347865	0.0214614	0.000652215	0.706195	NA	NA	NA	0.0027755
CDC42BPG	finngen_R10_OSTPOPATFRACTURE	Drug-induced osteoporosis with pathological fracture	CDC42BPG	Inverse variance weighted	3	1.50277	0.534626	0.00494046	0.454908	2.55064	4.49414	1.57603	12.8153	NA	NA	0.271827	NA
SOD1	finngen_R10_OSTPOPATFRACTURE	Drug-induced osteoporosis with pathological fracture	SOD1	Inverse variance weighted	2	1.82422	0.455621	6.23296e-05	0.931203	2.71724	6.19796	2.53756	15.1384	NA	NA	NA%	NA
GPLD1	finngen_R10_OSTPOPATFRACTURE	Drug-induced osteoporosis with pathological fracture	GPLD1	Wald ratio	1	-1.75369	0.874717	0.0449772	-3.46814	-0.0392461	0.173134	0.0311751	0.961514	NA	NA	NA	0.0024976
ANGPT4	finngen_R10_OSTPOPATFRACTURE	Drug-induced osteoporosis with pathological fracture	ANGPT4	Inverse variance weighted	2	-2.79549	1.27797	0.0287095	-5.3003	-0.290677	0.061085	0.00499009	0.747757	NA	NA	NA%	NA
MINPP1	finngen_R10_OSTPOPATFRACTURE	Drug-induced osteoporosis with pathological fracture	MINPP1	Inverse variance weighted	2	-2.62513	1.06186	0.0134287	-4.70638	-0.54388	0.0724302	0.00903739	0.580492	NA	NA	NA%	NA
DDAH1	finngen_R10_OSTPOPATFRACTURE	Drug-induced osteoporosis with pathological fracture	DDAH1	Inverse variance weighted	3	-1.3665	0.69145	0.0481226	-2.72175	-0.0112596	0.254997	0.0657599	0.988804	NA	NA	0	NA
NETO2	finngen_R10_OSTPOPATFRACTURE	Drug-induced osteoporosis with pathological fracture	NETO2	Inverse variance weighted	2	-2.96187	1.11786	0.0080587	-5.15287	-0.770874	0.0517221	0.0057828	0.462609	NA	NA	NA%	NA
LAD1	finngen_R10_OSTPOPATFRACTURE	Drug-induced osteoporosis with pathological fracture	LAD1	Wald ratio	1	1.78601	0.743272	0.0162657	0.329195	3.24282	5.96559	1.38985	25.6058	NA	NA	NA	0.0033103
PSIP1	finngen_R10_OSTPOPATFRACTURE	Drug-induced osteoporosis with pathological fracture	PSIP1	Wald ratio	1	-2.83467	1.38123	0.0401419	-5.54188	-0.127468	0.0587376	0.00391915	0.880321	NA	NA	NA	0.0017002
CD8B	finngen_R10_OSTPOPATFRACTURE	Drug-induced osteoporosis with pathological fracture	CD8B	Wald ratio	1	-3.22248	1.1897	0.00675582	-5.55429	-0.890666	0.0398561	0.0038708	0.410382	NA	NA	NA	0.0013675
KCNN3	finngen_R10_OSTPOPATFRACTURE	Drug-induced osteoporosis with pathological fracture	KCNN3	Inverse variance weighted	2	-2.12466	1.03339	0.0397819	-4.15011	-0.0992122	0.119474	0.0157627	0.90555	NA	NA	NA%	NA
CBFB	finngen_R10_OSTPOPATFRACTURE	Drug-induced osteoporosis with pathological fracture	CBFB	Wald ratio	1	-2.31256	1.04153	0.0263947	-4.35396	-0.271167	0.0990073	0.0128558	0.762489	NA	NA	NA	0.0011917
NDUFAB1	finngen_R10_OSTPOPATFRACTURE	Drug-induced osteoporosis with pathological fracture	NDUFAB1	Wald ratio	1	-3.39719	1.29343	0.00862683	-5.93231	-0.862068	0.0334672	0.00265235	0.422288	NA	NA	NA	0.0012419
NDUFA5	finngen_R10_OSTPOPATFRACTURE	Drug-induced osteoporosis with pathological fracture	NDUFA5	Wald ratio	1	1.49872	0.665007	0.0242154	0.195309	2.80214	4.47597	1.21569	16.4798	NA	NA	NA	0.0048277
PSMD7	finngen_R10_OSTPOPATFRACTURE	Drug-induced osteoporosis with pathological fracture	PSMD7	Inverse variance weighted	2	-2.3272	0.855289	0.00650936	-4.00357	-0.650836	0.0975683	0.0182504	0.521609	NA	NA	NA%	NA
KLHL33	finngen_R10_OSTPOPATFRACTURE	Drug-induced osteoporosis with pathological fracture	KLHL33	Wald ratio	1	-2.67058	1.22411	0.0291358	-5.06984	-0.271317	0.0692123	0.00628344	0.762375	NA	NA	NA	0.001734
OPLAH	finngen_R10_OSTPOPATFRACTURE	Drug-induced osteoporosis with pathological fracture	OPLAH	Wald ratio	1	-3.4682	1.2027	0.00393069	-5.82549	-1.1109	0.0311732	0.00295135	0.329262	NA	NA	NA	0.0024504
NR4A1	finngen_R10_OSTPOPATFRACTURE	Drug-induced osteoporosis with pathological fracture	NR4A1	Wald ratio	1	-3.70051	1.71815	0.0312579	-7.0681	-0.332933	0.0247108	0.000851854	0.716818	NA	NA	NA	0.00085155
STAB2	finngen_R10_OSTPOPATFRACTURE	Drug-induced osteoporosis with pathological fracture	STAB2	Wald ratio	1	-3.69971	1.74075	0.0335572	-7.11157	-0.287837	0.0247308	0.00081561	0.749884	NA	NA	NA	0.00089
HSPA1A	finngen_R10_OSTPOPATFRACTURE	Drug-induced osteoporosis with pathological fracture	HSPA1A	Wald ratio	1	2.06118	0.985364	0.0364568	0.129866	3.99249	7.85523	1.13868	54.1898	NA	NA	NA	0.0026285
ELAVL1	finngen_R10_OSTPOPATFRACTURE	Drug-induced osteoporosis with pathological fracture	ELAVL1	Wald ratio	1	-5.38089	1.76423	0.00228844	-8.83878	-1.923	0.00460372	0.000145	0.146167	NA	NA	NA	0.00079636
EFNA4	finngen_R10_OSTPOPATFRACTURE	Drug-induced osteoporosis with pathological fracture	EFNA4	Wald ratio	1	-2.59458	0.877834	0.00311996	-4.31514	-0.874029	0.0746769	0.0133647	0.417267	NA	NA	NA	0.0026502
MYCN	finngen_R10_OSTPOPATFRACTURE	Drug-induced osteoporosis with pathological fracture	MYCN	Wald ratio	1	-4.72598	1.97291	0.0166003	-8.59288	-0.859088	0.00886199	0.000185421	0.423548	NA	NA	NA	0.00063113

## Sheet: Sheet7
Positive_MR_res7:finngen_R10_OSTPOPATFRCTURE_POSTEMENO
id.exposure	id.outcome	outcome	exposure	method	nsnp	b	se	pval	lo_ci	up_ci	or	or_lci95	or_uci95	egger_pleiotropy_pavlue	heterogeneity_test_pavlue	I_square	PVE
SLC12A1	finngen_R10_OSTPOPATFRCTURE_POSTEMENO	Postmenopausal osteoporosis with pathological fracture	SLC12A1	Inverse variance weighted	22	-0.0934811	0.0398223	0.0189021	-0.171533	-0.0154294	0.910755	0.842373	0.984689	0.534176	0.37456	0.0641612	NA
BCAT1	finngen_R10_OSTPOPATFRCTURE_POSTEMENO	Postmenopausal osteoporosis with pathological fracture	BCAT1	Inverse variance weighted	26	0.111124	0.0549913	0.043304	0.00334157	0.218907	1.11753	1.00335	1.24472	0.0494192	0.365215	0.0676685	NA
GSTT1	finngen_R10_OSTPOPATFRCTURE_POSTEMENO	Postmenopausal osteoporosis with pathological fracture	GSTT1	Inverse variance weighted	21	-0.102273	0.0467079	0.0285508	-0.193821	-0.0107257	0.902783	0.823806	0.989332	0.691862	0.821255	0	NA
P2RX1	finngen_R10_OSTPOPATFRCTURE_POSTEMENO	Postmenopausal osteoporosis with pathological fracture	P2RX1	Inverse variance weighted	24	0.111643	0.0516858	0.0307704	0.0103387	0.212947	1.11811	1.01039	1.23732	0.895427	0.137489	0.244132	NA
CD55	finngen_R10_OSTPOPATFRCTURE_POSTEMENO	Postmenopausal osteoporosis with pathological fracture	CD55	Inverse variance weighted	24	0.186987	0.0616871	0.00243573	0.06608	0.307893	1.20561	1.06831	1.36056	0.312774	0.282966	0.128339	NA
NME1	finngen_R10_OSTPOPATFRCTURE_POSTEMENO	Postmenopausal osteoporosis with pathological fracture	NME1	Inverse variance weighted	19	-0.146917	0.0724113	0.0424663	-0.288843	-0.00499071	0.863366	0.74913	0.995022	0.249672	0.266541	0.153305	NA
FCN1	finngen_R10_OSTPOPATFRCTURE_POSTEMENO	Postmenopausal osteoporosis with pathological fracture	FCN1	Inverse variance weighted	18	0.138102	0.0637885	0.0303876	0.0130767	0.263128	1.14809	1.01316	1.30099	0.439716	0.468114	0	NA
SERPINE2	finngen_R10_OSTPOPATFRCTURE_POSTEMENO	Postmenopausal osteoporosis with pathological fracture	SERPINE2	Inverse variance weighted	18	0.125385	0.0579223	0.0304103	0.011857	0.238913	1.13358	1.01193	1.26987	0.0979996	0.955653	0	NA
HP	finngen_R10_OSTPOPATFRCTURE_POSTEMENO	Postmenopausal osteoporosis with pathological fracture	HP	Inverse variance weighted	21	-0.188245	0.0844554	0.025819	-0.353777	-0.0227121	0.828412	0.702031	0.977544	0.101137	0.00170943	0.541133	NA
CDK5R1	finngen_R10_OSTPOPATFRCTURE_POSTEMENO	Postmenopausal osteoporosis with pathological fracture	CDK5R1	Inverse variance weighted	26	-0.171417	0.0603016	0.00447397	-0.289608	-0.0532254	0.842471	0.748557	0.948166	0.988566	0.596098	0	NA
GSN	finngen_R10_OSTPOPATFRCTURE_POSTEMENO	Postmenopausal osteoporosis with pathological fracture	GSN	Inverse variance weighted	21	-0.132622	0.0659995	0.0444902	-0.261981	-0.00326319	0.875796	0.769525	0.996742	0.654574	0.51849	0	NA
TUBB6	finngen_R10_OSTPOPATFRCTURE_POSTEMENO	Postmenopausal osteoporosis with pathological fracture	TUBB6	Inverse variance weighted	14	0.167144	0.0731114	0.0222449	0.023846	0.310443	1.18192	1.02413	1.36403	0.863119	0.163169	0.271844	NA
EPHB4	finngen_R10_OSTPOPATFRCTURE_POSTEMENO	Postmenopausal osteoporosis with pathological fracture	EPHB4	Inverse variance weighted	24	0.136045	0.0594365	0.0220844	0.0195494	0.25254	1.14573	1.01974	1.28729	0.459241	0.389643	0.0518561	NA
C5	finngen_R10_OSTPOPATFRCTURE_POSTEMENO	Postmenopausal osteoporosis with pathological fracture	C5	Inverse variance weighted	25	-0.194168	0.0671381	0.00382719	-0.325759	-0.0625771	0.82352	0.721979	0.939341	0.73853	0.190005	0.195795	NA
NDUFS5	finngen_R10_OSTPOPATFRCTURE_POSTEMENO	Postmenopausal osteoporosis with pathological fracture	NDUFS5	Inverse variance weighted	23	-0.130003	0.0644512	0.0436881	-0.256327	-0.0036783	0.878093	0.773889	0.996328	0.679406	0.295434	0.121208	NA
FCGBP	finngen_R10_OSTPOPATFRCTURE_POSTEMENO	Postmenopausal osteoporosis with pathological fracture	FCGBP	Inverse variance weighted	23	-0.156327	0.0757622	0.039076	-0.304821	-0.00783272	0.85528	0.737256	0.992198	0.626337	0.143197	0.242908	NA
C9orf72	finngen_R10_OSTPOPATFRCTURE_POSTEMENO	Postmenopausal osteoporosis with pathological fracture	C9orf72	Inverse variance weighted	15	-0.162211	0.0718005	0.0238713	-0.30294	-0.0214822	0.850262	0.738643	0.978747	0.373094	0.761112	0	NA
STAT6	finngen_R10_OSTPOPATFRCTURE_POSTEMENO	Postmenopausal osteoporosis with pathological fracture	STAT6	Inverse variance weighted	22	0.185588	0.0816323	0.0229984	0.0255885	0.345587	1.20393	1.02592	1.41282	0.270007	0.0661812	0.332701	NA
POLI	finngen_R10_OSTPOPATFRCTURE_POSTEMENO	Postmenopausal osteoporosis with pathological fracture	POLI	Inverse variance weighted	19	0.218251	0.0809462	0.00701257	0.0595964	0.376905	1.2439	1.06141	1.45777	0.75292	0.87882	0	NA
ITIH4	finngen_R10_OSTPOPATFRCTURE_POSTEMENO	Postmenopausal osteoporosis with pathological fracture	ITIH4	Inverse variance weighted	15	-0.185291	0.0689833	0.00723079	-0.320498	-0.0500835	0.830863	0.725788	0.95115	0.417378	0.729515	0	NA
ABCC4	finngen_R10_OSTPOPATFRCTURE_POSTEMENO	Postmenopausal osteoporosis with pathological fracture	ABCC4	Inverse variance weighted	16	-0.215614	0.0803511	0.0072877	-0.373103	-0.0581263	0.806046	0.688595	0.943531	0.22485	0.315942	0.120185	NA
GPX4	finngen_R10_OSTPOPATFRCTURE_POSTEMENO	Postmenopausal osteoporosis with pathological fracture	GPX4	Inverse variance weighted	16	-0.135554	0.0516956	0.00873757	-0.236877	-0.0342305	0.873232	0.789088	0.966349	0.945193	0.838061	0	NA
NUCB1	finngen_R10_OSTPOPATFRCTURE_POSTEMENO	Postmenopausal osteoporosis with pathological fracture	NUCB1	Inverse variance weighted	14	0.160562	0.0761602	0.0350126	0.0112879	0.309836	1.17417	1.01135	1.3632	0.0209359	0.142206	0.294254	NA
ITPR3	finngen_R10_OSTPOPATFRCTURE_POSTEMENO	Postmenopausal osteoporosis with pathological fracture	ITPR3	Inverse variance weighted	21	-0.143302	0.0679201	0.03487	-0.276426	-0.0101788	0.866492	0.75849	0.989873	0.748041	0.995616	0	NA
CTSC	finngen_R10_OSTPOPATFRCTURE_POSTEMENO	Postmenopausal osteoporosis with pathological fracture	CTSC	Inverse variance weighted	17	0.124929	0.061908	0.0435941	0.00358897	0.246268	1.13307	1.0036	1.27924	0.0886252	0.553942	0	NA
PLEK	finngen_R10_OSTPOPATFRCTURE_POSTEMENO	Postmenopausal osteoporosis with pathological fracture	PLEK	Inverse variance weighted	16	-0.25323	0.0888984	0.00439212	-0.427471	-0.0789893	0.776289	0.652156	0.92405	0.855956	0.504978	0	NA
SRD5A3	finngen_R10_OSTPOPATFRCTURE_POSTEMENO	Postmenopausal osteoporosis with pathological fracture	SRD5A3	Inverse variance weighted	17	0.236663	0.09075	0.00911114	0.0587929	0.414533	1.26701	1.06056	1.51366	0.864299	0.380703	0.0630059	NA
CAMLG	finngen_R10_OSTPOPATFRCTURE_POSTEMENO	Postmenopausal osteoporosis with pathological fracture	CAMLG	Inverse variance weighted	10	0.196331	0.0847671	0.0205514	0.0301878	0.362475	1.21693	1.03065	1.43688	0.501885	0.970243	0	NA
RTKN2	finngen_R10_OSTPOPATFRCTURE_POSTEMENO	Postmenopausal osteoporosis with pathological fracture	RTKN2	Inverse variance weighted	18	0.194081	0.091009	0.032962	0.0157033	0.372458	1.21419	1.01583	1.4513	0.817172	0.310482	0.120078	NA
PON2	finngen_R10_OSTPOPATFRCTURE_POSTEMENO	Postmenopausal osteoporosis with pathological fracture	PON2	Inverse variance weighted	13	0.175602	0.0868332	0.0431463	0.00540894	0.345795	1.19196	1.00542	1.41311	0.280467	0.462237	0	NA
SENP6	finngen_R10_OSTPOPATFRCTURE_POSTEMENO	Postmenopausal osteoporosis with pathological fracture	SENP6	Inverse variance weighted	20	-0.219459	0.0862034	0.010902	-0.388417	-0.0505001	0.802953	0.678129	0.950754	0.0435827	0.254097	0.160355	NA
KYNU	finngen_R10_OSTPOPATFRCTURE_POSTEMENO	Postmenopausal osteoporosis with pathological fracture	KYNU	Inverse variance weighted	12	0.178223	0.0891341	0.0455547	0.00352047	0.352926	1.19509	1.00353	1.42323	0.701754	0.895736	0	NA
NR2F6	finngen_R10_OSTPOPATFRCTURE_POSTEMENO	Postmenopausal osteoporosis with pathological fracture	NR2F6	Inverse variance weighted	19	-0.218261	0.0685237	0.00144655	-0.352568	-0.0839551	0.803915	0.702881	0.919473	0.181848	0.405608	0.0414347	NA
MSR1	finngen_R10_OSTPOPATFRCTURE_POSTEMENO	Postmenopausal osteoporosis with pathological fracture	MSR1	Inverse variance weighted	21	-0.173392	0.0786129	0.0274088	-0.327473	-0.0193109	0.840808	0.720742	0.980874	0.867663	0.687065	0	NA
CD200R1	finngen_R10_OSTPOPATFRCTURE_POSTEMENO	Postmenopausal osteoporosis with pathological fracture	CD200R1	Inverse variance weighted	15	-0.269874	0.0975063	0.00564424	-0.460987	-0.078762	0.763475	0.630661	0.92426	0.541281	0.808762	0	NA
KLC1	finngen_R10_OSTPOPATFRCTURE_POSTEMENO	Postmenopausal osteoporosis with pathological fracture	KLC1	Inverse variance weighted	12	-0.236114	0.103014	0.0219028	-0.438021	-0.0342057	0.789691	0.645312	0.966373	0.149264	0.287583	0.159565	NA
TNNC2	finngen_R10_OSTPOPATFRCTURE_POSTEMENO	Postmenopausal osteoporosis with pathological fracture	TNNC2	Inverse variance weighted	9	-0.227781	0.109058	0.0367415	-0.441535	-0.0140276	0.796299	0.643049	0.98607	0.859823	0.9996	0	NA
TPP1	finngen_R10_OSTPOPATFRCTURE_POSTEMENO	Postmenopausal osteoporosis with pathological fracture	TPP1	Inverse variance weighted	12	0.251282	0.0953117	0.00837841	0.0644714	0.438093	1.28567	1.0666	1.54975	0.850957	0.857476	0	NA
F2R	finngen_R10_OSTPOPATFRCTURE_POSTEMENO	Postmenopausal osteoporosis with pathological fracture	F2R	Inverse variance weighted	13	0.211396	0.107455	0.0491488	0.000784283	0.422008	1.2354	1.00078	1.52502	0.411477	0.33568	0.10927	NA
PI3	finngen_R10_OSTPOPATFRCTURE_POSTEMENO	Postmenopausal osteoporosis with pathological fracture	PI3	Inverse variance weighted	9	0.226682	0.106177	0.0327659	0.0185747	0.434789	1.25443	1.01875	1.54464	0.258884	0.745109	0	NA
ABO	finngen_R10_OSTPOPATFRCTURE_POSTEMENO	Postmenopausal osteoporosis with pathological fracture	ABO	Inverse variance weighted	16	-0.174856	0.0518834	0.000751218	-0.276547	-0.0731644	0.839578	0.758398	0.929448	0.131348	0.671496	0	NA
CBR1	finngen_R10_OSTPOPATFRCTURE_POSTEMENO	Postmenopausal osteoporosis with pathological fracture	CBR1	Inverse variance weighted	7	-0.298659	0.131238	0.022864	-0.555885	-0.0414318	0.741813	0.573564	0.959415	0.102357	0.308971	0.158512	NA
SPTBN1	finngen_R10_OSTPOPATFRCTURE_POSTEMENO	Postmenopausal osteoporosis with pathological fracture	SPTBN1	Inverse variance weighted	17	0.299025	0.0861956	0.000522121	0.130081	0.467968	1.34854	1.13892	1.59675	0.205883	0.844252	0	NA
TNFSF4	finngen_R10_OSTPOPATFRCTURE_POSTEMENO	Postmenopausal osteoporosis with pathological fracture	TNFSF4	Inverse variance weighted	9	-0.220348	0.110139	0.045432	-0.436221	-0.00447523	0.80224	0.646475	0.995535	0.624007	0.369185	0.0793223	NA
GNMT	finngen_R10_OSTPOPATFRCTURE_POSTEMENO	Postmenopausal osteoporosis with pathological fracture	GNMT	Inverse variance weighted	10	-0.160811	0.0704047	0.022366	-0.298804	-0.0228177	0.851453	0.741705	0.977441	0.497002	0.522054	0	NA
LIPC	finngen_R10_OSTPOPATFRCTURE_POSTEMENO	Postmenopausal osteoporosis with pathological fracture	LIPC	Inverse variance weighted	10	-0.248892	0.122937	0.042913	-0.489849	-0.00793623	0.779664	0.612719	0.992095	0.618576	0.462728	0	NA
TXK	finngen_R10_OSTPOPATFRCTURE_POSTEMENO	Postmenopausal osteoporosis with pathological fracture	TXK	Inverse variance weighted	11	0.217858	0.100194	0.0296783	0.0214774	0.414239	1.24341	1.02171	1.51322	0.681227	0.904381	0	NA
DHX36	finngen_R10_OSTPOPATFRCTURE_POSTEMENO	Postmenopausal osteoporosis with pathological fracture	DHX36	Inverse variance weighted	12	-0.233881	0.116889	0.0454053	-0.462984	-0.0047785	0.791456	0.629403	0.995233	0.26873	0.305739	0.141481	NA
FKBP11	finngen_R10_OSTPOPATFRCTURE_POSTEMENO	Postmenopausal osteoporosis with pathological fracture	FKBP11	Inverse variance weighted	9	-0.287861	0.116962	0.0138491	-0.517106	-0.0586158	0.749866	0.596244	0.943069	0.509124	0.671313	0	NA
CYB5D2	finngen_R10_OSTPOPATFRCTURE_POSTEMENO	Postmenopausal osteoporosis with pathological fracture	CYB5D2	Inverse variance weighted	3	-0.362146	0.132543	0.00628951	-0.621929	-0.102362	0.696181	0.536908	0.902703	NA	NA	0	NA
SIGLEC5	finngen_R10_OSTPOPATFRCTURE_POSTEMENO	Postmenopausal osteoporosis with pathological fracture	SIGLEC5	Inverse variance weighted	23	0.120783	0.0612733	0.0486982	0.000687742	0.240879	1.12838	1.00069	1.27237	0.291081	0.909316	0	NA
VCP	finngen_R10_OSTPOPATFRCTURE_POSTEMENO	Postmenopausal osteoporosis with pathological fracture	VCP	Inverse variance weighted	8	-0.270816	0.11708	0.0207176	-0.500293	-0.0413399	0.762756	0.606353	0.959503	0.051117	0.374415	0.072236	NA
GSTZ1	finngen_R10_OSTPOPATFRCTURE_POSTEMENO	Postmenopausal osteoporosis with pathological fracture	GSTZ1	Inverse variance weighted	17	0.294371	0.0972313	0.00246554	0.103798	0.484945	1.34228	1.10938	1.62409	0.673237	0.502247	0	NA
CLEC10A	finngen_R10_OSTPOPATFRCTURE_POSTEMENO	Postmenopausal osteoporosis with pathological fracture	CLEC10A	Inverse variance weighted	7	0.242147	0.111793	0.0303086	0.023033	0.46126	1.27398	1.0233	1.58607	0.920544	0.437107	0	NA
KBTBD11	finngen_R10_OSTPOPATFRCTURE_POSTEMENO	Postmenopausal osteoporosis with pathological fracture	KBTBD11	Inverse variance weighted	19	-0.199096	0.0832615	0.0167925	-0.362289	-0.0359039	0.819471	0.696081	0.964733	0.99042	0.963859	0	NA
IGLV3-12	finngen_R10_OSTPOPATFRCTURE_POSTEMENO	Postmenopausal osteoporosis with pathological fracture	IGLV3-12	Inverse variance weighted	8	-0.12441	0.0392891	0.00154267	-0.201417	-0.0474037	0.883017	0.817572	0.953702	0.27244	0.79625	0	NA
ATP10A	finngen_R10_OSTPOPATFRCTURE_POSTEMENO	Postmenopausal osteoporosis with pathological fracture	ATP10A	Inverse variance weighted	12	0.261164	0.0967581	0.0069518	0.0715182	0.45081	1.29844	1.07414	1.56958	0.388458	0.545413	0	NA
NEGR1	finngen_R10_OSTPOPATFRCTURE_POSTEMENO	Postmenopausal osteoporosis with pathological fracture	NEGR1	Inverse variance weighted	14	0.316801	0.0953499	0.000892124	0.129915	0.503686	1.37273	1.13873	1.65481	0.365485	0.24067	0.195477	NA
ETS2	finngen_R10_OSTPOPATFRCTURE_POSTEMENO	Postmenopausal osteoporosis with pathological fracture	ETS2	Inverse variance weighted	13	-0.348837	0.122007	0.00424773	-0.587971	-0.109703	0.705508	0.555453	0.8961	0.721841	0.32677	0.117847	NA
RIPK2	finngen_R10_OSTPOPATFRCTURE_POSTEMENO	Postmenopausal osteoporosis with pathological fracture	RIPK2	Inverse variance weighted	7	-0.387011	0.128722	0.00264222	-0.639306	-0.134716	0.679084	0.527658	0.873965	0.628747	0.890825	0	NA
U2AF1	finngen_R10_OSTPOPATFRCTURE_POSTEMENO	Postmenopausal osteoporosis with pathological fracture	U2AF1	Inverse variance weighted	3	-0.325461	0.163225	0.046158	-0.645381	-0.00554077	0.722194	0.524462	0.994475	NA	NA	0	NA
CD1E	finngen_R10_OSTPOPATFRCTURE_POSTEMENO	Postmenopausal osteoporosis with pathological fracture	CD1E	Inverse variance weighted	9	-0.439941	0.143651	0.00219442	-0.721496	-0.158386	0.644074	0.486024	0.853521	0.321462	0.210439	0.262563	NA
PIK3R3	finngen_R10_OSTPOPATFRCTURE_POSTEMENO	Postmenopausal osteoporosis with pathological fracture	PIK3R3	Inverse variance weighted	8	0.287432	0.126158	0.0227053	0.0401632	0.534701	1.333	1.04098	1.70694	0.570337	0.579452	0	NA
GPR65	finngen_R10_OSTPOPATFRCTURE_POSTEMENO	Postmenopausal osteoporosis with pathological fracture	GPR65	Inverse variance weighted	12	-0.305677	0.133592	0.0221298	-0.567518	-0.0438361	0.736624	0.566931	0.957111	0.10761	0.282021	0.165105	NA
CPAMD8	finngen_R10_OSTPOPATFRCTURE_POSTEMENO	Postmenopausal osteoporosis with pathological fracture	CPAMD8	Inverse variance weighted	7	-0.273224	0.135735	0.0441233	-0.539266	-0.0071828	0.760922	0.583176	0.992843	0.0587186	0.140383	0.377968	NA
NDUFC2	finngen_R10_OSTPOPATFRCTURE_POSTEMENO	Postmenopausal osteoporosis with pathological fracture	NDUFC2	Inverse variance weighted	9	0.255703	0.12971	0.0486834	0.00147273	0.509934	1.29137	1.00147	1.66518	0.641532	0.953897	0	NA
CSF1R	finngen_R10_OSTPOPATFRCTURE_POSTEMENO	Postmenopausal osteoporosis with pathological fracture	CSF1R	Inverse variance weighted	11	-0.272668	0.126263	0.0308089	-0.520143	-0.0251934	0.761345	0.594435	0.975121	0.203055	0.348997	0.0999267	NA
EPM2A	finngen_R10_OSTPOPATFRCTURE_POSTEMENO	Postmenopausal osteoporosis with pathological fracture	EPM2A	Inverse variance weighted	11	0.348192	0.133231	0.00896348	0.0870591	0.609325	1.4165	1.09096	1.83919	0.66036	0.404802	0.0399192	NA
UGT2B17	finngen_R10_OSTPOPATFRCTURE_POSTEMENO	Postmenopausal osteoporosis with pathological fracture	UGT2B17	Inverse variance weighted	12	0.316091	0.101383	0.00182208	0.117381	0.514801	1.37176	1.12455	1.67331	0.798925	0.545836	0	NA
DHCR24	finngen_R10_OSTPOPATFRCTURE_POSTEMENO	Postmenopausal osteoporosis with pathological fracture	DHCR24	Inverse variance weighted	7	-0.289761	0.140577	0.0392814	-0.565292	-0.0142302	0.748443	0.568194	0.985871	0.691521	0.818047	0	NA
BAX	finngen_R10_OSTPOPATFRCTURE_POSTEMENO	Postmenopausal osteoporosis with pathological fracture	BAX	Inverse variance weighted	9	0.265668	0.132854	0.0455334	0.00527343	0.526062	1.3043	1.00529	1.69225	0.738771	0.635659	0	NA
LIG1	finngen_R10_OSTPOPATFRCTURE_POSTEMENO	Postmenopausal osteoporosis with pathological fracture	LIG1	Inverse variance weighted	8	-0.240181	0.106604	0.0242583	-0.449125	-0.0312365	0.786486	0.638186	0.969246	0.770019	0.799161	0	NA
TPBG	finngen_R10_OSTPOPATFRCTURE_POSTEMENO	Postmenopausal osteoporosis with pathological fracture	TPBG	Inverse variance weighted	8	-0.310624	0.124296	0.0124524	-0.554244	-0.0670028	0.73299	0.574506	0.935193	0.727749	0.47655	0	NA
JUN	finngen_R10_OSTPOPATFRCTURE_POSTEMENO	Postmenopausal osteoporosis with pathological fracture	JUN	Inverse variance weighted	9	-0.314538	0.125415	0.0121422	-0.560351	-0.0687253	0.730126	0.571008	0.933583	0.813829	0.611386	0	NA
PTGER4	finngen_R10_OSTPOPATFRCTURE_POSTEMENO	Postmenopausal osteoporosis with pathological fracture	PTGER4	Inverse variance weighted	12	0.32637	0.115723	0.00479811	0.0995543	0.553186	1.38593	1.10468	1.73878	0.182615	0.676229	0	NA
PTGES	finngen_R10_OSTPOPATFRCTURE_POSTEMENO	Postmenopausal osteoporosis with pathological fracture	PTGES	Inverse variance weighted	11	-0.236612	0.113123	0.0364706	-0.458333	-0.0148916	0.789297	0.632337	0.985219	0.214694	0.705404	0	NA
CELSR2	finngen_R10_OSTPOPATFRCTURE_POSTEMENO	Postmenopausal osteoporosis with pathological fracture	CELSR2	Inverse variance weighted	7	0.441225	0.203514	0.0301564	0.0423371	0.840114	1.55461	1.04325	2.31663	0.976341	0.132595	0.388785	NA
CLOCK	finngen_R10_OSTPOPATFRCTURE_POSTEMENO	Postmenopausal osteoporosis with pathological fracture	CLOCK	Inverse variance weighted	6	0.311857	0.138039	0.0238706	0.0413019	0.582413	1.36596	1.04217	1.79035	0.281891	0.854456	0	NA
KLHL7	finngen_R10_OSTPOPATFRCTURE_POSTEMENO	Postmenopausal osteoporosis with pathological fracture	KLHL7	Inverse variance weighted	8	-0.378482	0.160618	0.0184527	-0.693295	-0.0636703	0.6849	0.499926	0.938314	0.890129	0.540602	0	NA
ITM2B	finngen_R10_OSTPOPATFRCTURE_POSTEMENO	Postmenopausal osteoporosis with pathological fracture	ITM2B	Inverse variance weighted	9	-0.2802	0.137947	0.0422329	-0.550575	-0.00982424	0.755633	0.576618	0.990224	0.908727	0.569162	0	NA
PSMD5	finngen_R10_OSTPOPATFRCTURE_POSTEMENO	Postmenopausal osteoporosis with pathological fracture	PSMD5	Inverse variance weighted	5	0.413779	0.16181	0.0105522	0.0966311	0.730928	1.51252	1.10145	2.07701	0.2528	0.655841	0	NA
SIK2	finngen_R10_OSTPOPATFRCTURE_POSTEMENO	Postmenopausal osteoporosis with pathological fracture	SIK2	Inverse variance weighted	4	0.359292	0.177697	0.0431836	0.0110048	0.707578	1.43231	1.01107	2.02907	0.867705	0.901828	0	NA
IL17RA	finngen_R10_OSTPOPATFRCTURE_POSTEMENO	Postmenopausal osteoporosis with pathological fracture	IL17RA	Inverse variance weighted	6	0.420751	0.148331	0.00456004	0.130023	0.71148	1.52311	1.13885	2.037	0.390148	0.598012	0	NA
LMCD1	finngen_R10_OSTPOPATFRCTURE_POSTEMENO	Postmenopausal osteoporosis with pathological fracture	LMCD1	Inverse variance weighted	4	-0.381295	0.170193	0.0250668	-0.714873	-0.0477172	0.682976	0.489254	0.953403	0.668616	0.506406	0	NA
GABBR1	finngen_R10_OSTPOPATFRCTURE_POSTEMENO	Postmenopausal osteoporosis with pathological fracture	GABBR1	Inverse variance weighted	3	0.368279	0.159612	0.021036	0.0554394	0.681119	1.44525	1.057	1.97609	NA	NA	0	NA
GUCY2C	finngen_R10_OSTPOPATFRCTURE_POSTEMENO	Postmenopausal osteoporosis with pathological fracture	GUCY2C	Inverse variance weighted	8	-0.374122	0.156196	0.0166109	-0.680265	-0.0679777	0.687893	0.506483	0.934281	0.138643	0.616054	0	NA
CHRNE	finngen_R10_OSTPOPATFRCTURE_POSTEMENO	Postmenopausal osteoporosis with pathological fracture	CHRNE	Inverse variance weighted	4	0.350178	0.154677	0.023578	0.0470119	0.653345	1.41932	1.04813	1.92196	0.41213	0.413213	0	NA
BACE2	finngen_R10_OSTPOPATFRCTURE_POSTEMENO	Postmenopausal osteoporosis with pathological fracture	BACE2	Inverse variance weighted	6	-0.354538	0.170145	0.0371841	-0.688022	-0.0210533	0.701498	0.502569	0.979167	0.215742	0.215628	0.292591	NA
DYRK4	finngen_R10_OSTPOPATFRCTURE_POSTEMENO	Postmenopausal osteoporosis with pathological fracture	DYRK4	Inverse variance weighted	10	0.392358	0.182298	0.0313749	0.0350532	0.749663	1.48047	1.03567	2.11629	0.259387	0.129951	0.347407	NA
UMPS	finngen_R10_OSTPOPATFRCTURE_POSTEMENO	Postmenopausal osteoporosis with pathological fracture	UMPS	Inverse variance weighted	3	-0.588832	0.202534	0.00364534	-0.985799	-0.191865	0.554975	0.373141	0.825418	NA	NA	0.257837	NA
FMO4	finngen_R10_OSTPOPATFRCTURE_POSTEMENO	Postmenopausal osteoporosis with pathological fracture	FMO4	Inverse variance weighted	11	-0.302577	0.151056	0.0451687	-0.598647	-0.00650749	0.738911	0.549555	0.993514	0.665129	0.948342	0	NA
KAT2B	finngen_R10_OSTPOPATFRCTURE_POSTEMENO	Postmenopausal osteoporosis with pathological fracture	KAT2B	Inverse variance weighted	15	-0.510307	0.134636	0.000150486	-0.774194	-0.24642	0.600311	0.461075	0.781594	0.929784	0.157328	0.270956	NA
INSL3	finngen_R10_OSTPOPATFRCTURE_POSTEMENO	Postmenopausal osteoporosis with pathological fracture	INSL3	Inverse variance weighted	10	-0.170692	0.0811611	0.0354545	-0.329768	-0.0116165	0.843081	0.71909	0.988451	0.12269	0.789653	0	NA
KL	finngen_R10_OSTPOPATFRCTURE_POSTEMENO	Postmenopausal osteoporosis with pathological fracture	KL	Inverse variance weighted	8	-0.306733	0.154629	0.0472928	-0.609805	-0.00365982	0.735847	0.543457	0.996347	0.0722556	0.475141	0	NA
SLFN11	finngen_R10_OSTPOPATFRCTURE_POSTEMENO	Postmenopausal osteoporosis with pathological fracture	SLFN11	Inverse variance weighted	10	-0.309169	0.133893	0.0209396	-0.571601	-0.0467384	0.734056	0.564621	0.954337	0.523519	0.464112	0	NA
HSPH1	finngen_R10_OSTPOPATFRCTURE_POSTEMENO	Postmenopausal osteoporosis with pathological fracture	HSPH1	Inverse variance weighted	5	0.46828	0.176554	0.00799368	0.122235	0.814326	1.59725	1.13002	2.25765	0.734833	0.970616	0	NA
STK17B	finngen_R10_OSTPOPATFRCTURE_POSTEMENO	Postmenopausal osteoporosis with pathological fracture	STK17B	Inverse variance weighted	8	-0.337922	0.145472	0.0201824	-0.623047	-0.0527975	0.713251	0.536308	0.948572	0.787145	0.879908	0	NA
IVNS1ABP	finngen_R10_OSTPOPATFRCTURE_POSTEMENO	Postmenopausal osteoporosis with pathological fracture	IVNS1ABP	Inverse variance weighted	8	-0.268747	0.131189	0.0405061	-0.525877	-0.0116168	0.764337	0.591037	0.98845	0.98243	0.790368	0	NA
GSTO1	finngen_R10_OSTPOPATFRCTURE_POSTEMENO	Postmenopausal osteoporosis with pathological fracture	GSTO1	Inverse variance weighted	7	-0.287957	0.14144	0.0417611	-0.56518	-0.0107343	0.749794	0.568258	0.989323	0.635715	0.553522	0	NA
CANX	finngen_R10_OSTPOPATFRCTURE_POSTEMENO	Postmenopausal osteoporosis with pathological fracture	CANX	Inverse variance weighted	5	-0.339721	0.149248	0.0228327	-0.632246	-0.0471954	0.711969	0.531397	0.953901	0.294514	0.313242	0.158989	NA
MFNG	finngen_R10_OSTPOPATFRCTURE_POSTEMENO	Postmenopausal osteoporosis with pathological fracture	MFNG	Inverse variance weighted	3	-0.378842	0.179178	0.0344867	-0.730031	-0.0276534	0.684654	0.481894	0.972725	NA	NA	0	NA
IL15	finngen_R10_OSTPOPATFRCTURE_POSTEMENO	Postmenopausal osteoporosis with pathological fracture	IL15	Inverse variance weighted	10	-0.414906	0.170717	0.0150835	-0.749512	-0.0802999	0.660402	0.472597	0.92284	0.0777865	0.276242	0.181239	NA
PDK4	finngen_R10_OSTPOPATFRCTURE_POSTEMENO	Postmenopausal osteoporosis with pathological fracture	PDK4	Inverse variance weighted	8	-0.334268	0.15547	0.0315515	-0.638989	-0.0295465	0.715862	0.527826	0.970886	0.313741	0.485297	0	NA
UQCR10	finngen_R10_OSTPOPATFRCTURE_POSTEMENO	Postmenopausal osteoporosis with pathological fracture	UQCR10	Inverse variance weighted	4	-1.18109	0.421711	0.00509919	-2.00764	-0.354532	0.306945	0.134305	0.701501	0.407135	0.408538	0	NA
FGFRL1	finngen_R10_OSTPOPATFRCTURE_POSTEMENO	Postmenopausal osteoporosis with pathological fracture	FGFRL1	Inverse variance weighted	7	-0.287214	0.138952	0.0387345	-0.55956	-0.0148673	0.750351	0.571461	0.985243	0.363273	0.518767	0	NA
CD160	finngen_R10_OSTPOPATFRCTURE_POSTEMENO	Postmenopausal osteoporosis with pathological fracture	CD160	Inverse variance weighted	3	-0.354986	0.154131	0.0212707	-0.657084	-0.0528892	0.701183	0.518361	0.948485	NA	NA	0	NA
XRCC5	finngen_R10_OSTPOPATFRCTURE_POSTEMENO	Postmenopausal osteoporosis with pathological fracture	XRCC5	Inverse variance weighted	3	-0.692517	0.233624	0.00303438	-1.15042	-0.234613	0.500315	0.316503	0.790876	NA	NA	0	NA
HK1	finngen_R10_OSTPOPATFRCTURE_POSTEMENO	Postmenopausal osteoporosis with pathological fracture	HK1	Inverse variance weighted	10	0.363439	0.149259	0.0148935	0.0708918	0.655986	1.43827	1.07347	1.92704	0.303619	0.304044	0.151032	NA
PICALM	finngen_R10_OSTPOPATFRCTURE_POSTEMENO	Postmenopausal osteoporosis with pathological fracture	PICALM	Inverse variance weighted	10	-0.521268	0.193407	0.00703507	-0.900346	-0.142189	0.593767	0.406429	0.867457	0.572178	0.818748	0	NA
BTN3A3	finngen_R10_OSTPOPATFRCTURE_POSTEMENO	Postmenopausal osteoporosis with pathological fracture	BTN3A3	Inverse variance weighted	9	0.677143	0.217013	0.00180672	0.251798	1.10249	1.96825	1.28634	3.01165	0.489069	0.663075	0	NA
RB1	finngen_R10_OSTPOPATFRCTURE_POSTEMENO	Postmenopausal osteoporosis with pathological fracture	RB1	Inverse variance weighted	2	0.76786	0.245998	0.00179987	0.285705	1.25002	2.15515	1.3307	3.4904	NA	NA	NA%	NA
MVD	finngen_R10_OSTPOPATFRCTURE_POSTEMENO	Postmenopausal osteoporosis with pathological fracture	MVD	Inverse variance weighted	6	0.491085	0.180677	0.00656713	0.136959	0.845211	1.63409	1.14678	2.32847	0.150859	0.352981	0.0983705	NA
XRCC1	finngen_R10_OSTPOPATFRCTURE_POSTEMENO	Postmenopausal osteoporosis with pathological fracture	XRCC1	Inverse variance weighted	7	0.313688	0.128359	0.0145323	0.062104	0.565271	1.36846	1.06407	1.75992	0.21286	0.631019	0	NA
ABCC2	finngen_R10_OSTPOPATFRCTURE_POSTEMENO	Postmenopausal osteoporosis with pathological fracture	ABCC2	Inverse variance weighted	4	0.578796	0.236732	0.0144878	0.1148	1.04279	1.78389	1.12165	2.83713	0.451037	0.729654	0	NA
GABRR2	finngen_R10_OSTPOPATFRCTURE_POSTEMENO	Postmenopausal osteoporosis with pathological fracture	GABRR2	Inverse variance weighted	2	0.688955	0.25299	0.00646436	0.193094	1.18482	1.99163	1.213	3.27008	NA	NA	NA%	NA
SHISA2	finngen_R10_OSTPOPATFRCTURE_POSTEMENO	Postmenopausal osteoporosis with pathological fracture	SHISA2	Inverse variance weighted	5	-0.369823	0.188244	0.0494619	-0.738781	-0.000863729	0.690857	0.477696	0.999137	0.822064	0.607145	0	NA
XPC	finngen_R10_OSTPOPATFRCTURE_POSTEMENO	Postmenopausal osteoporosis with pathological fracture	XPC	Inverse variance weighted	3	0.534128	0.255007	0.0362099	0.0343144	1.03394	1.70596	1.03491	2.81213	NA	NA	0	NA
FN1	finngen_R10_OSTPOPATFRCTURE_POSTEMENO	Postmenopausal osteoporosis with pathological fracture	FN1	Inverse variance weighted	7	0.626095	0.209797	0.00284236	0.214893	1.0373	1.87029	1.23973	2.82158	0.173731	0.426192	0	NA
INPP5A	finngen_R10_OSTPOPATFRCTURE_POSTEMENO	Postmenopausal osteoporosis with pathological fracture	INPP5A	Inverse variance weighted	2	0.546484	0.260149	0.035671	0.0365921	1.05638	1.72717	1.03727	2.87593	NA	NA	NA%	NA
GHRL	finngen_R10_OSTPOPATFRCTURE_POSTEMENO	Postmenopausal osteoporosis with pathological fracture	GHRL	Inverse variance weighted	4	-0.479154	0.139116	0.000572616	-0.751822	-0.206486	0.619307	0.471507	0.813438	0.986509	0.83393	0	NA
CD69	finngen_R10_OSTPOPATFRCTURE_POSTEMENO	Postmenopausal osteoporosis with pathological fracture	CD69	Wald ratio	1	-1.70763	0.802702	0.0333911	-3.28092	-0.134331	0.181296	0.0375936	0.8743	NA	NA	NA	0.0011851
CBX1	finngen_R10_OSTPOPATFRCTURE_POSTEMENO	Postmenopausal osteoporosis with pathological fracture	CBX1	Inverse variance weighted	3	-0.493841	0.149525	0.000957454	-0.78691	-0.200773	0.610278	0.455249	0.818098	NA	NA	0	NA
CCL28	finngen_R10_OSTPOPATFRCTURE_POSTEMENO	Postmenopausal osteoporosis with pathological fracture	CCL28	Inverse variance weighted	4	-0.558734	0.269325	0.0380266	-1.08661	-0.030856	0.571933	0.337358	0.969615	0.685796	0.831144	0	NA
GJA3	finngen_R10_OSTPOPATFRCTURE_POSTEMENO	Postmenopausal osteoporosis with pathological fracture	GJA3	Inverse variance weighted	3	-0.663513	0.25763	0.010011	-1.16847	-0.158558	0.515039	0.310843	0.853373	NA	NA	0	NA
USP1	finngen_R10_OSTPOPATFRCTURE_POSTEMENO	Postmenopausal osteoporosis with pathological fracture	USP1	Inverse variance weighted	2	0.5649	0.26195	0.0310432	0.0514781	1.07832	1.75927	1.05283	2.93974	NA	NA	NA%	NA
FCRLA	finngen_R10_OSTPOPATFRCTURE_POSTEMENO	Postmenopausal osteoporosis with pathological fracture	FCRLA	Inverse variance weighted	7	0.489591	0.210769	0.0201858	0.0764833	0.902698	1.63165	1.07948	2.46625	0.822941	0.374715	0.0697616	NA
IL2RA	finngen_R10_OSTPOPATFRCTURE_POSTEMENO	Postmenopausal osteoporosis with pathological fracture	IL2RA	Inverse variance weighted	7	-0.683739	0.251497	0.00655435	-1.17667	-0.190805	0.504726	0.308303	0.826294	0.378653	0.383251	0.0577921	NA
PIK3R1	finngen_R10_OSTPOPATFRCTURE_POSTEMENO	Postmenopausal osteoporosis with pathological fracture	PIK3R1	Inverse variance weighted	6	0.652116	0.221954	0.0033027	0.217085	1.08715	1.9196	1.24245	2.9658	0.5725	0.941064	0	NA
ATP2C1	finngen_R10_OSTPOPATFRCTURE_POSTEMENO	Postmenopausal osteoporosis with pathological fracture	ATP2C1	Inverse variance weighted	3	-0.881854	0.298849	0.00316921	-1.4676	-0.296109	0.414015	0.230478	0.743706	NA	NA	0	NA
LYPD5	finngen_R10_OSTPOPATFRCTURE_POSTEMENO	Postmenopausal osteoporosis with pathological fracture	LYPD5	Inverse variance weighted	2	0.604706	0.297954	0.0424046	0.020716	1.1887	1.83071	1.02093	3.2828	NA	NA	NA%	NA
CTNNBL1	finngen_R10_OSTPOPATFRCTURE_POSTEMENO	Postmenopausal osteoporosis with pathological fracture	CTNNBL1	Inverse variance weighted	3	-0.519652	0.2379	0.0289383	-0.985937	-0.0533672	0.594727	0.37309	0.948032	NA	NA	0	NA
SERPINI1	finngen_R10_OSTPOPATFRCTURE_POSTEMENO	Postmenopausal osteoporosis with pathological fracture	SERPINI1	Inverse variance weighted	5	0.467373	0.233338	0.0451784	0.010031	0.924715	1.5958	1.01008	2.52115	0.7773	0.838784	0	NA
S1PR2	finngen_R10_OSTPOPATFRCTURE_POSTEMENO	Postmenopausal osteoporosis with pathological fracture	S1PR2	Inverse variance weighted	3	-0.422036	0.181712	0.0202033	-0.778192	-0.0658799	0.655711	0.459236	0.936243	NA	NA	0.212577	NA
WNT3	finngen_R10_OSTPOPATFRCTURE_POSTEMENO	Postmenopausal osteoporosis with pathological fracture	WNT3	Wald ratio	1	0.776407	0.353502	0.0280683	0.0835435	1.46927	2.17365	1.08713	4.34607	NA	NA	NA	0.0076449
IGLV4-69	finngen_R10_OSTPOPATFRCTURE_POSTEMENO	Postmenopausal osteoporosis with pathological fracture	IGLV4-69	Wald ratio	1	0.268027	0.129775	0.0388923	0.0136685	0.522385	1.30738	1.01376	1.68604	NA	NA	NA	0.036454
UTRN	finngen_R10_OSTPOPATFRCTURE_POSTEMENO	Postmenopausal osteoporosis with pathological fracture	UTRN	Inverse variance weighted	4	-0.60647	0.288908	0.035801	-1.17273	-0.0402103	0.545272	0.309521	0.960587	0.972486	0.578556	0	NA
ESR1	finngen_R10_OSTPOPATFRCTURE_POSTEMENO	Postmenopausal osteoporosis with pathological fracture	ESR1	Inverse variance weighted	3	0.620631	0.252283	0.0138914	0.126157	1.1151	1.8601	1.13446	3.04989	NA	NA	0	NA
CTSA	finngen_R10_OSTPOPATFRCTURE_POSTEMENO	Postmenopausal osteoporosis with pathological fracture	CTSA	Inverse variance weighted	7	0.463011	0.178384	0.00944292	0.113379	0.812643	1.58885	1.12006	2.25386	0.300501	0.625145	0	NA
APOD	finngen_R10_OSTPOPATFRCTURE_POSTEMENO	Postmenopausal osteoporosis with pathological fracture	APOD	Inverse variance weighted	3	0.455184	0.225409	0.0434488	0.0133825	0.896986	1.57646	1.01347	2.4522	NA	NA	0	NA
NDUFA11	finngen_R10_OSTPOPATFRCTURE_POSTEMENO	Postmenopausal osteoporosis with pathological fracture	NDUFA11	Wald ratio	1	-0.680693	0.3059	0.026067	-1.28026	-0.0811285	0.506266	0.277966	0.922075	NA	NA	NA	0.0076972
ATP2A3	finngen_R10_OSTPOPATFRCTURE_POSTEMENO	Postmenopausal osteoporosis with pathological fracture	ATP2A3	Inverse variance weighted	8	0.496881	0.20416	0.014942	0.0967272	0.897034	1.64359	1.10156	2.45232	0.368549	0.353772	0.0985182	NA
TNNC1	finngen_R10_OSTPOPATFRCTURE_POSTEMENO	Postmenopausal osteoporosis with pathological fracture	TNNC1	Inverse variance weighted	3	0.688872	0.318481	0.0305418	0.0646492	1.31309	1.99147	1.06678	3.71766	NA	NA	0.0789832	NA
TACR2	finngen_R10_OSTPOPATFRCTURE_POSTEMENO	Postmenopausal osteoporosis with pathological fracture	TACR2	Wald ratio	1	0.725492	0.348138	0.0371673	0.0431419	1.40784	2.06575	1.04409	4.08713	NA	NA	NA	0.005719
HES1	finngen_R10_OSTPOPATFRCTURE_POSTEMENO	Postmenopausal osteoporosis with pathological fracture	HES1	Inverse variance weighted	2	-0.652236	0.327212	0.0462272	-1.29357	-0.0109004	0.52088	0.274289	0.989159	NA	NA	NA%	NA
IGLV3-25	finngen_R10_OSTPOPATFRCTURE_POSTEMENO	Postmenopausal osteoporosis with pathological fracture	IGLV3-25	Inverse variance weighted	4	0.246581	0.0987473	0.0125219	0.0530358	0.440125	1.27964	1.05447	1.5529	0.355325	0.405873	0	NA
PLIN1	finngen_R10_OSTPOPATFRCTURE_POSTEMENO	Postmenopausal osteoporosis with pathological fracture	PLIN1	Inverse variance weighted	3	0.635037	0.318853	0.0464118	0.0100849	1.25999	1.88709	1.01014	3.52538	NA	NA	0	NA
CD207	finngen_R10_OSTPOPATFRCTURE_POSTEMENO	Postmenopausal osteoporosis with pathological fracture	CD207	Inverse variance weighted	4	0.581819	0.292782	0.0468989	0.00796725	1.15567	1.78929	1.008	3.17615	0.339053	0.444752	0	NA
CHUK	finngen_R10_OSTPOPATFRCTURE_POSTEMENO	Postmenopausal osteoporosis with pathological fracture	CHUK	Inverse variance weighted	2	-0.756735	0.26128	0.0037764	-1.26884	-0.244626	0.469196	0.281156	0.782997	NA	NA	NA%	NA
PDIA3	finngen_R10_OSTPOPATFRCTURE_POSTEMENO	Postmenopausal osteoporosis with pathological fracture	PDIA3	Wald ratio	1	-1.13955	0.425059	0.00734207	-1.97266	-0.306432	0.319964	0.139086	0.736068	NA	NA	NA	0.0056762
BRPF1	finngen_R10_OSTPOPATFRCTURE_POSTEMENO	Postmenopausal osteoporosis with pathological fracture	BRPF1	Inverse variance weighted	2	1.0383	0.457373	0.0231996	0.141846	1.93475	2.8244	1.1524	6.92231	NA	NA	NA%	NA
MVK	finngen_R10_OSTPOPATFRCTURE_POSTEMENO	Postmenopausal osteoporosis with pathological fracture	MVK	Inverse variance weighted	2	-0.852845	0.42323	0.0438957	-1.68238	-0.0233138	0.426201	0.185932	0.976956	NA	NA	NA%	NA
RHBDF2	finngen_R10_OSTPOPATFRCTURE_POSTEMENO	Postmenopausal osteoporosis with pathological fracture	RHBDF2	Inverse variance weighted	3	1.00236	0.493457	0.0422237	0.0351878	1.96954	2.72472	1.03581	7.16738	NA	NA	0	NA
IPO4	finngen_R10_OSTPOPATFRCTURE_POSTEMENO	Postmenopausal osteoporosis with pathological fracture	IPO4	Wald ratio	1	-0.725308	0.278206	0.00913145	-1.27059	-0.180025	0.484175	0.280666	0.835249	NA	NA	NA	0.0089915
HLA-DRA	finngen_R10_OSTPOPATFRCTURE_POSTEMENO	Postmenopausal osteoporosis with pathological fracture	HLA-DRA	Inverse variance weighted	3	-0.866153	0.378034	0.0219516	-1.6071	-0.125206	0.420567	0.200468	0.882315	NA	NA	0	NA
IDO2	finngen_R10_OSTPOPATFRCTURE_POSTEMENO	Postmenopausal osteoporosis with pathological fracture	IDO2	Inverse variance weighted	2	-0.823695	0.357447	0.0212011	-1.52429	-0.123099	0.438807	0.217775	0.884176	NA	NA	NA%	NA
IGLV3-16	finngen_R10_OSTPOPATFRCTURE_POSTEMENO	Postmenopausal osteoporosis with pathological fracture	IGLV3-16	Inverse variance weighted	3	0.238129	0.0982114	0.0153228	0.0456348	0.430624	1.26887	1.04669	1.53822	NA	NA	0	NA
HDAC11	finngen_R10_OSTPOPATFRCTURE_POSTEMENO	Postmenopausal osteoporosis with pathological fracture	HDAC11	Inverse variance weighted	5	0.804331	0.403883	0.0464265	0.0127202	1.59594	2.2352	1.0128	4.93297	0.765082	0.866906	0	NA
DFFB	finngen_R10_OSTPOPATFRCTURE_POSTEMENO	Postmenopausal osteoporosis with pathological fracture	DFFB	Wald ratio	1	-0.962668	0.455263	0.0344698	-1.85498	-0.0703528	0.381873	0.156456	0.932065	NA	NA	NA	0.0029878
CACNA1D	finngen_R10_OSTPOPATFRCTURE_POSTEMENO	Postmenopausal osteoporosis with pathological fracture	CACNA1D	Inverse variance weighted	2	0.940385	0.435481	0.0308177	0.0868429	1.79393	2.56097	1.09073	6.01302	NA	NA	NA%	NA
HDAC10	finngen_R10_OSTPOPATFRCTURE_POSTEMENO	Postmenopausal osteoporosis with pathological fracture	HDAC10	Inverse variance weighted	4	0.316562	0.158578	0.0459062	0.00574916	0.627374	1.3724	1.00577	1.87269	0.893383	0.99466	0	NA
HSPE1	finngen_R10_OSTPOPATFRCTURE_POSTEMENO	Postmenopausal osteoporosis with pathological fracture	HSPE1	Wald ratio	1	0.567236	0.284111	0.0458764	0.0103783	1.12409	1.76339	1.01043	3.07743	NA	NA	NA	0.0079751
UBA3	finngen_R10_OSTPOPATFRCTURE_POSTEMENO	Postmenopausal osteoporosis with pathological fracture	UBA3	Wald ratio	1	-0.652638	0.332495	0.0496634	-1.30433	-0.00094823	0.52067	0.271355	0.999052	NA	NA	NA	0.0064079
BHLHE40	finngen_R10_OSTPOPATFRCTURE_POSTEMENO	Postmenopausal osteoporosis with pathological fracture	BHLHE40	Inverse variance weighted	6	-0.764155	0.331533	0.0211713	-1.41396	-0.114351	0.465728	0.243179	0.891945	0.0640693	0.178403	0.343909	NA
EDAR	finngen_R10_OSTPOPATFRCTURE_POSTEMENO	Postmenopausal osteoporosis with pathological fracture	EDAR	Inverse variance weighted	5	0.604681	0.305233	0.0475859	0.00642462	1.20294	1.83067	1.00645	3.32988	0.500913	0.303593	0.174376	NA
SMO	finngen_R10_OSTPOPATFRCTURE_POSTEMENO	Postmenopausal osteoporosis with pathological fracture	SMO	Inverse variance weighted	3	1.1547	0.378708	0.00229557	0.412436	1.89697	3.17308	1.51049	6.66566	NA	NA	0	NA
IPO7	finngen_R10_OSTPOPATFRCTURE_POSTEMENO	Postmenopausal osteoporosis with pathological fracture	IPO7	Wald ratio	1	0.91156	0.359956	0.0113279	0.206046	1.61707	2.4882	1.22881	5.03833	NA	NA	NA	0.0060035
CYSLTR2	finngen_R10_OSTPOPATFRCTURE_POSTEMENO	Postmenopausal osteoporosis with pathological fracture	CYSLTR2	Wald ratio	1	-1.39729	0.506876	0.0058395	-2.39076	-0.403808	0.247267	0.0915598	0.667772	NA	NA	NA	0.002609
PLAT	finngen_R10_OSTPOPATFRCTURE_POSTEMENO	Postmenopausal osteoporosis with pathological fracture	PLAT	Wald ratio	1	1.07918	0.524807	0.0397494	0.0505621	2.10781	2.94228	1.05186	8.23017	NA	NA	NA	0.002553
HILPDA	finngen_R10_OSTPOPATFRCTURE_POSTEMENO	Postmenopausal osteoporosis with pathological fracture	HILPDA	Wald ratio	1	0.929046	0.46012	0.043473	0.0272103	1.83088	2.53209	1.02758	6.23939	NA	NA	NA	0.003485
IGLV2-18	finngen_R10_OSTPOPATFRCTURE_POSTEMENO	Postmenopausal osteoporosis with pathological fracture	IGLV2-18	Wald ratio	1	0.314097	0.144714	0.0299718	0.0304569	0.597737	1.36902	1.03093	1.818	NA	NA	NA	0.036216
INSR	finngen_R10_OSTPOPATFRCTURE_POSTEMENO	Postmenopausal osteoporosis with pathological fracture	INSR	Inverse variance weighted	4	0.774965	0.291125	0.00776859	0.20436	1.34557	2.17052	1.22674	3.84038	0.379451	0.417094	0	NA
GEM	finngen_R10_OSTPOPATFRCTURE_POSTEMENO	Postmenopausal osteoporosis with pathological fracture	GEM	Wald ratio	1	-1.14438	0.536032	0.0327678	-2.19501	-0.0937611	0.31842	0.111358	0.9105	NA	NA	NA	0.0025825
CHEK2	finngen_R10_OSTPOPATFRCTURE_POSTEMENO	Postmenopausal osteoporosis with pathological fracture	CHEK2	Inverse variance weighted	2	-0.94064	0.439539	0.0323496	-1.80214	-0.079145	0.390378	0.164946	0.923906	NA	NA	NA%	NA
GALNT2	finngen_R10_OSTPOPATFRCTURE_POSTEMENO	Postmenopausal osteoporosis with pathological fracture	GALNT2	Inverse variance weighted	4	-0.821782	0.395014	0.0374897	-1.59601	-0.0475558	0.439647	0.202704	0.953557	0.735108	0.915728	0	NA
SLC39A14	finngen_R10_OSTPOPATFRCTURE_POSTEMENO	Postmenopausal osteoporosis with pathological fracture	SLC39A14	Wald ratio	1	-1.15461	0.532834	0.0302409	-2.19896	-0.110254	0.315181	0.110918	0.895606	NA	NA	NA	0.0024902
NAGS	finngen_R10_OSTPOPATFRCTURE_POSTEMENO	Postmenopausal osteoporosis with pathological fracture	NAGS	Wald ratio	1	1.25632	0.570465	0.0276454	0.138213	2.37443	3.51249	1.14822	10.7449	NA	NA	NA	0.0019841
EIF3A	finngen_R10_OSTPOPATFRCTURE_POSTEMENO	Postmenopausal osteoporosis with pathological fracture	EIF3A	Wald ratio	1	-1.29936	0.395829	0.00102838	-2.07519	-0.523541	0.272705	0.125533	0.592419	NA	NA	NA	0.0043028
AKR1C4	finngen_R10_OSTPOPATFRCTURE_POSTEMENO	Postmenopausal osteoporosis with pathological fracture	AKR1C4	Inverse variance weighted	4	-0.886644	0.378976	0.0193055	-1.62944	-0.143851	0.412036	0.19604	0.866016	0.276407	0.345341	0.0954546	NA
IGKV3D-15	finngen_R10_OSTPOPATFRCTURE_POSTEMENO	Postmenopausal osteoporosis with pathological fracture	IGKV3D-15	Wald ratio	1	0.571126	0.273412	0.036718	0.0352391	1.10701	1.77026	1.03587	3.02531	NA	NA	NA	0.01512
GPR75	finngen_R10_OSTPOPATFRCTURE_POSTEMENO	Postmenopausal osteoporosis with pathological fracture	GPR75	Wald ratio	1	-1.35096	0.54641	0.0134195	-2.42193	-0.280001	0.258991	0.0887504	0.755783	NA	NA	NA	0.0022225
KLHL32	finngen_R10_OSTPOPATFRCTURE_POSTEMENO	Postmenopausal osteoporosis with pathological fracture	KLHL32	Wald ratio	1	-1.75565	0.653117	0.00718589	-3.03576	-0.475538	0.172795	0.0480383	0.621551	NA	NA	NA	0.0016671
OLR1	finngen_R10_OSTPOPATFRCTURE_POSTEMENO	Postmenopausal osteoporosis with pathological fracture	OLR1	Wald ratio	1	1.39526	0.665897	0.0361438	0.0900995	2.70041	4.03601	1.09428	14.8859	NA	NA	NA	0.0015468
NEK9	finngen_R10_OSTPOPATFRCTURE_POSTEMENO	Postmenopausal osteoporosis with pathological fracture	NEK9	Inverse variance weighted	4	1.11185	0.431791	0.0100245	0.265544	1.95816	3.03999	1.30414	7.08631	0.675081	0.816095	0	NA
TGFB2	finngen_R10_OSTPOPATFRCTURE_POSTEMENO	Postmenopausal osteoporosis with pathological fracture	TGFB2	Wald ratio	1	1.37555	0.645311	0.0330393	0.110739	2.64036	3.95725	1.1171	14.0182	NA	NA	NA	0.0015433
IL20RB	finngen_R10_OSTPOPATFRCTURE_POSTEMENO	Postmenopausal osteoporosis with pathological fracture	IL20RB	Wald ratio	1	1.69311	0.685243	0.0134806	0.350031	3.03618	5.43634	1.41911	20.8256	NA	NA	NA	0.0013375
PSMD11	finngen_R10_OSTPOPATFRCTURE_POSTEMENO	Postmenopausal osteoporosis with pathological fracture	PSMD11	Wald ratio	1	-1.91109	0.692215	0.00576537	-3.26783	-0.554351	0.147919	0.0380888	0.574445	NA	NA	NA	0.0014409
BAP1	finngen_R10_OSTPOPATFRCTURE_POSTEMENO	Postmenopausal osteoporosis with pathological fracture	BAP1	Wald ratio	1	-1.6085	0.751644	0.0323564	-3.08173	-0.135281	0.200187	0.0458799	0.87347	NA	NA	NA	0.0015183
UBC	finngen_R10_OSTPOPATFRCTURE_POSTEMENO	Postmenopausal osteoporosis with pathological fracture	UBC	Wald ratio	1	1.81051	0.845455	0.032237	0.153416	3.4676	6.11355	1.16581	32.0597	NA	NA	NA	0.0009688
EGR2	finngen_R10_OSTPOPATFRCTURE_POSTEMENO	Postmenopausal osteoporosis with pathological fracture	EGR2	Wald ratio	1	1.02814	0.508093	0.0430195	0.0322743	2.024	2.79585	1.0328	7.56854	NA	NA	NA	0.0027299
IGF2BP2	finngen_R10_OSTPOPATFRCTURE_POSTEMENO	Postmenopausal osteoporosis with pathological fracture	IGF2BP2	Inverse variance weighted	2	-1.1449	0.570537	0.0447807	-2.26315	-0.0266489	0.318255	0.104022	0.973703	NA	NA	NA%	NA
AGRN	finngen_R10_OSTPOPATFRCTURE_POSTEMENO	Postmenopausal osteoporosis with pathological fracture	AGRN	Inverse variance weighted	3	0.894345	0.380204	0.018659	0.149144	1.63954	2.44573	1.16084	5.15282	NA	NA	0	NA
TSSK4	finngen_R10_OSTPOPATFRCTURE_POSTEMENO	Postmenopausal osteoporosis with pathological fracture	TSSK4	Inverse variance weighted	2	-1.1099	0.556171	0.0459758	-2.2	-0.0198081	0.329591	0.110803	0.980387	NA	NA	NA%	NA
ERCC4	finngen_R10_OSTPOPATFRCTURE_POSTEMENO	Postmenopausal osteoporosis with pathological fracture	ERCC4	Inverse variance weighted	2	-1.731	0.650537	0.0077937	-3.00605	-0.455947	0.177107	0.0494866	0.633847	NA	NA	NA%	NA
CRTC1	finngen_R10_OSTPOPATFRCTURE_POSTEMENO	Postmenopausal osteoporosis with pathological fracture	CRTC1	Inverse variance weighted	3	1.2354	0.508098	0.0150402	0.239523	2.23127	3.43974	1.27064	9.31167	NA	NA	0	NA
IGKV3-7	finngen_R10_OSTPOPATFRCTURE_POSTEMENO	Postmenopausal osteoporosis with pathological fracture	IGKV3-7	Inverse variance weighted	2	0.619987	0.31269	0.0473954	0.00711351	1.23286	1.8589	1.00714	3.43103	NA	NA	NA%	NA
NDUFB3	finngen_R10_OSTPOPATFRCTURE_POSTEMENO	Postmenopausal osteoporosis with pathological fracture	NDUFB3	Inverse variance weighted	3	-0.724053	0.366131	0.0479762	-1.44167	-0.00643643	0.484783	0.236533	0.993584	NA	NA	0	NA
SYT2	finngen_R10_OSTPOPATFRCTURE_POSTEMENO	Postmenopausal osteoporosis with pathological fracture	SYT2	Wald ratio	1	-3.18892	1.36364	0.0193594	-5.86165	-0.516187	0.0412165	0.00284655	0.596792	NA	NA	NA	0.0026031
ATP2B1	finngen_R10_OSTPOPATFRCTURE_POSTEMENO	Postmenopausal osteoporosis with pathological fracture	ATP2B1	Wald ratio	1	-1.84267	0.806751	0.0223681	-3.4239	-0.261435	0.158394	0.0325851	0.769946	NA	NA	NA	0.00088056
CYP3A5	finngen_R10_OSTPOPATFRCTURE_POSTEMENO	Postmenopausal osteoporosis with pathological fracture	CYP3A5	Inverse variance weighted	2	1.20071	0.557576	0.0312835	0.107862	2.29356	3.32248	1.11389	9.91017	NA	NA	NA%	NA
FKBP10	finngen_R10_OSTPOPATFRCTURE_POSTEMENO	Postmenopausal osteoporosis with pathological fracture	FKBP10	Wald ratio	1	1.67142	0.664729	0.0119224	0.368548	2.97428	5.31969	1.44563	19.5756	NA	NA	NA	0.0029973
ITGA2B	finngen_R10_OSTPOPATFRCTURE_POSTEMENO	Postmenopausal osteoporosis with pathological fracture	ITGA2B	Wald ratio	1	-2.93091	1.4444	0.0424421	-5.76193	-0.0998926	0.0533485	0.00314504	0.904935	NA	NA	NA	0.00085849
LIF	finngen_R10_OSTPOPATFRCTURE_POSTEMENO	Postmenopausal osteoporosis with pathological fracture	LIF	Wald ratio	1	2.26933	1.09456	0.038146	0.123994	4.41466	9.67287	1.13201	82.6534	NA	NA	NA	0.00061333
GPR88	finngen_R10_OSTPOPATFRCTURE_POSTEMENO	Postmenopausal osteoporosis with pathological fracture	GPR88	Wald ratio	1	2.24904	1.0564	0.0332577	0.178489	4.31959	9.47864	1.19541	75.1581	NA	NA	NA	0.00062616

## Sheet: Sheet8
Positive_MR_res8:GCST90038656
id.exposure	id.outcome	outcome	exposure	method	nsnp	b	se	pval	lo_ci	up_ci	or	or_lci95	or_uci95	egger_pleiotropy_pavlue	heterogeneity_test_pavlue	I_square	PVE
PAM	GCST90038656	Osteoporosis	PAM	Inverse variance weighted	28	-0.000563217	0.000277959	0.0427387	-0.00110802	-1.84161e-05	0.999437	0.998893	0.999982	0.258366	0.859746	0	NA
PPIL3	GCST90038656	Osteoporosis	PPIL3	Inverse variance weighted	24	-0.00120478	0.000407405	0.00310427	-0.0020033	-0.000406272	0.998796	0.997999	0.999594	0.242192	0.423776	0.0272076	NA
BTN3A2	GCST90038656	Osteoporosis	BTN3A2	Inverse variance weighted	22	-0.000768831	0.000332327	0.0206963	-0.00142019	-0.000117471	0.999231	0.998581	0.999883	0.798657	0.469461	0	NA
IPO8	GCST90038656	Osteoporosis	IPO8	Inverse variance weighted	33	0.000614276	0.000311171	0.048373	4.38045e-06	0.00122417	1.00061	1	1.00122	0.64872	0.916828	0	NA
PADI2	GCST90038656	Osteoporosis	PADI2	Inverse variance weighted	25	0.000987529	0.000426945	0.020722	0.000150716	0.00182434	1.00099	1.00015	1.00183	0.166808	0.657218	0	NA
PPT1	GCST90038656	Osteoporosis	PPT1	Inverse variance weighted	30	0.000895116	0.000409393	0.0287831	9.27047e-05	0.00169753	1.0009	1.00009	1.0017	0.82481	0.210791	0.166946	NA
MGST3	GCST90038656	Osteoporosis	MGST3	Inverse variance weighted	28	-0.000873919	0.000325763	0.00730335	-0.00151241	-0.000235424	0.999126	0.998489	0.999765	0.862054	0.71913	0	NA
VNN1	GCST90038656	Osteoporosis	VNN1	Inverse variance weighted	30	-0.000908928	0.000317318	0.0041779	-0.00153087	-0.000286985	0.999091	0.99847	0.999713	0.066713	0.432149	0.0215823	NA
PYGB	GCST90038656	Osteoporosis	PYGB	Inverse variance weighted	24	0.000664221	0.00031438	0.0346182	4.8036e-05	0.00128041	1.00066	1.00005	1.00128	0.656681	0.736084	0	NA
RBL2	GCST90038656	Osteoporosis	RBL2	Inverse variance weighted	25	0.00114529	0.000489592	0.0193214	0.000185688	0.00210489	1.00115	1.00019	1.00211	0.382777	0.287529	0.12311	NA
NME1	GCST90038656	Osteoporosis	NME1	Inverse variance weighted	18	-0.00123653	0.00061494	0.0443442	-0.00244182	-3.12531e-05	0.998764	0.997561	0.999969	0.399552	0.0504632	0.382967	NA
MTHFR	GCST90038656	Osteoporosis	MTHFR	Inverse variance weighted	18	-0.000877436	0.000359686	0.0147097	-0.00158242	-0.000172451	0.999123	0.998419	0.999828	0.0247931	0.727514	0	NA
ACP5	GCST90038656	Osteoporosis	ACP5	Inverse variance weighted	21	-0.00127793	0.000583054	0.0283951	-0.00242071	-0.000135143	0.998723	0.997582	0.999865	0.740036	0.0216786	0.423872	NA
MASTL	GCST90038656	Osteoporosis	MASTL	Inverse variance weighted	26	0.000893675	0.000414845	0.0312216	8.05782e-05	0.00170677	1.00089	1.00008	1.00171	0.417954	0.389549	0.0509334	NA
CFD	GCST90038656	Osteoporosis	CFD	Inverse variance weighted	22	-0.00060649	0.000297943	0.0417914	-0.00119046	-2.25219e-05	0.999394	0.99881	0.999977	0.384954	0.884094	0	NA
EPHB4	GCST90038656	Osteoporosis	EPHB4	Inverse variance weighted	22	-0.000898848	0.000395577	0.0230717	-0.00167418	-0.000123517	0.999102	0.998327	0.999876	0.754858	0.799562	0	NA
CTSH	GCST90038656	Osteoporosis	CTSH	Inverse variance weighted	15	-0.00123693	0.000521499	0.0176981	-0.00225907	-0.000214792	0.998764	0.997743	0.999785	0.930876	0.988792	0	NA
HLA-DQB1	GCST90038656	Osteoporosis	HLA-DQB1	Inverse variance weighted	21	-0.00117113	0.000407167	0.00402385	-0.00196918	-0.000373082	0.99883	0.998033	0.999627	0.525304	0.158546	0.237335	NA
THBS3	GCST90038656	Osteoporosis	THBS3	Inverse variance weighted	21	0.00121142	0.000510998	0.017755	0.000209861	0.00221298	1.00121	1.00021	1.00222	0.166274	0.638767	0	NA
HLA-DQA1	GCST90038656	Osteoporosis	HLA-DQA1	Inverse variance weighted	15	-0.000563462	0.000253937	0.026493	-0.00106118	-6.57461e-05	0.999437	0.998939	0.999934	0.140692	0.290046	0.145907	NA
BLM	GCST90038656	Osteoporosis	BLM	Inverse variance weighted	18	-0.000948299	0.000463699	0.0408476	-0.00185715	-3.94487e-05	0.999052	0.998145	0.999961	0.67453	0.346019	0.0909109	NA
F5	GCST90038656	Osteoporosis	F5	Inverse variance weighted	18	0.000974828	0.000432407	0.0241696	0.00012731	0.00182234	1.00098	1.00013	1.00182	0.126518	0.447895	0.0056028	NA
NELFCD	GCST90038656	Osteoporosis	NELFCD	Inverse variance weighted	16	-0.000843055	0.000421067	0.0452643	-0.00166835	-1.77647e-05	0.999157	0.998333	0.999982	0.287825	0.439524	0.0109486	NA
PCYOX1L	GCST90038656	Osteoporosis	PCYOX1L	Inverse variance weighted	16	0.00137391	0.000514406	0.0075655	0.000365675	0.00238214	1.00137	1.00037	1.00238	0.641367	0.726967	0	NA
CCR1	GCST90038656	Osteoporosis	CCR1	Inverse variance weighted	24	0.00160194	0.000513083	0.0017952	0.000596293	0.00260758	1.0016	1.0006	1.00261	0.370324	0.391298	0.050668	NA
CHSY1	GCST90038656	Osteoporosis	CHSY1	Inverse variance weighted	9	-0.00115876	0.000504992	0.0217559	-0.00214854	-0.000168972	0.998842	0.997854	0.999831	0.625092	0.684708	0	NA
VASP	GCST90038656	Osteoporosis	VASP	Inverse variance weighted	19	-0.00188397	0.000620848	0.00240934	-0.00310083	-0.000667103	0.998118	0.996904	0.999333	0.780169	0.0441049	0.38701	NA
PASK	GCST90038656	Osteoporosis	PASK	Inverse variance weighted	11	-0.00106991	0.000437351	0.014431	-0.00192712	-0.000212706	0.998931	0.998075	0.999787	0.592422	0.539767	0	NA
ACP2	GCST90038656	Osteoporosis	ACP2	Inverse variance weighted	17	0.00113728	0.000531037	0.0322238	9.64487e-05	0.00217811	1.00114	1.0001	1.00218	0.821467	0.367611	0.0741544	NA
GFPT1	GCST90038656	Osteoporosis	GFPT1	Inverse variance weighted	19	-0.00180835	0.000552542	0.00106496	-0.00289133	-0.000725365	0.998193	0.997113	0.999275	0.806968	0.354814	0.0824091	NA
P2RX4	GCST90038656	Osteoporosis	P2RX4	Inverse variance weighted	17	0.00126169	0.000451341	0.00518329	0.000377057	0.00214631	1.00126	1.00038	1.00215	0.826599	0.442256	0.00954165	NA
MFGE8	GCST90038656	Osteoporosis	MFGE8	Inverse variance weighted	13	-0.00109308	0.000540925	0.043304	-0.00215329	-3.28695e-05	0.998908	0.997849	0.999967	0.941103	0.752945	0	NA
PSORS1C3	GCST90038656	Osteoporosis	PSORS1C3	Inverse variance weighted	15	0.000603119	0.000298666	0.0434481	1.77336e-05	0.0011885	1.0006	1.00002	1.00119	0.716153	0.690569	0	NA
ITGA4	GCST90038656	Osteoporosis	ITGA4	Inverse variance weighted	20	0.00123992	0.000484232	0.0104492	0.000290829	0.00218902	1.00124	1.00029	1.00219	0.145868	0.196216	0.208279	NA
CHN2	GCST90038656	Osteoporosis	CHN2	Inverse variance weighted	17	-0.00103029	0.000519183	0.0472058	-0.00204789	-1.26937e-05	0.99897	0.997954	0.999987	0.816112	0.826966	0	NA
SPP1	GCST90038656	Osteoporosis	SPP1	Inverse variance weighted	21	0.00168641	0.000576379	0.00343505	0.000556702	0.00281611	1.00169	1.00056	1.00282	0.232149	0.0214779	0.424458	NA
TMED9	GCST90038656	Osteoporosis	TMED9	Inverse variance weighted	16	-0.00123207	0.000565773	0.0294295	-0.00234099	-0.00012316	0.998769	0.997662	0.999877	0.522892	0.131094	0.291873	NA
HLA-DPB2	GCST90038656	Osteoporosis	HLA-DPB2	Inverse variance weighted	15	0.00148553	0.000500409	0.00299137	0.000504724	0.00246633	1.00149	1.0005	1.00247	0.274951	0.218213	0.211448	NA
CDK10	GCST90038656	Osteoporosis	CDK10	Inverse variance weighted	14	0.00120511	0.000523933	0.0214411	0.000178203	0.00223202	1.00121	1.00018	1.00223	0.620018	0.595742	0	NA
BAK1	GCST90038656	Osteoporosis	BAK1	Inverse variance weighted	11	0.000939976	0.000446967	0.035465	6.39204e-05	0.00181603	1.00094	1.00006	1.00182	0.602151	0.215178	0.239786	NA
VIPR1	GCST90038656	Osteoporosis	VIPR1	Inverse variance weighted	19	0.00168382	0.000622309	0.00681485	0.000464093	0.00290354	1.00169	1.00046	1.00291	0.162142	0.0790704	0.333235	NA
ARRB2	GCST90038656	Osteoporosis	ARRB2	Inverse variance weighted	9	-0.00361091	0.00131145	0.00589848	-0.00618135	-0.00104047	0.996396	0.993838	0.99896	0.440721	0.389181	0.0552156	NA
TNFRSF10B	GCST90038656	Osteoporosis	TNFRSF10B	Inverse variance weighted	11	0.00245188	0.000685762	0.000349678	0.00110779	0.00379597	1.00245	1.00111	1.0038	0.55011	0.210393	0.244893	NA
TRPM6	GCST90038656	Osteoporosis	TRPM6	Inverse variance weighted	15	-0.00139328	0.000690732	0.0436849	-0.00274711	-3.94418e-05	0.998608	0.997257	0.999961	0.810611	0.364864	0.0787274	NA
SACM1L	GCST90038656	Osteoporosis	SACM1L	Inverse variance weighted	15	-0.00164618	0.000591517	0.0053863	-0.00280555	-0.000486804	0.998355	0.997198	0.999513	0.171244	0.631961	0	NA
MCM8	GCST90038656	Osteoporosis	MCM8	Inverse variance weighted	12	-0.00120869	0.000548515	0.0275544	-0.00228378	-0.000133603	0.998792	0.997719	0.999866	0.980884	0.933033	0	NA
HLA-DPA1	GCST90038656	Osteoporosis	HLA-DPA1	Inverse variance weighted	18	-0.000686808	0.00034994	0.0496877	-0.00137269	-9.24898e-07	0.999313	0.998628	0.999999	0.422181	0.16582	0.244849	NA
DHFR	GCST90038656	Osteoporosis	DHFR	Inverse variance weighted	15	-0.000717435	0.000306778	0.0193554	-0.00131872	-0.000116151	0.999283	0.998682	0.999884	0.241551	0.208813	0.220297	NA
NDUFA6	GCST90038656	Osteoporosis	NDUFA6	Inverse variance weighted	9	0.00176077	0.000534869	0.000994879	0.00071243	0.00280912	1.00176	1.00071	1.00281	0.955489	0.465289	0	NA
CELA1	GCST90038656	Osteoporosis	CELA1	Inverse variance weighted	12	0.0010334	0.000467245	0.0269882	0.0001176	0.0019492	1.00103	1.00012	1.00195	0.36494	0.714647	0	NA
CACNB3	GCST90038656	Osteoporosis	CACNB3	Inverse variance weighted	11	-0.00178836	0.000842599	0.033801	-0.00343986	-0.00013687	0.998213	0.996566	0.999863	0.222752	0.0757758	0.409567	NA
ADORA2B	GCST90038656	Osteoporosis	ADORA2B	Inverse variance weighted	13	-0.00148651	0.000598497	0.0130008	-0.00265957	-0.000313461	0.998515	0.997344	0.999687	0.37235	0.696866	0	NA
EIF2B1	GCST90038656	Osteoporosis	EIF2B1	Inverse variance weighted	16	-0.00216519	0.000820728	0.00833634	-0.00377382	-0.000556565	0.997837	0.996233	0.999444	0.681715	0.0444498	0.410162	NA
IMPA2	GCST90038656	Osteoporosis	IMPA2	Inverse variance weighted	10	-0.00268133	0.000955236	0.00500085	-0.00455359	-0.000809065	0.997322	0.995457	0.999191	0.341309	0.898821	0	NA
THBD	GCST90038656	Osteoporosis	THBD	Inverse variance weighted	10	-0.00128878	0.000654635	0.0489869	-0.00257187	-5.69927e-06	0.998712	0.997431	0.999994	0.306657	0.83851	0	NA
TNNC2	GCST90038656	Osteoporosis	TNNC2	Inverse variance weighted	9	-0.00169111	0.000781884	0.0305514	-0.0032236	-0.000158618	0.99831	0.996782	0.999841	0.462678	0.362917	0.086791	NA
MARK3	GCST90038656	Osteoporosis	MARK3	Inverse variance weighted	14	-0.0014435	0.000721856	0.0455315	-0.00285834	-2.86657e-05	0.998558	0.997146	0.999971	0.342492	0.21593	0.219096	NA
AXIN1	GCST90038656	Osteoporosis	AXIN1	Inverse variance weighted	14	-0.00182582	0.000608527	0.00269633	-0.00301853	-0.000633106	0.998176	0.996986	0.999367	0.991101	0.149383	0.286455	NA
ST14	GCST90038656	Osteoporosis	ST14	Inverse variance weighted	13	-0.0019886	0.000605962	0.00103172	-0.00317629	-0.000800919	0.998013	0.996829	0.999199	0.140733	0.62677	0	NA
PSMD13	GCST90038656	Osteoporosis	PSMD13	Inverse variance weighted	5	-0.00227289	0.000734	0.00195763	-0.00371153	-0.000834253	0.99773	0.996295	0.999166	0.808907	0.921088	0	NA
PPWD1	GCST90038656	Osteoporosis	PPWD1	Inverse variance weighted	12	0.00145217	0.000713504	0.0418239	5.37044e-05	0.00285064	1.00145	1.00005	1.00285	0.353312	0.463844	0	NA
SREBF1	GCST90038656	Osteoporosis	SREBF1	Inverse variance weighted	14	0.00221359	0.000687282	0.00127841	0.000866514	0.00356066	1.00222	1.00087	1.00357	0.182826	0.98431	0	NA
COCH	GCST90038656	Osteoporosis	COCH	Inverse variance weighted	7	-0.00172149	0.000727837	0.01802	-0.00314805	-0.000294925	0.99828	0.996857	0.999705	0.985297	0.488054	0	NA
GLIPR1	GCST90038656	Osteoporosis	GLIPR1	Inverse variance weighted	9	0.00231388	0.00106167	0.0292962	0.000233013	0.00439475	1.00232	1.00023	1.0044	0.83533	0.692476	0	NA
FAAH	GCST90038656	Osteoporosis	FAAH	Inverse variance weighted	11	-0.00127976	0.000579399	0.02719	-0.00241538	-0.000144142	0.998721	0.997588	0.999856	0.447933	0.895209	0	NA
OPN3	GCST90038656	Osteoporosis	OPN3	Inverse variance weighted	12	-0.00156223	0.000696199	0.0248365	-0.00292678	-0.000197676	0.998439	0.997078	0.999802	0.371126	0.162619	0.288235	NA
IGFBP2	GCST90038656	Osteoporosis	IGFBP2	Inverse variance weighted	8	-0.00173797	0.000676675	0.0102172	-0.00306425	-0.000411682	0.998264	0.99694	0.999588	0.784605	0.396121	0.0440034	NA
S100A13	GCST90038656	Osteoporosis	S100A13	Inverse variance weighted	13	0.00128081	0.000641192	0.0457653	2.40776e-05	0.00253755	1.00128	1.00002	1.00254	0.995889	0.976734	0	NA
POR	GCST90038656	Osteoporosis	POR	Inverse variance weighted	14	0.00133196	0.00064124	0.0377863	7.51311e-05	0.00258879	1.00133	1.00008	1.00259	0.792588	0.66316	0	NA
CBR1	GCST90038656	Osteoporosis	CBR1	Inverse variance weighted	8	0.001357	0.000630328	0.0313311	0.000121554	0.00259244	1.00136	1.00012	1.0026	0.467463	0.989743	0	NA
SPTBN1	GCST90038656	Osteoporosis	SPTBN1	Inverse variance weighted	17	0.00200047	0.000684696	0.0034814	0.000658464	0.00334247	1.002	1.00066	1.00335	0.190255	0.158933	0.256942	NA
NKTR	GCST90038656	Osteoporosis	NKTR	Inverse variance weighted	10	-0.00206829	0.000802588	0.0099655	-0.00364136	-0.000495216	0.997934	0.996365	0.999505	0.248927	0.375652	0.0717821	NA
ATF1	GCST90038656	Osteoporosis	ATF1	Inverse variance weighted	7	-0.00161596	0.000787009	0.0400437	-0.0031585	-7.34263e-05	0.998385	0.996846	0.999927	0.224756	0.477391	0	NA
IL18R1	GCST90038656	Osteoporosis	IL18R1	Inverse variance weighted	10	0.00176677	0.000620066	0.00438113	0.000551444	0.0029821	1.00177	1.00055	1.00299	0.376018	0.886167	0	NA
SEMA4D	GCST90038656	Osteoporosis	SEMA4D	Inverse variance weighted	19	-0.00132557	0.000626542	0.0343707	-0.00255359	-9.75497e-05	0.998675	0.99745	0.999902	0.11311	0.220629	0.19139	NA
DPEP3	GCST90038656	Osteoporosis	DPEP3	Inverse variance weighted	9	0.00194184	0.000783491	0.0131954	0.000406203	0.00347749	1.00194	1.00041	1.00348	0.231619	0.381157	0.0649427	NA
NPPA-AS1	GCST90038656	Osteoporosis	NPPA-AS1	Inverse variance weighted	7	-0.001163	0.000391384	0.00296346	-0.00193011	-0.000395886	0.998838	0.998072	0.999604	0.220586	0.743404	0	NA
SRPK1	GCST90038656	Osteoporosis	SRPK1	Inverse variance weighted	12	-0.00164193	0.00075302	0.0292233	-0.00311785	-0.000166012	0.998359	0.996887	0.999834	0.210056	0.790548	0	NA
CYP4F22	GCST90038656	Osteoporosis	CYP4F22	Inverse variance weighted	14	-0.00130501	0.000579453	0.024313	-0.00244074	-0.000169285	0.998696	0.997562	0.999831	0.708318	0.723367	0	NA
POLA2	GCST90038656	Osteoporosis	POLA2	Inverse variance weighted	7	0.00161734	0.000785784	0.0395667	7.71991e-05	0.00315747	1.00162	1.00008	1.00316	0.952501	0.588283	0	NA
CYB5R1	GCST90038656	Osteoporosis	CYB5R1	Inverse variance weighted	12	-0.00173395	0.00074805	0.0204517	-0.00320013	-0.000267769	0.998268	0.996805	0.999732	0.232884	0.527351	0	NA
FANCA	GCST90038656	Osteoporosis	FANCA	Inverse variance weighted	7	0.00179861	0.000807709	0.0259604	0.000215499	0.00338172	1.0018	1.00022	1.00339	0.409222	0.186102	0.316931	NA
PTCH1	GCST90038656	Osteoporosis	PTCH1	Inverse variance weighted	11	0.0017074	0.00075114	0.0230211	0.00023517	0.00317964	1.00171	1.00024	1.00318	0.491249	0.535073	0	NA
NEK11	GCST90038656	Osteoporosis	NEK11	Inverse variance weighted	8	0.00190023	0.000796216	0.0170061	0.000339646	0.00346081	1.0019	1.00034	1.00347	0.440838	0.793098	0	NA
NEGR1	GCST90038656	Osteoporosis	NEGR1	Inverse variance weighted	14	0.00130679	0.000554959	0.0185354	0.000219068	0.00239451	1.00131	1.00022	1.0024	0.393367	0.574745	0	NA
IRAK3	GCST90038656	Osteoporosis	IRAK3	Inverse variance weighted	9	0.00146028	0.000690249	0.0343798	0.000107395	0.00281317	1.00146	1.00011	1.00282	0.226972	0.431304	0.00276856	NA
CTNNB1	GCST90038656	Osteoporosis	CTNNB1	Inverse variance weighted	10	0.00415394	0.000869927	1.7967e-06	0.00244888	0.00585899	1.00416	1.00245	1.00588	0.322385	0.29365	0.162339	NA
ACVR2B	GCST90038656	Osteoporosis	ACVR2B	Inverse variance weighted	6	0.00168091	0.00060261	0.00528084	0.000499795	0.00286202	1.00168	1.0005	1.00287	0.542627	0.700489	0	NA
NPC1	GCST90038656	Osteoporosis	NPC1	Inverse variance weighted	10	-0.00185022	0.000943648	0.049913	-0.00369977	-6.68541e-07	0.998151	0.996307	0.999999	0.370266	0.191101	0.274856	NA
SLC7A7	GCST90038656	Osteoporosis	SLC7A7	Inverse variance weighted	10	0.00154424	0.000693557	0.0259776	0.000184866	0.00290361	1.00155	1.00018	1.00291	0.0888647	0.47782	0	NA
IGFBP3	GCST90038656	Osteoporosis	IGFBP3	Inverse variance weighted	14	0.00213016	0.000710458	0.00271498	0.000737662	0.00352266	1.00213	1.00074	1.00353	0.46747	0.734016	0	NA
C4A	GCST90038656	Osteoporosis	C4A	Inverse variance weighted	8	-0.00125741	0.000406697	0.00198971	-0.00205454	-0.000460286	0.998743	0.997948	0.99954	0.925668	0.442114	0	NA
CKM	GCST90038656	Osteoporosis	CKM	Inverse variance weighted	11	-0.00169932	0.000838166	0.0426186	-0.00334213	-5.65167e-05	0.998302	0.996663	0.999943	0.883164	0.877457	0	NA
LPAR5	GCST90038656	Osteoporosis	LPAR5	Inverse variance weighted	10	0.00278313	0.00072819	0.000132384	0.00135588	0.00421038	1.00279	1.00136	1.00422	0.847308	0.656822	0	NA
CDKAL1	GCST90038656	Osteoporosis	CDKAL1	Inverse variance weighted	12	-0.00288798	0.000826832	0.000477937	-0.00450857	-0.00126739	0.997116	0.995502	0.998733	0.332734	0.569267	0	NA
LTBP4	GCST90038656	Osteoporosis	LTBP4	Inverse variance weighted	8	-0.00297845	0.00129154	0.0211041	-0.00550988	-0.000447024	0.997026	0.994505	0.999553	0.898778	0.0831044	0.443438	NA
PRKAB2	GCST90038656	Osteoporosis	PRKAB2	Inverse variance weighted	7	0.001096	0.000552988	0.0474845	1.21399e-05	0.00217985	1.0011	1.00001	1.00218	0.519163	0.506286	0	NA
ADAMTS1	GCST90038656	Osteoporosis	ADAMTS1	Inverse variance weighted	5	-0.00187519	0.000937874	0.0455649	-0.00371342	-3.69541e-05	0.998127	0.996293	0.999963	0.452325	0.805963	0	NA
TXN	GCST90038656	Osteoporosis	TXN	Inverse variance weighted	14	-0.00337366	0.00113093	0.00285352	-0.00559027	-0.00115704	0.996632	0.994425	0.998844	0.902907	0.00701373	0.548428	NA
MYLK4	GCST90038656	Osteoporosis	MYLK4	Inverse variance weighted	7	0.00129677	0.000493375	0.00857968	0.000329754	0.00226379	1.0013	1.00033	1.00227	0.302067	0.643569	0	NA
TNFRSF10A	GCST90038656	Osteoporosis	TNFRSF10A	Inverse variance weighted	9	-0.00185332	0.000802774	0.0209636	-0.00342675	-0.000279878	0.998148	0.996579	0.99972	0.747426	0.663756	0	NA
PLGLB2	GCST90038656	Osteoporosis	PLGLB2	Inverse variance weighted	3	-0.00100768	0.000424512	0.0176094	-0.00183972	-0.000175634	0.998993	0.998162	0.999824	NA	NA	0	NA
PARM1	GCST90038656	Osteoporosis	PARM1	Inverse variance weighted	5	0.00210956	0.00106099	0.0467805	3.00072e-05	0.0041891	1.00211	1.00003	1.0042	0.553221	0.703987	0	NA
PINK1	GCST90038656	Osteoporosis	PINK1	Inverse variance weighted	2	0.00215545	0.00103533	0.0373527	0.000126195	0.0041847	1.00216	1.00013	1.00419	NA	NA	NA%	NA
JUN	GCST90038656	Osteoporosis	JUN	Inverse variance weighted	9	0.0019497	0.000872279	0.0254057	0.000240032	0.00365936	1.00195	1.00024	1.00367	0.945927	0.553652	0	NA
GPX3	GCST90038656	Osteoporosis	GPX3	Inverse variance weighted	5	-0.00188469	0.000940445	0.0450651	-0.00372797	-4.14231e-05	0.998117	0.996279	0.999959	0.642728	0.868488	0	NA
GNAS	GCST90038656	Osteoporosis	GNAS	Inverse variance weighted	10	0.00296408	0.000872108	0.000676941	0.00125475	0.00467341	1.00297	1.00126	1.00468	0.944132	0.669278	0	NA
GNA11	GCST90038656	Osteoporosis	GNA11	Inverse variance weighted	5	-0.00192217	0.00089408	0.0315641	-0.00367457	-0.000169775	0.99808	0.996332	0.99983	0.316432	0.504177	0	NA
MTOR	GCST90038656	Osteoporosis	MTOR	Inverse variance weighted	5	0.00246608	0.00108011	0.0224197	0.000349071	0.00458309	1.00247	1.00035	1.00459	0.596232	0.972916	0	NA
STK11	GCST90038656	Osteoporosis	STK11	Inverse variance weighted	6	0.00228696	0.000861201	0.00791795	0.000599007	0.00397492	1.00229	1.0006	1.00398	0.661084	0.402387	0.0218749	NA
COL6A2	GCST90038656	Osteoporosis	COL6A2	Inverse variance weighted	12	0.0012536	0.000619224	0.0429215	3.99234e-05	0.00246728	1.00125	1.00004	1.00247	0.796667	0.828119	0	NA
KAT8	GCST90038656	Osteoporosis	KAT8	Inverse variance weighted	7	0.00258931	0.000999242	0.00956207	0.000630798	0.00454783	1.00259	1.00063	1.00456	0.439431	0.321951	0.141395	NA
PSMD5	GCST90038656	Osteoporosis	PSMD5	Inverse variance weighted	5	0.00256315	0.00116924	0.0283691	0.000271432	0.00485486	1.00257	1.00027	1.00487	0.364072	0.346746	0.104096	NA
ITGAL	GCST90038656	Osteoporosis	ITGAL	Inverse variance weighted	5	0.00611036	0.00247995	0.0137432	0.00124966	0.0109711	1.00613	1.00125	1.01103	0.820904	0.602543	0	NA
CYBA	GCST90038656	Osteoporosis	CYBA	Inverse variance weighted	7	-0.00130389	0.000596801	0.0289031	-0.00247363	-0.000134164	0.998697	0.997529	0.999866	0.284624	0.510922	0	NA
LY9	GCST90038656	Osteoporosis	LY9	Inverse variance weighted	5	-0.00277159	0.0010117	0.00615266	-0.00475452	-0.000788653	0.997232	0.995257	0.999212	0.852494	0.931801	0	NA
GABBR1	GCST90038656	Osteoporosis	GABBR1	Inverse variance weighted	6	0.00188527	0.00090408	0.0370432	0.00011327	0.00365726	1.00189	1.00011	1.00366	0.611367	0.503681	0	NA
KLC3	GCST90038656	Osteoporosis	KLC3	Inverse variance weighted	8	0.00444979	0.00109403	4.75492e-05	0.0023055	0.00659408	1.00446	1.00231	1.00662	0.536579	0.82989	0	NA
PIEZO1	GCST90038656	Osteoporosis	PIEZO1	Inverse variance weighted	16	-0.00165146	0.000771565	0.0323225	-0.00316372	-0.00013919	0.99835	0.996841	0.999861	0.249289	0.0312545	0.438258	NA
PDE6H	GCST90038656	Osteoporosis	PDE6H	Inverse variance weighted	8	-0.00300404	0.00106694	0.0048689	-0.00509524	-0.000912851	0.997	0.994918	0.999088	0.732709	0.381706	0.062826	NA
CCR5	GCST90038656	Osteoporosis	CCR5	Inverse variance weighted	7	-0.00293273	0.00130721	0.024865	-0.00549487	-0.000370586	0.997072	0.99452	0.999629	0.564782	0.0835347	0.4624	NA
JAK2	GCST90038656	Osteoporosis	JAK2	Inverse variance weighted	7	-0.00268715	0.00119597	0.0246503	-0.00503125	-0.000343051	0.997316	0.994981	0.999657	0.0849278	0.218827	0.274686	NA
NPPA	GCST90038656	Osteoporosis	NPPA	Inverse variance weighted	6	0.00263025	0.00117499	0.0251861	0.000327276	0.00493322	1.00263	1.00033	1.00495	0.406003	0.159886	0.369835	NA
NR1D1	GCST90038656	Osteoporosis	NR1D1	Inverse variance weighted	5	0.00264069	0.00107998	0.0144804	0.000523922	0.00475746	1.00264	1.00052	1.00477	0.2349	0.384076	0.0397214	NA
HAVCR2	GCST90038656	Osteoporosis	HAVCR2	Inverse variance weighted	11	0.00203686	0.00103743	0.0496028	3.49926e-06	0.00407021	1.00204	1	1.00408	0.633263	0.496705	0	NA
GALK1	GCST90038656	Osteoporosis	GALK1	Inverse variance weighted	8	-0.00336549	0.00143689	0.0191702	-0.0061818	-0.000549187	0.99664	0.993837	0.999451	0.760966	0.0489866	0.504457	NA
MGP	GCST90038656	Osteoporosis	MGP	Inverse variance weighted	3	0.00285778	0.00140659	0.0421826	0.000100872	0.0056147	1.00286	1.0001	1.00563	NA	NA	0.235059	NA
IL1RAP	GCST90038656	Osteoporosis	IL1RAP	Inverse variance weighted	6	-0.00321921	0.00111042	0.00374232	-0.00539563	-0.0010428	0.996786	0.994619	0.998958	0.240875	0.457037	0	NA
INSL3	GCST90038656	Osteoporosis	INSL3	Inverse variance weighted	10	0.00124288	0.00059339	0.0362121	7.98332e-05	0.00240592	1.00124	1.00008	1.00241	0.872785	0.889632	0	NA
HSD3B7	GCST90038656	Osteoporosis	HSD3B7	Inverse variance weighted	5	-0.002631	0.0011496	0.0221016	-0.00488422	-0.000377779	0.997372	0.995128	0.999622	0.957848	0.610016	0	NA
SPG7	GCST90038656	Osteoporosis	SPG7	Inverse variance weighted	8	0.00259264	0.00111208	0.0197358	0.000412954	0.00477232	1.0026	1.00041	1.00478	0.882855	0.560665	0	NA
ABCA5	GCST90038656	Osteoporosis	ABCA5	Inverse variance weighted	2	0.00292705	0.00125613	0.0197945	0.000465043	0.00538905	1.00293	1.00047	1.0054	NA	NA	NA%	NA
TNXB	GCST90038656	Osteoporosis	TNXB	Inverse variance weighted	6	-0.00121981	0.000502973	0.0152996	-0.00220564	-0.000233987	0.998781	0.997797	0.999766	0.737422	0.64022	0	NA
CXCR6	GCST90038656	Osteoporosis	CXCR6	Inverse variance weighted	11	-0.00260349	0.000935179	0.0053702	-0.00443644	-0.000770537	0.9974	0.995573	0.99923	0.839716	0.390785	0.055229	NA
SLC17A9	GCST90038656	Osteoporosis	SLC17A9	Inverse variance weighted	6	0.00248685	0.00104381	0.0171971	0.000440976	0.00453272	1.00249	1.00044	1.00454	0.425033	0.884832	0	NA
CDK13	GCST90038656	Osteoporosis	CDK13	Inverse variance weighted	7	0.00230215	0.0011413	0.0436821	6.52009e-05	0.00453909	1.0023	1.00007	1.00455	0.408364	0.707152	0	NA
MAFB	GCST90038656	Osteoporosis	MAFB	Inverse variance weighted	4	-0.00325256	0.00116612	0.00528341	-0.00553815	-0.000966975	0.996753	0.994477	0.999033	0.503175	0.858012	0	NA
ZNF565	GCST90038656	Osteoporosis	ZNF565	Inverse variance weighted	3	0.00288547	0.00128884	0.025168	0.000359346	0.00541159	1.00289	1.00036	1.00543	NA	NA	0	NA
PCSK5	GCST90038656	Osteoporosis	PCSK5	Inverse variance weighted	17	-0.00149535	0.000709289	0.035011	-0.00288555	-0.000105139	0.998506	0.997119	0.999895	0.614338	0.691764	0	NA
IL18	GCST90038656	Osteoporosis	IL18	Inverse variance weighted	4	-0.0018623	0.000896786	0.0378353	-0.00362	-0.000104597	0.998139	0.996387	0.999895	0.308417	0.3369	0.111966	NA
IL17RB	GCST90038656	Osteoporosis	IL17RB	Inverse variance weighted	4	-0.00333162	0.00153714	0.0302034	-0.00634442	-0.000318822	0.996674	0.993676	0.999681	0.170502	0.201321	0.351495	NA
CERKL	GCST90038656	Osteoporosis	CERKL	Inverse variance weighted	11	0.00243693	0.00104369	0.0195483	0.000391288	0.00448257	1.00244	1.00039	1.00449	0.619583	0.287982	0.163631	NA
CANX	GCST90038656	Osteoporosis	CANX	Inverse variance weighted	5	0.00214086	0.000898777	0.0172205	0.000379253	0.00390246	1.00214	1.00038	1.00391	0.835158	0.489962	0	NA
CD164L2	GCST90038656	Osteoporosis	CD164L2	Inverse variance weighted	2	-0.00296574	0.00128882	0.0213843	-0.00549183	-0.000439654	0.997039	0.994523	0.99956	NA	NA	NA%	NA
INPP5D	GCST90038656	Osteoporosis	INPP5D	Inverse variance weighted	6	-0.00237315	0.000954772	0.0129344	-0.00424451	-0.000501799	0.99763	0.995764	0.999498	0.555707	0.973123	0	NA
KCNK7	GCST90038656	Osteoporosis	KCNK7	Inverse variance weighted	3	-0.00297605	0.00137191	0.0300618	-0.005665	-0.000287107	0.997028	0.994351	0.999713	NA	NA	0	NA
ETV5	GCST90038656	Osteoporosis	ETV5	Inverse variance weighted	2	-0.00271361	0.00138121	0.0494528	-0.00542078	-6.44654e-06	0.99729	0.994594	0.999994	NA	NA	NA%	NA
ABHD12	GCST90038656	Osteoporosis	ABHD12	Inverse variance weighted	7	0.00452683	0.00101294	7.85801e-06	0.00254148	0.00651219	1.00454	1.00254	1.00653	0.596475	0.95418	0	NA
NOTCH4	GCST90038656	Osteoporosis	NOTCH4	Inverse variance weighted	5	0.00290657	0.00113597	0.0105072	0.000680076	0.00513307	1.00291	1.00068	1.00515	0.857661	0.31239	0.160355	NA
HSPA1B	GCST90038656	Osteoporosis	HSPA1B	Inverse variance weighted	9	-0.00159586	0.000754881	0.03451	-0.00307543	-0.000116298	0.998405	0.996929	0.999884	0.805913	0.831455	0	NA
UGT8	GCST90038656	Osteoporosis	UGT8	Inverse variance weighted	2	0.00433714	0.00154408	0.00497128	0.00131075	0.00736353	1.00435	1.00131	1.00739	NA	NA	NA%	NA
PGP	GCST90038656	Osteoporosis	PGP	Inverse variance weighted	2	0.00332309	0.00113931	0.00353689	0.00109004	0.00555613	1.00333	1.00109	1.00557	NA	NA	NA%	NA
CX3CR1	GCST90038656	Osteoporosis	CX3CR1	Inverse variance weighted	11	-0.0018554	0.000861389	0.0312436	-0.00354372	-0.000167072	0.998146	0.996463	0.999833	0.840819	0.859872	0	NA
ERCC2	GCST90038656	Osteoporosis	ERCC2	Inverse variance weighted	3	-0.00256501	0.000974853	0.00850906	-0.00447572	-0.000654296	0.997438	0.995534	0.999346	NA	NA	0	NA
MAP3K10	GCST90038656	Osteoporosis	MAP3K10	Inverse variance weighted	7	0.00262902	0.00124742	0.0350692	0.000184068	0.00507396	1.00263	1.00018	1.00509	0.546041	0.46977	0	NA
CALM3	GCST90038656	Osteoporosis	CALM3	Inverse variance weighted	6	0.00299692	0.00121324	0.0135046	0.000618969	0.00537488	1.003	1.00062	1.00539	0.476591	0.406999	0.0144508	NA
PRLR	GCST90038656	Osteoporosis	PRLR	Inverse variance weighted	5	-0.00301638	0.00137597	0.0283657	-0.00571328	-0.000319488	0.996988	0.994303	0.999681	0.89776	0.975509	0	NA
SLAMF8	GCST90038656	Osteoporosis	SLAMF8	Inverse variance weighted	6	-0.00152114	0.000722765	0.0353254	-0.00293776	-0.000104518	0.99848	0.997067	0.999895	0.619965	0.718112	0	NA
PDE6B	GCST90038656	Osteoporosis	PDE6B	Wald ratio	1	-0.00262965	0.00132788	0.0476657	-0.00523229	-2.70042e-05	0.997374	0.994781	0.999973	NA	NA	NA	0.015376
RRM2B	GCST90038656	Osteoporosis	RRM2B	Inverse variance weighted	8	0.00259104	0.00110957	0.0195341	0.000416287	0.0047658	1.00259	1.00042	1.00478	0.256048	0.324925	0.134487	NA
IGF1R	GCST90038656	Osteoporosis	IGF1R	Inverse variance weighted	12	-0.00229916	0.000997577	0.0211811	-0.00425441	-0.000343906	0.997703	0.995755	0.999656	0.977916	0.318237	0.129016	NA
HSD17B1	GCST90038656	Osteoporosis	HSD17B1	Inverse variance weighted	4	0.00234141	0.00117235	0.0458034	4.36123e-05	0.00463921	1.00234	1.00004	1.00465	0.284125	0.542324	0	NA
SLC12A9	GCST90038656	Osteoporosis	SLC12A9	Inverse variance weighted	5	-0.00280376	0.00140679	0.0462603	-0.00556107	-4.64393e-05	0.9972	0.994454	0.999954	0.408234	0.352892	0.0937507	NA
MMRN1	GCST90038656	Osteoporosis	MMRN1	Inverse variance weighted	2	-0.00361138	0.00166779	0.030359	-0.00688025	-0.000342521	0.996395	0.993143	0.999658	NA	NA	NA%	NA
CSNK1E	GCST90038656	Osteoporosis	CSNK1E	Inverse variance weighted	11	-0.00183908	0.000930275	0.0480507	-0.00366242	-1.57397e-05	0.998163	0.996344	0.999984	0.14212	0.370295	0.0773024	NA
ADORA2A	GCST90038656	Osteoporosis	ADORA2A	Inverse variance weighted	2	-0.00415105	0.00178237	0.0198615	-0.0076445	-0.000657613	0.995858	0.992385	0.999343	NA	NA	NA%	NA
TMX2	GCST90038656	Osteoporosis	TMX2	Inverse variance weighted	2	-0.00192786	0.000822334	0.0190588	-0.00353964	-0.000316088	0.998074	0.996467	0.999684	NA	NA	NA%	NA
SLC4A1	GCST90038656	Osteoporosis	SLC4A1	Inverse variance weighted	4	0.0031693	0.00137128	0.0208215	0.000481598	0.005857	1.00317	1.00048	1.00587	0.571051	0.841878	0	NA
SMAD3	GCST90038656	Osteoporosis	SMAD3	Inverse variance weighted	8	-0.00617093	0.00120155	2.80916e-07	-0.00852596	-0.0038159	0.993848	0.99151	0.996191	0.942905	0.912952	0	NA
ADAMTS10	GCST90038656	Osteoporosis	ADAMTS10	Inverse variance weighted	2	0.00343968	0.00125474	0.00611893	0.00098038	0.00589897	1.00345	1.00098	1.00592	NA	NA	NA%	NA
MGLL	GCST90038656	Osteoporosis	MGLL	Inverse variance weighted	4	-0.00363755	0.00159286	0.0223913	-0.00675956	-0.00051555	0.996369	0.993263	0.999485	0.844539	0.943289	0	NA
MLX	GCST90038656	Osteoporosis	MLX	Inverse variance weighted	3	-0.00330857	0.00165639	0.0457753	-0.00655508	-6.20479e-05	0.996697	0.993466	0.999938	NA	NA	0	NA
PROS1	GCST90038656	Osteoporosis	PROS1	Inverse variance weighted	3	-0.00258088	0.00114744	0.0244961	-0.00482986	-0.000331906	0.997422	0.995182	0.999668	NA	NA	0	NA
ADAM12	GCST90038656	Osteoporosis	ADAM12	Inverse variance weighted	4	0.00359161	0.00141669	0.0112379	0.000814897	0.00636832	1.0036	1.00082	1.00639	0.327009	0.636901	0	NA
CBX1	GCST90038656	Osteoporosis	CBX1	Inverse variance weighted	3	-0.0021839	0.00106057	0.039477	-0.00426261	-0.000105187	0.997818	0.995746	0.999895	NA	NA	0	NA
DHRS7B	GCST90038656	Osteoporosis	DHRS7B	Wald ratio	1	-0.00400404	0.00195113	0.0401537	-0.00782826	-0.000179824	0.996004	0.992202	0.99982	NA	NA	NA	0.0085523
TGFBR1	GCST90038656	Osteoporosis	TGFBR1	Inverse variance weighted	5	-0.00262303	0.00125977	0.0373287	-0.00509218	-0.000153881	0.99738	0.994921	0.999846	0.612731	0.34079	0.114036	NA
THBS2	GCST90038656	Osteoporosis	THBS2	Inverse variance weighted	5	-0.00251131	0.00114075	0.0277043	-0.00474719	-0.000275434	0.997492	0.995264	0.999725	0.347786	0.416619	0	NA
IL2RA	GCST90038656	Osteoporosis	IL2RA	Inverse variance weighted	8	0.0027041	0.00137215	0.0487583	1.46803e-05	0.00539351	1.00271	1.00001	1.00541	0.734698	0.928182	0	NA
NOD1	GCST90038656	Osteoporosis	NOD1	Inverse variance weighted	3	-0.00551054	0.00172392	0.00139097	-0.00888943	-0.00213166	0.994505	0.99115	0.997871	NA	NA	0	NA
SF3B1	GCST90038656	Osteoporosis	SF3B1	Inverse variance weighted	2	0.00486814	0.00199095	0.0144796	0.000965886	0.00877039	1.00488	1.00097	1.00881	NA	NA	NA%	NA
GTF2B	GCST90038656	Osteoporosis	GTF2B	Inverse variance weighted	3	-0.00334338	0.00168474	0.0471986	-0.00664547	-4.12996e-05	0.996662	0.993377	0.999959	NA	NA	0	NA
SECTM1	GCST90038656	Osteoporosis	SECTM1	Inverse variance weighted	4	0.00315424	0.00132821	0.0175582	0.00055095	0.00575754	1.00316	1.00055	1.00577	0.405986	0.348751	0.0887134	NA
PI4K2B	GCST90038656	Osteoporosis	PI4K2B	Inverse variance weighted	2	-0.00485392	0.00245859	0.0483513	-0.00967276	-3.50782e-05	0.995158	0.990374	0.999965	NA	NA	NA%	NA
HMGCR	GCST90038656	Osteoporosis	HMGCR	Inverse variance weighted	2	0.00623584	0.00200343	0.00185456	0.00230912	0.0101626	1.00626	1.00231	1.01021	NA	NA	NA%	NA
ITPKB	GCST90038656	Osteoporosis	ITPKB	Inverse variance weighted	3	-0.00399241	0.00193242	0.0388272	-0.00777996	-0.000204864	0.996016	0.99225	0.999795	NA	NA	0	NA
PRSS36	GCST90038656	Osteoporosis	PRSS36	Inverse variance weighted	2	0.00414427	0.00191234	0.0302253	0.000396092	0.00789245	1.00415	1.0004	1.00792	NA	NA	NA%	NA
GCLM	GCST90038656	Osteoporosis	GCLM	Inverse variance weighted	2	0.00452097	0.00210881	0.0320452	0.000387697	0.00865424	1.00453	1.00039	1.00869	NA	NA	NA%	NA
ESR1	GCST90038656	Osteoporosis	ESR1	Inverse variance weighted	3	0.00830619	0.00399268	0.0374927	0.00048055	0.0161318	1.00834	1.00048	1.01626	NA	NA	0.801591	NA
DYRK1B	GCST90038656	Osteoporosis	DYRK1B	Wald ratio	1	0.00452812	0.00225001	0.0441689	0.000118091	0.00893815	1.00454	1.00012	1.00898	NA	NA	NA	0.0063623
APOD	GCST90038656	Osteoporosis	APOD	Inverse variance weighted	3	-0.00360935	0.00169872	0.0336074	-0.00693883	-0.000279864	0.996397	0.993085	0.99972	NA	NA	0.0788517	NA
DNTT	GCST90038656	Osteoporosis	DNTT	Inverse variance weighted	4	-0.00449481	0.00199831	0.024493	-0.0084115	-0.000578123	0.995515	0.991624	0.999422	0.455653	0.624726	0	NA
CHD4	GCST90038656	Osteoporosis	CHD4	Inverse variance weighted	4	0.00544142	0.00264607	0.0397424	0.000255123	0.0106277	1.00546	1.00026	1.01068	0.186429	0.12729	0.473455	NA
NDUFAF3	GCST90038656	Osteoporosis	NDUFAF3	Wald ratio	1	-0.00454799	0.00210255	0.0305343	-0.00866898	-0.000427004	0.995462	0.991368	0.999573	NA	NA	NA	0.0077167
ITIH3	GCST90038656	Osteoporosis	ITIH3	Inverse variance weighted	2	-0.00589549	0.00218475	0.0069659	-0.0101776	-0.00161337	0.994122	0.989874	0.998388	NA	NA	NA%	NA
DNMT3A	GCST90038656	Osteoporosis	DNMT3A	Inverse variance weighted	2	0.00487311	0.00229446	0.0336823	0.00037596	0.00937026	1.00489	1.00038	1.00941	NA	NA	NA%	NA
CDC42BPA	GCST90038656	Osteoporosis	CDC42BPA	Inverse variance weighted	5	-0.00431179	0.00156793	0.0059597	-0.00738494	-0.00123865	0.995697	0.992642	0.998762	0.883721	0.568903	0	NA
CEP72	GCST90038656	Osteoporosis	CEP72	Inverse variance weighted	2	0.00475622	0.00190468	0.0125206	0.00102305	0.00848939	1.00477	1.00102	1.00853	NA	NA	NA%	NA
IGLV3-25	GCST90038656	Osteoporosis	IGLV3-25	Inverse variance weighted	4	0.00128229	0.000639486	0.0449424	2.89002e-05	0.00253569	1.00128	1.00003	1.00254	0.719943	0.950394	0	NA
DERL1	GCST90038656	Osteoporosis	DERL1	Inverse variance weighted	5	0.00306117	0.00154408	0.0474212	3.47705e-05	0.00608757	1.00307	1.00003	1.00611	0.541526	0.813973	0	NA
PCNA	GCST90038656	Osteoporosis	PCNA	Wald ratio	1	0.00709822	0.00215036	0.000963593	0.00288352	0.0113129	1.00712	1.00289	1.01138	NA	NA	NA	0.005945
XCR1	GCST90038656	Osteoporosis	XCR1	Inverse variance weighted	3	-0.00519251	0.00164553	0.00160213	-0.00841775	-0.00196726	0.994821	0.991618	0.998035	NA	NA	0	NA
BCL2L11	GCST90038656	Osteoporosis	BCL2L11	Inverse variance weighted	5	0.00511926	0.0020467	0.0123763	0.00110773	0.00913078	1.00513	1.00111	1.00917	0.713683	0.630164	0	NA
PDIA3	GCST90038656	Osteoporosis	PDIA3	Wald ratio	1	0.00476291	0.00241908	0.0489658	2.1504e-05	0.00950431	1.00477	1.00002	1.00955	NA	NA	NA	0.0056762
ATF3	GCST90038656	Osteoporosis	ATF3	Inverse variance weighted	3	0.00420055	0.00207979	0.0434148	0.000124158	0.00827695	1.00421	1.00012	1.00831	NA	NA	0	NA
GGT5	GCST90038656	Osteoporosis	GGT5	Inverse variance weighted	2	-0.00750345	0.00274269	0.00622285	-0.0128791	-0.00212778	0.992525	0.987203	0.997874	NA	NA	NA%	NA
SFN	GCST90038656	Osteoporosis	SFN	Inverse variance weighted	2	-0.00782079	0.00252132	0.00192307	-0.0127626	-0.002879	0.99221	0.987319	0.997125	NA	NA	NA%	NA
CD34	GCST90038656	Osteoporosis	CD34	Inverse variance weighted	2	-0.00615912	0.0025344	0.01509	-0.0111265	-0.00119171	0.99386	0.988935	0.998809	NA	NA	NA%	NA
BMPR1A	GCST90038656	Osteoporosis	BMPR1A	Wald ratio	1	0.00361723	0.00170811	0.0342015	0.000269348	0.00696512	1.00362	1.00027	1.00699	NA	NA	NA	0.011433
CASP6	GCST90038656	Osteoporosis	CASP6	Inverse variance weighted	3	0.00518664	0.00233878	0.0265775	0.000602627	0.00977065	1.0052	1.0006	1.00982	NA	NA	0	NA
IGHV1-46	GCST90038656	Osteoporosis	IGHV1-46	Inverse variance weighted	4	0.00149173	0.000754139	0.047922	1.3619e-05	0.00296984	1.00149	1.00001	1.00297	0.87146	0.658936	0	NA
COL27A1	GCST90038656	Osteoporosis	COL27A1	Inverse variance weighted	3	0.00444176	0.00210409	0.0347717	0.000317733	0.00856578	1.00445	1.00032	1.0086	NA	NA	0	NA
RASA1	GCST90038656	Osteoporosis	RASA1	Inverse variance weighted	7	0.00378493	0.00173242	0.0289062	0.000389384	0.00718047	1.00379	1.00039	1.00721	0.611998	0.954403	0	NA
PIP5K1A	GCST90038656	Osteoporosis	PIP5K1A	Wald ratio	1	-0.00349673	0.00167251	0.0365544	-0.00677485	-0.000218608	0.996509	0.993248	0.999781	NA	NA	NA	0.010652
ABCB8	GCST90038656	Osteoporosis	ABCB8	Wald ratio	1	0.00514969	0.00246172	0.0364469	0.000324717	0.00997467	1.00516	1.00032	1.01002	NA	NA	NA	0.0051639
TPH1	GCST90038656	Osteoporosis	TPH1	Inverse variance weighted	6	-0.00234294	0.00115986	0.0433812	-0.00461627	-6.96163e-05	0.99766	0.995394	0.99993	0.435877	0.583716	0	NA
APOM	GCST90038656	Osteoporosis	APOM	Wald ratio	1	-0.00573197	0.00193041	0.00298483	-0.00951558	-0.00194836	0.994284	0.99053	0.998054	NA	NA	NA	0.0071731
NFKBIL1	GCST90038656	Osteoporosis	NFKBIL1	Inverse variance weighted	2	0.005724	0.00241694	0.0178709	0.000986793	0.0104612	1.00574	1.00099	1.01052	NA	NA	NA%	NA
RIOK3	GCST90038656	Osteoporosis	RIOK3	Inverse variance weighted	3	-0.00739727	0.00318866	0.0203479	-0.013647	-0.0011475	0.99263	0.986446	0.998853	NA	NA	0.451776	NA
ITPKC	GCST90038656	Osteoporosis	ITPKC	Inverse variance weighted	2	0.00635486	0.00266803	0.0172256	0.00112552	0.0115842	1.00638	1.00113	1.01165	NA	NA	NA%	NA
DAG1	GCST90038656	Osteoporosis	DAG1	Wald ratio	1	0.00846904	0.00300371	0.00480951	0.00258176	0.0143563	1.00851	1.00259	1.01446	NA	NA	NA	0.0035609
KLHL29	GCST90038656	Osteoporosis	KLHL29	Inverse variance weighted	4	0.00568231	0.00217472	0.00897782	0.00141987	0.00994475	1.0057	1.00142	1.00999	0.771468	0.735327	0	NA
ASIC3	GCST90038656	Osteoporosis	ASIC3	Wald ratio	1	0.00319357	0.00157022	0.0419688	0.000115929	0.0062712	1.0032	1.00012	1.00629	NA	NA	NA	0.013383
SIK1	GCST90038656	Osteoporosis	SIK1	Inverse variance weighted	5	-0.00268989	0.00124203	0.0303329	-0.00512428	-0.000255506	0.997314	0.994889	0.999745	0.541604	0.472501	0	NA
ABI3BP	GCST90038656	Osteoporosis	ABI3BP	Wald ratio	1	-0.00688686	0.00292496	0.0185469	-0.0126198	-0.00115394	0.993137	0.98746	0.998847	NA	NA	NA	0.0037938
CHRNA10	GCST90038656	Osteoporosis	CHRNA10	Inverse variance weighted	2	0.00532385	0.00268497	0.0473862	6.13039e-05	0.0105864	1.00534	1.00006	1.01064	NA	NA	NA%	NA
IGLV3-16	GCST90038656	Osteoporosis	IGLV3-16	Inverse variance weighted	3	0.00144694	0.000653921	0.0269173	0.000165256	0.00272863	1.00145	1.00017	1.00273	NA	NA	0	NA
LIPH	GCST90038656	Osteoporosis	LIPH	Inverse variance weighted	3	-0.00458834	0.00215902	0.0335703	-0.00882001	-0.00035666	0.995422	0.991219	0.999643	NA	NA	0	NA
COL15A1	GCST90038656	Osteoporosis	COL15A1	Wald ratio	1	-0.00733147	0.00309336	0.017785	-0.0133945	-0.00126848	0.992695	0.986695	0.998732	NA	NA	NA	0.0035438
TUBA1B	GCST90038656	Osteoporosis	TUBA1B	Inverse variance weighted	2	-0.00589979	0.00266802	0.0270154	-0.0111291	-0.000670462	0.994118	0.988933	0.99933	NA	NA	NA%	NA
ATP2A2	GCST90038656	Osteoporosis	ATP2A2	Inverse variance weighted	2	0.00527608	0.00238006	0.0266379	0.000611159	0.00994099	1.00529	1.00061	1.00999	NA	NA	NA%	NA
IGF2	GCST90038656	Osteoporosis	IGF2	Inverse variance weighted	2	-0.00520558	0.00253802	0.0402632	-0.0101801	-0.000231059	0.994808	0.989872	0.999769	NA	NA	NA%	NA
PALB2	GCST90038656	Osteoporosis	PALB2	Wald ratio	1	0.00703658	0.00326899	0.0313564	0.000629349	0.0134438	1.00706	1.00063	1.01353	NA	NA	NA	0.0031127
MAG	GCST90038656	Osteoporosis	MAG	Inverse variance weighted	2	0.0075096	0.00274344	0.00619464	0.00213246	0.0128867	1.00754	1.00213	1.01297	NA	NA	NA%	NA
NCR1	GCST90038656	Osteoporosis	NCR1	Inverse variance weighted	2	-0.00597278	0.00271966	0.0280813	-0.0113033	-0.000642244	0.994045	0.98876	0.999358	NA	NA	NA%	NA
CES4A	GCST90038656	Osteoporosis	CES4A	Inverse variance weighted	2	0.00618097	0.00281011	0.0278389	0.000673158	0.0116888	1.0062	1.00067	1.01176	NA	NA	NA%	NA
DFFB	GCST90038656	Osteoporosis	DFFB	Inverse variance weighted	2	-0.00545714	0.00229943	0.0176318	-0.00996402	-0.000950264	0.994558	0.990085	0.99905	NA	NA	NA%	NA
HSPE1	GCST90038656	Osteoporosis	HSPE1	Wald ratio	1	0.00458767	0.0020205	0.0231734	0.000627494	0.00854784	1.0046	1.00063	1.00858	NA	NA	NA	0.0079751
NCF4	GCST90038656	Osteoporosis	NCF4	Inverse variance weighted	6	0.00539767	0.00177099	0.00230498	0.00192654	0.0088688	1.00541	1.00193	1.00891	0.874344	0.727293	0	NA
STK17A	GCST90038656	Osteoporosis	STK17A	Inverse variance weighted	2	-0.00793899	0.00277626	0.0042418	-0.0133805	-0.00249752	0.992092	0.986709	0.997506	NA	NA	NA%	NA
DKK2	GCST90038656	Osteoporosis	DKK2	Wald ratio	1	-0.0100603	0.00308363	0.0011044	-0.0161042	-0.00401639	0.98999	0.984025	0.995992	NA	NA	NA	0.0034126
HTT	GCST90038656	Osteoporosis	HTT	Inverse variance weighted	2	0.00505024	0.00254954	0.0476084	5.31511e-05	0.0100473	1.00506	1.00005	1.0101	NA	NA	NA%	NA
PLAA	GCST90038656	Osteoporosis	PLAA	Inverse variance weighted	3	-0.00593857	0.00249367	0.0172444	-0.0108262	-0.00105097	0.994079	0.989232	0.99895	NA	NA	0	NA
CYSLTR2	GCST90038656	Osteoporosis	CYSLTR2	Wald ratio	1	-0.00701545	0.00355795	0.0486363	-0.013989	-4.18624e-05	0.993009	0.986108	0.999958	NA	NA	NA	0.002609
CPXM1	GCST90038656	Osteoporosis	CPXM1	Inverse variance weighted	3	0.00663114	0.0025506	0.00932693	0.00163196	0.0116303	1.00665	1.00163	1.0117	NA	NA	0.12736	NA
FLT3	GCST90038656	Osteoporosis	FLT3	Inverse variance weighted	3	-0.0056862	0.00242566	0.0190683	-0.0104405	-0.000931918	0.99433	0.989614	0.999069	NA	NA	0	NA
NEU1	GCST90038656	Osteoporosis	NEU1	Inverse variance weighted	2	-0.00532437	0.00179831	0.00306874	-0.00884905	-0.00179969	0.99469	0.99119	0.998202	NA	NA	NA%	NA
SGK3	GCST90038656	Osteoporosis	SGK3	Inverse variance weighted	3	-0.00848686	0.00312045	0.00653306	-0.014603	-0.00237078	0.991549	0.985503	0.997632	NA	NA	0.0366682	NA
CLU	GCST90038656	Osteoporosis	CLU	Wald ratio	1	0.00905611	0.0037115	0.0146868	0.00178156	0.0163307	1.0091	1.00178	1.01646	NA	NA	NA	0.0023034
CDC42BPG	GCST90038656	Osteoporosis	CDC42BPG	Inverse variance weighted	3	-0.00401324	0.00194665	0.0392447	-0.00782868	-0.000197803	0.995995	0.992202	0.999802	NA	NA	0	NA
SENP2	GCST90038656	Osteoporosis	SENP2	Wald ratio	1	-0.00880676	0.00383727	0.0217296	-0.0163278	-0.00128572	0.991232	0.983805	0.998715	NA	NA	NA	0.0021979
BAD	GCST90038656	Osteoporosis	BAD	Wald ratio	1	-0.00821861	0.00377431	0.0294423	-0.0156163	-0.000820964	0.991815	0.984505	0.999179	NA	NA	NA	0.0021063
JAG1	GCST90038656	Osteoporosis	JAG1	Inverse variance weighted	4	-0.00787063	0.00360983	0.0292327	-0.0149459	-0.000795368	0.99216	0.985165	0.999205	0.142371	0.0937032	0.531228	NA
CENPE	GCST90038656	Osteoporosis	CENPE	Wald ratio	1	0.00835788	0.00415588	0.044315	0.000212362	0.0165034	1.00839	1.00021	1.01664	NA	NA	NA	0.0019584
IGKV3D-15	GCST90038656	Osteoporosis	IGKV3D-15	Wald ratio	1	-0.00326968	0.00145016	0.0241515	-0.00611199	-0.000427376	0.996736	0.993907	0.999573	NA	NA	NA	0.01512
FAT4	GCST90038656	Osteoporosis	FAT4	Wald ratio	1	0.00826711	0.00416585	0.0472008	0.000102037	0.0164322	1.0083	1.0001	1.01657	NA	NA	NA	0.0018753
ESAM	GCST90038656	Osteoporosis	ESAM	Inverse variance weighted	2	-0.0104465	0.00356724	0.00340649	-0.0174383	-0.00345472	0.989608	0.982713	0.996551	NA	NA	NA%	NA
CDKL3	GCST90038656	Osteoporosis	CDKL3	Wald ratio	1	0.012289	0.00483463	0.0110262	0.00281311	0.0217649	1.01236	1.00282	1.022	NA	NA	NA	0.0015396
WNT16	GCST90038656	Osteoporosis	WNT16	Wald ratio	1	0.00855163	0.00391355	0.0288792	0.000881066	0.0162222	1.00859	1.00088	1.01635	NA	NA	NA	0.0018642
CLNK	GCST90038656	Osteoporosis	CLNK	Wald ratio	1	-0.00849761	0.00426195	0.0461704	-0.016851	-0.000144191	0.991538	0.98329	0.999856	NA	NA	NA	0.0017729
ROR1	GCST90038656	Osteoporosis	ROR1	Wald ratio	1	-0.00840133	0.00419111	0.0450099	-0.0166159	-0.000186762	0.991634	0.983521	0.999813	NA	NA	NA	0.0017501
ADCY6	GCST90038656	Osteoporosis	ADCY6	Wald ratio	1	0.00785685	0.00393691	0.0459678	0.000140502	0.0155732	1.00789	1.00014	1.0157	NA	NA	NA	0.0017497
KLHL25	GCST90038656	Osteoporosis	KLHL25	Wald ratio	1	0.0160865	0.004778	0.000760504	0.00672161	0.0254514	1.01622	1.00674	1.02578	NA	NA	NA	0.0014923
CCR10	GCST90038656	Osteoporosis	CCR10	Inverse variance weighted	2	0.00830695	0.00363158	0.0221712	0.00118906	0.0154248	1.00834	1.00119	1.01554	NA	NA	NA%	NA
PPM1A	GCST90038656	Osteoporosis	PPM1A	Wald ratio	1	0.00967383	0.00437828	0.0271395	0.0010924	0.0182553	1.00972	1.00109	1.01842	NA	NA	NA	0.0016563
AURKA	GCST90038656	Osteoporosis	AURKA	Inverse variance weighted	3	-0.00705582	0.00304779	0.0206095	-0.0130295	-0.00108215	0.992969	0.987055	0.998918	NA	NA	0	NA
UBC	GCST90038656	Osteoporosis	UBC	Wald ratio	1	0.0151245	0.00574091	0.00842591	0.0038723	0.0263767	1.01524	1.00388	1.02673	NA	NA	NA	0.0009688
SSRP1	GCST90038656	Osteoporosis	SSRP1	Inverse variance weighted	2	0.00972785	0.00406403	0.0166819	0.00176235	0.0176933	1.00978	1.00176	1.01785	NA	NA	NA%	NA
ADORA2A-AS1	GCST90038656	Osteoporosis	ADORA2A-AS1	Wald ratio	1	-0.00918544	0.00431332	0.0332086	-0.0176396	-0.000731331	0.990857	0.982515	0.999269	NA	NA	NA	0.0017505
ATXN1L	GCST90038656	Osteoporosis	ATXN1L	Wald ratio	1	0.0138842	0.00484049	0.00412615	0.00439687	0.0233716	1.01398	1.00441	1.02365	NA	NA	NA	0.0014071
CBFB	GCST90038656	Osteoporosis	CBFB	Wald ratio	1	-0.021436	0.00602682	0.000375439	-0.0332486	-0.00962346	0.978792	0.967298	0.990423	NA	NA	NA	0.0011917
ATG5	GCST90038656	Osteoporosis	ATG5	Wald ratio	1	0.0115052	0.0052035	0.0270326	0.00130633	0.0217041	1.01157	1.00131	1.02194	NA	NA	NA	0.0011288
NFATC2	GCST90038656	Osteoporosis	NFATC2	Wald ratio	1	0.0148422	0.00566057	0.00874066	0.0037475	0.0259369	1.01495	1.00375	1.02628	NA	NA	NA	0.0010666
CXCR5	GCST90038656	Osteoporosis	CXCR5	Inverse variance weighted	2	0.0075879	0.00379114	0.0453406	0.00015726	0.0150185	1.00762	1.00016	1.01513	NA	NA	NA%	NA
PXDNL	GCST90038656	Osteoporosis	PXDNL	Wald ratio	1	0.0116654	0.00584432	0.0459308	0.000210564	0.0231203	1.01173	1.00021	1.02339	NA	NA	NA	0.0009849
TP73	GCST90038656	Osteoporosis	TP73	Inverse variance weighted	2	-0.00962846	0.00396386	0.015138	-0.0173976	-0.00185929	0.990418	0.982753	0.998142	NA	NA	NA%	NA
SLC38A2	GCST90038656	Osteoporosis	SLC38A2	Wald ratio	1	0.0131715	0.00568799	0.0205763	0.00202304	0.02432	1.01326	1.00203	1.02462	NA	NA	NA	0.00093947
OPLAH	GCST90038656	Osteoporosis	OPLAH	Wald ratio	1	0.0088798	0.0034659	0.0104056	0.00208665	0.015673	1.00892	1.00209	1.0158	NA	NA	NA	0.0024504
HSPA1A	GCST90038656	Osteoporosis	HSPA1A	Wald ratio	1	0.00844134	0.00341231	0.0133687	0.00175322	0.0151295	1.00848	1.00175	1.01524	NA	NA	NA	0.0026285
FUT4	GCST90038656	Osteoporosis	FUT4	Wald ratio	1	0.0142795	0.00636628	0.0248973	0.00180161	0.0267574	1.01438	1.0018	1.02712	NA	NA	NA	0.00088209
SCUBE3	GCST90038656	Osteoporosis	SCUBE3	Wald ratio	1	0.0144736	0.00646455	0.0251609	0.00180312	0.0271442	1.01458	1.0018	1.02752	NA	NA	NA	0.00077821
SMTN	GCST90038656	Osteoporosis	SMTN	Wald ratio	1	0.0133965	0.00632678	0.0342242	0.000995966	0.0257969	1.01349	1.001	1.02613	NA	NA	NA	0.00070351
AAK1	GCST90038656	Osteoporosis	AAK1	Wald ratio	1	-0.0174289	0.00638568	0.0063455	-0.0299448	-0.00491297	0.982722	0.970499	0.995099	NA	NA	NA	0.00079978
PAX5	GCST90038656	Osteoporosis	PAX5	Wald ratio	1	0.017054	0.00685129	0.0128045	0.00362544	0.0304825	1.0172	1.00363	1.03095	NA	NA	NA	0.00068204
PRL	GCST90038656	Osteoporosis	PRL	Wald ratio	1	-0.0148263	0.00672053	0.0273756	-0.0279985	-0.00165406	0.985283	0.97239	0.998347	NA	NA	NA	0.00071542
NPFF	GCST90038656	Osteoporosis	NPFF	Wald ratio	1	-0.0218576	0.00696326	0.00169533	-0.0355056	-0.00820959	0.97838	0.965117	0.991824	NA	NA	NA	0.00068376
P4HB	GCST90038656	Osteoporosis	P4HB	Wald ratio	1	0.00998843	0.00442235	0.0239068	0.00132062	0.0186562	1.01004	1.00132	1.01883	NA	NA	NA	0.0015349
GPR88	GCST90038656	Osteoporosis	GPR88	Wald ratio	1	0.0169568	0.00717583	0.0181258	0.00289213	0.0310214	1.0171	1.0029	1.03151	NA	NA	NA	0.00062616

## Sheet: Sheet9
Positive_MR_res9:GCST90044547
id.exposure	id.outcome	outcome	exposure	method	nsnp	b	se	pval	lo_ci	up_ci	or	or_lci95	or_uci95	egger_pleiotropy_pavlue	heterogeneity_test_pavlue	I_square	PVE
VASH1	GCST90044547	Spinal stenosis (PheCode 720)	VASH1	Inverse variance weighted	26	-0.092836	0.03615	0.0102265	-0.16369	-0.0219819	0.911343	0.849005	0.978258	0.257843	0.585006	0	NA
GSTM3	GCST90044547	Spinal stenosis (PheCode 720)	GSTM3	Inverse variance weighted	23	0.0727551	0.0331151	0.0280176	0.00784958	0.137661	1.07547	1.00788	1.14759	0.706544	0.786788	0	NA
MAN2C1	GCST90044547	Spinal stenosis (PheCode 720)	MAN2C1	Inverse variance weighted	25	-0.0897017	0.0408057	0.0279302	-0.169681	-0.00972255	0.914204	0.843934	0.990325	0.687791	0.492629	0	NA
ANPEP	GCST90044547	Spinal stenosis (PheCode 720)	ANPEP	Inverse variance weighted	20	-0.163489	0.0522611	0.00175813	-0.265921	-0.0610573	0.849176	0.7665	0.940769	0.144371	0.904133	0	NA
CD55	GCST90044547	Spinal stenosis (PheCode 720)	CD55	Inverse variance weighted	23	-0.101228	0.0434723	0.019882	-0.186434	-0.0160225	0.903727	0.829913	0.984105	0.76981	0.563022	0	NA
CHI3L2	GCST90044547	Spinal stenosis (PheCode 720)	CHI3L2	Inverse variance weighted	24	0.109647	0.04631	0.0178999	0.0188797	0.200415	1.11588	1.01906	1.22191	0.195277	0.613914	0	NA
SLC22A16	GCST90044547	Spinal stenosis (PheCode 720)	SLC22A16	Inverse variance weighted	14	0.0899231	0.0379233	0.0177313	0.0155934	0.164253	1.09409	1.01572	1.17851	0.830855	0.529989	0	NA
SCD5	GCST90044547	Spinal stenosis (PheCode 720)	SCD5	Inverse variance weighted	23	-0.142996	0.070149	0.0415044	-0.280488	-0.00550358	0.866758	0.755415	0.994512	0.940916	0.359588	0.0743263	NA
UBE2D1	GCST90044547	Spinal stenosis (PheCode 720)	UBE2D1	Inverse variance weighted	22	0.0948001	0.0385495	0.0139256	0.019243	0.170357	1.09944	1.01943	1.18573	0.150961	0.762146	0	NA
KCNN4	GCST90044547	Spinal stenosis (PheCode 720)	KCNN4	Inverse variance weighted	24	-0.116536	0.0524389	0.0262621	-0.219316	-0.0137555	0.889998	0.803068	0.986339	0.415085	0.182274	0.20528	NA
BTNL8	GCST90044547	Spinal stenosis (PheCode 720)	BTNL8	Inverse variance weighted	14	-0.192042	0.0857048	0.0250434	-0.360023	-0.0240601	0.825273	0.69766	0.976227	0.880522	0.489884	0	NA
TUBB6	GCST90044547	Spinal stenosis (PheCode 720)	TUBB6	Inverse variance weighted	14	0.143189	0.0493596	0.00372045	0.0464444	0.239934	1.15395	1.04754	1.27117	0.242371	0.51004	0	NA
PDE9A	GCST90044547	Spinal stenosis (PheCode 720)	PDE9A	Inverse variance weighted	20	-0.113204	0.0518399	0.0289829	-0.21481	-0.0115976	0.892969	0.806695	0.988469	0.404073	0.963382	0	NA
RRP7A	GCST90044547	Spinal stenosis (PheCode 720)	RRP7A	Inverse variance weighted	29	-0.132314	0.0444896	0.00293904	-0.219514	-0.0451144	0.876066	0.802909	0.955888	0.554208	0.419896	0.0296399	NA
CPA5	GCST90044547	Spinal stenosis (PheCode 720)	CPA5	Inverse variance weighted	17	0.097749	0.0438576	0.0258283	0.0117882	0.18371	1.10269	1.01186	1.20167	0.588689	0.278121	0.149829	NA
CYP4V2	GCST90044547	Spinal stenosis (PheCode 720)	CYP4V2	Inverse variance weighted	24	-0.0879602	0.0430621	0.0410884	-0.172362	-0.00355852	0.915797	0.841674	0.996448	0.432716	0.559914	0	NA
NDUFA10	GCST90044547	Spinal stenosis (PheCode 720)	NDUFA10	Inverse variance weighted	15	0.147758	0.0615488	0.0163654	0.0271222	0.268394	1.15923	1.02749	1.30786	0.125579	0.82044	0	NA
KCNJ15	GCST90044547	Spinal stenosis (PheCode 720)	KCNJ15	Inverse variance weighted	12	0.154972	0.0624034	0.0130139	0.0326613	0.277283	1.16763	1.0332	1.31954	0.99239	0.659969	0	NA
TNFSF12	GCST90044547	Spinal stenosis (PheCode 720)	TNFSF12	Inverse variance weighted	15	0.224741	0.0667207	0.0007561	0.0939684	0.355513	1.252	1.09853	1.42691	0.194222	0.481653	0	NA
CYB5R2	GCST90044547	Spinal stenosis (PheCode 720)	CYB5R2	Inverse variance weighted	15	-0.116014	0.0559161	0.0380055	-0.22561	-0.00641891	0.890462	0.798029	0.993602	0.660262	0.568866	0	NA
GFPT1	GCST90044547	Spinal stenosis (PheCode 720)	GFPT1	Inverse variance weighted	20	0.208919	0.0727916	0.00410342	0.0662476	0.351591	1.23235	1.06849	1.42133	0.942588	0.101489	0.299864	NA
TK2	GCST90044547	Spinal stenosis (PheCode 720)	TK2	Inverse variance weighted	12	0.148323	0.0749916	0.0479443	0.00133951	0.295307	1.15989	1.00134	1.34354	0.0695293	0.53721	0	NA
ENTPD1	GCST90044547	Spinal stenosis (PheCode 720)	ENTPD1	Inverse variance weighted	17	-0.119614	0.057821	0.0385744	-0.232944	-0.00628508	0.887263	0.792198	0.993735	0.678503	0.794507	0	NA
MBTPS1	GCST90044547	Spinal stenosis (PheCode 720)	MBTPS1	Inverse variance weighted	19	-0.191047	0.0588449	0.00116787	-0.306383	-0.0757106	0.826094	0.736105	0.927084	0.54482	0.509595	0	NA
MAP3K11	GCST90044547	Spinal stenosis (PheCode 720)	MAP3K11	Inverse variance weighted	19	0.125023	0.0627397	0.0462922	0.0020528	0.247993	1.13317	1.00205	1.28145	0.766703	0.838871	0	NA
FNTB	GCST90044547	Spinal stenosis (PheCode 720)	FNTB	Inverse variance weighted	16	-0.190565	0.0674544	0.00472657	-0.322776	-0.0583549	0.826492	0.724136	0.943315	0.456259	0.801871	0	NA
GRIK4	GCST90044547	Spinal stenosis (PheCode 720)	GRIK4	Inverse variance weighted	12	0.238988	0.0698927	0.000627681	0.101999	0.375978	1.26996	1.10738	1.45642	0.168134	0.344491	0.102703	NA
TMED9	GCST90044547	Spinal stenosis (PheCode 720)	TMED9	Inverse variance weighted	15	0.143629	0.0564289	0.0109179	0.0330287	0.25423	1.15446	1.03358	1.28947	0.327162	0.648586	0	NA
PANX1	GCST90044547	Spinal stenosis (PheCode 720)	PANX1	Inverse variance weighted	22	0.149271	0.0646393	0.0209274	0.022578	0.275964	1.16099	1.02283	1.3178	0.0883204	0.571867	0	NA
FECH	GCST90044547	Spinal stenosis (PheCode 720)	FECH	Inverse variance weighted	11	0.116515	0.0586331	0.0469008	0.00159451	0.231436	1.12357	1.0016	1.26041	0.290941	0.603908	0	NA
MTRF1L	GCST90044547	Spinal stenosis (PheCode 720)	MTRF1L	Inverse variance weighted	13	0.110781	0.0503457	0.0277782	0.0121033	0.209458	1.11715	1.01218	1.23301	0.515739	0.945924	0	NA
UCP2	GCST90044547	Spinal stenosis (PheCode 720)	UCP2	Inverse variance weighted	22	-0.138743	0.0604812	0.0217911	-0.257286	-0.0202001	0.870451	0.773147	0.980003	0.84633	0.881627	0	NA
ITGB7	GCST90044547	Spinal stenosis (PheCode 720)	ITGB7	Inverse variance weighted	11	0.196819	0.0874004	0.024327	0.0255144	0.368124	1.21752	1.02584	1.44502	0.464082	0.283474	0.168309	NA
SLC5A11	GCST90044547	Spinal stenosis (PheCode 720)	SLC5A11	Inverse variance weighted	11	-0.248676	0.0926351	0.00726451	-0.430241	-0.0671113	0.779832	0.650352	0.935091	0.841631	0.208538	0.246878	NA
TRIM24	GCST90044547	Spinal stenosis (PheCode 720)	TRIM24	Inverse variance weighted	17	0.187537	0.0706436	0.00793801	0.0490758	0.325999	1.20628	1.0503	1.38541	0.140298	0.269385	0.157278	NA
ORAI1	GCST90044547	Spinal stenosis (PheCode 720)	ORAI1	Inverse variance weighted	14	-0.168998	0.0722025	0.0192524	-0.310515	-0.0274808	0.844511	0.73307	0.972893	0.0408814	0.392499	0.053769	NA
GPNMB	GCST90044547	Spinal stenosis (PheCode 720)	GPNMB	Inverse variance weighted	20	0.147845	0.06795	0.0295703	0.0146635	0.281027	1.15933	1.01477	1.32449	0.171368	0.904145	0	NA
CD300LD	GCST90044547	Spinal stenosis (PheCode 720)	CD300LD	Inverse variance weighted	13	0.158122	0.0615636	0.0102161	0.0374571	0.278786	1.17131	1.03817	1.32152	0.892047	0.743925	0	NA
DOCK8	GCST90044547	Spinal stenosis (PheCode 720)	DOCK8	Inverse variance weighted	16	-0.151149	0.0589259	0.0103156	-0.266644	-0.0356542	0.85972	0.765946	0.964974	0.695178	0.237269	0.18921	NA
LY75	GCST90044547	Spinal stenosis (PheCode 720)	LY75	Inverse variance weighted	20	0.124642	0.0575348	0.0302825	0.0118738	0.23741	1.13274	1.01194	1.26796	0.854779	0.946237	0	NA
SACM1L	GCST90044547	Spinal stenosis (PheCode 720)	SACM1L	Inverse variance weighted	17	0.147062	0.0684158	0.0315924	0.0129668	0.281157	1.15843	1.01305	1.32466	0.905204	0.392793	0.0526564	NA
DHFR	GCST90044547	Spinal stenosis (PheCode 720)	DHFR	Inverse variance weighted	15	0.0756516	0.0311311	0.0150947	0.0146347	0.136669	1.07859	1.01474	1.14645	0.925376	0.622405	0	NA
PADI4	GCST90044547	Spinal stenosis (PheCode 720)	PADI4	Inverse variance weighted	15	-0.147483	0.0614605	0.0164109	-0.267946	-0.0270209	0.862877	0.764949	0.973341	0.999246	0.580175	0	NA
PTPN12	GCST90044547	Spinal stenosis (PheCode 720)	PTPN12	Inverse variance weighted	19	0.135959	0.0629491	0.0307869	0.0125782	0.259339	1.14563	1.01266	1.29607	0.358719	0.251356	0.165738	NA
ANGPT1	GCST90044547	Spinal stenosis (PheCode 720)	ANGPT1	Inverse variance weighted	19	-0.108392	0.0547624	0.0477799	-0.215727	-0.00105807	0.897275	0.805955	0.998942	0.424043	0.478793	0	NA
GALT	GCST90044547	Spinal stenosis (PheCode 720)	GALT	Inverse variance weighted	9	-0.200589	0.0980613	0.0408005	-0.39279	-0.00838928	0.818248	0.675171	0.991646	0.169927	0.0687564	0.449752	NA
TNNC2	GCST90044547	Spinal stenosis (PheCode 720)	TNNC2	Inverse variance weighted	9	0.213323	0.0862855	0.0134251	0.0442031	0.382442	1.23778	1.04519	1.46586	0.563071	0.963364	0	NA
CD226	GCST90044547	Spinal stenosis (PheCode 720)	CD226	Inverse variance weighted	9	-0.167754	0.0816123	0.039831	-0.327714	-0.00779375	0.845562	0.720569	0.992237	0.629576	0.890143	0	NA
KDSR	GCST90044547	Spinal stenosis (PheCode 720)	KDSR	Inverse variance weighted	10	-0.196321	0.0740601	0.00802946	-0.341478	-0.0511628	0.821749	0.710719	0.950124	0.374454	0.509051	0	NA
CD96	GCST90044547	Spinal stenosis (PheCode 720)	CD96	Inverse variance weighted	15	0.140867	0.066928	0.0353126	0.00968818	0.272046	1.15127	1.00974	1.31265	0.223978	0.426945	0.0216028	NA
SREBF1	GCST90044547	Spinal stenosis (PheCode 720)	SREBF1	Inverse variance weighted	13	0.2163	0.0940043	0.0213938	0.0320519	0.400549	1.24148	1.03257	1.49264	0.172331	0.174569	0.267268	NA
HEBP1	GCST90044547	Spinal stenosis (PheCode 720)	HEBP1	Inverse variance weighted	13	-0.163348	0.0741382	0.0275741	-0.308659	-0.0180373	0.849295	0.734431	0.982124	0.701169	0.478078	0	NA
VCL	GCST90044547	Spinal stenosis (PheCode 720)	VCL	Inverse variance weighted	12	-0.179533	0.0841379	0.0328595	-0.344443	-0.0146228	0.83566	0.708615	0.985484	0.436633	0.214488	0.233182	NA
DDRGK1	GCST90044547	Spinal stenosis (PheCode 720)	DDRGK1	Inverse variance weighted	7	-0.166156	0.0799554	0.0376995	-0.322869	-0.00944329	0.846914	0.724069	0.990601	0.374153	0.752361	0	NA
RGS17	GCST90044547	Spinal stenosis (PheCode 720)	RGS17	Inverse variance weighted	9	0.190658	0.0817617	0.0197072	0.0304052	0.350911	1.21005	1.03087	1.42036	0.689842	0.599824	0	NA
PDGFB	GCST90044547	Spinal stenosis (PheCode 720)	PDGFB	Inverse variance weighted	7	-0.223827	0.080333	0.00533231	-0.38128	-0.0663744	0.799453	0.682987	0.93578	0.555186	0.505369	0	NA
S100A13	GCST90044547	Spinal stenosis (PheCode 720)	S100A13	Inverse variance weighted	13	-0.168231	0.0739406	0.0228929	-0.313155	-0.0233074	0.845159	0.731137	0.976962	0.231648	0.48353	0	NA
CES1	GCST90044547	Spinal stenosis (PheCode 720)	CES1	Inverse variance weighted	10	0.0971138	0.042807	0.0232901	0.013212	0.181016	1.10199	1.0133	1.19843	0.67633	0.250984	0.208675	NA
CERK	GCST90044547	Spinal stenosis (PheCode 720)	CERK	Inverse variance weighted	14	0.195321	0.0697915	0.00513182	0.05853	0.332113	1.2157	1.06028	1.39391	0.814735	0.565058	0	NA
NDUFS8	GCST90044547	Spinal stenosis (PheCode 720)	NDUFS8	Inverse variance weighted	13	-0.175931	0.0884677	0.0467409	-0.349327	-0.00253378	0.838676	0.705162	0.997469	0.340733	0.1829	0.258582	NA
TESK2	GCST90044547	Spinal stenosis (PheCode 720)	TESK2	Inverse variance weighted	13	-0.167889	0.0852931	0.0490253	-0.335063	-0.000714046	0.845448	0.715293	0.999286	0.347082	0.674081	0	NA
GGCX	GCST90044547	Spinal stenosis (PheCode 720)	GGCX	Inverse variance weighted	8	0.197998	0.0853455	0.0203432	0.0307208	0.365275	1.21896	1.0312	1.44091	0.638991	0.578302	0	NA
ITLN1	GCST90044547	Spinal stenosis (PheCode 720)	ITLN1	Inverse variance weighted	9	0.139874	0.0615816	0.0231249	0.0191743	0.260574	1.15013	1.01936	1.29768	0.411272	0.647391	0	NA
FKBP11	GCST90044547	Spinal stenosis (PheCode 720)	FKBP11	Inverse variance weighted	10	0.192359	0.0884912	0.0297227	0.0189164	0.365802	1.21211	1.0191	1.44167	0.667924	0.788435	0	NA
CYB5D2	GCST90044547	Spinal stenosis (PheCode 720)	CYB5D2	Inverse variance weighted	4	0.286049	0.11747	0.0148886	0.0558074	0.516291	1.33116	1.05739	1.6758	0.177457	0.19986	0.353906	NA
GSTZ1	GCST90044547	Spinal stenosis (PheCode 720)	GSTZ1	Inverse variance weighted	16	0.157894	0.0799953	0.0484053	0.00110335	0.314685	1.17104	1.0011	1.36983	0.237394	0.849755	0	NA
IPP	GCST90044547	Spinal stenosis (PheCode 720)	IPP	Inverse variance weighted	12	0.18314	0.0715841	0.0105156	0.0428356	0.323445	1.20098	1.04377	1.38188	0.769467	0.776257	0	NA
CYB5R1	GCST90044547	Spinal stenosis (PheCode 720)	CYB5R1	Inverse variance weighted	12	-0.238503	0.0852715	0.00515832	-0.405635	-0.0713703	0.787807	0.666554	0.931117	0.691522	0.514541	0	NA
CYP2D6	GCST90044547	Spinal stenosis (PheCode 720)	CYP2D6	Inverse variance weighted	10	-0.153421	0.0777538	0.0484764	-0.305819	-0.00102385	0.857768	0.73652	0.998977	0.341895	0.81591	0	NA
LYG1	GCST90044547	Spinal stenosis (PheCode 720)	LYG1	Inverse variance weighted	8	0.239341	0.0613194	9.49341e-05	0.119155	0.359527	1.27041	1.12654	1.43265	0.468001	0.982362	0	NA
KBTBD11	GCST90044547	Spinal stenosis (PheCode 720)	KBTBD11	Inverse variance weighted	20	0.129481	0.0584997	0.0268723	0.0148219	0.244141	1.13824	1.01493	1.27652	0.729909	0.860142	0	NA
MMEL1	GCST90044547	Spinal stenosis (PheCode 720)	MMEL1	Inverse variance weighted	10	0.112034	0.0497025	0.0241902	0.0146173	0.209451	1.11855	1.01472	1.233	0.535969	0.723355	0	NA
CD247	GCST90044547	Spinal stenosis (PheCode 720)	CD247	Inverse variance weighted	7	-0.195872	0.0920772	0.0333983	-0.376344	-0.0154011	0.822117	0.686366	0.984717	0.553645	0.552856	0	NA
MAPK9	GCST90044547	Spinal stenosis (PheCode 720)	MAPK9	Inverse variance weighted	11	0.245831	0.107856	0.0226518	0.0344337	0.457229	1.27868	1.03503	1.57969	0.273235	0.214578	0.240426	NA
C4A	GCST90044547	Spinal stenosis (PheCode 720)	C4A	Inverse variance weighted	7	-0.136121	0.0606647	0.0248439	-0.255023	-0.017218	0.872737	0.774898	0.982929	0.628639	0.194386	0.306168	NA
APEH	GCST90044547	Spinal stenosis (PheCode 720)	APEH	Inverse variance weighted	9	-0.221939	0.0877254	0.0114084	-0.393881	-0.0499977	0.800964	0.674434	0.951232	0.808394	0.558626	0	NA
INVS	GCST90044547	Spinal stenosis (PheCode 720)	INVS	Inverse variance weighted	13	-0.268078	0.10473	0.010476	-0.473349	-0.0628075	0.764848	0.622912	0.939124	0.196701	0.211696	0.229325	NA
NPTXR	GCST90044547	Spinal stenosis (PheCode 720)	NPTXR	Inverse variance weighted	5	0.218746	0.110064	0.046873	0.00302076	0.43447	1.24451	1.00303	1.54415	0.888926	0.740058	0	NA
HMOX1	GCST90044547	Spinal stenosis (PheCode 720)	HMOX1	Inverse variance weighted	7	0.202655	0.101906	0.0467398	0.0029196	0.40239	1.22465	1.00292	1.49539	0.193035	0.7957	0	NA
NAGA	GCST90044547	Spinal stenosis (PheCode 720)	NAGA	Inverse variance weighted	7	0.285732	0.102238	0.00519373	0.085345	0.486119	1.33074	1.08909	1.62599	0.537702	0.872401	0	NA
WRN	GCST90044547	Spinal stenosis (PheCode 720)	WRN	Inverse variance weighted	6	-0.253755	0.105594	0.0162563	-0.460719	-0.0467899	0.775882	0.63083	0.954288	0.596807	0.989134	0	NA
GPR141	GCST90044547	Spinal stenosis (PheCode 720)	GPR141	Inverse variance weighted	6	-0.284978	0.113854	0.0123138	-0.508132	-0.0618251	0.75203	0.601618	0.940047	0.618215	0.716816	0	NA
NEK3	GCST90044547	Spinal stenosis (PheCode 720)	NEK3	Inverse variance weighted	8	0.228964	0.112357	0.0415669	0.00874476	0.449183	1.2573	1.00878	1.56703	0.936615	0.219157	0.262631	NA
CDH1	GCST90044547	Spinal stenosis (PheCode 720)	CDH1	Inverse variance weighted	10	0.257286	0.0972187	0.00813381	0.0667372	0.447835	1.29341	1.06901	1.56492	0.706619	0.875649	0	NA
CCL4	GCST90044547	Spinal stenosis (PheCode 720)	CCL4	Inverse variance weighted	4	-0.307009	0.0828164	0.000209644	-0.469329	-0.144689	0.735644	0.625422	0.865292	0.44288	0.41109	0	NA
ACVR2A	GCST90044547	Spinal stenosis (PheCode 720)	ACVR2A	Inverse variance weighted	6	-0.287903	0.12308	0.0193275	-0.529139	-0.0466662	0.749835	0.589112	0.954406	0.842019	0.47815	0	NA
TNFRSF18	GCST90044547	Spinal stenosis (PheCode 720)	TNFRSF18	Inverse variance weighted	6	0.194932	0.0983232	0.0474161	0.00221859	0.387645	1.21523	1.00222	1.47351	0.9699	0.532052	0	NA
AKR7A2	GCST90044547	Spinal stenosis (PheCode 720)	AKR7A2	Inverse variance weighted	12	0.265692	0.0913664	0.00363763	0.0866142	0.44477	1.30433	1.09048	1.56013	0.45879	0.532665	0	NA
KLHL12	GCST90044547	Spinal stenosis (PheCode 720)	KLHL12	Inverse variance weighted	9	0.231948	0.106975	0.0301403	0.0222767	0.441619	1.26105	1.02253	1.55522	0.212121	0.280374	0.182499	NA
PGGT1B	GCST90044547	Spinal stenosis (PheCode 720)	PGGT1B	Inverse variance weighted	6	0.354436	0.140583	0.011696	0.0788933	0.62998	1.42538	1.08209	1.87757	0.978555	0.148988	0.385318	NA
SNCA	GCST90044547	Spinal stenosis (PheCode 720)	SNCA	Inverse variance weighted	10	-0.247742	0.105103	0.0184164	-0.453743	-0.0417403	0.780562	0.635246	0.959119	0.932359	0.822571	0	NA
KCNK6	GCST90044547	Spinal stenosis (PheCode 720)	KCNK6	Inverse variance weighted	8	0.233771	0.112777	0.0381857	0.0127275	0.454814	1.26335	1.01281	1.57588	0.485206	0.50912	0	NA
PTP4A1	GCST90044547	Spinal stenosis (PheCode 720)	PTP4A1	Inverse variance weighted	6	0.224395	0.109489	0.0404157	0.00979655	0.438993	1.25157	1.00984	1.55115	0.391198	0.851906	0	NA
PTGES	GCST90044547	Spinal stenosis (PheCode 720)	PTGES	Inverse variance weighted	10	-0.260932	0.0817803	0.00141956	-0.421221	-0.100642	0.770333	0.656245	0.904256	0.465746	0.712595	0	NA
CCL3L3	GCST90044547	Spinal stenosis (PheCode 720)	CCL3L3	Inverse variance weighted	8	-0.113863	0.0443473	0.0102422	-0.200784	-0.0269428	0.89238	0.818089	0.973417	0.391941	0.913752	0	NA
KLHL7	GCST90044547	Spinal stenosis (PheCode 720)	KLHL7	Inverse variance weighted	8	-0.340776	0.124466	0.00618316	-0.584729	-0.0968229	0.711218	0.557257	0.907717	0.754538	0.883226	0	NA
ENPP2	GCST90044547	Spinal stenosis (PheCode 720)	ENPP2	Inverse variance weighted	8	0.225455	0.0949572	0.0175832	0.0393388	0.411571	1.25289	1.04012	1.50919	0.587411	0.876209	0	NA
ST6GAL1	GCST90044547	Spinal stenosis (PheCode 720)	ST6GAL1	Inverse variance weighted	13	-0.198743	0.0857674	0.0204912	-0.366847	-0.0306387	0.819761	0.692916	0.969826	0.631834	0.741897	0	NA
PIEZO1	GCST90044547	Spinal stenosis (PheCode 720)	PIEZO1	Inverse variance weighted	15	-0.159991	0.070516	0.0232768	-0.298202	-0.0217796	0.852151	0.742151	0.978456	0.21665	0.761986	0	NA
RPN1	GCST90044547	Spinal stenosis (PheCode 720)	RPN1	Inverse variance weighted	10	-0.156114	0.0758338	0.0395292	-0.304748	-0.0074799	0.855462	0.737309	0.992548	0.216007	0.803998	0	NA
ULK2	GCST90044547	Spinal stenosis (PheCode 720)	ULK2	Inverse variance weighted	6	-0.244508	0.121013	0.0433303	-0.481693	-0.00732275	0.78309	0.617737	0.992704	0.495205	0.887414	0	NA
CALM1	GCST90044547	Spinal stenosis (PheCode 720)	CALM1	Inverse variance weighted	3	0.519945	0.21785	0.0169998	0.0929591	0.946932	1.68194	1.09742	2.57779	NA	NA	0.544036	NA
IL17RC	GCST90044547	Spinal stenosis (PheCode 720)	IL17RC	Inverse variance weighted	4	-0.273717	0.137733	0.0468893	-0.543675	-0.00375995	0.760547	0.580611	0.996247	0.503944	0.437565	0	NA
ARNT	GCST90044547	Spinal stenosis (PheCode 720)	ARNT	Inverse variance weighted	6	-0.398961	0.140558	0.00453391	-0.674454	-0.123467	0.671017	0.509434	0.883851	0.743431	0.881677	0	NA
HABP4	GCST90044547	Spinal stenosis (PheCode 720)	HABP4	Inverse variance weighted	7	-0.337562	0.122557	0.00588127	-0.577774	-0.0973505	0.713508	0.561146	0.907238	0.573453	0.945451	0	NA
NUP62	GCST90044547	Spinal stenosis (PheCode 720)	NUP62	Inverse variance weighted	9	-0.258907	0.105669	0.014279	-0.466019	-0.0517955	0.771895	0.627495	0.949523	0.880363	0.871623	0	NA
SLC15A4	GCST90044547	Spinal stenosis (PheCode 720)	SLC15A4	Inverse variance weighted	5	0.272441	0.132168	0.0392717	0.0133923	0.531489	1.31317	1.01348	1.70146	0.343325	0.474162	0	NA
TRAF1	GCST90044547	Spinal stenosis (PheCode 720)	TRAF1	Inverse variance weighted	13	0.241247	0.117783	0.0405373	0.0103922	0.472102	1.27284	1.01045	1.60336	0.63485	0.365642	0.0802406	NA
CA8	GCST90044547	Spinal stenosis (PheCode 720)	CA8	Inverse variance weighted	8	0.252305	0.116119	0.0297945	0.0247115	0.479899	1.28699	1.02502	1.61591	0.782965	0.846213	0	NA
CAPNS1	GCST90044547	Spinal stenosis (PheCode 720)	CAPNS1	Inverse variance weighted	9	-0.277107	0.129862	0.0328544	-0.531637	-0.0225775	0.757973	0.587642	0.977675	0.997495	0.296506	0.16406	NA
ATG16L1	GCST90044547	Spinal stenosis (PheCode 720)	ATG16L1	Inverse variance weighted	2	-0.358561	0.157515	0.0228247	-0.667291	-0.049831	0.698681	0.513096	0.95139	NA	NA	NA%	NA
AK4	GCST90044547	Spinal stenosis (PheCode 720)	AK4	Inverse variance weighted	4	-0.515119	0.195627	0.00845917	-0.898547	-0.13169	0.59743	0.407161	0.876612	0.759708	0.186654	0.375637	NA
NCEH1	GCST90044547	Spinal stenosis (PheCode 720)	NCEH1	Inverse variance weighted	6	0.303855	0.15138	0.0447251	0.00714987	0.600561	1.35507	1.00718	1.82314	0.312095	0.168273	0.358043	NA
GNS	GCST90044547	Spinal stenosis (PheCode 720)	GNS	Inverse variance weighted	6	-0.282396	0.128844	0.0283969	-0.534931	-0.0298608	0.753975	0.58571	0.970581	0.379412	0.878697	0	NA
CD68	GCST90044547	Spinal stenosis (PheCode 720)	CD68	Inverse variance weighted	4	-0.375584	0.132309	0.00453	-0.634911	-0.116258	0.686888	0.529983	0.890245	0.791926	0.766325	0	NA
PRLR	GCST90044547	Spinal stenosis (PheCode 720)	PRLR	Inverse variance weighted	5	-0.321084	0.15935	0.0439093	-0.633411	-0.00875723	0.725362	0.530778	0.991281	0.485048	0.534552	0	NA
IGSF8	GCST90044547	Spinal stenosis (PheCode 720)	IGSF8	Inverse variance weighted	4	-0.345553	0.169518	0.0415059	-0.677809	-0.013297	0.707829	0.507728	0.986791	0.492517	0.328453	0.128242	NA
SPHK2	GCST90044547	Spinal stenosis (PheCode 720)	SPHK2	Inverse variance weighted	2	0.426536	0.195279	0.0289448	0.043789	0.809282	1.53194	1.04476	2.24629	NA	NA	NA%	NA
GSTCD	GCST90044547	Spinal stenosis (PheCode 720)	GSTCD	Inverse variance weighted	2	-0.445393	0.169902	0.00875518	-0.778401	-0.112385	0.640572	0.459139	0.8937	NA	NA	NA%	NA
PEPD	GCST90044547	Spinal stenosis (PheCode 720)	PEPD	Inverse variance weighted	5	-0.391843	0.152855	0.0103626	-0.691439	-0.0922466	0.67581	0.500855	0.91188	0.934891	0.975462	0	NA
MCOLN3	GCST90044547	Spinal stenosis (PheCode 720)	MCOLN3	Inverse variance weighted	6	-0.382799	0.161671	0.017896	-0.699675	-0.0659236	0.68195	0.496747	0.936202	0.246457	0.636356	0	NA
ACVR1B	GCST90044547	Spinal stenosis (PheCode 720)	ACVR1B	Inverse variance weighted	2	0.392515	0.190046	0.0388886	0.0200239	0.765006	1.4807	1.02023	2.14901	NA	NA	NA%	NA
KCNJ10	GCST90044547	Spinal stenosis (PheCode 720)	KCNJ10	Wald ratio	1	-0.518903	0.201026	0.00984367	-0.912914	-0.124892	0.595173	0.401353	0.882592	NA	NA	NA	0.010535
CRIM1	GCST90044547	Spinal stenosis (PheCode 720)	CRIM1	Inverse variance weighted	4	0.409849	0.169583	0.0156576	0.0774657	0.742233	1.50659	1.08055	2.10062	0.723186	0.795374	0	NA
ENDOU	GCST90044547	Spinal stenosis (PheCode 720)	ENDOU	Wald ratio	1	0.416082	0.201839	0.03926	0.0204769	0.811686	1.51601	1.02069	2.2517	NA	NA	NA	0.010347
CD63	GCST90044547	Spinal stenosis (PheCode 720)	CD63	Inverse variance weighted	7	0.544344	0.160655	0.000703338	0.22946	0.859229	1.72348	1.25792	2.36134	0.674255	0.623251	0	NA
ACTR2	GCST90044547	Spinal stenosis (PheCode 720)	ACTR2	Inverse variance weighted	4	-0.506132	0.175626	0.0039532	-0.85036	-0.161905	0.602823	0.427261	0.850522	0.976031	0.589114	0	NA
PIGF	GCST90044547	Spinal stenosis (PheCode 720)	PIGF	Inverse variance weighted	3	-0.415476	0.203812	0.0414974	-0.814948	-0.0160044	0.660026	0.442662	0.984123	NA	NA	0	NA
SLC5A3	GCST90044547	Spinal stenosis (PheCode 720)	SLC5A3	Inverse variance weighted	6	-0.362392	0.15864	0.0223497	-0.673325	-0.0514581	0.69601	0.51001	0.949843	0.482338	0.653092	0	NA
PARG	GCST90044547	Spinal stenosis (PheCode 720)	PARG	Inverse variance weighted	3	0.36188	0.172616	0.0360426	0.0235528	0.700206	1.43603	1.02383	2.01417	NA	NA	0	NA
BRSK1	GCST90044547	Spinal stenosis (PheCode 720)	BRSK1	Inverse variance weighted	3	-0.397132	0.173572	0.0221379	-0.737333	-0.0569306	0.672245	0.478388	0.94466	NA	NA	0	NA
BPHL	GCST90044547	Spinal stenosis (PheCode 720)	BPHL	Inverse variance weighted	3	-0.392343	0.18007	0.0293441	-0.745281	-0.0394052	0.675472	0.474601	0.961361	NA	NA	0	NA
NOS2	GCST90044547	Spinal stenosis (PheCode 720)	NOS2	Inverse variance weighted	4	0.673465	0.280238	0.0162526	0.124199	1.22273	1.96102	1.13224	3.39645	0.763078	0.0886714	0.540249	NA
DRD4	GCST90044547	Spinal stenosis (PheCode 720)	DRD4	Inverse variance weighted	6	0.336675	0.127003	0.00802715	0.0877494	0.5856	1.40028	1.09171	1.79607	0.904044	0.898143	0	NA
MAST2	GCST90044547	Spinal stenosis (PheCode 720)	MAST2	Inverse variance weighted	2	0.403565	0.195263	0.038755	0.02085	0.786281	1.49715	1.02107	2.19522	NA	NA	NA%	NA
PROCR	GCST90044547	Spinal stenosis (PheCode 720)	PROCR	Inverse variance weighted	2	-0.561489	0.224268	0.0122917	-1.00105	-0.121924	0.570359	0.367492	0.885215	NA	NA	NA%	NA
CREB1	GCST90044547	Spinal stenosis (PheCode 720)	CREB1	Inverse variance weighted	4	0.488569	0.200728	0.0149338	0.0951413	0.881996	1.62998	1.09981	2.41572	0.558774	0.84172	0	NA
CD109	GCST90044547	Spinal stenosis (PheCode 720)	CD109	Inverse variance weighted	5	0.570877	0.16945	0.000754417	0.238755	0.902998	1.76982	1.26967	2.46699	0.951404	0.814671	0	NA
CAMKK1	GCST90044547	Spinal stenosis (PheCode 720)	CAMKK1	Wald ratio	1	0.402841	0.191559	0.035469	0.0273859	0.778297	1.49607	1.02776	2.17776	NA	NA	NA	0.010563
LYPD5	GCST90044547	Spinal stenosis (PheCode 720)	LYPD5	Inverse variance weighted	2	0.507842	0.230407	0.0275171	0.0562431	0.95944	1.6617	1.05785	2.61023	NA	NA	NA%	NA
MYO3B	GCST90044547	Spinal stenosis (PheCode 720)	MYO3B	Inverse variance weighted	6	0.436632	0.161504	0.00686045	0.120085	0.753179	1.54749	1.12759	2.12374	0.668094	0.651328	0	NA
ITPKB	GCST90044547	Spinal stenosis (PheCode 720)	ITPKB	Inverse variance weighted	3	0.653495	0.22351	0.00345804	0.215415	1.09157	1.92225	1.24038	2.97896	NA	NA	0	NA
IGLV4-69	GCST90044547	Spinal stenosis (PheCode 720)	IGLV4-69	Wald ratio	1	0.281781	0.121793	0.0206894	0.0430666	0.520496	1.32549	1.04401	1.68286	NA	NA	NA	0.036454
ESR1	GCST90044547	Spinal stenosis (PheCode 720)	ESR1	Inverse variance weighted	3	-0.594399	0.205273	0.00378368	-0.996733	-0.192064	0.551894	0.369083	0.825254	NA	NA	0	NA
SAG	GCST90044547	Spinal stenosis (PheCode 720)	SAG	Wald ratio	1	0.676132	0.252358	0.00737852	0.181511	1.17075	1.96626	1.19903	3.22442	NA	NA	NA	0.0067667
CA11	GCST90044547	Spinal stenosis (PheCode 720)	CA11	Inverse variance weighted	2	0.397499	0.155101	0.0103818	0.0935018	0.701496	1.4881	1.09801	2.01677	NA	NA	NA%	NA
SELP	GCST90044547	Spinal stenosis (PheCode 720)	SELP	Inverse variance weighted	4	0.459479	0.18933	0.01523	0.0883911	0.830566	1.58325	1.09242	2.29462	0.85135	0.701471	0	NA
DNMT3A	GCST90044547	Spinal stenosis (PheCode 720)	DNMT3A	Inverse variance weighted	2	-0.544708	0.265575	0.040262	-1.06524	-0.0241808	0.580011	0.344647	0.976109	NA	NA	NA%	NA
MAPKAP1	GCST90044547	Spinal stenosis (PheCode 720)	MAPKAP1	Wald ratio	1	0.566838	0.279147	0.042295	0.0197093	1.11397	1.76268	1.0199	3.04642	NA	NA	NA	0.0054302
TNFRSF10D	GCST90044547	Spinal stenosis (PheCode 720)	TNFRSF10D	Inverse variance weighted	4	0.455647	0.219351	0.0377781	0.0257197	0.885575	1.57719	1.02605	2.42438	0.560239	0.876535	0	NA
ICOS	GCST90044547	Spinal stenosis (PheCode 720)	ICOS	Inverse variance weighted	6	0.529031	0.201264	0.00857511	0.134554	0.923508	1.69729	1.14403	2.51811	0.375978	0.573011	0	NA
CRMP1	GCST90044547	Spinal stenosis (PheCode 720)	CRMP1	Inverse variance weighted	3	0.628739	0.256093	0.0140836	0.126797	1.13068	1.87524	1.13519	3.09776	NA	NA	0	NA
AURKC	GCST90044547	Spinal stenosis (PheCode 720)	AURKC	Inverse variance weighted	3	-0.522632	0.249757	0.0363884	-1.01216	-0.0331079	0.592958	0.363435	0.967434	NA	NA	0	NA
RASGRP1	GCST90044547	Spinal stenosis (PheCode 720)	RASGRP1	Inverse variance weighted	4	0.452742	0.222213	0.0416078	0.0172042	0.888281	1.57262	1.01735	2.43095	0.679592	0.257707	0.25651	NA
YES1	GCST90044547	Spinal stenosis (PheCode 720)	YES1	Wald ratio	1	-0.454388	0.205754	0.0272158	-0.857666	-0.051111	0.634836	0.424151	0.950173	NA	NA	NA	0.0098227
RPS6KB1	GCST90044547	Spinal stenosis (PheCode 720)	RPS6KB1	Inverse variance weighted	3	0.543898	0.242474	0.024889	0.0686496	1.01915	1.72271	1.07106	2.77083	NA	NA	0	NA
HSPA8	GCST90044547	Spinal stenosis (PheCode 720)	HSPA8	Wald ratio	1	-0.66778	0.33511	0.0462923	-1.3246	-0.0109643	0.512846	0.26591	0.989096	NA	NA	NA	0.0040458
FSTL4	GCST90044547	Spinal stenosis (PheCode 720)	FSTL4	Inverse variance weighted	3	-0.671401	0.254915	0.00844303	-1.17104	-0.171767	0.510992	0.310046	0.842175	NA	NA	0	NA
DAG1	GCST90044547	Spinal stenosis (PheCode 720)	DAG1	Wald ratio	1	-0.699669	0.344157	0.0420528	-1.37422	-0.0251224	0.49675	0.253038	0.975191	NA	NA	NA	0.0035609
SIK1	GCST90044547	Spinal stenosis (PheCode 720)	SIK1	Inverse variance weighted	4	0.451055	0.195661	0.0211508	0.0675584	0.834551	1.56997	1.06989	2.30378	0.560263	0.833769	0	NA
KRT18	GCST90044547	Spinal stenosis (PheCode 720)	KRT18	Inverse variance weighted	3	-0.420257	0.207116	0.0424495	-0.826206	-0.014309	0.656878	0.437707	0.985793	NA	NA	0	NA
KBTBD8	GCST90044547	Spinal stenosis (PheCode 720)	KBTBD8	Inverse variance weighted	3	0.833003	0.299955	0.00548472	0.245091	1.42091	2.30022	1.27774	4.1409	NA	NA	0	NA
KCNJ12	GCST90044547	Spinal stenosis (PheCode 720)	KCNJ12	Inverse variance weighted	2	-0.356581	0.128971	0.0056953	-0.609363	-0.103799	0.700066	0.543697	0.901407	NA	NA	NA%	NA
CES4A	GCST90044547	Spinal stenosis (PheCode 720)	CES4A	Inverse variance weighted	2	0.713158	0.296986	0.016336	0.131066	1.29525	2.04043	1.14004	3.65191	NA	NA	NA%	NA
CCNK	GCST90044547	Spinal stenosis (PheCode 720)	CCNK	Wald ratio	1	0.91419	0.390856	0.0193384	0.148112	1.68027	2.49475	1.15964	5.367	NA	NA	NA	0.0028266
ACADSB	GCST90044547	Spinal stenosis (PheCode 720)	ACADSB	Inverse variance weighted	5	-0.695594	0.275098	0.011454	-1.23479	-0.156402	0.498778	0.290897	0.855215	0.374705	0.590774	0	NA
ST3GAL2	GCST90044547	Spinal stenosis (PheCode 720)	ST3GAL2	Inverse variance weighted	4	0.550056	0.233986	0.0187329	0.091443	1.00867	1.73335	1.09575	2.74195	0.478396	0.743278	0	NA
ITGB1	GCST90044547	Spinal stenosis (PheCode 720)	ITGB1	Inverse variance weighted	2	0.773913	0.358903	0.0310578	0.070464	1.47736	2.16823	1.07301	4.38137	NA	NA	NA%	NA
PTH2R	GCST90044547	Spinal stenosis (PheCode 720)	PTH2R	Inverse variance weighted	3	0.594675	0.29575	0.044353	0.0150061	1.17434	1.81244	1.01512	3.23602	NA	NA	0	NA
KRAS	GCST90044547	Spinal stenosis (PheCode 720)	KRAS	Inverse variance weighted	3	-0.662555	0.322948	0.0402101	-1.29553	-0.0295769	0.515532	0.273752	0.970856	NA	NA	0	NA
ATXN2	GCST90044547	Spinal stenosis (PheCode 720)	ATXN2	Inverse variance weighted	2	0.676191	0.310475	0.0294119	0.0676593	1.28472	1.96637	1.07	3.61366	NA	NA	NA%	NA
MAP3K3	GCST90044547	Spinal stenosis (PheCode 720)	MAP3K3	Wald ratio	1	-1.09612	0.401915	0.00638666	-1.88387	-0.308365	0.334165	0.152	0.734647	NA	NA	NA	0.002547
ACE	GCST90044547	Spinal stenosis (PheCode 720)	ACE	Wald ratio	1	0.845764	0.4026	0.0356626	0.0566673	1.63486	2.32976	1.0583	5.12874	NA	NA	NA	0.0026431
SLC22A3	GCST90044547	Spinal stenosis (PheCode 720)	SLC22A3	Inverse variance weighted	3	-0.524484	0.258503	0.0424654	-1.03115	-0.0178186	0.591861	0.356597	0.982339	NA	NA	0	NA
UBA2	GCST90044547	Spinal stenosis (PheCode 720)	UBA2	Wald ratio	1	0.67145	0.30326	0.0268215	0.0770603	1.26584	1.95707	1.08011	3.54607	NA	NA	NA	0.0049439
DNAJB11	GCST90044547	Spinal stenosis (PheCode 720)	DNAJB11	Wald ratio	1	-0.90294	0.446489	0.0431444	-1.77806	-0.0278205	0.405376	0.168966	0.972563	NA	NA	NA	0.002208
PLA2G2C	GCST90044547	Spinal stenosis (PheCode 720)	PLA2G2C	Inverse variance weighted	3	1.14099	0.410064	0.00539483	0.337262	1.94471	3.12986	1.40111	6.99163	NA	NA	0.447532	NA
PNMT	GCST90044547	Spinal stenosis (PheCode 720)	PNMT	Wald ratio	1	-1.08101	0.475511	0.023004	-2.01301	-0.14901	0.339252	0.133586	0.86156	NA	NA	NA	0.0020934
SRSF2	GCST90044547	Spinal stenosis (PheCode 720)	SRSF2	Wald ratio	1	-1.38622	0.483244	0.0041232	-2.33338	-0.439065	0.250018	0.0969675	0.644639	NA	NA	NA	0.0018231
ATP2B2	GCST90044547	Spinal stenosis (PheCode 720)	ATP2B2	Wald ratio	1	1.51998	0.467043	0.00113606	0.604571	2.43538	4.57211	1.83047	11.4202	NA	NA	NA	0.0019528
OLFML2A	GCST90044547	Spinal stenosis (PheCode 720)	OLFML2A	Inverse variance weighted	2	0.907324	0.36591	0.0131517	0.19014	1.62451	2.47768	1.20942	5.07592	NA	NA	NA%	NA
ADCY6	GCST90044547	Spinal stenosis (PheCode 720)	ADCY6	Wald ratio	1	-1.21157	0.460952	0.00857866	-2.11503	-0.308102	0.29773	0.120629	0.734841	NA	NA	NA	0.0017497
MAPK11	GCST90044547	Spinal stenosis (PheCode 720)	MAPK11	Inverse variance weighted	2	-0.901202	0.359744	0.012241	-1.6063	-0.196103	0.406081	0.200628	0.821927	NA	NA	NA%	NA
KAT5	GCST90044547	Spinal stenosis (PheCode 720)	KAT5	Wald ratio	1	-1.1869	0.521151	0.0227584	-2.20836	-0.165448	0.305165	0.109881	0.847514	NA	NA	NA	0.0015682
TGFB2	GCST90044547	Spinal stenosis (PheCode 720)	TGFB2	Wald ratio	1	1.20271	0.552653	0.0295362	0.119514	2.28591	3.32914	1.12695	9.83467	NA	NA	NA	0.0015433
SLC22A14	GCST90044547	Spinal stenosis (PheCode 720)	SLC22A14	Inverse variance weighted	2	-0.851757	0.409968	0.0377447	-1.65529	-0.0482191	0.426665	0.191036	0.952925	NA	NA	NA%	NA
CRTC2	GCST90044547	Spinal stenosis (PheCode 720)	CRTC2	Wald ratio	1	-1.22423	0.561941	0.0293638	-2.32563	-0.122822	0.293985	0.0977216	0.884421	NA	NA	NA	0.0013713
CD8B	GCST90044547	Spinal stenosis (PheCode 720)	CD8B	Wald ratio	1	1.27636	0.53858	0.0177952	0.220738	2.33197	3.58356	1.247	10.2982	NA	NA	NA	0.0013675
GPR3	GCST90044547	Spinal stenosis (PheCode 720)	GPR3	Inverse variance weighted	2	-1.01422	0.474018	0.0323854	-1.94329	-0.0851438	0.362686	0.143232	0.91838	NA	NA	NA%	NA
GH1	GCST90044547	Spinal stenosis (PheCode 720)	GH1	Wald ratio	1	-0.952766	0.362984	0.00866956	-1.66421	-0.241318	0.385673	0.189339	0.785592	NA	NA	NA	0.0032053
ADORA2A-AS1	GCST90044547	Spinal stenosis (PheCode 720)	ADORA2A-AS1	Wald ratio	1	1.01568	0.496383	0.0407404	0.0427694	1.98859	2.76124	1.0437	7.30524	NA	NA	NA	0.0017505
FGF9	GCST90044547	Spinal stenosis (PheCode 720)	FGF9	Inverse variance weighted	2	1.03199	0.463307	0.0259168	0.123914	1.94008	2.80666	1.13192	6.95928	NA	NA	NA%	NA
ULBP2	GCST90044547	Spinal stenosis (PheCode 720)	ULBP2	Inverse variance weighted	2	-0.955145	0.337091	0.00460421	-1.61584	-0.294447	0.384756	0.198723	0.744943	NA	NA	NA%	NA
KCNK5	GCST90044547	Spinal stenosis (PheCode 720)	KCNK5	Inverse variance weighted	3	-0.866101	0.384636	0.0243384	-1.61999	-0.112216	0.420588	0.197901	0.893851	NA	NA	0	NA
KRT8	GCST90044547	Spinal stenosis (PheCode 720)	KRT8	Wald ratio	1	-1.1577	0.561519	0.039234	-2.25828	-0.0571204	0.314209	0.104531	0.94448	NA	NA	NA	0.0012964
FXN	GCST90044547	Spinal stenosis (PheCode 720)	FXN	Inverse variance weighted	2	-0.996486	0.492695	0.0431225	-1.96217	-0.0308042	0.369174	0.140553	0.969665	NA	NA	NA%	NA
PSMC1	GCST90044547	Spinal stenosis (PheCode 720)	PSMC1	Wald ratio	1	-0.647623	0.302993	0.0325638	-1.24149	-0.0537571	0.523288	0.288954	0.947662	NA	NA	NA	0.0046036
ATP2B1	GCST90044547	Spinal stenosis (PheCode 720)	ATP2B1	Wald ratio	1	-1.50605	0.682268	0.0272852	-2.84329	-0.168802	0.221785	0.0582336	0.844676	NA	NA	NA	0.00088056
TBL1XR1	GCST90044547	Spinal stenosis (PheCode 720)	TBL1XR1	Wald ratio	1	-1.1723	0.460095	0.0108355	-2.07409	-0.270518	0.309653	0.125671	0.762984	NA	NA	NA	0.0019463
ADCY5	GCST90044547	Spinal stenosis (PheCode 720)	ADCY5	Inverse variance weighted	2	-2.17798	0.549975	7.49055e-05	-3.25593	-1.10003	0.11327	0.0385449	0.332862	NA	NA	NA%	NA
LAMP1	GCST90044547	Spinal stenosis (PheCode 720)	LAMP1	Inverse variance weighted	2	-0.826819	0.355121	0.0198977	-1.52286	-0.130781	0.437438	0.218088	0.87741	NA	NA	NA%	NA
FREM1	GCST90044547	Spinal stenosis (PheCode 720)	FREM1	Wald ratio	1	1.49712	0.726919	0.0394418	0.0723628	2.92188	4.46881	1.07505	18.5762	NA	NA	NA	0.00088256
SCYL2	GCST90044547	Spinal stenosis (PheCode 720)	SCYL2	Wald ratio	1	-0.682618	0.333706	0.0407993	-1.33668	-0.0285533	0.505292	0.262716	0.971851	NA	NA	NA	0.010119
NPM1	GCST90044547	Spinal stenosis (PheCode 720)	NPM1	Wald ratio	1	1.34544	0.473011	0.00444915	0.418343	2.27255	3.83989	1.51944	9.70407	NA	NA	NA	0.0019708
CHAD	GCST90044547	Spinal stenosis (PheCode 720)	CHAD	Wald ratio	1	-1.67081	0.631297	0.00812972	-2.90815	-0.43347	0.188094	0.0545763	0.648256	NA	NA	NA	0.0010537
S100A4	GCST90044547	Spinal stenosis (PheCode 720)	S100A4	Wald ratio	1	1.37535	0.687785	0.0455347	0.0272922	2.72341	3.95647	1.02767	15.2322	NA	NA	NA	0.00088731
CYP20A1	GCST90044547	Spinal stenosis (PheCode 720)	CYP20A1	Wald ratio	1	-1.85055	0.808899	0.022153	-3.43599	-0.265104	0.157151	0.0321936	0.767126	NA	NA	NA	0.00083462
IL17B	GCST90044547	Spinal stenosis (PheCode 720)	IL17B	Wald ratio	1	1.94563	0.923043	0.0350446	0.136465	3.75479	6.99803	1.14621	42.7253	NA	NA	NA	0.00066157
HYOU1	GCST90044547	Spinal stenosis (PheCode 720)	HYOU1	Inverse variance weighted	2	1.25715	0.557571	0.0241524	0.164314	2.34999	3.5154	1.17858	10.4855	NA	NA	NA%	NA

## Sheet: Sheet10
Positive_MR_res10:GCST90044553
id.exposure	id.outcome	outcome	exposure	method	nsnp	b	se	pval	lo_ci	up_ci	or	or_lci95	or_uci95	egger_pleiotropy_pavlue	heterogeneity_test_pavlue	I_square	PVE
C4BPA	GCST90044553	Degeneration of intervertebral disc (PheCode 722.6)	C4BPA	Inverse variance weighted	16	-0.0719479	0.0346407	0.0378037	-0.139844	-0.00405217	0.930579	0.869494	0.995956	0.637146	0.254875	0.173542	NA
NQO2	GCST90044553	Degeneration of intervertebral disc (PheCode 722.6)	NQO2	Inverse variance weighted	20	0.0991672	0.0478568	0.0382499	0.00536796	0.192967	1.10425	1.00538	1.21284	0.502944	0.139719	0.259768	NA
GNLY	GCST90044553	Degeneration of intervertebral disc (PheCode 722.6)	GNLY	Inverse variance weighted	20	-0.15712	0.051146	0.00212636	-0.257366	-0.056874	0.854601	0.773085	0.944713	0.244827	0.428871	0.0227006	NA
CD151	GCST90044553	Degeneration of intervertebral disc (PheCode 722.6)	CD151	Inverse variance weighted	23	0.128081	0.0485023	0.00827303	0.0330165	0.223146	1.13665	1.03357	1.25	0.0178835	0.566636	0	NA
SIRPB1	GCST90044553	Degeneration of intervertebral disc (PheCode 722.6)	SIRPB1	Inverse variance weighted	26	-0.14084	0.0456501	0.00203408	-0.230315	-0.051366	0.868628	0.794284	0.949931	0.340613	0.417802	0.0313769	NA
LPAR1	GCST90044553	Degeneration of intervertebral disc (PheCode 722.6)	LPAR1	Inverse variance weighted	32	-0.0884011	0.0440567	0.0447994	-0.174752	-0.00205009	0.915394	0.839665	0.997952	0.00304923	0.310651	0.0972859	NA
CD55	GCST90044553	Degeneration of intervertebral disc (PheCode 722.6)	CD55	Inverse variance weighted	23	0.145406	0.0629869	0.0209706	0.0219517	0.26886	1.15651	1.02219	1.30847	0.286804	0.0652072	0.328621	NA
KCNK17	GCST90044553	Degeneration of intervertebral disc (PheCode 722.6)	KCNK17	Inverse variance weighted	27	-0.117928	0.0550017	0.032027	-0.225731	-0.0101244	0.88876	0.797933	0.989927	0.0817678	0.310709	0.103702	NA
ABCC3	GCST90044553	Degeneration of intervertebral disc (PheCode 722.6)	ABCC3	Inverse variance weighted	18	-0.198856	0.0631675	0.00164353	-0.322664	-0.0750473	0.819668	0.724217	0.9277	0.923767	0.212417	0.202527	NA
CRELD2	GCST90044553	Degeneration of intervertebral disc (PheCode 722.6)	CRELD2	Inverse variance weighted	15	0.143509	0.0622468	0.0211393	0.0215054	0.265513	1.15432	1.02174	1.3041	0.716683	0.995396	0	NA
THBS3	GCST90044553	Degeneration of intervertebral disc (PheCode 722.6)	THBS3	Inverse variance weighted	21	0.188574	0.0698078	0.00690641	0.0517502	0.325397	1.20753	1.05311	1.38458	0.47204	0.605098	0	NA
BARD1	GCST90044553	Degeneration of intervertebral disc (PheCode 722.6)	BARD1	Inverse variance weighted	22	-0.23739	0.0796003	0.00286117	-0.393406	-0.0813732	0.788684	0.674755	0.92185	0.114297	0.483003	0	NA
MSH2	GCST90044553	Degeneration of intervertebral disc (PheCode 722.6)	MSH2	Inverse variance weighted	17	0.150535	0.0703693	0.032418	0.0126114	0.288459	1.16246	1.01269	1.33437	0.448096	0.246629	0.17685	NA
NFE2	GCST90044553	Degeneration of intervertebral disc (PheCode 722.6)	NFE2	Inverse variance weighted	12	-0.143436	0.0640125	0.0250423	-0.268901	-0.0179714	0.866376	0.764219	0.982189	0.398233	0.695352	0	NA
HLA-DPB2	GCST90044553	Degeneration of intervertebral disc (PheCode 722.6)	HLA-DPB2	Inverse variance weighted	17	0.124186	0.0593539	0.0364126	0.00785191	0.240519	1.13223	1.00788	1.27191	0.42071	0.579115	0	NA
ARID1A	GCST90044553	Degeneration of intervertebral disc (PheCode 722.6)	ARID1A	Inverse variance weighted	12	-0.185292	0.0848247	0.0289318	-0.351549	-0.0190359	0.830861	0.703597	0.981144	0.171473	0.511515	0	NA
C1QTNF6	GCST90044553	Degeneration of intervertebral disc (PheCode 722.6)	C1QTNF6	Inverse variance weighted	12	-0.227476	0.0858495	0.00805627	-0.39574	-0.0592106	0.796542	0.673181	0.942508	0.432821	0.850287	0	NA
SLC5A11	GCST90044553	Degeneration of intervertebral disc (PheCode 722.6)	SLC5A11	Inverse variance weighted	11	-0.265717	0.118953	0.025496	-0.498865	-0.0325697	0.766656	0.607219	0.967955	0.0682153	0.112143	0.358359	NA
SENP6	GCST90044553	Degeneration of intervertebral disc (PheCode 722.6)	SENP6	Inverse variance weighted	19	-0.211783	0.0703217	0.00259853	-0.349613	-0.0739521	0.809141	0.704961	0.928716	0.553697	0.581463	0	NA
PADI4	GCST90044553	Degeneration of intervertebral disc (PheCode 722.6)	PADI4	Inverse variance weighted	15	-0.159279	0.081248	0.049949	-0.318525	-3.25719e-05	0.852759	0.727221	0.999967	0.491517	0.234343	0.196458	NA
DDO	GCST90044553	Degeneration of intervertebral disc (PheCode 722.6)	DDO	Inverse variance weighted	11	-0.170453	0.0784347	0.0297669	-0.324185	-0.0167206	0.843283	0.723117	0.983418	0.170106	0.537283	0	NA
MMP25	GCST90044553	Degeneration of intervertebral disc (PheCode 722.6)	MMP25	Inverse variance weighted	12	-0.143555	0.072054	0.0463361	-0.28478	-0.00232868	0.866274	0.752179	0.997674	0.407765	0.564387	0	NA
FZD1	GCST90044553	Degeneration of intervertebral disc (PheCode 722.6)	FZD1	Inverse variance weighted	10	-0.189355	0.0884388	0.0322669	-0.362695	-0.0160152	0.827492	0.695798	0.984112	0.396553	0.818263	0	NA
TPCN2	GCST90044553	Degeneration of intervertebral disc (PheCode 722.6)	TPCN2	Inverse variance weighted	23	-0.121263	0.0593464	0.0410216	-0.237582	-0.00494423	0.885801	0.788532	0.995068	0.305012	0.840181	0	NA
NT5C2	GCST90044553	Degeneration of intervertebral disc (PheCode 722.6)	NT5C2	Inverse variance weighted	13	-0.242472	0.0848177	0.00425325	-0.408714	-0.0762292	0.784686	0.664504	0.926604	0.746319	0.738717	0	NA
OPN3	GCST90044553	Degeneration of intervertebral disc (PheCode 722.6)	OPN3	Inverse variance weighted	11	-0.197412	0.0857236	0.0212849	-0.365431	-0.029394	0.820852	0.693898	0.971034	0.107229	0.355937	0.0925859	NA
POR	GCST90044553	Degeneration of intervertebral disc (PheCode 722.6)	POR	Inverse variance weighted	13	-0.21334	0.0883025	0.0156915	-0.386413	-0.0402671	0.807881	0.67949	0.960533	0.0987465	0.596822	0	NA
PRKD3	GCST90044553	Degeneration of intervertebral disc (PheCode 722.6)	PRKD3	Inverse variance weighted	17	0.173331	0.085155	0.0418026	0.00642749	0.340235	1.18926	1.00645	1.40528	0.9433	0.871684	0	NA
RPS6KA2	GCST90044553	Degeneration of intervertebral disc (PheCode 722.6)	RPS6KA2	Inverse variance weighted	15	0.218911	0.110934	0.0484569	0.00147981	0.436342	1.24472	1.00148	1.54704	0.692755	0.0595827	0.392425	NA
CERK	GCST90044553	Degeneration of intervertebral disc (PheCode 722.6)	CERK	Inverse variance weighted	14	-0.203106	0.0933294	0.0295386	-0.386031	-0.02018	0.816192	0.679749	0.980022	0.277378	0.221058	0.214157	NA
CA6	GCST90044553	Degeneration of intervertebral disc (PheCode 722.6)	CA6	Inverse variance weighted	12	0.34199	0.118521	0.00390816	0.109689	0.574292	1.40775	1.11593	1.77587	0.818038	0.124156	0.332609	NA
CDC25B	GCST90044553	Degeneration of intervertebral disc (PheCode 722.6)	CDC25B	Inverse variance weighted	15	-0.292152	0.0957637	0.00228263	-0.479849	-0.104455	0.746655	0.618877	0.900815	0.647265	0.385538	0.0599333	NA
P2RY14	GCST90044553	Degeneration of intervertebral disc (PheCode 722.6)	P2RY14	Inverse variance weighted	8	0.231273	0.113044	0.0407687	0.00970757	0.452839	1.2602	1.00975	1.57277	0.0682322	0.294342	0.171898	NA
NPPA-AS1	GCST90044553	Degeneration of intervertebral disc (PheCode 722.6)	NPPA-AS1	Inverse variance weighted	6	-0.124721	0.0539973	0.0209016	-0.230555	-0.018886	0.882743	0.794092	0.981291	0.757001	0.83128	0	NA
LILRB4	GCST90044553	Degeneration of intervertebral disc (PheCode 722.6)	LILRB4	Inverse variance weighted	10	0.199988	0.0902395	0.0266783	0.0231187	0.376857	1.22139	1.02339	1.4577	0.473207	0.501266	0	NA
CHRNB1	GCST90044553	Degeneration of intervertebral disc (PheCode 722.6)	CHRNB1	Inverse variance weighted	9	-0.221528	0.108525	0.0412238	-0.434237	-0.00882003	0.801293	0.647759	0.991219	0.724404	0.471576	0	NA
NDUFA2	GCST90044553	Degeneration of intervertebral disc (PheCode 722.6)	NDUFA2	Inverse variance weighted	14	-0.266797	0.103685	0.0100778	-0.470021	-0.0635743	0.765828	0.624989	0.938404	0.588391	0.191476	0.243037	NA
VIT	GCST90044553	Degeneration of intervertebral disc (PheCode 722.6)	VIT	Inverse variance weighted	3	-0.248963	0.125563	0.0473918	-0.495066	-0.00286051	0.779609	0.609531	0.997144	NA	NA	0.0226489	NA
UGT2B11	GCST90044553	Degeneration of intervertebral disc (PheCode 722.6)	UGT2B11	Inverse variance weighted	4	-0.194486	0.0892729	0.0293649	-0.36946	-0.0195108	0.823258	0.691107	0.980678	0.417929	0.353113	0.0800268	NA
B4GALT1	GCST90044553	Degeneration of intervertebral disc (PheCode 722.6)	B4GALT1	Inverse variance weighted	10	0.243234	0.105482	0.0211144	0.0364896	0.449978	1.27537	1.03716	1.56828	0.761678	0.692916	0	NA
MSH6	GCST90044553	Degeneration of intervertebral disc (PheCode 722.6)	MSH6	Inverse variance weighted	10	-0.162984	0.071417	0.0224804	-0.302962	-0.0230071	0.849604	0.738627	0.977256	0.50599	0.311463	0.142943	NA
LGALS1	GCST90044553	Degeneration of intervertebral disc (PheCode 722.6)	LGALS1	Inverse variance weighted	7	-0.181171	0.0869226	0.0371349	-0.351539	-0.0108026	0.834293	0.703604	0.989256	0.946216	0.944451	0	NA
IRF3	GCST90044553	Degeneration of intervertebral disc (PheCode 722.6)	IRF3	Inverse variance weighted	9	-0.32371	0.10405	0.00186396	-0.527648	-0.119771	0.72346	0.589991	0.887123	0.978231	0.563778	0	NA
SGK1	GCST90044553	Degeneration of intervertebral disc (PheCode 722.6)	SGK1	Inverse variance weighted	9	-0.244797	0.0982641	0.0127308	-0.437394	-0.052199	0.782864	0.645717	0.94914	0.621114	0.859968	0	NA
SOS1	GCST90044553	Degeneration of intervertebral disc (PheCode 722.6)	SOS1	Inverse variance weighted	5	0.29212	0.125435	0.0198668	0.0462673	0.537973	1.33926	1.04735	1.71253	0.511963	0.710239	0	NA
HAGH	GCST90044553	Degeneration of intervertebral disc (PheCode 722.6)	HAGH	Inverse variance weighted	6	0.257076	0.126793	0.0426082	0.00856239	0.505589	1.29314	1.0086	1.65796	0.466823	0.230064	0.272782	NA
CCNA1	GCST90044553	Degeneration of intervertebral disc (PheCode 722.6)	CCNA1	Inverse variance weighted	5	-0.222729	0.086052	0.00964478	-0.391391	-0.0540675	0.800331	0.676115	0.947368	0.848324	0.784314	0	NA
XRCC3	GCST90044553	Degeneration of intervertebral disc (PheCode 722.6)	XRCC3	Inverse variance weighted	8	0.274555	0.113756	0.0157981	0.0515935	0.497516	1.31594	1.05295	1.64463	0.629192	0.569073	0	NA
TG	GCST90044553	Degeneration of intervertebral disc (PheCode 722.6)	TG	Inverse variance weighted	12	0.203574	0.103465	0.049119	0.000781928	0.406366	1.22578	1.00078	1.50135	0.391797	0.888326	0	NA
SGCA	GCST90044553	Degeneration of intervertebral disc (PheCode 722.6)	SGCA	Inverse variance weighted	6	-0.170765	0.0854823	0.0457527	-0.338311	-0.00321991	0.843019	0.712974	0.996785	0.474442	0.784565	0	NA
TGM1	GCST90044553	Degeneration of intervertebral disc (PheCode 722.6)	TGM1	Inverse variance weighted	6	-0.250746	0.111066	0.0239694	-0.468436	-0.0330556	0.77822	0.625981	0.967485	0.262557	0.637988	0	NA
PSMA2	GCST90044553	Degeneration of intervertebral disc (PheCode 722.6)	PSMA2	Inverse variance weighted	7	0.290091	0.137767	0.0352343	0.0200666	0.560115	1.33655	1.02027	1.75087	0.13102	0.216813	0.277268	NA
DUT	GCST90044553	Degeneration of intervertebral disc (PheCode 722.6)	DUT	Inverse variance weighted	6	-0.27008	0.137392	0.049326	-0.539369	-0.000791825	0.763318	0.583116	0.999208	0.145193	0.341957	0.11478	NA
CTSO	GCST90044553	Degeneration of intervertebral disc (PheCode 722.6)	CTSO	Inverse variance weighted	11	0.266905	0.129206	0.0388536	0.0136614	0.520148	1.30592	1.01376	1.68228	0.940811	0.872681	0	NA
GFM1	GCST90044553	Degeneration of intervertebral disc (PheCode 722.6)	GFM1	Inverse variance weighted	5	-0.676287	0.321672	0.0355173	-1.30676	-0.0458097	0.508501	0.270694	0.955224	0.601692	0.848181	0	NA
CCL4	GCST90044553	Degeneration of intervertebral disc (PheCode 722.6)	CCL4	Inverse variance weighted	4	-0.210623	0.105456	0.0457973	-0.417317	-0.00392896	0.810079	0.658812	0.996079	0.823606	0.324849	0.135114	NA
PINK1	GCST90044553	Degeneration of intervertebral disc (PheCode 722.6)	PINK1	Inverse variance weighted	2	0.556344	0.141157	8.10402e-05	0.279676	0.833013	1.74428	1.3227	2.30024	NA	NA	NA%	NA
ACAT2	GCST90044553	Degeneration of intervertebral disc (PheCode 722.6)	ACAT2	Inverse variance weighted	8	-0.285938	0.136317	0.0359416	-0.55312	-0.0187556	0.751309	0.575153	0.981419	0.496365	0.54827	0	NA
IK	GCST90044553	Degeneration of intervertebral disc (PheCode 722.6)	IK	Inverse variance weighted	4	0.385432	0.137965	0.00521115	0.115019	0.655844	1.47025	1.1219	1.92677	0.643423	0.934224	0	NA
SLC2A5	GCST90044553	Degeneration of intervertebral disc (PheCode 722.6)	SLC2A5	Inverse variance weighted	7	0.321673	0.145342	0.0268831	0.0368023	0.606545	1.37943	1.03749	1.83408	0.517642	0.248046	0.237275	NA
CELSR2	GCST90044553	Degeneration of intervertebral disc (PheCode 722.6)	CELSR2	Inverse variance weighted	7	0.373628	0.147374	0.0112371	0.0847752	0.66248	1.453	1.08847	1.9396	0.551998	0.67992	0	NA
TXNRD1	GCST90044553	Degeneration of intervertebral disc (PheCode 722.6)	TXNRD1	Inverse variance weighted	3	-1.09719	0.454544	0.015786	-1.9881	-0.206284	0.333808	0.136956	0.813602	NA	NA	0	NA
GAD1	GCST90044553	Degeneration of intervertebral disc (PheCode 722.6)	GAD1	Inverse variance weighted	4	0.272668	0.12696	0.0317405	0.0238259	0.52151	1.31346	1.02411	1.68457	0.23403	0.349183	0.0878567	NA
CSNK1G1	GCST90044553	Degeneration of intervertebral disc (PheCode 722.6)	CSNK1G1	Inverse variance weighted	5	-0.434373	0.189525	0.0219115	-0.805843	-0.0629033	0.647671	0.446711	0.939034	0.631105	0.251393	0.255124	NA
SPECC1L	GCST90044553	Degeneration of intervertebral disc (PheCode 722.6)	SPECC1L	Inverse variance weighted	7	-0.185663	0.0874821	0.0338128	-0.357128	-0.0141981	0.830553	0.699683	0.985902	0.668862	0.908022	0	NA
IFNL1	GCST90044553	Degeneration of intervertebral disc (PheCode 722.6)	IFNL1	Inverse variance weighted	3	-0.363267	0.137421	0.00820649	-0.632612	-0.0939211	0.695401	0.531202	0.910355	NA	NA	0	NA
JAK2	GCST90044553	Degeneration of intervertebral disc (PheCode 722.6)	JAK2	Inverse variance weighted	7	0.436723	0.170306	0.0103373	0.102923	0.770523	1.54763	1.10841	2.1609	0.702376	0.181387	0.323085	NA
TEP1	GCST90044553	Degeneration of intervertebral disc (PheCode 722.6)	TEP1	Inverse variance weighted	4	-0.405077	0.163228	0.0130771	-0.725003	-0.0851499	0.666926	0.484323	0.918375	0.723624	0.89521	0	NA
NUMA1	GCST90044553	Degeneration of intervertebral disc (PheCode 722.6)	NUMA1	Inverse variance weighted	4	-0.400717	0.162202	0.0134932	-0.718633	-0.0828009	0.66984	0.487418	0.920534	0.414211	0.758633	0	NA
IRF2	GCST90044553	Degeneration of intervertebral disc (PheCode 722.6)	IRF2	Inverse variance weighted	6	-0.359458	0.160086	0.0247423	-0.673227	-0.0456891	0.698055	0.51006	0.955339	0.147185	0.515078	0	NA
PODN	GCST90044553	Degeneration of intervertebral disc (PheCode 722.6)	PODN	Inverse variance weighted	6	-0.414017	0.147167	0.00490426	-0.702464	-0.125571	0.66099	0.495363	0.881993	0.935653	0.758572	0	NA
OXER1	GCST90044553	Degeneration of intervertebral disc (PheCode 722.6)	OXER1	Inverse variance weighted	6	-0.583053	0.201495	0.00380807	-0.977983	-0.188123	0.558192	0.376069	0.828513	0.0880999	0.129533	0.413555	NA
NUP62	GCST90044553	Degeneration of intervertebral disc (PheCode 722.6)	NUP62	Inverse variance weighted	9	0.277281	0.125237	0.0268259	0.0318156	0.522745	1.31954	1.03233	1.68665	0.459404	0.810387	0	NA
GRN	GCST90044553	Degeneration of intervertebral disc (PheCode 722.6)	GRN	Inverse variance weighted	10	-0.331319	0.149394	0.0265717	-0.624131	-0.0385067	0.717976	0.535727	0.962225	0.169807	0.195554	0.26983	NA
S100A10	GCST90044553	Degeneration of intervertebral disc (PheCode 722.6)	S100A10	Inverse variance weighted	4	-0.445384	0.181101	0.0139205	-0.800343	-0.0904253	0.640578	0.449175	0.913543	0.76132	0.618535	0	NA
RYR1	GCST90044553	Degeneration of intervertebral disc (PheCode 722.6)	RYR1	Inverse variance weighted	9	-0.356352	0.145554	0.014355	-0.641637	-0.0710672	0.700226	0.52643	0.931399	0.923505	0.358927	0.0915268	NA
RGS5	GCST90044553	Degeneration of intervertebral disc (PheCode 722.6)	RGS5	Inverse variance weighted	5	-0.349337	0.170796	0.0408209	-0.684098	-0.0145766	0.705155	0.504545	0.985529	0.885434	0.8319	0	NA
WDR1	GCST90044553	Degeneration of intervertebral disc (PheCode 722.6)	WDR1	Inverse variance weighted	8	0.383818	0.157388	0.0147411	0.0753382	0.692298	1.46788	1.07825	1.9983	0.554573	0.912796	0	NA
CERKL	GCST90044553	Degeneration of intervertebral disc (PheCode 722.6)	CERKL	Inverse variance weighted	11	-0.310648	0.13046	0.0172574	-0.566349	-0.0549467	0.732972	0.567594	0.946536	0.374389	0.790515	0	NA
RRP1B	GCST90044553	Degeneration of intervertebral disc (PheCode 722.6)	RRP1B	Inverse variance weighted	5	0.501187	0.165952	0.00252721	0.17592	0.826454	1.65068	1.19234	2.2852	0.805763	0.689213	0	NA
IRAK4	GCST90044553	Degeneration of intervertebral disc (PheCode 722.6)	IRAK4	Inverse variance weighted	6	-0.388585	0.181044	0.0318443	-0.743431	-0.0337393	0.678016	0.47548	0.966824	0.878605	0.552766	0	NA
PDK4	GCST90044553	Degeneration of intervertebral disc (PheCode 722.6)	PDK4	Inverse variance weighted	8	-0.364681	0.159826	0.0225048	-0.67794	-0.0514222	0.694418	0.507662	0.949878	0.195717	0.463292	0	NA
UGT8	GCST90044553	Degeneration of intervertebral disc (PheCode 722.6)	UGT8	Inverse variance weighted	2	0.482609	0.21375	0.0239568	0.0636593	0.90156	1.6203	1.06573	2.46344	NA	NA	NA%	NA
CD274	GCST90044553	Degeneration of intervertebral disc (PheCode 722.6)	CD274	Inverse variance weighted	4	0.453228	0.196424	0.0210327	0.068237	0.838218	1.57338	1.07062	2.31224	0.437113	0.668888	0	NA
TRPM2	GCST90044553	Degeneration of intervertebral disc (PheCode 722.6)	TRPM2	Inverse variance weighted	4	0.376807	0.170458	0.0270664	0.0427097	0.710904	1.45762	1.04363	2.03583	0.591375	0.651164	0	NA
GDF15	GCST90044553	Degeneration of intervertebral disc (PheCode 722.6)	GDF15	Inverse variance weighted	5	0.343268	0.167062	0.039904	0.0158276	0.670709	1.40955	1.01595	1.95562	0.961251	0.618816	0	NA
PGP	GCST90044553	Degeneration of intervertebral disc (PheCode 722.6)	PGP	Inverse variance weighted	2	0.463129	0.155629	0.0029217	0.158097	0.768161	1.58904	1.17128	2.1558	NA	NA	NA%	NA
SOAT2	GCST90044553	Degeneration of intervertebral disc (PheCode 722.6)	SOAT2	Inverse variance weighted	3	0.418795	0.172262	0.0150507	0.0811624	0.756428	1.52013	1.08455	2.13065	NA	NA	0	NA
NDUFB10	GCST90044553	Degeneration of intervertebral disc (PheCode 722.6)	NDUFB10	Inverse variance weighted	4	-0.376552	0.161567	0.0197731	-0.693222	-0.0598808	0.686224	0.499962	0.941877	0.379682	0.380861	0.0230055	NA
ARSG	GCST90044553	Degeneration of intervertebral disc (PheCode 722.6)	ARSG	Inverse variance weighted	11	0.344947	0.119963	0.0040345	0.10982	0.580075	1.41192	1.11608	1.78617	0.261677	0.728299	0	NA
BMP8A	GCST90044553	Degeneration of intervertebral disc (PheCode 722.6)	BMP8A	Inverse variance weighted	7	-0.16523	0.0708401	0.0196776	-0.304077	-0.0263837	0.847698	0.737804	0.973961	0.280798	0.660355	0	NA
RRM2B	GCST90044553	Degeneration of intervertebral disc (PheCode 722.6)	RRM2B	Inverse variance weighted	8	-0.276928	0.141216	0.0498755	-0.553711	-0.000145446	0.758109	0.574813	0.999855	0.887793	0.56899	0	NA
LOXL3	GCST90044553	Degeneration of intervertebral disc (PheCode 722.6)	LOXL3	Inverse variance weighted	7	-0.325462	0.132241	0.01385	-0.584653	-0.0662698	0.722194	0.557299	0.935878	0.119294	0.454617	0	NA
SCPEP1	GCST90044553	Degeneration of intervertebral disc (PheCode 722.6)	SCPEP1	Inverse variance weighted	4	0.400999	0.19954	0.0444721	0.00989984	0.792097	1.49332	1.00995	2.20802	0.580572	0.870822	0	NA
HSD17B1	GCST90044553	Degeneration of intervertebral disc (PheCode 722.6)	HSD17B1	Inverse variance weighted	4	0.439972	0.164918	0.00763434	0.116733	0.76321	1.55266	1.12382	2.14515	0.382156	0.473602	0	NA
RAF1	GCST90044553	Degeneration of intervertebral disc (PheCode 722.6)	RAF1	Wald ratio	1	0.459122	0.227613	0.0436839	0.0129993	0.905244	1.58268	1.01308	2.47254	NA	NA	NA	0.011126
PCBD1	GCST90044553	Degeneration of intervertebral disc (PheCode 722.6)	PCBD1	Inverse variance weighted	8	0.573031	0.185957	0.00205946	0.208555	0.937506	1.77363	1.2319	2.55361	0.192066	0.82354	0	NA
NOTCH1	GCST90044553	Degeneration of intervertebral disc (PheCode 722.6)	NOTCH1	Inverse variance weighted	3	0.461316	0.175591	0.0086085	0.117158	0.805474	1.58616	1.1243	2.23776	NA	NA	0	NA
CTLA4	GCST90044553	Degeneration of intervertebral disc (PheCode 722.6)	CTLA4	Inverse variance weighted	2	-0.682765	0.238831	0.00425277	-1.15087	-0.214656	0.505218	0.31636	0.806819	NA	NA	NA%	NA
LRRC4	GCST90044553	Degeneration of intervertebral disc (PheCode 722.6)	LRRC4	Inverse variance weighted	2	0.465217	0.233393	0.0462307	0.00776749	0.922667	1.59236	1.0078	2.51599	NA	NA	NA%	NA
MGLL	GCST90044553	Degeneration of intervertebral disc (PheCode 722.6)	MGLL	Inverse variance weighted	4	-0.585846	0.286178	0.0406448	-1.14676	-0.0249361	0.556635	0.317666	0.975372	0.16842	0.155163	0.427285	NA
MAT2A	GCST90044553	Degeneration of intervertebral disc (PheCode 722.6)	MAT2A	Inverse variance weighted	7	-0.320101	0.100204	0.00140073	-0.516501	-0.123702	0.726076	0.596605	0.883643	0.617363	0.35547	0.0963251	NA
CCNB1	GCST90044553	Degeneration of intervertebral disc (PheCode 722.6)	CCNB1	Inverse variance weighted	2	0.543007	0.263823	0.0395686	0.0259137	1.0601	1.72117	1.02625	2.88666	NA	NA	NA%	NA
IDH2	GCST90044553	Degeneration of intervertebral disc (PheCode 722.6)	IDH2	Inverse variance weighted	7	0.27316	0.134071	0.041607	0.0103811	0.535939	1.31411	1.01044	1.70905	0.326771	0.643851	0	NA
SF3B1	GCST90044553	Degeneration of intervertebral disc (PheCode 722.6)	SF3B1	Inverse variance weighted	2	-0.631305	0.27009	0.0194188	-1.16068	-0.10193	0.531897	0.313273	0.903093	NA	NA	NA%	NA
CYP24A1	GCST90044553	Degeneration of intervertebral disc (PheCode 722.6)	CYP24A1	Inverse variance weighted	4	-0.602638	0.287626	0.0361518	-1.16639	-0.0388917	0.547366	0.311491	0.961855	0.186128	0.14419	0.445359	NA
SLC16A1	GCST90044553	Degeneration of intervertebral disc (PheCode 722.6)	SLC16A1	Wald ratio	1	0.610102	0.276854	0.0275455	0.0674688	1.15273	1.84062	1.0698	3.16684	NA	NA	NA	0.0076527
VHL	GCST90044553	Degeneration of intervertebral disc (PheCode 722.6)	VHL	Inverse variance weighted	3	-0.572675	0.266945	0.0319292	-1.09589	-0.0494636	0.564015	0.334243	0.95174	NA	NA	0.116346	NA
STK38	GCST90044553	Degeneration of intervertebral disc (PheCode 722.6)	STK38	Inverse variance weighted	7	0.394391	0.192874	0.0408729	0.016359	0.772423	1.48348	1.01649	2.16501	0.893061	0.793019	0	NA
CD3D	GCST90044553	Degeneration of intervertebral disc (PheCode 722.6)	CD3D	Inverse variance weighted	2	-0.559346	0.270139	0.0383974	-1.08882	-0.029874	0.571583	0.336614	0.970568	NA	NA	NA%	NA
MYO3B	GCST90044553	Degeneration of intervertebral disc (PheCode 722.6)	MYO3B	Inverse variance weighted	6	-0.535337	0.191585	0.00520189	-0.910844	-0.159831	0.585472	0.402185	0.852288	0.53728	0.835864	0	NA
KIR2DL1	GCST90044553	Degeneration of intervertebral disc (PheCode 722.6)	KIR2DL1	Inverse variance weighted	3	0.417767	0.189873	0.0277892	0.0456168	0.789918	1.51857	1.04667	2.20321	NA	NA	0	NA
AGRP	GCST90044553	Degeneration of intervertebral disc (PheCode 722.6)	AGRP	Wald ratio	1	-0.65996	0.263975	0.0124164	-1.17735	-0.142569	0.516872	0.308094	0.867128	NA	NA	NA	0.0075919
PTGES2	GCST90044553	Degeneration of intervertebral disc (PheCode 722.6)	PTGES2	Inverse variance weighted	2	-0.814461	0.285686	0.00435961	-1.37441	-0.254517	0.442878	0.25299	0.775291	NA	NA	NA%	NA
ABL2	GCST90044553	Degeneration of intervertebral disc (PheCode 722.6)	ABL2	Inverse variance weighted	6	-0.580165	0.264165	0.028076	-1.09793	-0.0624019	0.559806	0.333561	0.939505	0.365566	0.238525	0.261159	NA
WNT10B	GCST90044553	Degeneration of intervertebral disc (PheCode 722.6)	WNT10B	Inverse variance weighted	2	0.762002	0.287467	0.00803146	0.198566	1.32544	2.14256	1.21965	3.76383	NA	NA	NA%	NA
EEF2	GCST90044553	Degeneration of intervertebral disc (PheCode 722.6)	EEF2	Inverse variance weighted	3	-0.395779	0.181885	0.0295564	-0.752273	-0.0392843	0.673156	0.471294	0.961477	NA	NA	0	NA
SORCS2	GCST90044553	Degeneration of intervertebral disc (PheCode 722.6)	SORCS2	Inverse variance weighted	5	-0.624732	0.307257	0.0420265	-1.22696	-0.022509	0.535405	0.293184	0.977742	0.202194	0.106873	0.474511	NA
UGT2B28	GCST90044553	Degeneration of intervertebral disc (PheCode 722.6)	UGT2B28	Inverse variance weighted	2	0.283854	0.114403	0.0130947	0.0596247	0.508083	1.32824	1.06144	1.6621	NA	NA	NA%	NA
ATP2A3	GCST90044553	Degeneration of intervertebral disc (PheCode 722.6)	ATP2A3	Inverse variance weighted	8	-0.379618	0.188347	0.0438491	-0.748778	-0.0104589	0.684122	0.472944	0.989596	0.912401	0.34537	0.109077	NA
VDAC1	GCST90044553	Degeneration of intervertebral disc (PheCode 722.6)	VDAC1	Wald ratio	1	0.502714	0.234043	0.0317173	0.0439896	0.961439	1.6532	1.04497	2.61546	NA	NA	NA	0.01095
NDUFS4	GCST90044553	Degeneration of intervertebral disc (PheCode 722.6)	NDUFS4	Inverse variance weighted	3	-0.391743	0.182478	0.0318094	-0.7494	-0.0340863	0.675878	0.47265	0.966488	NA	NA	0	NA
PCNA	GCST90044553	Degeneration of intervertebral disc (PheCode 722.6)	PCNA	Wald ratio	1	-0.726578	0.296917	0.0144022	-1.30854	-0.14462	0.483561	0.270215	0.865351	NA	NA	NA	0.005945
IGHV1-2	GCST90044553	Degeneration of intervertebral disc (PheCode 722.6)	IGHV1-2	Inverse variance weighted	3	-0.093224	0.0384894	0.0154324	-0.168663	-0.0177848	0.910989	0.844793	0.982372	NA	NA	0	NA
IGLC3	GCST90044553	Degeneration of intervertebral disc (PheCode 722.6)	IGLC3	Inverse variance weighted	2	0.298741	0.137477	0.0297785	0.0292859	0.568196	1.34816	1.02972	1.76508	NA	NA	NA%	NA
MAP4K1	GCST90044553	Degeneration of intervertebral disc (PheCode 722.6)	MAP4K1	Inverse variance weighted	4	-0.550791	0.218725	0.0117959	-0.979491	-0.12209	0.576494	0.375502	0.885068	0.668034	0.820408	0	NA
ITGB3	GCST90044553	Degeneration of intervertebral disc (PheCode 722.6)	ITGB3	Inverse variance weighted	4	-0.436813	0.192064	0.0229476	-0.813259	-0.060367	0.646092	0.44341	0.941419	0.755008	0.949916	0	NA
BRPF1	GCST90044553	Degeneration of intervertebral disc (PheCode 722.6)	BRPF1	Inverse variance weighted	2	0.933613	0.292125	0.00139376	0.361049	1.50618	2.54368	1.43483	4.50946	NA	NA	NA%	NA
CCNA2	GCST90044553	Degeneration of intervertebral disc (PheCode 722.6)	CCNA2	Wald ratio	1	0.908593	0.366741	0.0132313	0.189782	1.6274	2.48083	1.20899	5.09065	NA	NA	NA	0.0043074
CDK15	GCST90044553	Degeneration of intervertebral disc (PheCode 722.6)	CDK15	Inverse variance weighted	2	0.669954	0.340482	0.0491068	0.00260912	1.3373	1.95415	1.00261	3.80874	NA	NA	NA%	NA
IGHV1-46	GCST90044553	Degeneration of intervertebral disc (PheCode 722.6)	IGHV1-46	Inverse variance weighted	4	-0.232437	0.101695	0.0222762	-0.43176	-0.0331145	0.7926	0.649365	0.967428	0.947248	0.96918	0	NA
NTN1	GCST90044553	Degeneration of intervertebral disc (PheCode 722.6)	NTN1	Wald ratio	1	0.76068	0.34724	0.0284773	0.0800902	1.44127	2.13973	1.08338	4.22606	NA	NA	NA	0.0048922
IFNG	GCST90044553	Degeneration of intervertebral disc (PheCode 722.6)	IFNG	Inverse variance weighted	4	0.576773	0.282019	0.0408396	0.0240152	1.12953	1.78028	1.02431	3.0942	0.957386	0.517152	0	NA
TUBA1A	GCST90044553	Degeneration of intervertebral disc (PheCode 722.6)	TUBA1A	Inverse variance weighted	5	0.348752	0.163904	0.0333552	0.0275001	0.670004	1.4173	1.02788	1.95425	0.860737	0.791095	0	NA
ABI3BP	GCST90044553	Degeneration of intervertebral disc (PheCode 722.6)	ABI3BP	Wald ratio	1	0.892249	0.398788	0.0252599	0.110626	1.67387	2.44061	1.11698	5.33278	NA	NA	NA	0.0037938
IGF2R	GCST90044553	Degeneration of intervertebral disc (PheCode 722.6)	IGF2R	Inverse variance weighted	3	1.1664	0.351821	0.000915402	0.476828	1.85597	3.21041	1.61096	6.39789	NA	NA	0	NA
PMEL	GCST90044553	Degeneration of intervertebral disc (PheCode 722.6)	PMEL	Inverse variance weighted	2	-0.71687	0.333716	0.0317026	-1.37095	-0.0627855	0.488278	0.253865	0.939145	NA	NA	NA%	NA
CYP4F2	GCST90044553	Degeneration of intervertebral disc (PheCode 722.6)	CYP4F2	Inverse variance weighted	2	-0.714882	0.350399	0.041331	-1.40166	-0.0280999	0.48925	0.246187	0.972291	NA	NA	NA%	NA
NISCH	GCST90044553	Degeneration of intervertebral disc (PheCode 722.6)	NISCH	Inverse variance weighted	3	-0.916755	0.34452	0.00779184	-1.59201	-0.241495	0.399814	0.203515	0.785453	NA	NA	0	NA
HSPE1	GCST90044553	Degeneration of intervertebral disc (PheCode 722.6)	HSPE1	Wald ratio	1	-0.5582	0.274293	0.0418456	-1.09581	-0.0205862	0.572238	0.334268	0.979624	NA	NA	NA	0.0079751
CDKN2A	GCST90044553	Degeneration of intervertebral disc (PheCode 722.6)	CDKN2A	Inverse variance weighted	2	-0.913563	0.356587	0.0104081	-1.61247	-0.214653	0.401093	0.199394	0.806821	NA	NA	NA%	NA
SMAD7	GCST90044553	Degeneration of intervertebral disc (PheCode 722.6)	SMAD7	Inverse variance weighted	4	0.649472	0.302355	0.03171	0.0568571	1.24209	1.91453	1.0585	3.46283	0.378714	0.601579	0	NA
PLCG1	GCST90044553	Degeneration of intervertebral disc (PheCode 722.6)	PLCG1	Inverse variance weighted	6	-0.656783	0.229334	0.00418503	-1.10628	-0.207288	0.518517	0.330788	0.812786	0.785309	0.656849	0	NA
PLAT	GCST90044553	Degeneration of intervertebral disc (PheCode 722.6)	PLAT	Wald ratio	1	-1.06259	0.485236	0.0285364	-2.01365	-0.111523	0.345561	0.133501	0.894471	NA	NA	NA	0.002553
IGLV7-43	GCST90044553	Degeneration of intervertebral disc (PheCode 722.6)	IGLV7-43	Inverse variance weighted	2	-0.467207	0.169884	0.00595672	-0.80018	-0.134235	0.62675	0.449248	0.874385	NA	NA	NA%	NA
CHEK1	GCST90044553	Degeneration of intervertebral disc (PheCode 722.6)	CHEK1	Inverse variance weighted	2	0.860173	0.420642	0.0408642	0.0357149	1.68463	2.36357	1.03636	5.39046	NA	NA	NA%	NA
ALDH6A1	GCST90044553	Degeneration of intervertebral disc (PheCode 722.6)	ALDH6A1	Inverse variance weighted	2	1.03835	0.393867	0.00838149	0.266373	1.81033	2.82456	1.30522	6.11248	NA	NA	NA%	NA
HIPK2	GCST90044553	Degeneration of intervertebral disc (PheCode 722.6)	HIPK2	Inverse variance weighted	5	0.654425	0.310714	0.0351875	0.0454245	1.26343	1.92404	1.04647	3.53752	0.329404	0.512743	0	NA
GLI1	GCST90044553	Degeneration of intervertebral disc (PheCode 722.6)	GLI1	Wald ratio	1	1.67477	0.523414	0.00137573	0.648874	2.70066	5.33754	1.91338	14.8895	NA	NA	NA	0.0022179
DNAJB11	GCST90044553	Degeneration of intervertebral disc (PheCode 722.6)	DNAJB11	Wald ratio	1	-1.05919	0.529356	0.0454034	-2.09673	-0.0216498	0.346737	0.122858	0.978583	NA	NA	NA	0.002208
GADD45A	GCST90044553	Degeneration of intervertebral disc (PheCode 722.6)	GADD45A	Inverse variance weighted	4	0.858162	0.348782	0.0138762	0.174548	1.54177	2.35882	1.19071	4.67288	0.493385	0.488149	0	NA
HDAC1	GCST90044553	Degeneration of intervertebral disc (PheCode 722.6)	HDAC1	Inverse variance weighted	2	-0.672218	0.273894	0.0141158	-1.20905	-0.135386	0.510575	0.298481	0.873378	NA	NA	NA%	NA
CENPE	GCST90044553	Degeneration of intervertebral disc (PheCode 722.6)	CENPE	Wald ratio	1	-1.20515	0.568798	0.03411	-2.32	-0.0903075	0.299647	0.098274	0.91365	NA	NA	NA	0.0019584
MAP2K3	GCST90044553	Degeneration of intervertebral disc (PheCode 722.6)	MAP2K3	Wald ratio	1	1.13674	0.567373	0.0451216	0.0246918	2.24879	3.1166	1.025	9.47631	NA	NA	NA	0.0018733
MYO1H	GCST90044553	Degeneration of intervertebral disc (PheCode 722.6)	MYO1H	Wald ratio	1	1.0343	0.508097	0.0417863	0.0384335	2.03017	2.81315	1.03918	7.61541	NA	NA	NA	0.0020039
LIPM	GCST90044553	Degeneration of intervertebral disc (PheCode 722.6)	LIPM	Wald ratio	1	1.09112	0.515966	0.0344544	0.0798267	2.10241	2.97761	1.0831	8.18591	NA	NA	NA	0.0022992
LAD1	GCST90044553	Degeneration of intervertebral disc (PheCode 722.6)	LAD1	Wald ratio	1	0.841019	0.366151	0.0216234	0.123363	1.55867	2.31873	1.1313	4.75251	NA	NA	NA	0.0033103
EZH1	GCST90044553	Degeneration of intervertebral disc (PheCode 722.6)	EZH1	Wald ratio	1	-1.1973	0.571657	0.0362203	-2.31775	-0.0768565	0.302008	0.0984949	0.926023	NA	NA	NA	0.0018332
KLHL32	GCST90044553	Degeneration of intervertebral disc (PheCode 722.6)	KLHL32	Wald ratio	1	-1.72725	0.593528	0.00361273	-2.89056	-0.563932	0.177773	0.0555449	0.568968	NA	NA	NA	0.0016671
CLK2	GCST90044553	Degeneration of intervertebral disc (PheCode 722.6)	CLK2	Wald ratio	1	2.27841	0.862579	0.00825667	0.587752	3.96906	9.76111	1.79994	52.9348	NA	NA	NA	0.00084288
DYNC2H1	GCST90044553	Degeneration of intervertebral disc (PheCode 722.6)	DYNC2H1	Wald ratio	1	-1.12552	0.561158	0.0448875	-2.22539	-0.0256487	0.324484	0.108026	0.974677	NA	NA	NA	0.0018618
CCR10	GCST90044553	Degeneration of intervertebral disc (PheCode 722.6)	CCR10	Inverse variance weighted	2	0.973811	0.496171	0.0496868	0.00131529	1.94631	2.64802	1.00132	7.00278	NA	NA	NA%	NA
PIK3R6	GCST90044553	Degeneration of intervertebral disc (PheCode 722.6)	PIK3R6	Inverse variance weighted	2	-1.1173	0.47361	0.0183182	-2.04558	-0.189029	0.327161	0.129305	0.827763	NA	NA	NA%	NA
CLC	GCST90044553	Degeneration of intervertebral disc (PheCode 722.6)	CLC	Wald ratio	1	1.61562	0.688106	0.0188784	0.266933	2.96431	5.03101	1.30595	19.3813	NA	NA	NA	0.0012822
SSRP1	GCST90044553	Degeneration of intervertebral disc (PheCode 722.6)	SSRP1	Inverse variance weighted	2	-1.19978	0.579326	0.0383595	-2.33526	-0.0643006	0.30126	0.0967853	0.937723	NA	NA	NA%	NA
MAP4K4	GCST90044553	Degeneration of intervertebral disc (PheCode 722.6)	MAP4K4	Inverse variance weighted	2	1.06567	0.467445	0.0226214	0.149474	1.98186	2.90277	1.16122	7.25621	NA	NA	NA%	NA
NDUFB7	GCST90044553	Degeneration of intervertebral disc (PheCode 722.6)	NDUFB7	Inverse variance weighted	2	0.915277	0.425767	0.0315781	0.0807727	1.74978	2.49747	1.08412	5.75334	NA	NA	NA%	NA
RELA	GCST90044553	Degeneration of intervertebral disc (PheCode 722.6)	RELA	Wald ratio	1	-1.45976	0.648288	0.0243404	-2.7304	-0.189114	0.232292	0.0651929	0.827692	NA	NA	NA	0.0011048
FXR2	GCST90044553	Degeneration of intervertebral disc (PheCode 722.6)	FXR2	Wald ratio	1	-1.39186	0.698665	0.0463525	-2.76124	-0.0224752	0.248613	0.0632133	0.977775	NA	NA	NA	0.0011053
[truncated: 16 more rows]

## Sheet: Sheet11
Positive_MR_res11:GCST90044600
[truncated: 194 more rows]

[truncated: 9 more sheets: Sheet12, Sheet14, Sheet15, Sheet16, Sheet17, Sheet18, Sheet19, Sheet20, Sheet21]
