# Supplementary material for: Novel Insight into the Therapeutic Targets for Spinal Degenerative Diseases Gained by a Post-Genome-Wide Association Study
Source: Int J Med Sci. 2026 May 18;23(7):2209–24. doi: 10.7150/ijms.127489 (PMC13280751; doi:10.7150/ijms.127489)
Supplement: Supplementary file 1 — Supplementary figures and tables. [file ijmsv23p2209s1.zip › Table S5. coloc.xlsx]

## Sheet: Sheet2
Coloc_res2:finngen_R10_DRUGADVERS_OSTEOPO
nsnps	PP.H0.abf	PP.H1.abf	PP.H2.abf	PP.H3.abf	PP.H4.abf	gene	Trait	AccessionID
5844	0	0.378539	0	0.408072	0.213389	ERAP2	Drug-induced osteoporosis	finngen_R10_DRUGADVERS_OSTEOPO
7015	0	0.644097	0	0.321199	0.0347043	RNASET2	Drug-induced osteoporosis	finngen_R10_DRUGADVERS_OSTEOPO
4891	0	0.630311	0	0.300748	0.0689402	IL18RAP	Drug-induced osteoporosis	finngen_R10_DRUGADVERS_OSTEOPO
6432	0	0.636681	0	0.331443	0.0318756	BCAT1	Drug-induced osteoporosis	finngen_R10_DRUGADVERS_OSTEOPO
6199	0	0.222908	0	0.345888	0.431204	FCRL3	Drug-induced osteoporosis	finngen_R10_DRUGADVERS_OSTEOPO
5669	0	0.642065	0	0.297993	0.0599422	RBL2	Drug-induced osteoporosis	finngen_R10_DRUGADVERS_OSTEOPO
6585	0	0.609954	0	0.364854	0.0251917	LPAR1	Drug-induced osteoporosis	finngen_R10_DRUGADVERS_OSTEOPO
2769	0	0.706906	0	0.243799	0.0492945	HLA-C	Drug-induced osteoporosis	finngen_R10_DRUGADVERS_OSTEOPO
4924	0	0.612572	0	0.30889	0.0785378	NME1	Drug-induced osteoporosis	finngen_R10_DRUGADVERS_OSTEOPO
6054	0	0.446382	0	0.238867	0.314751	DAPK1	Drug-induced osteoporosis	finngen_R10_DRUGADVERS_OSTEOPO
6038	0	0.660441	0	0.294387	0.0451718	UGDH	Drug-induced osteoporosis	finngen_R10_DRUGADVERS_OSTEOPO
1647	0	0.805794	0	0.152661	0.041545	HLA-G	Drug-induced osteoporosis	finngen_R10_DRUGADVERS_OSTEOPO
4255	0	0.715027	0	0.244053	0.0409199	S100A12	Drug-induced osteoporosis	finngen_R10_DRUGADVERS_OSTEOPO
4893	0	0.445556	0	0.196632	0.357812	PICK1	Drug-induced osteoporosis	finngen_R10_DRUGADVERS_OSTEOPO
5352	0	0.55539	0	0.266517	0.178093	NCSTN	Drug-induced osteoporosis	finngen_R10_DRUGADVERS_OSTEOPO
7108	0	0.426972	0	0.32662	0.246408	RALBP1	Drug-induced osteoporosis	finngen_R10_DRUGADVERS_OSTEOPO
5038	0	0.680879	0	0.257788	0.0613326	KCNMA1	Drug-induced osteoporosis	finngen_R10_DRUGADVERS_OSTEOPO
5789	0	0.616432	0	0.292603	0.0909647	NUCB1	Drug-induced osteoporosis	finngen_R10_DRUGADVERS_OSTEOPO
4759	0	0.605355	0	0.327774	0.0668717	GFPT1	Drug-induced osteoporosis	finngen_R10_DRUGADVERS_OSTEOPO
7784	0	0.5359	0	0.435332	0.0287685	FPR1	Drug-induced osteoporosis	finngen_R10_DRUGADVERS_OSTEOPO
5291	0	0.688924	0	0.273187	0.0378892	P2RX4	Drug-induced osteoporosis	finngen_R10_DRUGADVERS_OSTEOPO
2672	0	0.552609	0	0.185269	0.262123	PSORS1C3	Drug-induced osteoporosis	finngen_R10_DRUGADVERS_OSTEOPO
5549	0	0.641429	0	0.310416	0.0481544	ITGA4	Drug-induced osteoporosis	finngen_R10_DRUGADVERS_OSTEOPO
2734	0	0.715968	0	0.246963	0.0370691	MICA	Drug-induced osteoporosis	finngen_R10_DRUGADVERS_OSTEOPO
4628	0	0.491533	0	0.216174	0.292293	TPK1	Drug-induced osteoporosis	finngen_R10_DRUGADVERS_OSTEOPO
4860	0	0.654457	0	0.241421	0.104123	CDH2	Drug-induced osteoporosis	finngen_R10_DRUGADVERS_OSTEOPO
6014	0	0.619583	0	0.354538	0.0258795	C1QTNF6	Drug-induced osteoporosis	finngen_R10_DRUGADVERS_OSTEOPO
6499	0	0.480022	0	0.28146	0.238518	HKDC1	Drug-induced osteoporosis	finngen_R10_DRUGADVERS_OSTEOPO
4141	0	0.508552	0	0.357692	0.133757	TRBV7-1	Drug-induced osteoporosis	finngen_R10_DRUGADVERS_OSTEOPO
4529	0	0.67558	0	0.278723	0.0456968	CD9	Drug-induced osteoporosis	finngen_R10_DRUGADVERS_OSTEOPO
6085	0	0.391181	0	0.469687	0.139131	GPNMB	Drug-induced osteoporosis	finngen_R10_DRUGADVERS_OSTEOPO
3658	0	0.738857	0	0.232853	0.0282898	SLC22A4	Drug-induced osteoporosis	finngen_R10_DRUGADVERS_OSTEOPO
6463	0	0.623556	0	0.351878	0.0245653	HLCS	Drug-induced osteoporosis	finngen_R10_DRUGADVERS_OSTEOPO
5701	0	0.588387	0	0.333018	0.0785947	TRPM6	Drug-induced osteoporosis	finngen_R10_DRUGADVERS_OSTEOPO
5865	0	0.34084	0	0.256628	0.402532	LY75	Drug-induced osteoporosis	finngen_R10_DRUGADVERS_OSTEOPO
9182	0	0.479396	0	0.400265	0.120339	ZDHHC7	Drug-induced osteoporosis	finngen_R10_DRUGADVERS_OSTEOPO
4420	0	0.676936	0	0.273615	0.049449	H6PD	Drug-induced osteoporosis	finngen_R10_DRUGADVERS_OSTEOPO
2733	0	0.467101	0	0.159016	0.373883	TCF19	Drug-induced osteoporosis	finngen_R10_DRUGADVERS_OSTEOPO
5798	0	0.163838	0	0.30193	0.534233	PTPN12	Drug-induced osteoporosis	finngen_R10_DRUGADVERS_OSTEOPO
3492	0	0.291211	0	0.156161	0.552629	PSMD13	Drug-induced osteoporosis	finngen_R10_DRUGADVERS_OSTEOPO
5365	0	0.663746	0	0.267605	0.0686492	HPSE	Drug-induced osteoporosis	finngen_R10_DRUGADVERS_OSTEOPO
5843	0	0.475407	0	0.314046	0.210548	F2R	Drug-induced osteoporosis	finngen_R10_DRUGADVERS_OSTEOPO
3548	0	0.499471	0	0.388614	0.111914	CLCN1	Drug-induced osteoporosis	finngen_R10_DRUGADVERS_OSTEOPO
3245	0	0.703516	0	0.238047	0.0584371	VCL	Drug-induced osteoporosis	finngen_R10_DRUGADVERS_OSTEOPO
4450	0	0.582926	0	0.278353	0.138722	THRA	Drug-induced osteoporosis	finngen_R10_DRUGADVERS_OSTEOPO
3912	0	0.512487	0	0.187081	0.300432	TNFSF4	Drug-induced osteoporosis	finngen_R10_DRUGADVERS_OSTEOPO
4323	0	0.379114	0	0.17794	0.442946	PRKD1	Drug-induced osteoporosis	finngen_R10_DRUGADVERS_OSTEOPO
4834	6.12233e-293	0.470105	3.29651e-293	0.252847	0.277048	NMB	Drug-induced osteoporosis	finngen_R10_DRUGADVERS_OSTEOPO
5343	0	0.650273	0	0.27648	0.0732471	GCH1	Drug-induced osteoporosis	finngen_R10_DRUGADVERS_OSTEOPO
6265	4.94065645841247e-323	0.616436	2.47032822920623e-323	0.310539	0.0730244	CBLB	Drug-induced osteoporosis	finngen_R10_DRUGADVERS_OSTEOPO
5871	1.34428e-305	0.433486	6.66823e-306	0.214677	0.351837	CDC42	Drug-induced osteoporosis	finngen_R10_DRUGADVERS_OSTEOPO
6648	1.53194e-298	0.598025	9.49482e-299	0.370619	0.0313568	GSTZ1	Drug-induced osteoporosis	finngen_R10_DRUGADVERS_OSTEOPO
2671	1.44554e-233	0.552689	4.8494e-234	0.18515	0.262161	POU5F1	Drug-induced osteoporosis	finngen_R10_DRUGADVERS_OSTEOPO
6144	4.44794e-269	0.625314	2.45751e-269	0.345461	0.0292243	NUP210	Drug-induced osteoporosis	finngen_R10_DRUGADVERS_OSTEOPO
6142	3.29255e-290	0.611109	1.80309e-290	0.334607	0.0542844	RTN4	Drug-induced osteoporosis	finngen_R10_DRUGADVERS_OSTEOPO
5886	9.11522e-277	0.609969	5.26505e-277	0.352287	0.0377444	CLEC10A	Drug-induced osteoporosis	finngen_R10_DRUGADVERS_OSTEOPO
6080	2.17669e-276	0.437645	2.51159e-276	0.504924	0.0574313	LNPEP	Drug-induced osteoporosis	finngen_R10_DRUGADVERS_OSTEOPO
5015	1.3578e-260	0.592621	6.1463e-261	0.26812	0.139259	TBXAS1	Drug-induced osteoporosis	finngen_R10_DRUGADVERS_OSTEOPO
4942	4.96784e-248	0.619574	2.27996e-248	0.284253	0.0961731	TRAF3IP2	Drug-induced osteoporosis	finngen_R10_DRUGADVERS_OSTEOPO
4775	1.73726e-246	0.603931	6.35083e-247	0.220601	0.175468	IRAK3	Drug-induced osteoporosis	finngen_R10_DRUGADVERS_OSTEOPO
4601	4.45137e-244	0.661213	1.56503e-244	0.232365	0.106422	PTPRN	Drug-induced osteoporosis	finngen_R10_DRUGADVERS_OSTEOPO
2776	1.83693e-42	0.704184	6.44525e-43	0.247029	0.0487868	DDR1	Drug-induced osteoporosis	finngen_R10_DRUGADVERS_OSTEOPO
5113	1.21313e-236	0.634136	5.85468e-237	0.30598	0.0598833	LGR6	Drug-induced osteoporosis	finngen_R10_DRUGADVERS_OSTEOPO
6657	3.84231e-235	0.576429	2.49552e-235	0.374332	0.0492388	SLC7A7	Drug-induced osteoporosis	finngen_R10_DRUGADVERS_OSTEOPO
5288	4.59588e-228	0.414745	3.06333e-228	0.276134	0.309121	DEAF1	Drug-induced osteoporosis	finngen_R10_DRUGADVERS_OSTEOPO
5334	1.30768e-224	0.597859	5.88451e-225	0.2689	0.13324	GPR83	Drug-induced osteoporosis	finngen_R10_DRUGADVERS_OSTEOPO
5792	4.86709e-220	0.592928	2.61328e-220	0.318271	0.0888009	TFRC	Drug-induced osteoporosis	finngen_R10_DRUGADVERS_OSTEOPO
5862	3.30433e-215	0.52965	2.28397e-215	0.365993	0.104358	PPARG	Drug-induced osteoporosis	finngen_R10_DRUGADVERS_OSTEOPO
6067	2.43345e-208	0.392605	1.50461e-208	0.242384	0.36501	WNT5B	Drug-induced osteoporosis	finngen_R10_DRUGADVERS_OSTEOPO
5143	5.70157e-199	0.645571	2.84821e-199	0.322462	0.0319673	INHBB	Drug-induced osteoporosis	finngen_R10_DRUGADVERS_OSTEOPO
6895	8.45983e-206	0.542943	5.49307e-206	0.352435	0.104622	CD33	Drug-induced osteoporosis	finngen_R10_DRUGADVERS_OSTEOPO
5212	1.44786e-191	0.346282	2.54391e-191	0.608376	0.0453419	NCAM1	Drug-induced osteoporosis	finngen_R10_DRUGADVERS_OSTEOPO
7387	9.89744e-195	0.527432	7.06401e-195	0.376343	0.0962252	NUP50	Drug-induced osteoporosis	finngen_R10_DRUGADVERS_OSTEOPO
5933	4.36284e-191	0.6044	2.13288e-191	0.295375	0.100224	BAX	Drug-induced osteoporosis	finngen_R10_DRUGADVERS_OSTEOPO
5006	3.78066e-190	0.0818378	3.99104e-189	0.863865	0.0542975	MLH1	Drug-induced osteoporosis	finngen_R10_DRUGADVERS_OSTEOPO
6690	1.76034e-184	0.646582	8.89915e-185	0.326843	0.0265754	TXN	Drug-induced osteoporosis	finngen_R10_DRUGADVERS_OSTEOPO
2596	1.53931e-111	0.614527	5.0381e-112	0.200948	0.184525	HCG22	Drug-induced osteoporosis	finngen_R10_DRUGADVERS_OSTEOPO
5699	6.17456e-163	0.65133	2.67591e-163	0.282205	0.0664652	PINK1	Drug-induced osteoporosis	finngen_R10_DRUGADVERS_OSTEOPO
6498	6.60298e-167	0.455356	5.24646e-167	0.361625	0.183019	C6orf120	Drug-induced osteoporosis	finngen_R10_DRUGADVERS_OSTEOPO
5193	3.24915e-160	0.653826	1.28099e-160	0.257685	0.0884887	NFKBIA	Drug-induced osteoporosis	finngen_R10_DRUGADVERS_OSTEOPO
3268	1.3139e-159	0.656875	3.42136e-160	0.170877	0.172248	DPEP2	Drug-induced osteoporosis	finngen_R10_DRUGADVERS_OSTEOPO
5612	5.84081e-160	0.479364	3.53411e-160	0.289819	0.230817	MTOR	Drug-induced osteoporosis	finngen_R10_DRUGADVERS_OSTEOPO
7518	1.24712e-149	0.573222	8.08683e-150	0.371646	0.0551323	NUDT1	Drug-induced osteoporosis	finngen_R10_DRUGADVERS_OSTEOPO
5944	9.3753e-148	0.26057	1.04053e-147	0.288746	0.450683	KLHL7	Drug-induced osteoporosis	finngen_R10_DRUGADVERS_OSTEOPO
6240	1.33143e-146	0.550657	8.7725e-147	0.36273	0.0866129	ERCC5	Drug-induced osteoporosis	finngen_R10_DRUGADVERS_OSTEOPO
5182	1.8879e-141	0.643285	8.35204e-142	0.284515	0.0721998	RXFP2	Drug-induced osteoporosis	finngen_R10_DRUGADVERS_OSTEOPO
7441	1.42717e-136	0.500478	1.12835e-136	0.395584	0.103938	EIF2AK1	Drug-induced osteoporosis	finngen_R10_DRUGADVERS_OSTEOPO
4518	8.04676e-133	0.563361	4.37289e-133	0.30602	0.130619	NR1D1	Drug-induced osteoporosis	finngen_R10_DRUGADVERS_OSTEOPO
6014	2.78874e-132	0.486258	2.02066e-132	0.352171	0.161571	HAVCR2	Drug-induced osteoporosis	finngen_R10_DRUGADVERS_OSTEOPO
5616	1.32153e-131	0.47462	8.04321e-132	0.28863	0.23675	CD177	Drug-induced osteoporosis	finngen_R10_DRUGADVERS_OSTEOPO
7140	4.55715e-131	0.360108	2.98833e-131	0.235735	0.404157	FSCN1	Drug-induced osteoporosis	finngen_R10_DRUGADVERS_OSTEOPO
5358	8.2782e-131	0.664531	3.51371e-131	0.282009	0.0534597	GALK1	Drug-induced osteoporosis	finngen_R10_DRUGADVERS_OSTEOPO
3078	1.85679e-126	0.681256	4.69822e-127	0.172231	0.146513	DGAT1	Drug-induced osteoporosis	finngen_R10_DRUGADVERS_OSTEOPO
4398	1.93279e-126	0.0865585	2.03173e-125	0.90989	0.00355124	ITGA9	Drug-induced osteoporosis	finngen_R10_DRUGADVERS_OSTEOPO
7173	3.68447e-123	0.541276	2.70378e-123	0.397143	0.0615813	HDAC4	Drug-induced osteoporosis	finngen_R10_DRUGADVERS_OSTEOPO
3525	7.57914e-124	0.465873	5.06642e-124	0.311198	0.222929	ARNT	Drug-induced osteoporosis	finngen_R10_DRUGADVERS_OSTEOPO
6027	8.04476e-122	0.611543	4.16021e-122	0.316176	0.072281	INSL3	Drug-induced osteoporosis	finngen_R10_DRUGADVERS_OSTEOPO
6393	9.92269e-118	0.572986	5.92645e-118	0.342138	0.0848766	TUBB4A	Drug-induced osteoporosis	finngen_R10_DRUGADVERS_OSTEOPO
5673	9.06984e-116	0.627289	4.62584e-116	0.319879	0.052832	DEPTOR	Drug-induced osteoporosis	finngen_R10_DRUGADVERS_OSTEOPO
5207	1.89778e-114	0.499478	9.6243e-115	0.253054	0.247468	KBTBD7	Drug-induced osteoporosis	finngen_R10_DRUGADVERS_OSTEOPO
5213	1.23359e-109	0.624303	6.14608e-110	0.31098	0.064718	FBP1	Drug-induced osteoporosis	finngen_R10_DRUGADVERS_OSTEOPO
4531	1.87011e-109	0.225054	3.2146e-109	0.386466	0.38848	IL18	Drug-induced osteoporosis	finngen_R10_DRUGADVERS_OSTEOPO
5366	1.19061e-108	0.544958	6.1212e-109	0.280001	0.175041	PLD1	Drug-induced osteoporosis	finngen_R10_DRUGADVERS_OSTEOPO
7037	1.93247e-102	0.539581	1.26526e-102	0.353176	0.107243	SGSH	Drug-induced osteoporosis	finngen_R10_DRUGADVERS_OSTEOPO
2538	3.25201e-102	0.647173	8.58127e-103	0.170591	0.182236	CA4	Drug-induced osteoporosis	finngen_R10_DRUGADVERS_OSTEOPO
3768	2.27195e-95	0.559644	8.09803e-96	0.199236	0.241121	GNS	Drug-induced osteoporosis	finngen_R10_DRUGADVERS_OSTEOPO
5899	1.96582e-88	0.514225	1.57827e-88	0.412775	0.0730007	PROC	Drug-induced osteoporosis	finngen_R10_DRUGADVERS_OSTEOPO
5093	1.12636e-85	0.500016	6.11949e-86	0.271429	0.228554	SLC33A1	Drug-induced osteoporosis	finngen_R10_DRUGADVERS_OSTEOPO
979	1.14297e-82	0.856758	1.16272e-83	0.0871004	0.0561416	IGKV2D-29	Drug-induced osteoporosis	finngen_R10_DRUGADVERS_OSTEOPO
6868	3.43626e-83	0.471486	2.16613e-83	0.296982	0.231533	PLEKHJ1	Drug-induced osteoporosis	finngen_R10_DRUGADVERS_OSTEOPO
4668	6.43398e-83	0.670805	2.39977e-83	0.250121	0.0790739	SRI	Drug-induced osteoporosis	finngen_R10_DRUGADVERS_OSTEOPO
5824	1.92058e-82	0.396341	9.41035e-83	0.193787	0.409872	CD180	Drug-induced osteoporosis	finngen_R10_DRUGADVERS_OSTEOPO
3483	1.58684e-78	0.607003	4.6729e-79	0.178535	0.214462	MMP24	Drug-induced osteoporosis	finngen_R10_DRUGADVERS_OSTEOPO
3971	1.33463e-72	0.695881	5.25671e-73	0.274056	0.0300634	PDCD1	Drug-induced osteoporosis	finngen_R10_DRUGADVERS_OSTEOPO
4994	1.71795e-51	0.538555	1.30468e-51	0.408948	0.0524968	BRD2	Drug-induced osteoporosis	finngen_R10_DRUGADVERS_OSTEOPO
4476	2.79088e-72	0.644516	1.16037e-72	0.267883	0.0876002	FASLG	Drug-induced osteoporosis	finngen_R10_DRUGADVERS_OSTEOPO
5315	1.79969e-68	0.577382	9.09293e-69	0.29159	0.131028	KCNJ10	Drug-induced osteoporosis	finngen_R10_DRUGADVERS_OSTEOPO
5318	6.81919e-68	0.616822	3.01681e-68	0.272771	0.110406	ICAM1	Drug-induced osteoporosis	finngen_R10_DRUGADVERS_OSTEOPO
6365	1.53821e-65	0.479042	1.04026e-65	0.323769	0.197188	CHST8	Drug-induced osteoporosis	finngen_R10_DRUGADVERS_OSTEOPO
5982	1.19242e-65	0.312738	2.37411e-65	0.622598	0.0646637	PSPH	Drug-induced osteoporosis	finngen_R10_DRUGADVERS_OSTEOPO
3228	1.85438e-63	0.71728	5.38461e-64	0.208203	0.0745166	MUC1	Drug-induced osteoporosis	finngen_R10_DRUGADVERS_OSTEOPO
5447	8.16022e-64	0.543148	4.78607e-64	0.318425	0.138427	NAPSA	Drug-induced osteoporosis	finngen_R10_DRUGADVERS_OSTEOPO
5819	1.56837e-39	0.571298	9.24749e-40	0.33676	0.0919421	IL31RA	Drug-induced osteoporosis	finngen_R10_DRUGADVERS_OSTEOPO
5212	2.86669e-61	0.592399	1.09826e-61	0.226775	0.180826	TMX2	Drug-induced osteoporosis	finngen_R10_DRUGADVERS_OSTEOPO
5659	9.06691e-59	0.579252	4.52692e-59	0.289077	0.131671	GHRL	Drug-induced osteoporosis	finngen_R10_DRUGADVERS_OSTEOPO
5427	8.34624e-55	0.636339	3.96723e-55	0.302411	0.0612498	MAT2A	Drug-induced osteoporosis	finngen_R10_DRUGADVERS_OSTEOPO
6296	7.25134e-55	0.365184	9.70898e-55	0.488807	0.146008	GREM2	Drug-induced osteoporosis	finngen_R10_DRUGADVERS_OSTEOPO
5388	2.6923e-53	0.598286	1.40508e-53	0.312148	0.0895663	CD22	Drug-induced osteoporosis	finngen_R10_DRUGADVERS_OSTEOPO
5431	1.71561e-31	0.572693	8.71701e-32	0.290848	0.136458	IDH2	Drug-induced osteoporosis	finngen_R10_DRUGADVERS_OSTEOPO
4358	2.89759e-51	0.552544	1.37751e-51	0.262494	0.184963	GYPA	Drug-induced osteoporosis	finngen_R10_DRUGADVERS_OSTEOPO
4302	1.43405e-51	0.66004	5.61701e-52	0.258448	0.0815125	MGA	Drug-induced osteoporosis	finngen_R10_DRUGADVERS_OSTEOPO
5949	4.11472e-50	0.462802	2.29657e-50	0.258027	0.279171	VPREB1	Drug-induced osteoporosis	finngen_R10_DRUGADVERS_OSTEOPO
5579	1.18088e-48	0.612179	5.94944e-49	0.308346	0.0794751	PLBD2	Drug-induced osteoporosis	finngen_R10_DRUGADVERS_OSTEOPO
7121	1.36166e-49	0.454042	8.7838e-50	0.292639	0.253319	IGLV3-27	Drug-induced osteoporosis	finngen_R10_DRUGADVERS_OSTEOPO
4820	3.67467e-46	0.633278	1.86349e-46	0.321102	0.0456206	SLC16A7	Drug-induced osteoporosis	finngen_R10_DRUGADVERS_OSTEOPO
6049	1.55821e-44	0.585424	8.8133e-45	0.331036	0.0835404	CCR9	Drug-induced osteoporosis	finngen_R10_DRUGADVERS_OSTEOPO
5805	2.61416e-44	0.572126	1.59946e-44	0.349974	0.0779004	CRTAP	Drug-induced osteoporosis	finngen_R10_DRUGADVERS_OSTEOPO
6011	7.82576e-44	0.579682	4.51845e-44	0.334612	0.0857062	GZMA	Drug-induced osteoporosis	finngen_R10_DRUGADVERS_OSTEOPO
4755	3.80131e-43	0.599098	1.65915e-43	0.261347	0.139555	CHIT1	Drug-induced osteoporosis	finngen_R10_DRUGADVERS_OSTEOPO
5472	4.76898e-42	0.616068	2.26514e-42	0.292525	0.0914068	SFTPB	Drug-induced osteoporosis	finngen_R10_DRUGADVERS_OSTEOPO
6616	1.4312e-38	0.532866	9.37965e-39	0.349106	0.118028	APOD	Drug-induced osteoporosis	finngen_R10_DRUGADVERS_OSTEOPO
4218	1.19033e-37	0.677753	4.79427e-38	0.272928	0.0493185	SPINT1	Drug-induced osteoporosis	finngen_R10_DRUGADVERS_OSTEOPO
4900	7.32267e-36	0.517994	6.05693e-36	0.428404	0.0536018	IMPG2	Drug-induced osteoporosis	finngen_R10_DRUGADVERS_OSTEOPO
3179	1.30134e-32	0.714767	3.12627e-33	0.171598	0.113635	KLHL17	Drug-induced osteoporosis	finngen_R10_DRUGADVERS_OSTEOPO
5812	9.25651e-31	0.633246	4.23572e-31	0.289692	0.0770618	FCGR2A	Drug-induced osteoporosis	finngen_R10_DRUGADVERS_OSTEOPO
4727	4.03061e-31	0.591886	2.45756e-31	0.36084	0.0472733	CR2	Drug-induced osteoporosis	finngen_R10_DRUGADVERS_OSTEOPO
3902	2.18607e-28	0.600411	8.175e-29	0.224354	0.175235	RPS19	Drug-induced osteoporosis	finngen_R10_DRUGADVERS_OSTEOPO
8214	1.26546e-28	0.548616	8.76956e-29	0.380118	0.0712658	CRMP1	Drug-induced osteoporosis	finngen_R10_DRUGADVERS_OSTEOPO
5624	4.65693e-27	0.626879	2.07895e-27	0.279759	0.0933625	ATF3	Drug-induced osteoporosis	finngen_R10_DRUGADVERS_OSTEOPO
3731	1.44273e-27	0.546131	9.37777e-28	0.354887	0.098982	POLL	Drug-induced osteoporosis	finngen_R10_DRUGADVERS_OSTEOPO
7007	1.1948e-25	0.470791	1.0255e-25	0.403958	0.125251	CHRNA2	Drug-induced osteoporosis	finngen_R10_DRUGADVERS_OSTEOPO
3567	1.20715e-24	0.713646	4.33691e-25	0.256361	0.0299933	GPC2	Drug-induced osteoporosis	finngen_R10_DRUGADVERS_OSTEOPO
5466	7.29889e-25	0.566564	3.95944e-25	0.307218	0.126218	KCNC3	Drug-induced osteoporosis	finngen_R10_DRUGADVERS_OSTEOPO
5982	1.99625e-23	0.560233	1.44969e-23	0.406811	0.0329562	RIPK3	Drug-induced osteoporosis	finngen_R10_DRUGADVERS_OSTEOPO
6030	5.57232e-23	0.621599	2.77888e-23	0.309919	0.0684823	IFIT2	Drug-induced osteoporosis	finngen_R10_DRUGADVERS_OSTEOPO
2769	9.29907e-23	0.703067	3.24144e-23	0.245021	0.0519125	HCP5	Drug-induced osteoporosis	finngen_R10_DRUGADVERS_OSTEOPO
4279	2.73848e-21	0.699999	9.80005e-22	0.250455	0.0495453	CNR2	Drug-induced osteoporosis	finngen_R10_DRUGADVERS_OSTEOPO
5129	4.28334e-19	0.508168	1.74027e-19	0.206177	0.285654	COL15A1	Drug-induced osteoporosis	finngen_R10_DRUGADVERS_OSTEOPO
8053	1.50793e-18	0.571591	9.59711e-19	0.36372	0.0646893	LILRB5	Drug-induced osteoporosis	finngen_R10_DRUGADVERS_OSTEOPO
6250	3.46571e-18	0.587431	2.05292e-18	0.347901	0.0646678	SPTLC3	Drug-induced osteoporosis	finngen_R10_DRUGADVERS_OSTEOPO
3951	3.44016e-18	0.565793	1.22216e-18	0.200771	0.233435	PMEL	Drug-induced osteoporosis	finngen_R10_DRUGADVERS_OSTEOPO
5523	1.24699e-16	0.55253	7.3673e-17	0.326318	0.121153	BTD	Drug-induced osteoporosis	finngen_R10_DRUGADVERS_OSTEOPO
1133	1.07802e-16	0.743651	1.37522e-17	0.0947054	0.161643	IGKV2D-40	Drug-induced osteoporosis	finngen_R10_DRUGADVERS_OSTEOPO
6136	6.78525e-16	0.403925	6.37773e-16	0.379448	0.216627	IL6	Drug-induced osteoporosis	finngen_R10_DRUGADVERS_OSTEOPO
5263	2.66226e-15	0.643778	1.15232e-15	0.278572	0.0776494	KIF11	Drug-induced osteoporosis	finngen_R10_DRUGADVERS_OSTEOPO
5551	1.43139e-14	0.528314	8.5344e-15	0.314841	0.156845	MASP2	Drug-induced osteoporosis	finngen_R10_DRUGADVERS_OSTEOPO
6636	3.33183e-14	0.572289	2.16571e-14	0.371935	0.0557765	MMP14	Drug-induced osteoporosis	finngen_R10_DRUGADVERS_OSTEOPO
4325	3.4063e-14	0.541816	1.42052e-14	0.22572	0.232464	IPO13	Drug-induced osteoporosis	finngen_R10_DRUGADVERS_OSTEOPO
7141	2.16082e-13	0.541405	1.29088e-13	0.323303	0.135291	SOCS1	Drug-induced osteoporosis	finngen_R10_DRUGADVERS_OSTEOPO
10294	2.41886e-13	0.502697	2.01885e-13	0.419492	0.0778111	ANGPT2	Drug-induced osteoporosis	finngen_R10_DRUGADVERS_OSTEOPO
5323	7.64056e-14	0.509648	3.50351e-14	0.233438	0.256914	SMC3	Drug-induced osteoporosis	finngen_R10_DRUGADVERS_OSTEOPO
6171	7.01517e-13	0.527225	4.21509e-13	0.316629	0.156146	FKBP4	Drug-induced osteoporosis	finngen_R10_DRUGADVERS_OSTEOPO
4095	6.7722e-13	0.581412	3.36151e-13	0.288465	0.130123	CD28	Drug-induced osteoporosis	finngen_R10_DRUGADVERS_OSTEOPO
4501	2.03908e-12	0.543166	8.43987e-13	0.224587	0.232246	PCOLCE	Drug-induced osteoporosis	finngen_R10_DRUGADVERS_OSTEOPO
3506	4.18275e-10	0.722602	1.20326e-10	0.207803	0.0695951	GSS	Drug-induced osteoporosis	finngen_R10_DRUGADVERS_OSTEOPO
5599	6.35833e-11	0.565381	3.23688e-11	0.287676	0.146943	BCAM	Drug-induced osteoporosis	finngen_R10_DRUGADVERS_OSTEOPO
3165	1.01123e-07	0.677183	2.64511e-08	0.176987	0.14583	HSF1	Drug-induced osteoporosis	finngen_R10_DRUGADVERS_OSTEOPO
5582	2.4675e-10	0.592227	1.35787e-10	0.325822	0.0819515	GADD45A	Drug-induced osteoporosis	finngen_R10_DRUGADVERS_OSTEOPO
4572	8.73164e-10	0.535858	4.62486e-10	0.283646	0.180496	PGD	Drug-induced osteoporosis	finngen_R10_DRUGADVERS_OSTEOPO
4782	6.12649e-08	0.610757	2.85544e-08	0.284558	0.104685	PIK3CD	Drug-induced osteoporosis	finngen_R10_DRUGADVERS_OSTEOPO
4913	9.12851e-07	0.567211	4.81701e-07	0.299177	0.13361	GRK7	Drug-induced osteoporosis	finngen_R10_DRUGADVERS_OSTEOPO
5470	1.00326e-05	0.599394	5.55295e-06	0.331691	0.0688996	BCL2	Drug-induced osteoporosis	finngen_R10_DRUGADVERS_OSTEOPO
6227	8.47157e-06	0.495732	7.27727e-06	0.425766	0.0784859	NEK10	Drug-induced osteoporosis	finngen_R10_DRUGADVERS_OSTEOPO
5498	9.33811e-05	0.527863	4.93409e-05	0.27872	0.193273	HPN	Drug-induced osteoporosis	finngen_R10_DRUGADVERS_OSTEOPO
2647	1.31199e-05	0.575402	7.66641e-06	0.336139	0.0884376	APH1A	Drug-induced osteoporosis	finngen_R10_DRUGADVERS_OSTEOPO
4445	4.46383e-05	0.564422	1.76701e-05	0.223214	0.212302	BRAF	Drug-induced osteoporosis	finngen_R10_DRUGADVERS_OSTEOPO
5922	0.000268357	0.593624	0.000130725	0.289054	0.116923	PSMD10P1	Drug-induced osteoporosis	finngen_R10_DRUGADVERS_OSTEOPO
5494	0.0140257	0.577953	0.00619588	0.255165	0.14666	KLHL33	Drug-induced osteoporosis	finngen_R10_DRUGADVERS_OSTEOPO
5561	0.00498085	0.521664	0.00297737	0.311673	0.158705	TARDBP	Drug-induced osteoporosis	finngen_R10_DRUGADVERS_OSTEOPO
5414	0.045601	0.45453	0.0276459	0.275365	0.196858	HDC	Drug-induced osteoporosis	finngen_R10_DRUGADVERS_OSTEOPO
5937	0.208962	0.386283	0.108774	0.200981	0.0950005	GPR142	Drug-induced osteoporosis	finngen_R10_DRUGADVERS_OSTEOPO
2587	0.00659736	0.674138	0.00167885	0.171403	0.146182	IGKV3-11	Drug-induced osteoporosis	finngen_R10_DRUGADVERS_OSTEOPO
3866	0.0821106	0.544776	0.032482	0.215382	0.12525	KDM2A	Drug-induced osteoporosis	finngen_R10_DRUGADVERS_OSTEOPO
6808	0.361441	0.181196	0.278097	0.139375	0.0398905	NTN4	Drug-induced osteoporosis	finngen_R10_DRUGADVERS_OSTEOPO

## Sheet: Sheet3
Coloc_res3:finngen_R10_M13_OSTEOPOROSIS
nsnps	PP.H0.abf	PP.H1.abf	PP.H2.abf	PP.H3.abf	PP.H4.abf	gene	Trait	AccessionID
5311	0	0.590616	0	0.145256	0.264128	CHURC1	Osteoporosis	finngen_R10_M13_OSTEOPOROSIS
4862	0	0.197837	0	0.763625	0.038538	PADI2	Osteoporosis	finngen_R10_M13_OSTEOPOROSIS
6432	0	0.761199	0	0.202379	0.0364212	BCAT1	Osteoporosis	finngen_R10_M13_OSTEOPOROSIS
5435	0	0.679905	0	0.310723	0.0093723	GM2A	Osteoporosis	finngen_R10_M13_OSTEOPOROSIS
6411	0	0.751333	0	0.224029	0.0246384	P2RX1	Osteoporosis	finngen_R10_M13_OSTEOPOROSIS
5439	0	0.816207	0	0.172263	0.01153	NRG1	Osteoporosis	finngen_R10_M13_OSTEOPOROSIS
4567	0	0.841461	0	0.150327	0.00821161	CD55	Osteoporosis	finngen_R10_M13_OSTEOPOROSIS
4531	0	0.752788	0	0.172915	0.0742974	SCP2	Osteoporosis	finngen_R10_M13_OSTEOPOROSIS
2769	0	0.575456	0	0.407771	0.0167731	HLA-C	Osteoporosis	finngen_R10_M13_OSTEOPOROSIS
4924	0	0.818837	0	0.171378	0.00978456	NME1	Osteoporosis	finngen_R10_M13_OSTEOPOROSIS
6567	0	0.485459	0	0.508561	0.00598012	SERPINB6	Osteoporosis	finngen_R10_M13_OSTEOPOROSIS
7129	0	0.783586	0	0.185681	0.0307329	DSP	Osteoporosis	finngen_R10_M13_OSTEOPOROSIS
4231	0	0.354171	0	0.575024	0.070805	HP	Osteoporosis	finngen_R10_M13_OSTEOPOROSIS
4438	0	0.820597	0	0.160908	0.0184953	OAS1	Osteoporosis	finngen_R10_M13_OSTEOPOROSIS
6934	0	0.610758	0	0.368787	0.0204552	COL18A1	Osteoporosis	finngen_R10_M13_OSTEOPOROSIS
3466	0	0.743385	0	0.164688	0.0919274	CTSK	Osteoporosis	finngen_R10_M13_OSTEOPOROSIS
6186	0	0.782522	0	0.15639	0.0610881	TUBB6	Osteoporosis	finngen_R10_M13_OSTEOPOROSIS
5297	0	0.393974	0	0.308582	0.297444	PLTP	Osteoporosis	finngen_R10_M13_OSTEOPOROSIS
4863	0	0.819367	0	0.162306	0.0183265	ABCC3	Osteoporosis	finngen_R10_M13_OSTEOPOROSIS
4203	0	0.291293	0	0.688108	0.0205989	C5	Osteoporosis	finngen_R10_M13_OSTEOPOROSIS
5993	0	0.803467	0	0.186538	0.00999448	BAZ2B	Osteoporosis	finngen_R10_M13_OSTEOPOROSIS
4132	0	0.00351494	0	0.811961	0.184524	HLA-DQA2	Osteoporosis	finngen_R10_M13_OSTEOPOROSIS
3189	0	0.852193	0	0.11099	0.0368171	MYBPC3	Osteoporosis	finngen_R10_M13_OSTEOPOROSIS
3080	0	0.808859	0	0.183073	0.00806889	CTSF	Osteoporosis	finngen_R10_M13_OSTEOPOROSIS
4645	0	0.809716	0	0.179664	0.0106192	GYPE	Osteoporosis	finngen_R10_M13_OSTEOPOROSIS
5578	0	0.586273	0	0.140369	0.273358	FCGR2B	Osteoporosis	finngen_R10_M13_OSTEOPOROSIS
3047	0	0.847414	0	0.110503	0.0420828	ACP2	Osteoporosis	finngen_R10_M13_OSTEOPOROSIS
5413	0	0.793169	0	0.193588	0.0132436	BLVRB	Osteoporosis	finngen_R10_M13_OSTEOPOROSIS
4188	0	0.558925	0	0.434694	0.00638071	TYMP	Osteoporosis	finngen_R10_M13_OSTEOPOROSIS
5482	0	0.0469318	0	0.952592	0.000475775	ITPR3	Osteoporosis	finngen_R10_M13_OSTEOPOROSIS
7963	0	0.733135	0	0.260306	0.00655897	MBP	Osteoporosis	finngen_R10_M13_OSTEOPOROSIS
5549	0	0.83702	0	0.154426	0.00855477	ITGA4	Osteoporosis	finngen_R10_M13_OSTEOPOROSIS
4605	0	0.795607	0	0.161371	0.0430219	CYP2S1	Osteoporosis	finngen_R10_M13_OSTEOPOROSIS
7260	0	0.803671	0	0.185152	0.0111768	LILRB1	Osteoporosis	finngen_R10_M13_OSTEOPOROSIS
6303	0	0.00429961	0	0.995484	0.000216401	BAK1	Osteoporosis	finngen_R10_M13_OSTEOPOROSIS
6700	0	0.753654	0	0.2292	0.017146	BCR	Osteoporosis	finngen_R10_M13_OSTEOPOROSIS
5859	0	0.822484	0	0.151313	0.0262027	DHRS1	Osteoporosis	finngen_R10_M13_OSTEOPOROSIS
5084	0	0.81964	0	0.172319	0.00804121	PROK2	Osteoporosis	finngen_R10_M13_OSTEOPOROSIS
3448	0	0.265523	0	0.343828	0.39065	CAPN1	Osteoporosis	finngen_R10_M13_OSTEOPOROSIS
3539	0	0.803336	0	0.151033	0.0456312	STAG3	Osteoporosis	finngen_R10_M13_OSTEOPOROSIS
6195	0	0.80222	0	0.167485	0.0302953	BLK	Osteoporosis	finngen_R10_M13_OSTEOPOROSIS
6006	0	0.740072	0	0.251376	0.00855199	XCL1	Osteoporosis	finngen_R10_M13_OSTEOPOROSIS
7496	0	0.695646	0	0.25384	0.0505136	SLC18A1	Osteoporosis	finngen_R10_M13_OSTEOPOROSIS
4053	0	0.826583	0	0.150909	0.0225081	OPRL1	Osteoporosis	finngen_R10_M13_OSTEOPOROSIS
5117	0	0.205905	0	0.790126	0.00396909	PADI4	Osteoporosis	finngen_R10_M13_OSTEOPOROSIS
7188	0	0.757129	0	0.206233	0.0366381	UPK3A	Osteoporosis	finngen_R10_M13_OSTEOPOROSIS
2733	0	0.578125	0	0.400569	0.0213069	TCF19	Osteoporosis	finngen_R10_M13_OSTEOPOROSIS
5016	0	0.750017	0	0.243859	0.00612442	CLEC3B	Osteoporosis	finngen_R10_M13_OSTEOPOROSIS
4880	0	0.778367	0	0.199866	0.0217673	ALDH8A1	Osteoporosis	finngen_R10_M13_OSTEOPOROSIS
5962	0	0.181113	0	0.808312	0.0105752	KLC1	Osteoporosis	finngen_R10_M13_OSTEOPOROSIS
5819	0	0.70176	0	0.153196	0.145044	CD302	Osteoporosis	finngen_R10_M13_OSTEOPOROSIS
5197	0	0.423022	0	0.329356	0.247622	TNNC2	Osteoporosis	finngen_R10_M13_OSTEOPOROSIS
4430	0	0.606477	0	0.34584	0.047683	GUCY1B2	Osteoporosis	finngen_R10_M13_OSTEOPOROSIS
5916	0	0.178509	0	0.797027	0.0244639	MARK3	Osteoporosis	finngen_R10_M13_OSTEOPOROSIS
5859	0	0.81371	0	0.169169	0.0171213	CTSB	Osteoporosis	finngen_R10_M13_OSTEOPOROSIS
3448	0	0.618745	0	0.279673	0.101582	PSMB1	Osteoporosis	finngen_R10_M13_OSTEOPOROSIS
5602	0	0.0233868	0	0.974537	0.00207655	AXIN2	Osteoporosis	finngen_R10_M13_OSTEOPOROSIS
4049	0	0.00738566	0	0.395279	0.597335	SREBF1	Osteoporosis	finngen_R10_M13_OSTEOPOROSIS
5491	0	0.0850662	0	0.0671426	0.847791	PARP1	Osteoporosis	finngen_R10_M13_OSTEOPOROSIS
5177	0	0.381853	0	0.178463	0.439684	GLIPR1	Osteoporosis	finngen_R10_M13_OSTEOPOROSIS
6616	2.57897e-289	0.79328	5.47911e-290	0.168497	0.0382233	ABO	Osteoporosis	finngen_R10_M13_OSTEOPOROSIS
6837	0	0.734983	0	0.222034	0.0429833	SIRPG	Osteoporosis	finngen_R10_M13_OSTEOPOROSIS
4450	0	0.783139	0	0.177487	0.039374	THRA	Osteoporosis	finngen_R10_M13_OSTEOPOROSIS
6187	0	0.827326	0	0.161014	0.0116606	DCPS	Osteoporosis	finngen_R10_M13_OSTEOPOROSIS
6402	0	0.540954	0	0.124185	0.334861	SCARB1	Osteoporosis	finngen_R10_M13_OSTEOPOROSIS
3599	0	0.741596	0	0.139328	0.119077	POR	Osteoporosis	finngen_R10_M13_OSTEOPOROSIS
5896	0	0.0226643	0	0.831001	0.146335	SPTBN1	Osteoporosis	finngen_R10_M13_OSTEOPOROSIS
6265	6.42285339593621e-323	0.796967	1.48219693752374e-323	0.173634	0.0293992	CBLB	Osteoporosis	finngen_R10_M13_OSTEOPOROSIS
3271	5.10636607602762e-319	0.860239	7.19952459119864e-320	0.121271	0.0184902	DPEP3	Osteoporosis	finngen_R10_M13_OSTEOPOROSIS
6142	6.03559980206938e-318	0.746522	1.71000566616468e-318	0.211463	0.0420154	TGM3	Osteoporosis	finngen_R10_M13_OSTEOPOROSIS
3624	1.16751677992739e-311	0.730132	2.64875173147905e-312	0.165541	0.104327	ENG	Osteoporosis	finngen_R10_M13_OSTEOPOROSIS
4640	9.68369376184957e-311	0.541038	8.03179820880721e-311	0.448735	0.0102268	GNMT	Osteoporosis	finngen_R10_M13_OSTEOPOROSIS
4831	9.4484e-305	0.598175	2.41369e-305	0.15256	0.249264	ETFDH	Osteoporosis	finngen_R10_M13_OSTEOPOROSIS
6001	7.10066e-298	0.58292	2.58522e-298	0.212026	0.205054	ICMT	Osteoporosis	finngen_R10_M13_OSTEOPOROSIS
6989	2.20157e-296	0.779383	5.76869e-297	0.204202	0.0164146	SFTPD	Osteoporosis	finngen_R10_M13_OSTEOPOROSIS
7505	1.60332e-286	0.520083	1.43033e-286	0.463953	0.0159639	PIM3	Osteoporosis	finngen_R10_M13_OSTEOPOROSIS
6095	1.14582e-284	0.0414198	2.63469e-283	0.952399	0.00618151	ECE1	Osteoporosis	finngen_R10_M13_OSTEOPOROSIS
5267	8.32201e-265	0.685955	3.07982e-265	0.253799	0.0602463	PTCH1	Osteoporosis	finngen_R10_M13_OSTEOPOROSIS
8024	3.78643e-265	0.73044	1.19591e-265	0.230664	0.0388965	AKR1C3	Osteoporosis	finngen_R10_M13_OSTEOPOROSIS
3712	9.0783e-261	0.782946	2.02664e-261	0.174742	0.0423116	GAPDH	Osteoporosis	finngen_R10_M13_OSTEOPOROSIS
3837	1.05162e-258	0.612324	4.10055e-259	0.238613	0.149063	SERPINC1	Osteoporosis	finngen_R10_M13_OSTEOPOROSIS
4655	8.65245e-258	0.782415	1.7107e-258	0.15463	0.0629548	KCNE1	Osteoporosis	finngen_R10_M13_OSTEOPOROSIS
9841	4.41325e-257	0.60672	2.80497e-257	0.385611	0.00766945	KBTBD11	Osteoporosis	finngen_R10_M13_OSTEOPOROSIS
4804	1.18088e-254	0.63141	3.94416e-255	0.210735	0.157855	MAN2B1	Osteoporosis	finngen_R10_M13_OSTEOPOROSIS
6573	5.40882e-251	0.582625	3.73195e-251	0.401982	0.0153929	ATP10A	Osteoporosis	finngen_R10_M13_OSTEOPOROSIS
3430	5.09177e-251	0.777711	1.33609e-251	0.204054	0.0182351	FGFR1	Osteoporosis	finngen_R10_M13_OSTEOPOROSIS
3985	7.84336e-249	0.824747	1.20475e-249	0.126633	0.04862	NEGR1	Osteoporosis	finngen_R10_M13_OSTEOPOROSIS
5198	8.46839e-247	0.459938	5.6375e-247	0.305952	0.23411	SERPING1	Osteoporosis	finngen_R10_M13_OSTEOPOROSIS
5099	4.89478e-241	0.840453	7.93453e-242	0.136216	0.0233317	ACVR2B	Osteoporosis	finngen_R10_M13_OSTEOPOROSIS
6231	6.4046e-233	0.0104552	5.53144e-231	0.902896	0.0866484	ETS2	Osteoporosis	finngen_R10_M13_OSTEOPOROSIS
4930	4.08086e-231	0.714861	1.0138e-231	0.177484	0.107655	RIPK2	Osteoporosis	finngen_R10_M13_OSTEOPOROSIS
5617	2.55481e-218	0.773759	5.57351e-219	0.168744	0.0574976	PNP	Osteoporosis	finngen_R10_M13_OSTEOPOROSIS
7352	3.02563e-217	0.612593	1.85562e-217	0.375692	0.0117146	MAD1L1	Osteoporosis	finngen_R10_M13_OSTEOPOROSIS
5862	4.9365e-215	0.791271	1.17995e-215	0.189115	0.0196147	PPARG	Osteoporosis	finngen_R10_M13_OSTEOPOROSIS
4183	8.06893e-214	0.765576	1.33579e-214	0.126631	0.107793	SIGIRR	Osteoporosis	finngen_R10_M13_OSTEOPOROSIS
7313	1.64032e-208	0.768013	4.40736e-209	0.206331	0.0256565	LAMA5	Osteoporosis	finngen_R10_M13_OSTEOPOROSIS
5504	6.13349e-201	0.816462	1.14454e-201	0.152325	0.0312129	HNMT	Osteoporosis	finngen_R10_M13_OSTEOPOROSIS
3278	1.54441e-196	0.33662	2.08363e-197	0.0447962	0.618584	SCGB1C1	Osteoporosis	finngen_R10_M13_OSTEOPOROSIS
6609	4.82761e-195	0.580196	2.51481e-195	0.30212	0.117684	AKAP13	Osteoporosis	finngen_R10_M13_OSTEOPOROSIS
3757	5.43278e-192	0.820524	8.16743e-193	0.123298	0.0561774	NQO1	Osteoporosis	finngen_R10_M13_OSTEOPOROSIS
5370	5.69851e-192	0.543759	1.7435e-192	0.166077	0.290165	SLC15A2	Osteoporosis	finngen_R10_M13_OSTEOPOROSIS
5790	2.21341e-185	0.794625	4.04741e-186	0.145244	0.0601313	TGM1	Osteoporosis	finngen_R10_M13_OSTEOPOROSIS
5132	8.69993e-185	0.413257	7.8902e-185	0.374582	0.21216	VEGFA	Osteoporosis	finngen_R10_M13_OSTEOPOROSIS
5967	1.15064e-181	0.40122	1.17816e-181	0.410627	0.188152	MYLK4	Osteoporosis	finngen_R10_M13_OSTEOPOROSIS
5984	1.80627e-181	0.725106	6.09592e-182	0.244684	0.0302106	TNFRSF10A	Osteoporosis	finngen_R10_M13_OSTEOPOROSIS
6966	2.44071e-180	0.779059	5.89151e-181	0.18802	0.0329209	RIOK1	Osteoporosis	finngen_R10_M13_OSTEOPOROSIS
5368	2.05008e-174	0.715882	6.7977e-175	0.237327	0.0467914	COQ2	Osteoporosis	finngen_R10_M13_OSTEOPOROSIS
3933	1.0574e-159	0.084853	1.12188e-158	0.900256	0.0148907	SDF4	Osteoporosis	finngen_R10_M13_OSTEOPOROSIS
6219	1.15549e-161	0.720105	4.25631e-162	0.265241	0.0146547	MAK	Osteoporosis	finngen_R10_M13_OSTEOPOROSIS
5586	1.11382e-155	0.717732	2.93308e-156	0.188911	0.0933567	SNCA	Osteoporosis	finngen_R10_M13_OSTEOPOROSIS
4362	3.11621e-152	0.563457	1.77208e-152	0.320302	0.116242	CELSR2	Osteoporosis	finngen_R10_M13_OSTEOPOROSIS
4653	8.12682e-147	0.843051	1.23571e-147	0.12816	0.0287897	TLR5	Osteoporosis	finngen_R10_M13_OSTEOPOROSIS
3993	2.40382e-145	0.123397	5.65833e-145	0.289877	0.586725	PSMD5	Osteoporosis	finngen_R10_M13_OSTEOPOROSIS
4925	8.08449e-142	0.583772	1.95677e-142	0.141021	0.275207	IL1RL1	Osteoporosis	finngen_R10_M13_OSTEOPOROSIS
5284	7.22006e-140	0.756452	1.88325e-140	0.197264	0.0462839	LY9	Osteoporosis	finngen_R10_M13_OSTEOPOROSIS
6052	2.90929e-136	0.83715	5.39752e-137	0.155306	0.00754353	DDX43	Osteoporosis	finngen_R10_M13_OSTEOPOROSIS
4033	2.50933e-135	0.746745	7.25684e-136	0.215917	0.0373376	MICU1	Osteoporosis	finngen_R10_M13_OSTEOPOROSIS
4518	1.11832e-132	0.782945	2.54535e-133	0.178164	0.0388914	NR1D1	Osteoporosis	finngen_R10_M13_OSTEOPOROSIS
4792	2.80784e-132	0.792305	6.38537e-133	0.180152	0.0275433	CALCRL	Osteoporosis	finngen_R10_M13_OSTEOPOROSIS
5897	6.60619e-131	0.624314	3.70725e-131	0.350326	0.0253599	UMPS	Osteoporosis	finngen_R10_M13_OSTEOPOROSIS
4442	2.23379e-126	0.729245	7.75588e-127	0.253182	0.0175736	SLK	Osteoporosis	finngen_R10_M13_OSTEOPOROSIS
5499	5.28537e-126	0.734169	1.38456e-126	0.192249	0.0735814	FMO4	Osteoporosis	finngen_R10_M13_OSTEOPOROSIS
4803	3.88199e-125	0.450808	4.37499e-125	0.508018	0.0411734	TCF7L2	Osteoporosis	finngen_R10_M13_OSTEOPOROSIS
6251	2.8121e-124	0.818593	5.85048e-125	0.170295	0.0111125	CD1B	Osteoporosis	finngen_R10_M13_OSTEOPOROSIS
6027	8.9807e-122	0.68269	3.93315e-122	0.29897	0.0183402	INSL3	Osteoporosis	finngen_R10_M13_OSTEOPOROSIS
5912	3.41026e-122	0.537814	9.40788e-123	0.148052	0.314134	PRTN3	Osteoporosis	finngen_R10_M13_OSTEOPOROSIS
5321	2.16519e-122	0.279029	8.62142e-123	0.110494	0.610477	RAB5A	Osteoporosis	finngen_R10_M13_OSTEOPOROSIS
5171	2.82812e-120	0.734529	8.90567e-121	0.231267	0.0342035	KL	Osteoporosis	finngen_R10_M13_OSTEOPOROSIS
5409	1.23132e-115	0.650399	6.51537e-116	0.344144	0.0054578	HEXB	Osteoporosis	finngen_R10_M13_OSTEOPOROSIS
4667	3.38538e-114	0.70037	1.06123e-114	0.219467	0.0801627	MAFB	Osteoporosis	finngen_R10_M13_OSTEOPOROSIS
4666	3.54605e-114	0.729967	1.25682e-114	0.258709	0.0113244	GSTO1	Osteoporosis	finngen_R10_M13_OSTEOPOROSIS
5746	9.75246e-104	0.793696	2.21947e-104	0.180604	0.0256994	MAP3K1	Osteoporosis	finngen_R10_M13_OSTEOPOROSIS
6617	1.32303e-105	0.626263	5.32186e-106	0.251791	0.121946	RIOK2	Osteoporosis	finngen_R10_M13_OSTEOPOROSIS
4277	7.34994e-105	0.614754	2.02253e-105	0.168949	0.216297	CCL3L1	Osteoporosis	finngen_R10_M13_OSTEOPOROSIS
3873	1.17002e-104	0.345531	7.64146e-105	0.225239	0.429231	RTN3	Osteoporosis	finngen_R10_M13_OSTEOPOROSIS
3355	2.02084e-100	0.722729	5.41711e-101	0.193652	0.0836185	CD164L2	Osteoporosis	finngen_R10_M13_OSTEOPOROSIS
6197	1.99111e-100	0.586025	8.82427e-101	0.259562	0.154413	PSMA4	Osteoporosis	finngen_R10_M13_OSTEOPOROSIS
5268	5.02976e-95	0.81705	9.93665e-96	0.161393	0.0215578	NCEH1	Osteoporosis	finngen_R10_M13_OSTEOPOROSIS
7049	1.80194e-94	0.731552	6.04198e-95	0.245269	0.023179	PRNP	Osteoporosis	finngen_R10_M13_OSTEOPOROSIS
4963	2.602e-90	0.543669	1.99387e-90	0.416566	0.0397652	PIGT	Osteoporosis	finngen_R10_M13_OSTEOPOROSIS
4754	4.82992e-70	0.761275	1.07702e-70	0.169687	0.0690375	KDM5B	Osteoporosis	finngen_R10_M13_OSTEOPOROSIS
5672	2.87712e-90	0.737886	9.35347e-91	0.239863	0.0222515	INSIG2	Osteoporosis	finngen_R10_M13_OSTEOPOROSIS
6032	1.01126e-89	0.654893	4.62036e-90	0.299169	0.0459378	RAD52	Osteoporosis	finngen_R10_M13_OSTEOPOROSIS
6869	4.02008e-88	0.731662	1.3979e-88	0.254407	0.0139305	SIGLEC7	Osteoporosis	finngen_R10_M13_OSTEOPOROSIS
5830	1.45575e-84	0.586141	9.82119e-85	0.39542	0.0184393	SPON2	Osteoporosis	finngen_R10_M13_OSTEOPOROSIS
4943	4.95041e-81	0.571363	3.22582e-81	0.372258	0.0563784	PDE6B	Osteoporosis	finngen_R10_M13_OSTEOPOROSIS
6266	1.03116e-78	0.686952	3.76309e-79	0.250632	0.0624168	STK24	Osteoporosis	finngen_R10_M13_OSTEOPOROSIS
4230	2.22411e-78	0.00136352	2.37028e-77	0.0135462	0.98509	TAS1R3	Osteoporosis	finngen_R10_M13_OSTEOPOROSIS
4504	7.67019e-71	0.341087	2.67747e-71	0.118525	0.540388	COL17A1	Osteoporosis	finngen_R10_M13_OSTEOPOROSIS
3956	9.5962e-67	0.714401	3.70039e-67	0.27547	0.0101283	VIPR2	Osteoporosis	finngen_R10_M13_OSTEOPOROSIS
3815	2.77929e-66	0.711674	1.03685e-66	0.265476	0.0228497	KLHL20	Osteoporosis	finngen_R10_M13_OSTEOPOROSIS
4959	6.79432e-66	0.496751	3.32533e-66	0.242864	0.260386	GABRR2	Osteoporosis	finngen_R10_M13_OSTEOPOROSIS
8225	2.91783e-65	0.641461	1.32849e-65	0.291991	0.066548	SLC7A5	Osteoporosis	finngen_R10_M13_OSTEOPOROSIS
4191	1.58169e-64	0.729078	2.88539e-65	0.132864	0.138059	CTLA4	Osteoporosis	finngen_R10_M13_OSTEOPOROSIS
6342	1.43848e-60	0.777588	3.47244e-61	0.187673	0.034739	PAPOLA	Osteoporosis	finngen_R10_M13_OSTEOPOROSIS
5212	1.36827e-61	0.282752	8.589e-62	0.176951	0.540298	TMX2	Osteoporosis	finngen_R10_M13_OSTEOPOROSIS
6682	3.76456e-60	0.480926	3.92332e-60	0.50119	0.0178843	TUBB2B	Osteoporosis	finngen_R10_M13_OSTEOPOROSIS
4590	1.32369e-55	0.781836	2.4963e-56	0.147373	0.0707907	SLC5A3	Osteoporosis	finngen_R10_M13_OSTEOPOROSIS
4905	4.20073e-55	0.801592	7.05444e-56	0.13455	0.063858	CBX1	Osteoporosis	finngen_R10_M13_OSTEOPOROSIS
7961	1.49163e-54	0.706744	5.39457e-55	0.255561	0.0376954	ZNF385D	Osteoporosis	finngen_R10_M13_OSTEOPOROSIS
5938	1.51836e-53	0.304284	1.17624e-53	0.235262	0.460454	EMP1	Osteoporosis	finngen_R10_M13_OSTEOPOROSIS
6897	5.97307e-53	0.640252	1.89132e-53	0.202574	0.157174	CSNK1G2	Osteoporosis	finngen_R10_M13_OSTEOPOROSIS
6584	1.25178e-51	0.674977	3.46771e-52	0.186846	0.138177	GJA3	Osteoporosis	finngen_R10_M13_OSTEOPOROSIS
3734	1.11931e-31	0.705311	3.65561e-32	0.230286	0.0644039	SETD2	Osteoporosis	finngen_R10_M13_OSTEOPOROSIS
8091	4.12697e-49	0.71725	1.37634e-49	0.239159	0.0435907	IL2RA	Osteoporosis	finngen_R10_M13_OSTEOPOROSIS
6454	3.65199e-49	0.678349	1.50848e-49	0.280156	0.0414957	TLR10	Osteoporosis	finngen_R10_M13_OSTEOPOROSIS
6371	3.32644e-49	0.207148	1.24701e-48	0.776537	0.0163145	IDI1	Osteoporosis	finngen_R10_M13_OSTEOPOROSIS
6350	1.54313e-48	0.415232	2.15266e-48	0.57924	0.0055279	CYP24A1	Osteoporosis	finngen_R10_M13_OSTEOPOROSIS
4934	2.1748e-45	0.715842	7.58101e-46	0.249497	0.0346609	TNFRSF9	Osteoporosis	finngen_R10_M13_OSTEOPOROSIS
6842	8.65176e-46	0.798412	1.87735e-46	0.173219	0.0283693	BMP6	Osteoporosis	finngen_R10_M13_OSTEOPOROSIS
6040	8.1645e-46	0.706357	3.10305e-46	0.268437	0.0252062	MYO3B	Osteoporosis	finngen_R10_M13_OSTEOPOROSIS
5805	3.6438e-44	0.797471	8.41397e-45	0.184127	0.0184026	CRTAP	Osteoporosis	finngen_R10_M13_OSTEOPOROSIS
5283	3.5585e-44	0.616884	1.92865e-44	0.334293	0.0488235	HMGCR	Osteoporosis	finngen_R10_M13_OSTEOPOROSIS
5865	7.52276e-44	0.771513	1.79127e-44	0.183663	0.0448245	EDN1	Osteoporosis	finngen_R10_M13_OSTEOPOROSIS
6740	5.20773e-14	0.791284	1.10375e-14	0.167667	0.0410489	RETN	Osteoporosis	finngen_R10_M13_OSTEOPOROSIS
5485	1.09751e-40	0.731117	3.01361e-41	0.200686	0.0681976	IGLV4-69	Osteoporosis	finngen_R10_M13_OSTEOPOROSIS
3569	6.51273e-40	0.798804	1.58755e-40	0.19471	0.00648587	SGMS1	Osteoporosis	finngen_R10_M13_OSTEOPOROSIS
6430	2.06239e-40	0.631593	9.20266e-41	0.281738	0.086669	SIK3	Osteoporosis	finngen_R10_M13_OSTEOPOROSIS
5639	5.35223e-35	0.67401	9.99345e-36	0.125648	0.200342	KCNA3	Osteoporosis	finngen_R10_M13_OSTEOPOROSIS
7161	2.73506e-34	0.77171	6.03473e-35	0.170215	0.0580745	MCOLN1	Osteoporosis	finngen_R10_M13_OSTEOPOROSIS
4814	1.02592e-31	0.718584	3.19681e-32	0.223857	0.0575596	KCNJ11	Osteoporosis	finngen_R10_M13_OSTEOPOROSIS
5309	1.30812e-32	0.589443	3.21952e-33	0.144806	0.265751	GPX2	Osteoporosis	finngen_R10_M13_OSTEOPOROSIS
4191	1.27857e-30	0.810221	1.76727e-31	0.111913	0.0778659	FBLN7	Osteoporosis	finngen_R10_M13_OSTEOPOROSIS
5764	2.22668e-30	0.304277	4.36617e-31	0.0590272	0.636695	IL6ST	Osteoporosis	finngen_R10_M13_OSTEOPOROSIS
4695	5.21361e-29	0.140815	3.10969e-28	0.83988	0.0193056	CHUK	Osteoporosis	finngen_R10_M13_OSTEOPOROSIS
6331	9.29597e-28	0.761787	2.7127e-28	0.222285	0.0159273	TNK2	Osteoporosis	finngen_R10_M13_OSTEOPOROSIS
5454	9.66557e-29	0.658106	3.99811e-29	0.272152	0.0697419	FKBP1B	Osteoporosis	finngen_R10_M13_OSTEOPOROSIS
5296	1.15308e-27	0.768052	2.50171e-28	0.16657	0.0653775	TPCN1	Osteoporosis	finngen_R10_M13_OSTEOPOROSIS
2473	8.28078e-28	0.847043	9.94562e-29	0.101683	0.0512741	PDIA3	Osteoporosis	finngen_R10_M13_OSTEOPOROSIS
5455	6.81516e-28	0.829333	1.19407e-28	0.14528	0.0253867	HIPK3	Osteoporosis	finngen_R10_M13_OSTEOPOROSIS
2714	3.66842e-26	0.847115	5.60103e-27	0.129316	0.0235687	RPS6KB1	Osteoporosis	finngen_R10_M13_OSTEOPOROSIS
6398	6.32667e-25	0.529503	5.53068e-25	0.462876	0.00762091	CEBPA	Osteoporosis	finngen_R10_M13_OSTEOPOROSIS
6174	6.27401e-24	0.50819	3.05692e-24	0.247364	0.244446	LMTK3	Osteoporosis	finngen_R10_M13_OSTEOPOROSIS
3589	1.90045e-24	0.334698	7.41823e-25	0.130111	0.535192	SUFU	Osteoporosis	finngen_R10_M13_OSTEOPOROSIS
6240	4.99034e-21	0.793804	9.94316e-22	0.158116	0.0480799	PRB3	Osteoporosis	finngen_R10_M13_OSTEOPOROSIS
5561	1.43016e-22	0.808118	3.08876e-23	0.174514	0.0173674	APEX1	Osteoporosis	finngen_R10_M13_OSTEOPOROSIS
2769	3.49772e-23	0.264449	2.3537e-23	0.177396	0.558155	HCP5	Osteoporosis	finngen_R10_M13_OSTEOPOROSIS
5088	8.31319e-23	0.633963	4.30398e-23	0.328183	0.0378533	PTPN13	Osteoporosis	finngen_R10_M13_OSTEOPOROSIS
3786	1.87928e-15	0.00453648	3.98329e-13	0.96151	0.0339531	APOM	Osteoporosis	finngen_R10_M13_OSTEOPOROSIS
2769	1.74837e-13	0.563393	1.26819e-13	0.40863	0.0279772	NFKBIL1	Osteoporosis	finngen_R10_M13_OSTEOPOROSIS
5237	5.01399e-19	0.7748	1.24748e-19	0.192738	0.0324622	FOXO1	Osteoporosis	finngen_R10_M13_OSTEOPOROSIS
3034	3.83693e-19	0.573043	2.51282e-19	0.375236	0.0517209	PTGES3	Osteoporosis	finngen_R10_M13_OSTEOPOROSIS
5387	2.43478e-19	0.581333	1.16575e-19	0.278196	0.140472	GLIPR1L1	Osteoporosis	finngen_R10_M13_OSTEOPOROSIS
3144	4.85571e-16	0.89568	4.84685e-17	0.0893896	0.0149305	KCNJ12	Osteoporosis	finngen_R10_M13_OSTEOPOROSIS
7453	4.70097e-17	0.654234	1.42814e-17	0.198607	0.147159	SMPD1	Osteoporosis	finngen_R10_M13_OSTEOPOROSIS
7312	6.69986e-17	0.654705	1.81547e-17	0.177239	0.168057	ADRM1	Osteoporosis	finngen_R10_M13_OSTEOPOROSIS
4831	2.08423e-16	0.812389	3.39809e-17	0.132395	0.0552162	CACNA1D	Osteoporosis	finngen_R10_M13_OSTEOPOROSIS
4240	1.53621e-17	0.0043281	3.53305e-15	0.995399	0.000273276	C2	Osteoporosis	finngen_R10_M13_OSTEOPOROSIS
3063	2.04853e-15	0.293548	1.34327e-15	0.191972	0.51448	BAZ2A	Osteoporosis	finngen_R10_M13_OSTEOPOROSIS
5925	1.09017e-14	0.753336	2.30662e-15	0.159306	0.087358	COL24A1	Osteoporosis	finngen_R10_M13_OSTEOPOROSIS
7160	4.96319e-14	0.694354	1.96281e-14	0.274567	0.0310792	GPC1	Osteoporosis	finngen_R10_M13_OSTEOPOROSIS
2524	4.50927e-14	0.873496	3.25793e-15	0.0630463	0.0634574	PHKG2	Osteoporosis	finngen_R10_M13_OSTEOPOROSIS
4325	4.05188e-14	0.644504	8.23794e-15	0.130811	0.224685	IPO13	Osteoporosis	finngen_R10_M13_OSTEOPOROSIS
6421	1.52538e-13	0.69381	5.61298e-14	0.255252	0.0509381	BTLA	Osteoporosis	finngen_R10_M13_OSTEOPOROSIS
6518	4.20537e-14	0.241048	3.2284e-14	0.184475	0.574477	ITGB1	Osteoporosis	finngen_R10_M13_OSTEOPOROSIS
3455	1.02303e-13	0.591823	6.26447e-14	0.362354	0.0458229	PPCDC	Osteoporosis	finngen_R10_M13_OSTEOPOROSIS
10294	6.54052e-14	0.135927	4.0435e-13	0.840313	0.0237599	ANGPT2	Osteoporosis	finngen_R10_M13_OSTEOPOROSIS
4679	1.85239e-11	0.505705	8.34652e-12	0.227594	0.266701	SENP2	Osteoporosis	finngen_R10_M13_OSTEOPOROSIS
5721	4.71327e-11	0.725757	1.39875e-11	0.215324	0.058919	PLA2G2C	Osteoporosis	finngen_R10_M13_OSTEOPOROSIS
4216	4.50004e-11	0.786931	1.14265e-11	0.199804	0.0132651	OMG	Osteoporosis	finngen_R10_M13_OSTEOPOROSIS
4038	3.63854e-12	0.001108	3.27898e-09	0.998506	0.000385929	NAGS	Osteoporosis	finngen_R10_M13_OSTEOPOROSIS
666	3.86369e-09	0.872806	1.08104e-10	0.0243178	0.102876	IGKV3D-15	Osteoporosis	finngen_R10_M13_OSTEOPOROSIS
4459	2.89315e-08	0.818999	5.51024e-09	0.15596	0.0250418	STAT1	Osteoporosis	finngen_R10_M13_OSTEOPOROSIS
6676	1.6616e-07	0.627514	7.54263e-08	0.284764	0.087722	PSIP1	Osteoporosis	finngen_R10_M13_OSTEOPOROSIS
4553	5.65205e-08	0.386938	1.14198e-08	0.0776444	0.535417	TUBA4A	Osteoporosis	finngen_R10_M13_OSTEOPOROSIS
5401	2.48021e-06	0.532185	2.09473e-06	0.449454	0.0183564	MAPK11	Osteoporosis	finngen_R10_M13_OSTEOPOROSIS
5414	3.09917e-06	0.653172	1.19985e-06	0.252782	0.0940414	BCL2L2	Osteoporosis	finngen_R10_M13_OSTEOPOROSIS
6122	2.51524e-06	0.719829	5.30739e-07	0.151762	0.128405	TGFB2	Osteoporosis	finngen_R10_M13_OSTEOPOROSIS
5630	1.13781e-05	0.78878	2.53945e-06	0.17601	0.0351961	TTN	Osteoporosis	finngen_R10_M13_OSTEOPOROSIS
6047	3.23953e-05	0.740518	1.07172e-05	0.244968	0.0144711	PPP1R13L	Osteoporosis	finngen_R10_M13_OSTEOPOROSIS
5578	6.55593e-05	0.492696	6.41375e-05	0.481985	0.0251893	ADRA2A	Osteoporosis	finngen_R10_M13_OSTEOPOROSIS
3625	0.00023406	0.362467	0.000244467	0.378324	0.258731	ATXN1L	Osteoporosis	finngen_R10_M13_OSTEOPOROSIS
4866	0.00249648	0.675105	0.000989053	0.267408	0.0540008	CRTC1	Osteoporosis	finngen_R10_M13_OSTEOPOROSIS
4784	1.9095e-05	0.0231286	0.00080483	0.974838	0.00120998	CXCR5	Osteoporosis	finngen_R10_M13_OSTEOPOROSIS
6175	0.00763303	0.746581	0.00205968	0.201413	0.0423133	PTPRG	Osteoporosis	finngen_R10_M13_OSTEOPOROSIS
4268	0.0158429	0.683919	0.00507835	0.21915	0.0760098	FEN1	Osteoporosis	finngen_R10_M13_OSTEOPOROSIS
4430	0.00761637	0.779841	0.00146934	0.150385	0.0606878	NDUFB3	Osteoporosis	finngen_R10_M13_OSTEOPOROSIS
3786	0.00883157	0.718283	0.00247507	0.201231	0.0691791	EIF4EBP1	Osteoporosis	finngen_R10_M13_OSTEOPOROSIS
3925	0.0206333	0.608979	0.00852727	0.251567	0.110294	ATP2B1	Osteoporosis	finngen_R10_M13_OSTEOPOROSIS
3880	0.019033	0.298307	0.00387138	0.0600578	0.618731	CYP3A5	Osteoporosis	finngen_R10_M13_OSTEOPOROSIS
4924	0.646158	0.141262	0.161242	0.0352345	0.0161031	FKBP10	Osteoporosis	finngen_R10_M13_OSTEOPOROSIS
6747	0.0259621	0.466671	0.00678622	0.121604	0.378976	SCUBE1	Osteoporosis	finngen_R10_M13_OSTEOPOROSIS
5006	0.0505071	0.470119	0.0324765	0.302146	0.144752	XPA	Osteoporosis	finngen_R10_M13_OSTEOPOROSIS
3885	0.00112553	0.00318028	0.25869	0.730944	0.00606002	HSPA1A	Osteoporosis	finngen_R10_M13_OSTEOPOROSIS
5587	0.146535	0.595009	0.035297	0.143245	0.079915	PLCE1	Osteoporosis	finngen_R10_M13_OSTEOPOROSIS
4935	0.148356	0.240344	0.224501	0.363681	0.0231185	NPFF	Osteoporosis	finngen_R10_M13_OSTEOPOROSIS
3828	0.273739	0.460779	0.0454984	0.076443	0.14354	CYP20A1	Osteoporosis	finngen_R10_M13_OSTEOPOROSIS
5209	0.325874	0.477356	0.0643915	0.0942858	0.0380935	GPR88	Osteoporosis	finngen_R10_M13_OSTEOPOROSIS

## Sheet: Sheet4
Coloc_res4:finngen_R10_M13_SPINSTENOSIS
nsnps	PP.H0.abf	PP.H1.abf	PP.H2.abf	PP.H3.abf	PP.H4.abf	gene	Trait	AccessionID
5300	0	0.668364	0	0.325376	0.00625983	LGALS2	Spinal stenosis	finngen_R10_M13_SPINSTENOSIS
7015	0	0.776872	0	0.193904	0.0292235	RNASET2	Spinal stenosis	finngen_R10_M13_SPINSTENOSIS
5690	0	0.707236	0	0.142614	0.15015	QDPR	Spinal stenosis	finngen_R10_M13_SPINSTENOSIS
6199	0	0.743396	0	0.248208	0.00839614	FCRL3	Spinal stenosis	finngen_R10_M13_SPINSTENOSIS
5829	0	0.84079	0	0.154048	0.00516148	UBE2D1	Spinal stenosis	finngen_R10_M13_SPINSTENOSIS
4362	0	0.741905	0	0.175706	0.082389	XYLT1	Spinal stenosis	finngen_R10_M13_SPINSTENOSIS
7924	0	0.106199	0	0.254196	0.639605	AKR1C2	Spinal stenosis	finngen_R10_M13_SPINSTENOSIS
5395	0	0.644225	0	0.351908	0.00386706	LAMC1	Spinal stenosis	finngen_R10_M13_SPINSTENOSIS
6380	0	0.851257	0	0.136538	0.0122051	SELL	Spinal stenosis	finngen_R10_M13_SPINSTENOSIS
5914	0	0.625993	0	0.364618	0.00938902	F2RL1	Spinal stenosis	finngen_R10_M13_SPINSTENOSIS
5575	0	0.316416	0	0.681598	0.00198541	AOAH	Spinal stenosis	finngen_R10_M13_SPINSTENOSIS
3949	0	0.00019087	0	0.999804	4.64672e-06	HLA-DQB1	Spinal stenosis	finngen_R10_M13_SPINSTENOSIS
3791	0	0.000190871	0	0.999804	4.64675e-06	HLA-DQA1	Spinal stenosis	finngen_R10_M13_SPINSTENOSIS
6126	0	0.710488	0	0.261071	0.0284408	DHRS9	Spinal stenosis	finngen_R10_M13_SPINSTENOSIS
5352	0	0.786345	0	0.183172	0.0304828	NCSTN	Spinal stenosis	finngen_R10_M13_SPINSTENOSIS
6890	0	0.0172951	0	0.0194735	0.963231	C9orf72	Spinal stenosis	finngen_R10_M13_SPINSTENOSIS
7244	0	0.831902	0	0.155164	0.0129344	CYP4V2	Spinal stenosis	finngen_R10_M13_SPINSTENOSIS
5828	0	0.458431	0	0.52978	0.0117896	KCNJ15	Spinal stenosis	finngen_R10_M13_SPINSTENOSIS
7183	0	0.831136	0	0.155941	0.0129226	KLKB1	Spinal stenosis	finngen_R10_M13_SPINSTENOSIS
5952	0	0.405096	0	0.577516	0.0173875	SLC7A8	Spinal stenosis	finngen_R10_M13_SPINSTENOSIS
6142	0	0.687526	0	0.219217	0.0932566	BST1	Spinal stenosis	finngen_R10_M13_SPINSTENOSIS
4687	0	0.763245	0	0.160244	0.0765112	OLFM4	Spinal stenosis	finngen_R10_M13_SPINSTENOSIS
4759	0	2.16817e-12	0	0.971076	0.028924	GFPT1	Spinal stenosis	finngen_R10_M13_SPINSTENOSIS
5273	0	0.677532	0	0.137123	0.185345	MBNL1	Spinal stenosis	finngen_R10_M13_SPINSTENOSIS
3420	0	0.0313528	0	0.598264	0.370383	MAP3K11	Spinal stenosis	finngen_R10_M13_SPINSTENOSIS
6520	0	0.620354	0	0.330988	0.0486583	LGALS8	Spinal stenosis	finngen_R10_M13_SPINSTENOSIS
6322	0	0.405148	0	0.584074	0.0107789	PRMT5	Spinal stenosis	finngen_R10_M13_SPINSTENOSIS
5387	0	0.415311	0	0.128322	0.456367	FNTB	Spinal stenosis	finngen_R10_M13_SPINSTENOSIS
4605	0	0.602999	0	0.126724	0.270278	CYP2S1	Spinal stenosis	finngen_R10_M13_SPINSTENOSIS
6373	0	0.772865	0	0.196659	0.0304762	PRR4	Spinal stenosis	finngen_R10_M13_SPINSTENOSIS
4641	0	0.780493	0	0.209461	0.010046	TRIB3	Spinal stenosis	finngen_R10_M13_SPINSTENOSIS
4539	0	0.859584	0	0.117088	0.0233279	NELL2	Spinal stenosis	finngen_R10_M13_SPINSTENOSIS
5087	0	0.769711	0	0.216712	0.0135772	PRKAB1	Spinal stenosis	finngen_R10_M13_SPINSTENOSIS
4584	0	0.0749873	0	0.857919	0.0670935	PIK3C2A	Spinal stenosis	finngen_R10_M13_SPINSTENOSIS
3612	0	0.473035	0	0.33709	0.189876	KHK	Spinal stenosis	finngen_R10_M13_SPINSTENOSIS
5962	0	0.558951	0	0.142715	0.298334	OVGP1	Spinal stenosis	finngen_R10_M13_SPINSTENOSIS
6619	0	0.694933	0	0.183594	0.121473	MTRF1L	Spinal stenosis	finngen_R10_M13_SPINSTENOSIS
4557	0	0.47817	0	0.298283	0.223547	UCP2	Spinal stenosis	finngen_R10_M13_SPINSTENOSIS
5399	0	0.000554336	0	0.0168186	0.982627	MEG3	Spinal stenosis	finngen_R10_M13_SPINSTENOSIS
6735	0	0.784125	0	0.200943	0.0149319	PLIN2	Spinal stenosis	finngen_R10_M13_SPINSTENOSIS
6515	0	0.728537	0	0.266199	0.00526388	FGFR2	Spinal stenosis	finngen_R10_M13_SPINSTENOSIS
5334	0	0.631161	0	0.237615	0.131223	TRIM24	Spinal stenosis	finngen_R10_M13_SPINSTENOSIS
5484	0	0.798214	0	0.132177	0.0696094	IGLV4-60	Spinal stenosis	finngen_R10_M13_SPINSTENOSIS
6209	0	0.80263	0	0.167089	0.0302804	ALOX15	Spinal stenosis	finngen_R10_M13_SPINSTENOSIS
5701	0	0.834454	0	0.156263	0.00928313	TRPM6	Spinal stenosis	finngen_R10_M13_SPINSTENOSIS
4072	0	0.000564643	0	0.999431	4.03711e-06	XBP1	Spinal stenosis	finngen_R10_M13_SPINSTENOSIS
4816	0	0.850488	0	0.135284	0.0142282	GPR160	Spinal stenosis	finngen_R10_M13_SPINSTENOSIS
4436	0	0.446376	0	0.2339	0.319725	FLCN	Spinal stenosis	finngen_R10_M13_SPINSTENOSIS
6160	0	0.758916	0	0.234946	0.00613747	TPP2	Spinal stenosis	finngen_R10_M13_SPINSTENOSIS
4872	0	0.557805	0	0.290835	0.151361	ADORA2B	Spinal stenosis	finngen_R10_M13_SPINSTENOSIS
2733	0	1.92228e-09	0	0.0288029	0.971197	TCF19	Spinal stenosis	finngen_R10_M13_SPINSTENOSIS
6094	0	0.823577	0	0.15192	0.0245029	CD200R1	Spinal stenosis	finngen_R10_M13_SPINSTENOSIS
5265	0	0.432616	0	0.151432	0.415952	TM2D1	Spinal stenosis	finngen_R10_M13_SPINSTENOSIS
6692	0	0.519958	0	0.45536	0.024682	TIMP2	Spinal stenosis	finngen_R10_M13_SPINSTENOSIS
5699	0	0.000622259	0	0.999311	6.71628e-05	BTN3A1	Spinal stenosis	finngen_R10_M13_SPINSTENOSIS
7213	0	0.614252	0	0.291549	0.0941989	TPP1	Spinal stenosis	finngen_R10_M13_SPINSTENOSIS
5635	0	0.81269	0	0.169404	0.017906	IL12RB2	Spinal stenosis	finngen_R10_M13_SPINSTENOSIS
6443	0	0.802842	0	0.175836	0.0213219	MINK1	Spinal stenosis	finngen_R10_M13_SPINSTENOSIS
5661	0	0.384947	0	0.587248	0.0278048	TNFRSF14	Spinal stenosis	finngen_R10_M13_SPINSTENOSIS
4617	0	0.000220067	0	0.999741	3.92233e-05	PSMB9	Spinal stenosis	finngen_R10_M13_SPINSTENOSIS
3821	0	0.424835	0	0.272529	0.302635	KDM5A	Spinal stenosis	finngen_R10_M13_SPINSTENOSIS
6357	0	0.447713	0	0.545007	0.00728018	GRK4	Spinal stenosis	finngen_R10_M13_SPINSTENOSIS
7064	0	0.688235	0	0.188136	0.123629	CCDC3	Spinal stenosis	finngen_R10_M13_SPINSTENOSIS
6584	0	0.777773	0	0.20643	0.0157969	RGS17	Spinal stenosis	finngen_R10_M13_SPINSTENOSIS
7218	0	0.757757	0	0.214817	0.0274254	RPS6KA2	Spinal stenosis	finngen_R10_M13_SPINSTENOSIS
2676	1.00845e-298	7.07525e-08	1.42533e-291	1	1.68537e-09	HLA-B	Spinal stenosis	finngen_R10_M13_SPINSTENOSIS
5343	0	0.738453	0	0.252038	0.00950875	GCH1	Spinal stenosis	finngen_R10_M13_SPINSTENOSIS
6378	5.90309633651121e-320	0.163901	2.93109385051778e-319	0.813816	0.0222821	CYP1B1	Spinal stenosis	finngen_R10_M13_SPINSTENOSIS
3154	4.23167225663028e-320	0.615393	2.58593959033308e-320	0.376028	0.00857895	SCAP	Spinal stenosis	finngen_R10_M13_SPINSTENOSIS
5791	4.88850015645682e-313	0.622289	2.67816831454426e-313	0.340885	0.0368266	WFIKKN1	Spinal stenosis	finngen_R10_M13_SPINSTENOSIS
3178	2.25201583532636e-311	0.832293	4.16717917153018e-312	0.153996	0.0137113	ERN1	Spinal stenosis	finngen_R10_M13_SPINSTENOSIS
5211	4.90734212440467e-310	0.802187	1.13526799506708e-310	0.185566	0.0122463	ITLN1	Spinal stenosis	finngen_R10_M13_SPINSTENOSIS
5871	9.27895e-308	0.00299216	3.07995e-305	0.993181	0.00382718	CDC42	Spinal stenosis	finngen_R10_M13_SPINSTENOSIS
4130	1.3971e-299	0.824613	1.5426e-300	0.0909643	0.0844227	VCP	Spinal stenosis	finngen_R10_M13_SPINSTENOSIS
6648	2.02138e-299	0.0789087	2.35634e-298	0.919843	0.00124793	GSTZ1	Spinal stenosis	finngen_R10_M13_SPINSTENOSIS
6106	4.62272e-299	0.174214	1.90705e-298	0.718592	0.107194	ITGA2	Spinal stenosis	finngen_R10_M13_SPINSTENOSIS
3532	7.43022e-295	0.76303	2.23336e-295	0.229343	0.00762677	CD14	Spinal stenosis	finngen_R10_M13_SPINSTENOSIS
5122	2.30653e-286	0.266412	6.20686e-286	0.716896	0.0166925	TOB1	Spinal stenosis	finngen_R10_M13_SPINSTENOSIS
3844	7.1474e-275	0.864191	1.03485e-275	0.125113	0.0106966	IPP	Spinal stenosis	finngen_R10_M13_SPINSTENOSIS
4773	6.29052e-277	0.0714077	7.1841e-276	0.8154	0.113192	NUCB2	Spinal stenosis	finngen_R10_M13_SPINSTENOSIS
3468	4.21606e-272	0.394623	4.19658e-272	0.392588	0.212789	LMNA	Spinal stenosis	finngen_R10_M13_SPINSTENOSIS
4290	5.69965e-260	0.735043	1.37859e-260	0.1777	0.0872569	LYG1	Spinal stenosis	finngen_R10_M13_SPINSTENOSIS
3837	2.99544e-259	0.174415	2.9082e-259	0.168678	0.656907	SERPINC1	Spinal stenosis	finngen_R10_M13_SPINSTENOSIS
4193	1.26303e-257	0.870561	1.4511e-258	0.0999895	0.0294497	TIGIT	Spinal stenosis	finngen_R10_M13_SPINSTENOSIS
5310	2.38292e-256	0.80234	4.90789e-257	0.165218	0.0324418	CPT1A	Spinal stenosis	finngen_R10_M13_SPINSTENOSIS
4361	5.58207e-238	0.447811	6.82189e-238	0.547268	0.0049214	TUBA1C	Spinal stenosis	finngen_R10_M13_SPINSTENOSIS
4780	4.8244e-247	0.267235	2.65624e-247	0.14655	0.586215	EPHB1	Spinal stenosis	finngen_R10_M13_SPINSTENOSIS
6101	9.6689e-243	0.78489	1.45508e-243	0.118022	0.097088	TGFBR2	Spinal stenosis	finngen_R10_M13_SPINSTENOSIS
5452	4.74056e-243	0.0284333	1.60987e-241	0.965575	0.00599208	FARP2	Spinal stenosis	finngen_R10_M13_SPINSTENOSIS
5809	1.4818e-235	0.766168	4.24597e-236	0.219525	0.014307	TRPC3	Spinal stenosis	finngen_R10_M13_SPINSTENOSIS
5656	4.65752e-224	0.756543	1.35559e-224	0.220172	0.0232851	GPR65	Spinal stenosis	finngen_R10_M13_SPINSTENOSIS
2490	3.21065e-226	0.00279141	5.44119e-224	0.472545	0.524664	APEH	Spinal stenosis	finngen_R10_M13_SPINSTENOSIS
5924	4.58049e-220	0.821397	8.11967e-221	0.145573	0.0330302	SLC25A1	Spinal stenosis	finngen_R10_M13_SPINSTENOSIS
5602	1.34575e-212	0.699231	4.37255e-213	0.227118	0.0736508	CEP68	Spinal stenosis	finngen_R10_M13_SPINSTENOSIS
5632	1.55801e-212	0.525141	9.4194e-213	0.317333	0.157526	PDE8B	Spinal stenosis	finngen_R10_M13_SPINSTENOSIS
6974	1.17874e-209	0.587467	6.81016e-210	0.339334	0.073199	FCAR	Spinal stenosis	finngen_R10_M13_SPINSTENOSIS
4334	3.35443e-209	0.71605	1.04517e-209	0.223046	0.0609034	TBK1	Spinal stenosis	finngen_R10_M13_SPINSTENOSIS
3748	1.30735e-208	0.892333	1.18181e-209	0.0806374	0.0270295	TRPV5	Spinal stenosis	finngen_R10_M13_SPINSTENOSIS
3661	1.42996e-161	0.713298	3.6726e-162	0.183095	0.103607	EP300	Spinal stenosis	finngen_R10_M13_SPINSTENOSIS
4483	1.83168e-194	0.216038	6.62797e-194	0.781734	0.00222794	CD6	Spinal stenosis	finngen_R10_M13_SPINSTENOSIS
5708	5.14001e-193	0.534984	2.90203e-193	0.301887	0.163129	NDFIP1	Spinal stenosis	finngen_R10_M13_SPINSTENOSIS
5304	1.73737e-191	0.746755	4.97787e-192	0.213919	0.0393258	SLC14A1	Spinal stenosis	finngen_R10_M13_SPINSTENOSIS
6217	7.42144e-192	0.750296	2.30624e-192	0.233141	0.0165631	DHCR24	Spinal stenosis	finngen_R10_M13_SPINSTENOSIS
5387	1.43643e-190	0.604715	6.60655e-191	0.278009	0.117276	LTBP4	Spinal stenosis	finngen_R10_M13_SPINSTENOSIS
6756	1.00333e-182	0.266136	2.5284e-182	0.670601	0.0632632	GPR141	Spinal stenosis	finngen_R10_M13_SPINSTENOSIS
5967	1.91037e-181	0.66613	9.27596e-182	0.323435	0.0104356	MYLK4	Spinal stenosis	finngen_R10_M13_SPINSTENOSIS
5309	8.69585e-183	0.0030037	2.88597e-180	0.996862	0.000134324	C1QA	Spinal stenosis	finngen_R10_M13_SPINSTENOSIS
2757	3.9348e-138	6.45622e-08	6.09459e-131	1	3.3856e-09	CCHCR1	Spinal stenosis	finngen_R10_M13_SPINSTENOSIS
5260	3.57573e-176	0.844001	5.55284e-177	0.131042	0.0249571	EPHB3	Spinal stenosis	finngen_R10_M13_SPINSTENOSIS
5114	9.69315e-171	0.308838	1.84603e-170	0.588069	0.103093	PRKG2	Spinal stenosis	finngen_R10_M13_SPINSTENOSIS
6163	5.58738e-168	0.466769	2.14659e-168	0.178971	0.35426	ACAT2	Spinal stenosis	finngen_R10_M13_SPINSTENOSIS
6526	3.52492e-165	0.815715	6.28807e-166	0.145476	0.0388095	OAT	Spinal stenosis	finngen_R10_M13_SPINSTENOSIS
3886	1.21957e-164	0.703937	4.88403e-165	0.281893	0.01417	TNFRSF18	Spinal stenosis	finngen_R10_M13_SPINSTENOSIS
7030	9.46343e-161	0.292884	2.09228e-160	0.64748	0.0596357	GNA11	Spinal stenosis	finngen_R10_M13_SPINSTENOSIS
5174	2.02024e-153	0.666407	9.66919e-154	0.318939	0.014654	ADO	Spinal stenosis	finngen_R10_M13_SPINSTENOSIS
3862	6.52824e-153	0.384059	8.95512e-153	0.526744	0.0891964	PSMB3	Spinal stenosis	finngen_R10_M13_SPINSTENOSIS
6727	1.00381e-152	0.397104	1.50362e-152	0.594819	0.0080762	MKNK2	Spinal stenosis	finngen_R10_M13_SPINSTENOSIS
6261	3.18837e-150	0.38091	5.15303e-150	0.615622	0.00346816	TXNRD1	Spinal stenosis	finngen_R10_M13_SPINSTENOSIS
5389	9.90377e-143	0.850429	1.50677e-143	0.129365	0.0202061	NDUFS2	Spinal stenosis	finngen_R10_M13_SPINSTENOSIS
7528	2.86231e-142	0.145364	1.67753e-141	0.851942	0.00269436	CYBA	Spinal stenosis	finngen_R10_M13_SPINSTENOSIS
7267	4.50702e-141	0.788954	1.1346e-141	0.198599	0.0124466	CCR6	Spinal stenosis	finngen_R10_M13_SPINSTENOSIS
4406	1.07601e-139	0.195444	3.86329e-139	0.701614	0.102941	SLC15A3	Spinal stenosis	finngen_R10_M13_SPINSTENOSIS
4915	3.33122e-136	0.412676	4.57976e-136	0.567326	0.0199986	CCR5	Spinal stenosis	finngen_R10_M13_SPINSTENOSIS
5413	4.87266e-134	0.856596	7.51146e-135	0.132037	0.0113668	CTSZ	Spinal stenosis	finngen_R10_M13_SPINSTENOSIS
5419	1.18246e-133	0.774754	3.23614e-134	0.212021	0.0132244	DRAXIN	Spinal stenosis	finngen_R10_M13_SPINSTENOSIS
2592	1.4246e-133	0.647505	3.83454e-134	0.174108	0.178387	MAPKAPK5	Spinal stenosis	finngen_R10_M13_SPINSTENOSIS
7434	2.48855e-133	0.765675	7.43397e-134	0.228723	0.00560207	BACE2	Spinal stenosis	finngen_R10_M13_SPINSTENOSIS
3707	3.72224e-132	0.650622	1.2161e-132	0.212429	0.136949	ABCC1	Spinal stenosis	finngen_R10_M13_SPINSTENOSIS
5616	2.32354e-131	0.834486	3.63343e-132	0.130458	0.035056	CD177	Spinal stenosis	finngen_R10_M13_SPINSTENOSIS
5677	4.52137e-128	0.654934	2.31547e-128	0.335394	0.00967259	PRCP	Spinal stenosis	finngen_R10_M13_SPINSTENOSIS
7223	2.25486e-126	0.626167	1.26467e-126	0.351171	0.0226624	RYR2	Spinal stenosis	finngen_R10_M13_SPINSTENOSIS
4362	3.34813e-126	0.0286153	1.13547e-124	0.970449	0.000935823	ATG4B	Spinal stenosis	finngen_R10_M13_SPINSTENOSIS
5887	2.80127e-121	0.562133	1.24925e-121	0.250501	0.187367	SPG7	Spinal stenosis	finngen_R10_M13_SPINSTENOSIS
5171	3.36042e-120	0.87278	4.64466e-121	0.120626	0.00659339	KL	Spinal stenosis	finngen_R10_M13_SPINSTENOSIS
3484	1.35401e-117	0.830791	1.51195e-118	0.0926938	0.076515	CD52	Spinal stenosis	finngen_R10_M13_SPINSTENOSIS
6301	4.60255e-117	0.460256	5.00108e-117	0.500069	0.0396751	BMP2	Spinal stenosis	finngen_R10_M13_SPINSTENOSIS
4167	6.70898e-115	0.691948	2.92114e-115	0.301273	0.00677895	GRN	Spinal stenosis	finngen_R10_M13_SPINSTENOSIS
5740	1.91648e-112	0.00303424	6.29572e-110	0.99676	0.000205385	MAST3	Spinal stenosis	finngen_R10_M13_SPINSTENOSIS
6179	4.78064e-95	0.660366	2.42726e-95	0.335281	0.00435252	EZH2	Spinal stenosis	finngen_R10_M13_SPINSTENOSIS
5689	1.24782e-109	0.715256	4.08561e-110	0.234139	0.0506054	MYLIP	Spinal stenosis	finngen_R10_M13_SPINSTENOSIS
5997	2.82702e-107	0.864891	4.03247e-108	0.123357	0.0117519	ATG16L1	Spinal stenosis	finngen_R10_M13_SPINSTENOSIS
4502	6.48726e-106	0.783372	1.62529e-106	0.196242	0.0203859	NDUFAF1	Spinal stenosis	finngen_R10_M13_SPINSTENOSIS
4213	1.10144e-106	0.76611	2.12759e-107	0.1479	0.0859907	ACY3	Spinal stenosis	finngen_R10_M13_SPINSTENOSIS
6625	4.47178e-106	0.816654	9.65395e-107	0.176297	0.00704938	ACO1	Spinal stenosis	finngen_R10_M13_SPINSTENOSIS
4837	8.99622e-104	0.399604	1.03854e-103	0.46117	0.139226	PSMD9	Spinal stenosis	finngen_R10_M13_SPINSTENOSIS
4246	6.10534e-102	0.33765	9.14851e-102	0.505794	0.156556	HCAR1	Spinal stenosis	finngen_R10_M13_SPINSTENOSIS
3355	2.26307e-100	0.809359	2.66707e-101	0.0952892	0.0953514	CD164L2	Spinal stenosis	finngen_R10_M13_SPINSTENOSIS
6326	1.03601e-97	0.223902	2.1668e-97	0.467979	0.30812	SIRPA	Spinal stenosis	finngen_R10_M13_SPINSTENOSIS
6868	1.31927e-96	0.600739	5.37198e-97	0.244463	0.154798	PSMF1	Spinal stenosis	finngen_R10_M13_SPINSTENOSIS
3768	3.26915e-95	0.805282	6.98187e-96	0.17196	0.0227584	GNS	Spinal stenosis	finngen_R10_M13_SPINSTENOSIS
5682	1.49793e-94	0.814668	2.9484e-95	0.160327	0.0250044	CACNA2D3	Spinal stenosis	finngen_R10_M13_SPINSTENOSIS
4931	1.44684e-93	0.557072	7.32658e-94	0.281932	0.160996	PLA2G6	Spinal stenosis	finngen_R10_M13_SPINSTENOSIS
3308	3.75961e-91	0.845036	5.48338e-92	0.123217	0.031747	IL10	Spinal stenosis	finngen_R10_M13_SPINSTENOSIS
4872	5.80503e-91	0.0544683	9.96742e-90	0.935228	0.0103036	DAPK2	Spinal stenosis	finngen_R10_M13_SPINSTENOSIS
3328	6.47181e-89	0.788271	1.68465e-89	0.205184	0.00654436	P2RX6	Spinal stenosis	finngen_R10_M13_SPINSTENOSIS
5518	3.10793e-87	0.648986	1.38208e-87	0.288538	0.0624755	PTK2	Spinal stenosis	finngen_R10_M13_SPINSTENOSIS
5093	2.69261e-86	0.119531	1.7462e-85	0.775071	0.105398	SLC33A1	Spinal stenosis	finngen_R10_M13_SPINSTENOSIS
5728	1.4816e-87	0.00726469	2.02431e-85	0.992575	0.000160234	FGFRL1	Spinal stenosis	finngen_R10_M13_SPINSTENOSIS
5830	1.80438e-86	0.00726512	2.46536e-84	0.992647	8.76296e-05	SPON2	Spinal stenosis	finngen_R10_M13_SPINSTENOSIS
5586	2.16212e-72	0.000299534	7.21602e-69	0.999687	1.31964e-05	COL11A2	Spinal stenosis	finngen_R10_M13_SPINSTENOSIS
4488	4.16035e-84	0.598016	2.63781e-84	0.379141	0.0228431	TNKS2	Spinal stenosis	finngen_R10_M13_SPINSTENOSIS
3964	1.2657e-83	0.000210296	6.81506e-81	0.112345	0.887445	STK36	Spinal stenosis	finngen_R10_M13_SPINSTENOSIS
6583	6.47168e-78	0.774558	1.43193e-78	0.171325	0.0541167	MUC4	Spinal stenosis	finngen_R10_M13_SPINSTENOSIS
3483	1.96477e-78	0.751573	5.81279e-79	0.222327	0.0261002	MMP24	Spinal stenosis	finngen_R10_M13_SPINSTENOSIS
7269	1.06928e-74	0.610712	6.2426e-75	0.356509	0.0327792	GP6	Spinal stenosis	finngen_R10_M13_SPINSTENOSIS
4109	1.82386e-73	0.89714	1.64135e-74	0.0807141	0.0221457	GAS6	Spinal stenosis	finngen_R10_M13_SPINSTENOSIS
5930	1.70085e-73	0.703281	5.22125e-74	0.215812	0.0809071	CTNNA2	Spinal stenosis	finngen_R10_M13_SPINSTENOSIS
4737	1.93708e-71	0.761844	3.22863e-72	0.126869	0.111287	CR1	Spinal stenosis	finngen_R10_M13_SPINSTENOSIS
5440	3.95828e-70	0.758162	1.16198e-70	0.222544	0.0192941	PLA2G4A	Spinal stenosis	finngen_R10_M13_SPINSTENOSIS
5309	8.90731e-47	0.82904	1.75721e-47	0.163543	0.00741622	MDM4	Spinal stenosis	finngen_R10_M13_SPINSTENOSIS
4113	4.05486e-69	0.238827	6.83773e-69	0.402375	0.358798	NF1	Spinal stenosis	finngen_R10_M13_SPINSTENOSIS
3094	1.26422e-67	0.77257	2.55152e-68	0.155852	0.0715783	FMO5	Spinal stenosis	finngen_R10_M13_SPINSTENOSIS
5210	2.0336e-67	0.751986	5.56289e-68	0.205662	0.0423518	CRISP3	Spinal stenosis	finngen_R10_M13_SPINSTENOSIS
4544	1.29306e-65	0.822795	1.99272e-66	0.12675	0.0504554	TEX10	Spinal stenosis	finngen_R10_M13_SPINSTENOSIS
5447	1.27488e-63	0.848569	2.00392e-64	0.133364	0.0180669	NAPSA	Spinal stenosis	finngen_R10_M13_SPINSTENOSIS
3442	3.06018e-62	0.219777	6.35144e-62	0.455824	0.324399	GNL3	Spinal stenosis	finngen_R10_M13_SPINSTENOSIS
5804	1.86107e-60	0.68612	7.15931e-61	0.263892	0.0499879	WNK2	Spinal stenosis	finngen_R10_M13_SPINSTENOSIS
6682	4.67979e-60	0.597847	2.4918e-60	0.318246	0.0839069	TUBB2B	Spinal stenosis	finngen_R10_M13_SPINSTENOSIS
4955	4.1816e-62	0.00313833	1.32791e-59	0.996612	0.000249247	TSSK6	Spinal stenosis	finngen_R10_M13_SPINSTENOSIS
4236	9.88817e-60	0.70682	4.03853e-60	0.288675	0.00450549	SLC4A1	Spinal stenosis	finngen_R10_M13_SPINSTENOSIS
7344	3.57236e-59	0.772869	7.25954e-60	0.156988	0.070143	GP5	Spinal stenosis	finngen_R10_M13_SPINSTENOSIS
3681	1.01655e-58	0.727619	2.40871e-59	0.172308	0.100073	SNAP23	Spinal stenosis	finngen_R10_M13_SPINSTENOSIS
2771	1.09244e-47	6.4558e-08	1.69218e-40	1	1.55136e-08	LTA	Spinal stenosis	finngen_R10_M13_SPINSTENOSIS
3403	2.80424e-56	0.050667	5.24999e-55	0.948567	0.000765961	MEN1	Spinal stenosis	finngen_R10_M13_SPINSTENOSIS
5167	4.19985e-67	2.23268e-12	1.88108e-55	1	5.75576e-14	PCYOX1	Spinal stenosis	finngen_R10_M13_SPINSTENOSIS
5057	1.52484e-55	0.620715	6.46691e-56	0.263131	0.116155	CDK11B	Spinal stenosis	finngen_R10_M13_SPINSTENOSIS
4234	2.91399e-55	0.653496	1.45192e-55	0.325588	0.020916	SMG1	Spinal stenosis	finngen_R10_M13_SPINSTENOSIS
6414	1.55362e-54	0.62191	3.70597e-55	0.14812	0.22997	CEL	Spinal stenosis	finngen_R10_M13_SPINSTENOSIS
4137	7.952e-56	0.000420184	1.89139e-52	0.999412	0.000167331	DDIT3	Spinal stenosis	finngen_R10_M13_SPINSTENOSIS
5520	3.94802e-55	0.0002404	1.26787e-53	0.00672721	0.993032	DLK1	Spinal stenosis	finngen_R10_M13_SPINSTENOSIS
6032	4.29558e-52	0.797378	9.30588e-53	0.172713	0.0299091	TSC1	Spinal stenosis	finngen_R10_M13_SPINSTENOSIS
4938	3.85459e-51	0.726605	1.14413e-51	0.215614	0.0577805	MBOAT4	Spinal stenosis	finngen_R10_M13_SPINSTENOSIS
5431	2.01368e-32	0.0672193	6.4909e-33	0.0207554	0.912025	IDH2	Spinal stenosis	finngen_R10_M13_SPINSTENOSIS
6065	5.15907e-40	0.00300753	1.70992e-37	0.996817	0.000175112	ALPL	Spinal stenosis	finngen_R10_M13_SPINSTENOSIS
5949	7.13072e-50	0.802026	1.28328e-50	0.144283	0.053691	VPREB1	Spinal stenosis	finngen_R10_M13_SPINSTENOSIS
4585	1.02102e-48	0.720147	1.99557e-49	0.140612	0.139241	GATA2	Spinal stenosis	finngen_R10_M13_SPINSTENOSIS
5194	4.28108e-49	0.615499	9.5121e-50	0.136509	0.247992	CRY1	Spinal stenosis	finngen_R10_M13_SPINSTENOSIS
4099	5.25631e-51	0.00184943	2.83064e-48	0.995959	0.00219205	PRKAG3	Spinal stenosis	finngen_R10_M13_SPINSTENOSIS
2729	6.05944e-47	0.576082	1.62545e-47	0.154265	0.269654	ERP29	Spinal stenosis	finngen_R10_M13_SPINSTENOSIS
6263	6.75851e-45	0.46628	7.33076e-45	0.505732	0.0279884	TMIGD2	Spinal stenosis	finngen_R10_M13_SPINSTENOSIS
4934	2.15694e-45	0.709964	8.26901e-46	0.272159	0.0178771	TNFRSF9	Spinal stenosis	finngen_R10_M13_SPINSTENOSIS
5497	7.44177e-49	0.0011795	2.74119e-46	0.433907	0.564913	PDE8A	Spinal stenosis	finngen_R10_M13_SPINSTENOSIS
6842	1.24301e-50	1.14709e-05	9.56912e-46	0.882951	0.117037	BMP6	Spinal stenosis	finngen_R10_M13_SPINSTENOSIS
5051	5.58725e-47	0.0183467	2.98579e-45	0.980434	0.00121952	FAM20A	Spinal stenosis	finngen_R10_M13_SPINSTENOSIS
6743	2.91998e-45	0.613737	1.62062e-45	0.340586	0.0456777	KIR2DL1	Spinal stenosis	finngen_R10_M13_SPINSTENOSIS
4941	1.03682e-47	0.00313924	3.2916e-45	0.996616	0.000245191	NDUFA13	Spinal stenosis	finngen_R10_M13_SPINSTENOSIS
6313	7.58705e-45	0.70041	1.97036e-45	0.181779	0.11781	TOP2B	Spinal stenosis	finngen_R10_M13_SPINSTENOSIS
6189	6.6438e-44	0.683618	2.94274e-44	0.302782	0.0136006	WNT7A	Spinal stenosis	finngen_R10_M13_SPINSTENOSIS
5300	2.40935e-30	0.00623449	3.84019e-28	0.993698	6.7061e-05	ENPP5	Spinal stenosis	finngen_R10_M13_SPINSTENOSIS
5028	1.14377e-44	0.028249	9.01382e-45	0.021312	0.950439	KDM6B	Spinal stenosis	finngen_R10_M13_SPINSTENOSIS
6740	4.42642e-14	0.672568	2.04533e-14	0.31076	0.0166718	RETN	Spinal stenosis	finngen_R10_M13_SPINSTENOSIS
5388	1.76728e-42	0.764341	4.19393e-43	0.181332	0.0543278	RPSA	Spinal stenosis	finngen_R10_M13_SPINSTENOSIS
4429	8.56308e-41	0.665781	1.51732e-41	0.117755	0.216464	GART	Spinal stenosis	finngen_R10_M13_SPINSTENOSIS
4669	4.87199e-41	0.802593	1.02432e-41	0.168714	0.0286932	IL1RN	Spinal stenosis	finngen_R10_M13_SPINSTENOSIS
6553	4.82038e-40	0.797932	9.54602e-41	0.157974	0.0440946	ESR1	Spinal stenosis	finngen_R10_M13_SPINSTENOSIS
6430	1.47398e-40	0.451398	6.23235e-41	0.190503	0.358099	SIK3	Spinal stenosis	finngen_R10_M13_SPINSTENOSIS
6078	1.35036e-38	0.528756	2.72251e-39	0.106239	0.365005	CCNE1	Spinal stenosis	finngen_R10_M13_SPINSTENOSIS
4625	1.58601e-38	0.535399	8.20069e-39	0.276647	0.187954	BCAR3	Spinal stenosis	finngen_R10_M13_SPINSTENOSIS
4237	2.82141e-38	0.352204	4.73802e-38	0.591403	0.0563924	EVI2B	Spinal stenosis	finngen_R10_M13_SPINSTENOSIS
6021	8.84208e-37	0.752863	2.54169e-37	0.216383	0.0307542	RHOB	Spinal stenosis	finngen_R10_M13_SPINSTENOSIS
2421	1.0562e-37	0.00577411	1.76912e-35	0.967126	0.0270996	NDUFAF3	Spinal stenosis	finngen_R10_M13_SPINSTENOSIS
4988	3.03286e-35	0.888875	3.40109e-36	0.0996684	0.0114565	PRKAR2B	Spinal stenosis	finngen_R10_M13_SPINSTENOSIS
6473	1.27194e-35	0.847732	2.05838e-36	0.137174	0.0150941	SELP	Spinal stenosis	finngen_R10_M13_SPINSTENOSIS
3788	4.38266e-36	0.437534	5.17349e-36	0.51644	0.0460261	RACGAP1	Spinal stenosis	finngen_R10_M13_SPINSTENOSIS
3628	1.17708e-35	0.319966	2.46334e-35	0.669598	0.010436	ITIH3	Spinal stenosis	finngen_R10_M13_SPINSTENOSIS
6497	1.94345e-35	0.191529	8.15573e-35	0.803751	0.00472009	NDUFS4	Spinal stenosis	finngen_R10_M13_SPINSTENOSIS
5307	2.84705e-34	0.798703	4.4786e-35	0.125566	0.0757315	AMD1	Spinal stenosis	finngen_R10_M13_SPINSTENOSIS
5352	3.89507e-36	0.00192813	2.01609e-33	0.998002	6.94449e-05	SLC29A1	Spinal stenosis	finngen_R10_M13_SPINSTENOSIS
3197	3.1315e-34	0.27595	5.83189e-35	0.0507179	0.673332	CD79B	Spinal stenosis	finngen_R10_M13_SPINSTENOSIS
4801	1.07684e-33	0.821487	2.00914e-34	0.153245	0.0252677	CASP4	Spinal stenosis	finngen_R10_M13_SPINSTENOSIS
5419	8.10482e-34	0.32326	5.66632e-34	0.22555	0.451191	RYK	Spinal stenosis	finngen_R10_M13_SPINSTENOSIS
4224	1.4529e-34	0.0656489	2.03226e-33	0.918253	0.0160979	CILP	Spinal stenosis	finngen_R10_M13_SPINSTENOSIS
4030	6.95177e-32	0.457596	1.60905e-32	0.105478	0.436926	PIP4K2A	Spinal stenosis	finngen_R10_M13_SPINSTENOSIS
5995	1.57233e-31	0.797272	3.40317e-32	0.172532	0.0301963	CAMK1	Spinal stenosis	finngen_R10_M13_SPINSTENOSIS
2482	8.9308e-33	0.000557849	1.51551e-30	0.0937582	0.905684	GPX1	Spinal stenosis	finngen_R10_M13_SPINSTENOSIS
3937	1.50568e-29	0.878468	1.80178e-30	0.105106	0.0164262	PKD2L2	Spinal stenosis	finngen_R10_M13_SPINSTENOSIS
6618	1.70902e-27	0.823016	3.57526e-28	0.17217	0.00481389	MMP17	Spinal stenosis	finngen_R10_M13_SPINSTENOSIS
5155	1.81221e-28	0.0273289	6.15244e-27	0.927767	0.0449045	STK25	Spinal stenosis	finngen_R10_M13_SPINSTENOSIS
7398	4.5288e-26	0.619776	2.18432e-26	0.298848	0.0813756	PRF1	Spinal stenosis	finngen_R10_M13_SPINSTENOSIS
3731	1.47612e-27	0.558769	9.92305e-28	0.375561	0.0656704	POLL	Spinal stenosis	finngen_R10_M13_SPINSTENOSIS
4597	1.69514e-26	0.329679	3.41916e-26	0.66497	0.00535198	UBA6	Spinal stenosis	finngen_R10_M13_SPINSTENOSIS
4315	4.18916e-26	0.398101	6.28219e-26	0.597	0.00489886	HCAR2	Spinal stenosis	finngen_R10_M13_SPINSTENOSIS
5041	8.29551e-25	0.578734	3.0479e-25	0.212427	0.208839	MTF1	Spinal stenosis	finngen_R10_M13_SPINSTENOSIS
3962	2.1424e-24	0.846258	2.04011e-25	0.0805121	0.0732301	CDK15	Spinal stenosis	finngen_R10_M13_SPINSTENOSIS
3903	8.71805e-25	0.40723	2.27895e-25	0.105965	0.486804	KLHL22	Spinal stenosis	finngen_R10_M13_SPINSTENOSIS
3312	3.77886e-24	0.685698	9.44037e-25	0.171159	0.143143	PI4KA	Spinal stenosis	finngen_R10_M13_SPINSTENOSIS
4697	3.21671e-23	0.818026	6.5897e-24	0.167565	0.0144092	OXSR1	Spinal stenosis	finngen_R10_M13_SPINSTENOSIS
5282	6.70351e-23	0.797144	1.44534e-23	0.171841	0.0310151	HTR3A	Spinal stenosis	finngen_R10_M13_SPINSTENOSIS
5844	4.60007e-23	0.361565	8.14355e-24	0.0634332	0.575002	CSNK1A1L	Spinal stenosis	finngen_R10_M13_SPINSTENOSIS
3589	3.32093e-24	0.584865	2.31138e-24	0.407061	0.00807453	SUFU	Spinal stenosis	finngen_R10_M13_SPINSTENOSIS
3390	9.3084e-23	0.614542	3.61433e-23	0.238472	0.146986	KLHL18	Spinal stenosis	finngen_R10_M13_SPINSTENOSIS
5561	1.4698e-22	0.830515	2.89449e-23	0.163548	0.00593717	APEX1	Spinal stenosis	finngen_R10_M13_SPINSTENOSIS
5320	6.49393e-23	0.104884	5.52928e-22	0.893039	0.0020764	TPH1	Spinal stenosis	finngen_R10_M13_SPINSTENOSIS
6302	5.58223e-22	0.71886	2.12957e-22	0.274231	0.006909	PTPRS	Spinal stenosis	finngen_R10_M13_SPINSTENOSIS
2920	1.30922e-22	0.582563	2.82172e-23	0.125266	0.29217	ATP2A1	Spinal stenosis	finngen_R10_M13_SPINSTENOSIS
3786	2.67417e-20	6.4553e-08	4.14259e-13	1	1.26585e-07	APOM	Spinal stenosis	finngen_R10_M13_SPINSTENOSIS
4316	2.39957e-21	0.740708	5.45209e-22	0.168206	0.0910859	SLC6A9	Spinal stenosis	finngen_R10_M13_SPINSTENOSIS
2769	2.00274e-20	6.45359e-08	3.10223e-13	0.999658	0.000342346	NFKBIL1	Spinal stenosis	finngen_R10_M13_SPINSTENOSIS
3210	3.60734e-21	0.665882	8.27352e-22	0.15254	0.181577	PTPN11	Spinal stenosis	finngen_R10_M13_SPINSTENOSIS
2470	1.51163e-23	0.00581135	2.56363e-21	0.985562	0.00862675	DAG1	Spinal stenosis	finngen_R10_M13_SPINSTENOSIS
6598	1.71389e-20	0.814995	3.55686e-21	0.169121	0.0158842	ULK1	Spinal stenosis	finngen_R10_M13_SPINSTENOSIS
5938	3.16749e-20	0.44615	7.62183e-21	0.106909	0.446942	ASIC3	Spinal stenosis	finngen_R10_M13_SPINSTENOSIS
2734	1.13425e-18	0.852924	8.41378e-20	0.0631853	0.0838911	EIF2AK3	Spinal stenosis	finngen_R10_M13_SPINSTENOSIS
5714	8.93436e-18	0.489191	3.70338e-18	0.202466	0.308343	KLHL21	Spinal stenosis	finngen_R10_M13_SPINSTENOSIS
6046	1.80645e-23	1.94681e-05	9.27876e-19	0.999974	6.27945e-06	PRKAA1	Spinal stenosis	finngen_R10_M13_SPINSTENOSIS
3756	1.08216e-18	0.15537	5.78864e-18	0.83108	0.0135502	PSMB4	Spinal stenosis	finngen_R10_M13_SPINSTENOSIS
5117	5.68236e-17	0.77671	1.37313e-17	0.187654	0.0356355	SCN5A	Spinal stenosis	finngen_R10_M13_SPINSTENOSIS
7592	2.0169e-17	0.380243	3.26194e-17	0.614966	0.0047906	DFFB	Spinal stenosis	finngen_R10_M13_SPINSTENOSIS
5523	1.32496e-16	0.587077	4.53703e-17	0.20082	0.212103	BTD	Spinal stenosis	finngen_R10_M13_SPINSTENOSIS
4635	3.50553e-16	0.645327	1.26351e-16	0.232475	0.122198	MMP23A	Spinal stenosis	finngen_R10_M13_SPINSTENOSIS
5983	1.05516e-15	0.65815	3.53053e-16	0.220093	0.121757	CCNK	Spinal stenosis	finngen_R10_M13_SPINSTENOSIS
5671	3.40427e-15	0.61594	1.35186e-15	0.244455	0.139605	PIN1	Spinal stenosis	finngen_R10_M13_SPINSTENOSIS
5132	1.79788e-15	0.734935	5.58266e-16	0.22817	0.0368951	BPNT1	Spinal stenosis	finngen_R10_M13_SPINSTENOSIS
5091	6.24908e-15	0.621088	3.71142e-15	0.368864	0.0100481	SERPINE1	Spinal stenosis	finngen_R10_M13_SPINSTENOSIS
5130	7.00289e-13	0.0935163	6.53394e-12	0.872506	0.0339776	PLCG1	Spinal stenosis	finngen_R10_M13_SPINSTENOSIS
6815	4.0187e-15	0.0621892	4.87999e-15	0.0746545	0.863156	HTT	Spinal stenosis	finngen_R10_M13_SPINSTENOSIS
3095	3.4539e-10	0.529613	1.44717e-10	0.221656	0.248731	IL34	Spinal stenosis	finngen_R10_M13_SPINSTENOSIS
6482	4.25224e-14	0.440666	5.05887e-14	0.524223	0.0351112	PLAA	Spinal stenosis	finngen_R10_M13_SPINSTENOSIS
6518	1.30642e-13	0.748827	4.12902e-14	0.236657	0.0145151	ITGB1	Spinal stenosis	finngen_R10_M13_SPINSTENOSIS
6002	4.29705e-14	0.153766	9.05722e-14	0.323582	0.522652	CPXM1	Spinal stenosis	finngen_R10_M13_SPINSTENOSIS
5274	5.64586e-12	0.00815569	3.01787e-10	0.435388	0.556457	BPTF	Spinal stenosis	finngen_R10_M13_SPINSTENOSIS
5322	7.72228e-13	0.806557	1.31747e-13	0.137548	0.0558954	REV3L	Spinal stenosis	finngen_R10_M13_SPINSTENOSIS
6171	9.10956e-13	0.684628	2.22625e-13	0.167166	0.148206	FKBP4	Spinal stenosis	finngen_R10_M13_SPINSTENOSIS
4789	6.35386e-12	0.689322	2.50207e-12	0.271407	0.039271	MBD4	Spinal stenosis	finngen_R10_M13_SPINSTENOSIS
2498	5.77269e-12	0.734865	1.98436e-12	0.252597	0.0125376	ATXN2	Spinal stenosis	finngen_R10_M13_SPINSTENOSIS
3561	1.16683e-11	0.784823	2.30289e-12	0.154835	0.0603419	MAP3K3	Spinal stenosis	finngen_R10_M13_SPINSTENOSIS
4936	2.14052e-12	0.862752	2.96703e-13	0.119571	0.0176772	ATP1B3	Spinal stenosis	finngen_R10_M13_SPINSTENOSIS
3558	9.76656e-13	0.161521	4.33571e-12	0.716923	0.121556	GAPVD1	Spinal stenosis	finngen_R10_M13_SPINSTENOSIS
5357	1.0246e-11	0.855417	1.59206e-12	0.132906	0.011677	GPR171	Spinal stenosis	finngen_R10_M13_SPINSTENOSIS
3647	1.05658e-11	0.457452	7.57139e-12	0.327591	0.214957	CGREF1	Spinal stenosis	finngen_R10_M13_SPINSTENOSIS
6265	1.74102e-09	0.794569	3.8652e-10	0.176371	0.0290601	JAG1	Spinal stenosis	finngen_R10_M13_SPINSTENOSIS
4857	1.46793e-09	0.827056	2.78995e-10	0.157175	0.0157685	LEFTY1	Spinal stenosis	finngen_R10_M13_SPINSTENOSIS
5635	5.27942e-10	0.75532	1.2065e-10	0.17254	0.0721402	EIF3A	Spinal stenosis	finngen_R10_M13_SPINSTENOSIS
3509	2.43556e-10	0.253103	5.07979e-10	0.527672	0.219224	NEK4	Spinal stenosis	finngen_R10_M13_SPINSTENOSIS
8174	1.2992e-09	0.29211	3.13709e-09	0.705336	0.00255422	AKR1C4	Spinal stenosis	finngen_R10_M13_SPINSTENOSIS
3365	3.30676e-06	0.118546	1.04615e-06	0.0366595	0.84479	TNFAIP1	Spinal stenosis	finngen_R10_M13_SPINSTENOSIS
4233	7.13132e-14	6.45474e-08	1.10482e-06	0.999999	2.87499e-08	EHMT2	Spinal stenosis	finngen_R10_M13_SPINSTENOSIS
1642	1.30652e-08	0.895477	8.55068e-10	0.0585597	0.045963	NETO2	Spinal stenosis	finngen_R10_M13_SPINSTENOSIS
6623	4.08358e-09	0.616854	2.17297e-09	0.328187	0.0549588	SRSF2	Spinal stenosis	finngen_R10_M13_SPINSTENOSIS
4259	2.07056e-11	0.000419891	4.92411e-08	0.998564	0.00101607	CDK4	Spinal stenosis	finngen_R10_M13_SPINSTENOSIS
4574	4.41653e-10	0.0101544	7.59051e-10	0.0164786	0.973367	TET2	Spinal stenosis	finngen_R10_M13_SPINSTENOSIS
4259	4.55546e-10	0.00185346	2.45296e-07	0.998024	0.000122367	CTDSP1	Spinal stenosis	finngen_R10_M13_SPINSTENOSIS
6048	3.46734e-08	0.730795	8.71747e-09	0.183649	0.0855563	RARB	Spinal stenosis	finngen_R10_M13_SPINSTENOSIS
4583	2.20151e-07	0.530875	1.39812e-07	0.337013	0.132112	FGFBP3	Spinal stenosis	finngen_R10_M13_SPINSTENOSIS
5131	4.46311e-09	0.045197	9.39953e-08	0.951869	0.00293388	NDUFS1	Spinal stenosis	finngen_R10_M13_SPINSTENOSIS
3011	2.70841e-08	0.574675	5.87724e-09	0.124403	0.300922	SH2B1	Spinal stenosis	finngen_R10_M13_SPINSTENOSIS
3317	4.22712e-07	0.314328	8.7557e-07	0.651038	0.034633	PBRM1	Spinal stenosis	finngen_R10_M13_SPINSTENOSIS
4864	8.1154e-08	0.376682	9.24979e-08	0.429142	0.194176	ADCY6	Spinal stenosis	finngen_R10_M13_SPINSTENOSIS
5401	2.76594e-06	0.593494	1.20899e-06	0.259269	0.147232	MAPK11	Spinal stenosis	finngen_R10_M13_SPINSTENOSIS
3375	5.20419e-09	0.00852566	9.94181e-08	0.16204	0.829434	KAT5	Spinal stenosis	finngen_R10_M13_SPINSTENOSIS
5348	5.2437e-07	0.786649	1.06272e-07	0.159373	0.0539774	LIMK2	Spinal stenosis	finngen_R10_M13_SPINSTENOSIS
4862	4.91386e-06	0.759815	1.09472e-06	0.169202	0.0709764	SLC22A14	Spinal stenosis	finngen_R10_M13_SPINSTENOSIS
5362	1.0362e-06	0.74604	3.05238e-07	0.219731	0.0342286	TNFRSF21	Spinal stenosis	finngen_R10_M13_SPINSTENOSIS
5457	1.18946e-06	0.0994665	1.0549e-05	0.882121	0.018401	THBS4	Spinal stenosis	finngen_R10_M13_SPINSTENOSIS
4308	3.89365e-06	0.793485	6.7199e-07	0.136875	0.0696352	RAD51	Spinal stenosis	finngen_R10_M13_SPINSTENOSIS
3150	6.44998e-06	0.309317	1.32615e-05	0.635917	0.0547467	BAP1	Spinal stenosis	finngen_R10_M13_SPINSTENOSIS
1846	5.18299e-05	0.728777	1.57099e-05	0.220846	0.05031	MAPT	Spinal stenosis	finngen_R10_M13_SPINSTENOSIS
5180	2.35195e-05	0.67806	9.56255e-06	0.275639	0.0462671	FZD8	Spinal stenosis	finngen_R10_M13_SPINSTENOSIS
3101	2.73022e-05	0.528817	4.99906e-06	0.0964521	0.374699	GH1	Spinal stenosis	finngen_R10_M13_SPINSTENOSIS
3283	0.000105094	0.787442	1.36047e-05	0.101826	0.110614	CBFB	Spinal stenosis	finngen_R10_M13_SPINSTENOSIS
5268	0.000577836	0.504899	0.000461795	0.403414	0.0906479	FXR2	Spinal stenosis	finngen_R10_M13_SPINSTENOSIS
5902	0.000803528	0.676532	0.000161568	0.135846	0.186657	LTB4R2	Spinal stenosis	finngen_R10_M13_SPINSTENOSIS
6535	0.00189419	0.643221	0.000793521	0.269376	0.0847158	LRG1	Spinal stenosis	finngen_R10_M13_SPINSTENOSIS
5198	0.00882019	0.82895	0.00120695	0.113385	0.0476378	ATR	Spinal stenosis	finngen_R10_M13_SPINSTENOSIS
4683	0.00218437	0.785837	0.000353648	0.127142	0.084483	PAK6	Spinal stenosis	finngen_R10_M13_SPINSTENOSIS
4527	0.0235842	0.799635	0.00238081	0.0806288	0.0937712	ENHO	Spinal stenosis	finngen_R10_M13_SPINSTENOSIS
8961	7.44122e-06	0.00242422	0.0030523	0.994387	0.000128969	GAN	Spinal stenosis	finngen_R10_M13_SPINSTENOSIS
5549	0.00931502	0.811598	0.00158677	0.138213	0.0392874	PSMC1	Spinal stenosis	finngen_R10_M13_SPINSTENOSIS
4234	0.0161853	0.723991	0.00547119	0.244724	0.00962888	PSMD14	Spinal stenosis	finngen_R10_M13_SPINSTENOSIS
6925	0.031419	0.616103	0.0157931	0.309664	0.0270215	RBMS3	Spinal stenosis	finngen_R10_M13_SPINSTENOSIS
3826	8.13306e-05	0.00345864	0.000435598	0.0175456	0.978479	PI4KB	Spinal stenosis	finngen_R10_M13_SPINSTENOSIS
3340	0.113179	0.69389	0.0112293	0.0687326	0.11297	MRC2	Spinal stenosis	finngen_R10_M13_SPINSTENOSIS
2955	0.745642	0.179823	0.0501799	0.0120894	0.0122654	HSPA9	Spinal stenosis	finngen_R10_M13_SPINSTENOSIS
3058	0.140629	0.530895	0.054129	0.204275	0.0700727	PLCD3	Spinal stenosis	finngen_R10_M13_SPINSTENOSIS
5503	0.00895443	0.525627	0.00766219	0.449765	0.00799138	CD80	Spinal stenosis	finngen_R10_M13_SPINSTENOSIS
3885	1.68242e-08	4.75379e-08	0.260645	0.736471	0.00288369	HSPA1A	Spinal stenosis	finngen_R10_M13_SPINSTENOSIS
4107	5.15829e-05	0.00109588	0.0277786	0.589776	0.381298	WNT6	Spinal stenosis	finngen_R10_M13_SPINSTENOSIS
3626	0.0207522	0.450023	0.0147564	0.319805	0.194663	EMILIN1	Spinal stenosis	finngen_R10_M13_SPINSTENOSIS
3866	0.0950414	0.630567	0.0277584	0.184105	0.0625279	KDM2A	Spinal stenosis	finngen_R10_M13_SPINSTENOSIS
4758	0.171271	0.110602	0.428215	0.276517	0.0133954	MCAM	Spinal stenosis	finngen_R10_M13_SPINSTENOSIS
4686	9.06691e-13	1.294e-12	0.4061	0.57956	0.0143402	AAK1	Spinal stenosis	finngen_R10_M13_SPINSTENOSIS
5005	9.53325e-06	1.84716e-05	0.338818	0.656488	0.004666	ATP1A1	Spinal stenosis	finngen_R10_M13_SPINSTENOSIS
4863	0.185641	0.689414	0.0203038	0.0753726	0.0292685	SETD7	Spinal stenosis	finngen_R10_M13_SPINSTENOSIS
4286	3.96758e-05	2.62143e-05	0.0943552	0.0614974	0.844082	CYP27B1	Spinal stenosis	finngen_R10_M13_SPINSTENOSIS
5766	0.293834	0.297314	0.17573	0.177756	0.0553662	TSC2	Spinal stenosis	finngen_R10_M13_SPINSTENOSIS
5203	0.179545	0.499014	0.0806855	0.224235	0.0165201	ARG2	Spinal stenosis	finngen_R10_M13_SPINSTENOSIS
4366	0.17702	0.459271	0.0754015	0.195534	0.0927739	SENP8	Spinal stenosis	finngen_R10_M13_SPINSTENOSIS
4696	0.468128	0.289787	0.0539829	0.0332624	0.15484	CEACAM1	Spinal stenosis	finngen_R10_M13_SPINSTENOSIS
6504	0.3725	0.338606	0.138876	0.126216	0.0238025	TANC1	Spinal stenosis	finngen_R10_M13_SPINSTENOSIS
5290	0.287808	0.469366	0.0776747	0.126636	0.0385154	RHAG	Spinal stenosis	finngen_R10_M13_SPINSTENOSIS

## Sheet: Sheet5
Coloc_res5:finngen_R10_OSTEOPOROSIS_FRACTURE_FG
nsnps	PP.H0.abf	PP.H1.abf	PP.H2.abf	PP.H3.abf	PP.H4.abf	gene	Trait	AccessionID
4229	0	0.750926	0	0.161433	0.0876411	SLC12A1	Osteoporosis with pathological fracture (FG)	finngen_R10_OSTEOPOROSIS_FRACTURE_FG
5844	0	0.571916	0	0.369442	0.0586413	ERAP2	Osteoporosis with pathological fracture (FG)	finngen_R10_OSTEOPOROSIS_FRACTURE_FG
7605	0	0.521545	0	0.34089	0.137565	IPO8	Osteoporosis with pathological fracture (FG)	finngen_R10_OSTEOPOROSIS_FRACTURE_FG
4862	0	0.680518	0	0.221969	0.0975131	PADI2	Osteoporosis with pathological fracture (FG)	finngen_R10_OSTEOPOROSIS_FRACTURE_FG
5958	0	0.655096	0	0.246201	0.0987025	AGA	Osteoporosis with pathological fracture (FG)	finngen_R10_OSTEOPOROSIS_FRACTURE_FG
4479	0	0.756995	0	0.215652	0.0273523	CRYZ	Osteoporosis with pathological fracture (FG)	finngen_R10_OSTEOPOROSIS_FRACTURE_FG
5603	0	0.691684	0	0.295589	0.0127264	GSTT1	Osteoporosis with pathological fracture (FG)	finngen_R10_OSTEOPOROSIS_FRACTURE_FG
6411	0	0.638366	0	0.336293	0.025341	P2RX1	Osteoporosis with pathological fracture (FG)	finngen_R10_OSTEOPOROSIS_FRACTURE_FG
5870	0	0.690239	0	0.242093	0.0676673	CISD1	Osteoporosis with pathological fracture (FG)	finngen_R10_OSTEOPOROSIS_FRACTURE_FG
4567	0	0.684859	0	0.28551	0.0296306	CD55	Osteoporosis with pathological fracture (FG)	finngen_R10_OSTEOPOROSIS_FRACTURE_FG
2769	0	0.81012	0	0.168156	0.0217245	HLA-C	Osteoporosis with pathological fracture (FG)	finngen_R10_OSTEOPOROSIS_FRACTURE_FG
4924	0	0.666219	0	0.295556	0.0382252	NME1	Osteoporosis with pathological fracture (FG)	finngen_R10_OSTEOPOROSIS_FRACTURE_FG
5488	0	0.668572	0	0.296143	0.0352854	MTHFR	Osteoporosis with pathological fracture (FG)	finngen_R10_OSTEOPOROSIS_FRACTURE_FG
5797	0	0.630674	0	0.301	0.0683252	SCD5	Osteoporosis with pathological fracture (FG)	finngen_R10_OSTEOPOROSIS_FRACTURE_FG
4231	0	0.476833	0	0.495164	0.0280026	HP	Osteoporosis with pathological fracture (FG)	finngen_R10_OSTEOPOROSIS_FRACTURE_FG
5031	0	0.324979	0	0.148046	0.526976	CDK5R1	Osteoporosis with pathological fracture (FG)	finngen_R10_OSTEOPOROSIS_FRACTURE_FG
4438	0	0.766762	0	0.216351	0.0168867	OAS1	Osteoporosis with pathological fracture (FG)	finngen_R10_OSTEOPOROSIS_FRACTURE_FG
6186	0	0.527736	0	0.230635	0.241629	TUBB6	Osteoporosis with pathological fracture (FG)	finngen_R10_OSTEOPOROSIS_FRACTURE_FG
4879	0	0.662949	0	0.31467	0.0223813	EPHB4	Osteoporosis with pathological fracture (FG)	finngen_R10_OSTEOPOROSIS_FRACTURE_FG
4203	0	0.726344	0	0.256218	0.0174371	C5	Osteoporosis with pathological fracture (FG)	finngen_R10_OSTEOPOROSIS_FRACTURE_FG
3398	0	0.77767	0	0.150605	0.0717251	STAT6	Osteoporosis with pathological fracture (FG)	finngen_R10_OSTEOPOROSIS_FRACTURE_FG
5853	0	0.694325	0	0.293719	0.0119566	POLI	Osteoporosis with pathological fracture (FG)	finngen_R10_OSTEOPOROSIS_FRACTURE_FG
3658	0	0.794564	0	0.189645	0.0157909	ITIH4	Osteoporosis with pathological fracture (FG)	finngen_R10_OSTEOPOROSIS_FRACTURE_FG
5929	0	0.640622	0	0.338956	0.0204217	ABCC4	Osteoporosis with pathological fracture (FG)	finngen_R10_OSTEOPOROSIS_FRACTURE_FG
6752	0	0.689035	0	0.299356	0.0116095	GPX4	Osteoporosis with pathological fracture (FG)	finngen_R10_OSTEOPOROSIS_FRACTURE_FG
6197	0	0.70999	0	0.266078	0.0239319	SAMD3	Osteoporosis with pathological fracture (FG)	finngen_R10_OSTEOPOROSIS_FRACTURE_FG
5482	0	0.687785	0	0.299121	0.0130945	ITPR3	Osteoporosis with pathological fracture (FG)	finngen_R10_OSTEOPOROSIS_FRACTURE_FG
6094	0	0.223616	0	0.103796	0.672588	PLEK	Osteoporosis with pathological fracture (FG)	finngen_R10_OSTEOPOROSIS_FRACTURE_FG
6224	0	0.571757	0	0.397689	0.0305541	SRD5A3	Osteoporosis with pathological fracture (FG)	finngen_R10_OSTEOPOROSIS_FRACTURE_FG
5290	0	0.660852	0	0.256677	0.0824709	GRIK4	Osteoporosis with pathological fracture (FG)	finngen_R10_OSTEOPOROSIS_FRACTURE_FG
4860	0	0.745855	0	0.222363	0.0317824	CDH2	Osteoporosis with pathological fracture (FG)	finngen_R10_OSTEOPOROSIS_FRACTURE_FG
5432	0	0.745853	0	0.235663	0.0184843	RTKN2	Osteoporosis with pathological fracture (FG)	finngen_R10_OSTEOPOROSIS_FRACTURE_FG
4510	0	0.474565	0	0.219492	0.305943	SENP6	Osteoporosis with pathological fracture (FG)	finngen_R10_OSTEOPOROSIS_FRACTURE_FG
5001	0	0.754659	0	0.19274	0.0526006	KYNU	Osteoporosis with pathological fracture (FG)	finngen_R10_OSTEOPOROSIS_FRACTURE_FG
5947	0	0.498257	0	0.215984	0.28576	NR2F6	Osteoporosis with pathological fracture (FG)	finngen_R10_OSTEOPOROSIS_FRACTURE_FG
8635	0	0.524879	0	0.422488	0.0526328	MSR1	Osteoporosis with pathological fracture (FG)	finngen_R10_OSTEOPOROSIS_FRACTURE_FG
6094	0	0.655394	0	0.243413	0.101193	CD200R1	Osteoporosis with pathological fracture (FG)	finngen_R10_OSTEOPOROSIS_FRACTURE_FG
5962	0	0.408756	0	0.272475	0.31877	KLC1	Osteoporosis with pathological fracture (FG)	finngen_R10_OSTEOPOROSIS_FRACTURE_FG
5197	0	0.632345	0	0.263023	0.104632	TNNC2	Osteoporosis with pathological fracture (FG)	finngen_R10_OSTEOPOROSIS_FRACTURE_FG
7213	0	0.58467	0	0.314121	0.101209	TPP1	Osteoporosis with pathological fracture (FG)	finngen_R10_OSTEOPOROSIS_FRACTURE_FG
7584	0	0.467127	0	0.423556	0.109317	ALDH5A1	Osteoporosis with pathological fracture (FG)	finngen_R10_OSTEOPOROSIS_FRACTURE_FG
9710	0	0.636191	0	0.31841	0.0453988	ABAT	Osteoporosis with pathological fracture (FG)	finngen_R10_OSTEOPOROSIS_FRACTURE_FG
6616	1.48989e-289	0.458283	7.8911e-290	0.242428	0.29929	ABO	Osteoporosis with pathological fracture (FG)	finngen_R10_OSTEOPOROSIS_FRACTURE_FG
5896	0	0.204194	0	0.117984	0.677821	SPTBN1	Osteoporosis with pathological fracture (FG)	finngen_R10_OSTEOPOROSIS_FRACTURE_FG
3912	0	0.71768	0	0.186304	0.0960164	TNFSF4	Osteoporosis with pathological fracture (FG)	finngen_R10_OSTEOPOROSIS_FRACTURE_FG
4504	0	0.672856	0	0.293494	0.0336497	CA6	Osteoporosis with pathological fracture (FG)	finngen_R10_OSTEOPOROSIS_FRACTURE_FG
6713	0	0.664348	0	0.312066	0.0235867	FKBP1A	Osteoporosis with pathological fracture (FG)	finngen_R10_OSTEOPOROSIS_FRACTURE_FG
4880	0	0.685879	0	0.286235	0.027886	IL18R1	Osteoporosis with pathological fracture (FG)	finngen_R10_OSTEOPOROSIS_FRACTURE_FG
6378	2.52151343011539e-319	0.700117	9.73556355130176e-320	0.270288	0.0295952	CYP1B1	Osteoporosis with pathological fracture (FG)	finngen_R10_OSTEOPOROSIS_FRACTURE_FG
4640	1.23385390546564e-310	0.689367	4.87574890684755e-311	0.272375	0.0382577	GNMT	Osteoporosis with pathological fracture (FG)	finngen_R10_OSTEOPOROSIS_FRACTURE_FG
5999	2.49005e-304	0.605317	1.23103e-304	0.299161	0.0955226	LIPC	Osteoporosis with pathological fracture (FG)	finngen_R10_OSTEOPOROSIS_FRACTURE_FG
4872	4.87304e-301	0.664168	1.8949e-301	0.258186	0.0776457	FKBP11	Osteoporosis with pathological fracture (FG)	finngen_R10_OSTEOPOROSIS_FRACTURE_FG
6231	3.45124e-301	0.564187	1.85823e-301	0.30364	0.132173	CYB5D2	Osteoporosis with pathological fracture (FG)	finngen_R10_OSTEOPOROSIS_FRACTURE_FG
7551	5.18383e-299	0.626186	2.51625e-299	0.303882	0.0699323	SIGLEC5	Osteoporosis with pathological fracture (FG)	finngen_R10_OSTEOPOROSIS_FRACTURE_FG
6648	1.16888e-298	0.456297	6.97175e-299	0.271885	0.271818	GSTZ1	Osteoporosis with pathological fracture (FG)	finngen_R10_OSTEOPOROSIS_FRACTURE_FG
5495	5.26631e-284	0.620938	2.34986e-284	0.276964	0.102098	CHRNB1	Osteoporosis with pathological fracture (FG)	finngen_R10_OSTEOPOROSIS_FRACTURE_FG
5886	8.81832e-277	0.5901	4.20552e-277	0.281294	0.128605	CLEC10A	Osteoporosis with pathological fracture (FG)	finngen_R10_OSTEOPOROSIS_FRACTURE_FG
6899	2.83541e-272	0.608277	1.73041e-272	0.371201	0.0205217	KLHL30	Osteoporosis with pathological fracture (FG)	finngen_R10_OSTEOPOROSIS_FRACTURE_FG
5306	2.95373e-262	0.689785	8.95407e-263	0.209003	0.101211	IL21R	Osteoporosis with pathological fracture (FG)	finngen_R10_OSTEOPOROSIS_FRACTURE_FG
9841	4.54284e-257	0.624536	2.50442e-257	0.344268	0.0311959	KBTBD11	Osteoporosis with pathological fracture (FG)	finngen_R10_OSTEOPOROSIS_FRACTURE_FG
7088	1.05641e-257	0.658154	4.74887e-258	0.295813	0.0460327	IGLV3-12	Osteoporosis with pathological fracture (FG)	finngen_R10_OSTEOPOROSIS_FRACTURE_FG
4804	1.30067e-254	0.695463	4.20192e-255	0.224595	0.0799419	MAN2B1	Osteoporosis with pathological fracture (FG)	finngen_R10_OSTEOPOROSIS_FRACTURE_FG
6573	5.79123e-251	0.623818	3.19678e-251	0.344318	0.0318641	ATP10A	Osteoporosis with pathological fracture (FG)	finngen_R10_OSTEOPOROSIS_FRACTURE_FG
3985	5.78675e-249	0.60849	1.92969e-249	0.202722	0.188788	NEGR1	Osteoporosis with pathological fracture (FG)	finngen_R10_OSTEOPOROSIS_FRACTURE_FG
2819	1.44286e-243	0.850354	1.83258e-244	0.107962	0.0416841	SLC47A1	Osteoporosis with pathological fracture (FG)	finngen_R10_OSTEOPOROSIS_FRACTURE_FG
5099	4.00791e-241	0.688173	1.38403e-241	0.237569	0.0742576	ACVR2B	Osteoporosis with pathological fracture (FG)	finngen_R10_OSTEOPOROSIS_FRACTURE_FG
6231	1.74215e-232	0.0284398	5.8432e-231	0.953858	0.0177023	ETS2	Osteoporosis with pathological fracture (FG)	finngen_R10_OSTEOPOROSIS_FRACTURE_FG
4930	4.0239e-231	0.704883	1.19681e-231	0.209565	0.0855514	RIPK2	Osteoporosis with pathological fracture (FG)	finngen_R10_OSTEOPOROSIS_FRACTURE_FG
6236	1.57973e-226	0.617116	5.52738e-227	0.215758	0.167127	CD1E	Osteoporosis with pathological fracture (FG)	finngen_R10_OSTEOPOROSIS_FRACTURE_FG
3933	6.62595e-225	0.758464	1.54678e-225	0.176993	0.0645425	PIK3R3	Osteoporosis with pathological fracture (FG)	finngen_R10_OSTEOPOROSIS_FRACTURE_FG
5656	4.51759e-224	0.733814	1.51057e-224	0.245349	0.0208372	GPR65	Osteoporosis with pathological fracture (FG)	finngen_R10_OSTEOPOROSIS_FRACTURE_FG
5739	8.39135e-217	0.503814	4.81293e-217	0.28876	0.207426	RAMP3	Osteoporosis with pathological fracture (FG)	finngen_R10_OSTEOPOROSIS_FRACTURE_FG
4183	7.68582e-214	0.729227	2.39607e-214	0.227295	0.0434786	SIGIRR	Osteoporosis with pathological fracture (FG)	finngen_R10_OSTEOPOROSIS_FRACTURE_FG
6857	4.72197e-204	0.597028	2.73055e-204	0.345183	0.0577892	NLRP1	Osteoporosis with pathological fracture (FG)	finngen_R10_OSTEOPOROSIS_FRACTURE_FG
4705	1.57352e-203	0.515791	1.30696e-203	0.428356	0.0558537	EPM2A	Osteoporosis with pathological fracture (FG)	finngen_R10_OSTEOPOROSIS_FRACTURE_FG
5306	8.00199e-196	0.687789	2.84072e-196	0.244098	0.0681134	AKT1	Osteoporosis with pathological fracture (FG)	finngen_R10_OSTEOPOROSIS_FRACTURE_FG
4494	1.76805e-134	0.711103	4.72869e-135	0.190088	0.0988092	UGT2B17	Osteoporosis with pathological fracture (FG)	finngen_R10_OSTEOPOROSIS_FRACTURE_FG
5708	3.60965e-193	0.375701	4.33914e-193	0.451455	0.172844	NDFIP1	Osteoporosis with pathological fracture (FG)	finngen_R10_OSTEOPOROSIS_FRACTURE_FG
5967	1.90013e-181	0.662559	8.57907e-182	0.299107	0.0383339	MYLK4	Osteoporosis with pathological fracture (FG)	finngen_R10_OSTEOPOROSIS_FRACTURE_FG
4121	5.58707e-177	0.753702	1.32279e-177	0.178377	0.0679203	NEK3	Osteoporosis with pathological fracture (FG)	finngen_R10_OSTEOPOROSIS_FRACTURE_FG
5386	8.10368e-171	0.504393	3.58941e-171	0.223141	0.272466	JUN	Osteoporosis with pathological fracture (FG)	finngen_R10_OSTEOPOROSIS_FRACTURE_FG
3862	1.05157e-152	0.618641	5.54854e-153	0.326368	0.0549906	PSMB3	Osteoporosis with pathological fracture (FG)	finngen_R10_OSTEOPOROSIS_FRACTURE_FG
4362	2.67904e-152	0.48441	9.89775e-153	0.178629	0.336961	CELSR2	Osteoporosis with pathological fracture (FG)	finngen_R10_OSTEOPOROSIS_FRACTURE_FG
6211	7.84564e-153	0.466762	5.49209e-153	0.326535	0.206703	CLOCK	Osteoporosis with pathological fracture (FG)	finngen_R10_OSTEOPOROSIS_FRACTURE_FG
5944	2.19057e-147	0.608832	9.68814e-148	0.269143	0.122025	KLHL7	Osteoporosis with pathological fracture (FG)	finngen_R10_OSTEOPOROSIS_FRACTURE_FG
5433	1.75042e-145	0.530756	7.15869e-146	0.21681	0.252434	ITM2B	Osteoporosis with pathological fracture (FG)	finngen_R10_OSTEOPOROSIS_FRACTURE_FG
3993	1.00256e-144	0.514655	3.51165e-145	0.179961	0.305384	PSMD5	Osteoporosis with pathological fracture (FG)	finngen_R10_OSTEOPOROSIS_FRACTURE_FG
4946	1.78173e-144	0.692688	7.47402e-145	0.290553	0.0167596	CCR2	Osteoporosis with pathological fracture (FG)	finngen_R10_OSTEOPOROSIS_FRACTURE_FG
5389	7.48803e-143	0.642991	3.37926e-143	0.290107	0.0669017	NDUFS2	Osteoporosis with pathological fracture (FG)	finngen_R10_OSTEOPOROSIS_FRACTURE_FG
5534	1.19906e-141	0.498665	4.75997e-142	0.197654	0.30368	IL17RA	Osteoporosis with pathological fracture (FG)	finngen_R10_OSTEOPOROSIS_FRACTURE_FG
6405	6.23397e-141	0.68963	2.02878e-141	0.224347	0.0860238	DPP9	Osteoporosis with pathological fracture (FG)	finngen_R10_OSTEOPOROSIS_FRACTURE_FG
5270	8.60331e-140	0.728468	2.63368e-140	0.222953	0.048579	GUCY2C	Osteoporosis with pathological fracture (FG)	finngen_R10_OSTEOPOROSIS_FRACTURE_FG
7434	1.79134e-133	0.551159	1.40945e-133	0.433644	0.0151973	BACE2	Osteoporosis with pathological fracture (FG)	finngen_R10_OSTEOPOROSIS_FRACTURE_FG
5734	3.26794e-132	0.649452	1.43781e-132	0.285677	0.0648709	DYRK4	Osteoporosis with pathological fracture (FG)	finngen_R10_OSTEOPOROSIS_FRACTURE_FG
5897	7.2875e-131	0.6887	2.75555e-131	0.26036	0.0509395	UMPS	Osteoporosis with pathological fracture (FG)	finngen_R10_OSTEOPOROSIS_FRACTURE_FG
4803	6.50366e-125	0.755258	1.94555e-125	0.225914	0.0188285	TCF7L2	Osteoporosis with pathological fracture (FG)	finngen_R10_OSTEOPOROSIS_FRACTURE_FG
6251	2.06495e-124	0.601101	7.18731e-125	0.209031	0.189868	CD1B	Osteoporosis with pathological fracture (FG)	finngen_R10_OSTEOPOROSIS_FRACTURE_FG
6345	6.20858e-123	0.369593	7.2829e-123	0.433349	0.197058	TLR1	Osteoporosis with pathological fracture (FG)	finngen_R10_OSTEOPOROSIS_FRACTURE_FG
5602	3.51973e-123	0.314828	4.36155e-123	0.38983	0.295342	KAT2B	Osteoporosis with pathological fracture (FG)	finngen_R10_OSTEOPOROSIS_FRACTURE_FG
6027	8.42322e-122	0.640312	3.42505e-122	0.260264	0.0994242	INSL3	Osteoporosis with pathological fracture (FG)	finngen_R10_OSTEOPOROSIS_FRACTURE_FG
5171	2.77297e-120	0.720205	1.02284e-120	0.265642	0.0141531	KL	Osteoporosis with pathological fracture (FG)	finngen_R10_OSTEOPOROSIS_FRACTURE_FG
5629	2.24873e-116	0.609115	7.18786e-117	0.194502	0.196384	HSPH1	Osteoporosis with pathological fracture (FG)	finngen_R10_OSTEOPOROSIS_FRACTURE_FG
4295	1.20361e-114	0.755199	3.538e-115	0.221968	0.0228333	S100A8	Osteoporosis with pathological fracture (FG)	finngen_R10_OSTEOPOROSIS_FRACTURE_FG
4666	3.16777e-114	0.652097	1.54474e-114	0.31796	0.0299434	GSTO1	Osteoporosis with pathological fracture (FG)	finngen_R10_OSTEOPOROSIS_FRACTURE_FG
3126	3.93263e-107	0.732864	5.52592e-108	0.102814	0.164322	MCL1	Osteoporosis with pathological fracture (FG)	finngen_R10_OSTEOPOROSIS_FRACTURE_FG
7184	3.3647e-97	0.626837	1.80189e-97	0.335651	0.0375123	CANX	Osteoporosis with pathological fracture (FG)	finngen_R10_OSTEOPOROSIS_FRACTURE_FG
4270	7.54121e-100	0.754751	1.92402e-100	0.19251	0.0527386	ABCB4	Osteoporosis with pathological fracture (FG)	finngen_R10_OSTEOPOROSIS_FRACTURE_FG
5157	1.55695e-96	0.657775	7.03933e-97	0.297351	0.0448746	IL15	Osteoporosis with pathological fracture (FG)	finngen_R10_OSTEOPOROSIS_FRACTURE_FG
3593	6.69573e-92	0.548696	2.41829e-92	0.197919	0.253386	RCE1	Osteoporosis with pathological fracture (FG)	finngen_R10_OSTEOPOROSIS_FRACTURE_FG
5569	9.27168e-86	0.6644	3.88947e-86	0.278659	0.0569409	FBXL17	Osteoporosis with pathological fracture (FG)	finngen_R10_OSTEOPOROSIS_FRACTURE_FG
5007	4.13246e-86	0.655612	2.03367e-86	0.322619	0.0217689	UQCR10	Osteoporosis with pathological fracture (FG)	finngen_R10_OSTEOPOROSIS_FRACTURE_FG
7194	4.1528e-87	0.577107	2.411e-87	0.334965	0.0879281	MYT1L	Osteoporosis with pathological fracture (FG)	finngen_R10_OSTEOPOROSIS_FRACTURE_FG
6135	4.92931e-85	0.673542	1.88013e-85	0.256832	0.0696257	PRLR	Osteoporosis with pathological fracture (FG)	finngen_R10_OSTEOPOROSIS_FRACTURE_FG
5528	2.89242e-80	0.630432	1.18527e-80	0.25823	0.111337	XRCC5	Osteoporosis with pathological fracture (FG)	finngen_R10_OSTEOPOROSIS_FRACTURE_FG
6393	4.22008e-79	0.644441	1.93364e-79	0.295223	0.0603363	PEPD	Osteoporosis with pathological fracture (FG)	finngen_R10_OSTEOPOROSIS_FRACTURE_FG
6522	3.99468e-75	0.684799	1.67217e-75	0.286628	0.0285728	HK1	Osteoporosis with pathological fracture (FG)	finngen_R10_OSTEOPOROSIS_FRACTURE_FG
5702	3.8729e-74	0.666787	1.64606e-74	0.283348	0.0498643	PICALM	Osteoporosis with pathological fracture (FG)	finngen_R10_OSTEOPOROSIS_FRACTURE_FG
5650	2.72777e-35	0.677227	1.05322e-35	0.261424	0.0613483	BTN3A3	Osteoporosis with pathological fracture (FG)	finngen_R10_OSTEOPOROSIS_FRACTURE_FG
5945	5.42625e-72	0.670513	2.37275e-72	0.293161	0.0363268	DNAH8	Osteoporosis with pathological fracture (FG)	finngen_R10_OSTEOPOROSIS_FRACTURE_FG
6323	4.77582e-72	0.626194	1.8695e-72	0.244996	0.12881	IGLV1-44	Osteoporosis with pathological fracture (FG)	finngen_R10_OSTEOPOROSIS_FRACTURE_FG
5226	7.90616e-72	0.503333	3.10627e-72	0.197457	0.29921	RB1	Osteoporosis with pathological fracture (FG)	finngen_R10_OSTEOPOROSIS_FRACTURE_FG
7629	5.42315e-71	0.663404	2.41739e-71	0.295674	0.0409213	MVD	Osteoporosis with pathological fracture (FG)	finngen_R10_OSTEOPOROSIS_FRACTURE_FG
5233	7.28881e-68	0.218121	2.32616e-67	0.696029	0.0858504	CD3E	Osteoporosis with pathological fracture (FG)	finngen_R10_OSTEOPOROSIS_FRACTURE_FG
4191	1.46398e-64	0.674818	4.3169e-65	0.198861	0.126321	CTLA4	Osteoporosis with pathological fracture (FG)	finngen_R10_OSTEOPOROSIS_FRACTURE_FG
6387	5.13654e-64	0.30448	1.06697e-63	0.632409	0.0631114	SHISA2	Osteoporosis with pathological fracture (FG)	finngen_R10_OSTEOPOROSIS_FRACTURE_FG
6121	2.30289e-62	0.655719	8.865e-63	0.252328	0.0919531	XPC	Osteoporosis with pathological fracture (FG)	finngen_R10_OSTEOPOROSIS_FRACTURE_FG
5580	1.75333e-63	0.69035	6.64007e-64	0.261396	0.0482549	FN1	Osteoporosis with pathological fracture (FG)	finngen_R10_OSTEOPOROSIS_FRACTURE_FG
4882	3.71692e-59	0.512733	1.20639e-59	0.166095	0.321172	FGL2	Osteoporosis with pathological fracture (FG)	finngen_R10_OSTEOPOROSIS_FRACTURE_FG
5659	8.59575e-59	0.549152	3.9884e-59	0.254609	0.19624	GHRL	Osteoporosis with pathological fracture (FG)	finngen_R10_OSTEOPOROSIS_FRACTURE_FG
3059	0.000407431	0.652786	0.000129322	0.207061	0.139617	CD69	Osteoporosis with pathological fracture (FG)	finngen_R10_OSTEOPOROSIS_FRACTURE_FG
4905	1.21146e-55	0.231174	1.24158e-55	0.236388	0.532438	CBX1	Osteoporosis with pathological fracture (FG)	finngen_R10_OSTEOPOROSIS_FRACTURE_FG
6584	1.01453e-51	0.547051	3.45182e-52	0.18586	0.267089	GJA3	Osteoporosis with pathological fracture (FG)	finngen_R10_OSTEOPOROSIS_FRACTURE_FG
5549	1.00215e-49	0.683232	4.24699e-50	0.289517	0.027251	FCRLA	Osteoporosis with pathological fracture (FG)	finngen_R10_OSTEOPOROSIS_FRACTURE_FG
8091	3.25819e-49	0.566261	1.45163e-49	0.252106	0.181633	IL2RA	Osteoporosis with pathological fracture (FG)	finngen_R10_OSTEOPOROSIS_FRACTURE_FG
7121	1.84951e-49	0.61671	8.17311e-50	0.272418	0.110872	IGLV3-27	Osteoporosis with pathological fracture (FG)	finngen_R10_OSTEOPOROSIS_FRACTURE_FG
5064	1.22901e-48	0.483171	3.9685e-49	0.155656	0.361173	NOG	Osteoporosis with pathological fracture (FG)	finngen_R10_OSTEOPOROSIS_FRACTURE_FG
5419	1.23011e-48	0.659637	4.78447e-49	0.256481	0.0838825	PIK3R1	Osteoporosis with pathological fracture (FG)	finngen_R10_OSTEOPOROSIS_FRACTURE_FG
5227	1.85481e-47	0.655069	7.50458e-48	0.264961	0.0799703	ATP2C1	Osteoporosis with pathological fracture (FG)	finngen_R10_OSTEOPOROSIS_FRACTURE_FG
5753	5.39515e-47	0.646788	2.56495e-47	0.307448	0.0457638	VHL	Osteoporosis with pathological fracture (FG)	finngen_R10_OSTEOPOROSIS_FRACTURE_FG
6040	7.03801e-46	0.608898	3.25465e-46	0.281468	0.109634	MYO3B	Osteoporosis with pathological fracture (FG)	finngen_R10_OSTEOPOROSIS_FRACTURE_FG
6834	6.40991e-46	0.481832	6.67282e-46	0.501578	0.0165897	LGALS3BP	Osteoporosis with pathological fracture (FG)	finngen_R10_OSTEOPOROSIS_FRACTURE_FG
4505	1.92629e-44	0.57115	8.63706e-45	0.255919	0.172931	CTNNBL1	Osteoporosis with pathological fracture (FG)	finngen_R10_OSTEOPOROSIS_FRACTURE_FG
5311	7.26991e-44	0.49937	4.17318e-44	0.286442	0.214187	S1PR2	Osteoporosis with pathological fracture (FG)	finngen_R10_OSTEOPOROSIS_FRACTURE_FG
5300	2.40194e-28	0.621534	9.12598e-29	0.236004	0.142463	ENPP5	Osteoporosis with pathological fracture (FG)	finngen_R10_OSTEOPOROSIS_FRACTURE_FG
5485	7.56656e-41	0.504053	2.68684e-41	0.178669	0.317279	IGLV4-69	Osteoporosis with pathological fracture (FG)	finngen_R10_OSTEOPOROSIS_FRACTURE_FG
5283	5.09373e-40	0.619327	2.15118e-40	0.261435	0.119238	CTSA	Osteoporosis with pathological fracture (FG)	finngen_R10_OSTEOPOROSIS_FRACTURE_FG
6430	2.12377e-40	0.650389	9.63605e-41	0.295043	0.0545683	SIK3	Osteoporosis with pathological fracture (FG)	finngen_R10_OSTEOPOROSIS_FRACTURE_FG
6356	7.34735e-37	0.640338	3.83916e-37	0.334566	0.0250954	ATP2A3	Osteoporosis with pathological fracture (FG)	finngen_R10_OSTEOPOROSIS_FRACTURE_FG
7383	8.13433e-33	0.579493	3.73958e-33	0.266255	0.154252	HES1	Osteoporosis with pathological fracture (FG)	finngen_R10_OSTEOPOROSIS_FRACTURE_FG
7147	9.87659e-33	0.659617	4.38912e-33	0.293084	0.0472989	IGLV3-25	Osteoporosis with pathological fracture (FG)	finngen_R10_OSTEOPOROSIS_FRACTURE_FG
5544	5.36219e-30	0.687092	2.16282e-30	0.277101	0.0358075	ACSS3	Osteoporosis with pathological fracture (FG)	finngen_R10_OSTEOPOROSIS_FRACTURE_FG
4695	1.28831e-28	0.347962	2.09746e-28	0.56642	0.0856186	CHUK	Osteoporosis with pathological fracture (FG)	finngen_R10_OSTEOPOROSIS_FRACTURE_FG
3280	5.63752e-29	0.657774	1.82522e-29	0.212833	0.129393	IL27	Osteoporosis with pathological fracture (FG)	finngen_R10_OSTEOPOROSIS_FRACTURE_FG
8032	1.47883e-28	0.616112	8.42144e-29	0.350822	0.0330666	CACNG6	Osteoporosis with pathological fracture (FG)	finngen_R10_OSTEOPOROSIS_FRACTURE_FG
6331	8.74328e-28	0.716496	3.1827e-28	0.260794	0.0227106	TNK2	Osteoporosis with pathological fracture (FG)	finngen_R10_OSTEOPOROSIS_FRACTURE_FG
2473	7.49062e-28	0.766218	1.47362e-28	0.150654	0.0831281	PDIA3	Osteoporosis with pathological fracture (FG)	finngen_R10_OSTEOPOROSIS_FRACTURE_FG
5723	4.8537e-27	0.48977	3.72231e-27	0.375471	0.134759	RASGRP1	Osteoporosis with pathological fracture (FG)	finngen_R10_OSTEOPOROSIS_FRACTURE_FG
5986	3.65777e-26	0.621044	1.86318e-26	0.316282	0.0626732	BRPF1	Osteoporosis with pathological fracture (FG)	finngen_R10_OSTEOPOROSIS_FRACTURE_FG
3762	2.772e-26	0.696686	6.21423e-27	0.156035	0.147279	KDM3A	Osteoporosis with pathological fracture (FG)	finngen_R10_OSTEOPOROSIS_FRACTURE_FG
5730	6.9124e-24	0.592582	3.73428e-24	0.320043	0.0873758	IPO4	Osteoporosis with pathological fracture (FG)	finngen_R10_OSTEOPOROSIS_FRACTURE_FG
2769	7.72818e-23	0.584298	1.65399e-23	0.124761	0.290941	HCP5	Osteoporosis with pathological fracture (FG)	finngen_R10_OSTEOPOROSIS_FRACTURE_FG
3786	2.56395e-13	0.618925	7.53761e-14	0.181755	0.19932	APOM	Osteoporosis with pathological fracture (FG)	finngen_R10_OSTEOPOROSIS_FRACTURE_FG
7068	1.8064e-19	0.660368	7.98712e-20	0.291938	0.0476934	IGLV3-16	Osteoporosis with pathological fracture (FG)	finngen_R10_OSTEOPOROSIS_FRACTURE_FG
5129	4.73171e-19	0.561362	1.57683e-19	0.186821	0.251817	COL15A1	Osteoporosis with pathological fracture (FG)	finngen_R10_OSTEOPOROSIS_FRACTURE_FG
5218	2.00259e-17	0.691	6.67241e-18	0.230155	0.0788448	KCNS1	Osteoporosis with pathological fracture (FG)	finngen_R10_OSTEOPOROSIS_FRACTURE_FG
7453	4.46811e-17	0.621827	2.47257e-17	0.344074	0.0340986	SMPD1	Osteoporosis with pathological fracture (FG)	finngen_R10_OSTEOPOROSIS_FRACTURE_FG
3680	1.09428e-15	0.653617	3.12701e-16	0.186618	0.159766	HSPE1	Osteoporosis with pathological fracture (FG)	finngen_R10_OSTEOPOROSIS_FRACTURE_FG
7393	1.74187e-15	0.678176	7.54679e-16	0.293797	0.0280264	BHLHE40	Osteoporosis with pathological fracture (FG)	finngen_R10_OSTEOPOROSIS_FRACTURE_FG
4643	1.50546e-15	0.71928	4.19223e-16	0.200216	0.0805044	EDAR	Osteoporosis with pathological fracture (FG)	finngen_R10_OSTEOPOROSIS_FRACTURE_FG
5564	2.64511e-13	0.63439	1.16892e-13	0.280262	0.085348	SMO	Osteoporosis with pathological fracture (FG)	finngen_R10_OSTEOPOROSIS_FRACTURE_FG
5456	2.66282e-15	0.605994	7.67801e-16	0.174514	0.219492	IPO7	Osteoporosis with pathological fracture (FG)	finngen_R10_OSTEOPOROSIS_FRACTURE_FG
4761	4.4694e-15	0.642367	1.71434e-15	0.246284	0.111349	CLCC1	Osteoporosis with pathological fracture (FG)	finngen_R10_OSTEOPOROSIS_FRACTURE_FG
5475	2.07359e-13	0.715933	6.77421e-14	0.233838	0.0502285	CCR8	Osteoporosis with pathological fracture (FG)	finngen_R10_OSTEOPOROSIS_FRACTURE_FG
10294	2.84627e-13	0.591522	1.6015e-13	0.332759	0.0757186	ANGPT2	Osteoporosis with pathological fracture (FG)	finngen_R10_OSTEOPOROSIS_FRACTURE_FG
5903	1.18402e-14	0.688792	4.09005e-15	0.237861	0.0733465	CHEK1	Osteoporosis with pathological fracture (FG)	finngen_R10_OSTEOPOROSIS_FRACTURE_FG
7187	9.37671e-13	0.680697	4.13302e-13	0.300015	0.0192877	INSR	Osteoporosis with pathological fracture (FG)	finngen_R10_OSTEOPOROSIS_FRACTURE_FG
6732	2.83375e-12	0.6473	1.21006e-12	0.276332	0.0763672	C3	Osteoporosis with pathological fracture (FG)	finngen_R10_OSTEOPOROSIS_FRACTURE_FG
2199	3.19562e-12	0.756728	5.82891e-13	0.137924	0.105348	CNTNAP3	Osteoporosis with pathological fracture (FG)	finngen_R10_OSTEOPOROSIS_FRACTURE_FG
4046	1.49807e-12	0.742305	3.76358e-13	0.186417	0.0712777	CHEK2	Osteoporosis with pathological fracture (FG)	finngen_R10_OSTEOPOROSIS_FRACTURE_FG
5764	1.15134e-11	0.634302	5.66844e-12	0.312235	0.0534638	SOD1	Osteoporosis with pathological fracture (FG)	finngen_R10_OSTEOPOROSIS_FRACTURE_FG
4216	4.33768e-11	0.758539	1.27094e-11	0.222233	0.0192286	OMG	Osteoporosis with pathological fracture (FG)	finngen_R10_OSTEOPOROSIS_FRACTURE_FG
7518	4.32002e-11	0.470876	3.92731e-11	0.42797	0.101154	GPLD1	Osteoporosis with pathological fracture (FG)	finngen_R10_OSTEOPOROSIS_FRACTURE_FG
5747	2.24792e-10	0.641488	8.49872e-11	0.242412	0.116101	SLC39A14	Osteoporosis with pathological fracture (FG)	finngen_R10_OSTEOPOROSIS_FRACTURE_FG
6201	5.2226e-10	0.683746	2.32462e-10	0.304329	0.0119246	ANGPT4	Osteoporosis with pathological fracture (FG)	finngen_R10_OSTEOPOROSIS_FRACTURE_FG
4038	2.02801e-09	0.617564	7.05998e-10	0.214821	0.167615	NAGS	Osteoporosis with pathological fracture (FG)	finngen_R10_OSTEOPOROSIS_FRACTURE_FG
3577	1.18374e-09	0.686511	2.77712e-10	0.160907	0.152582	IGHV3-23	Osteoporosis with pathological fracture (FG)	finngen_R10_OSTEOPOROSIS_FRACTURE_FG
3892	4.51741e-09	0.61351	2.262e-09	0.307123	0.0793667	PNMT	Osteoporosis with pathological fracture (FG)	finngen_R10_OSTEOPOROSIS_FRACTURE_FG
5635	1.56105e-10	0.223337	2.87399e-10	0.410812	0.365851	EIF3A	Osteoporosis with pathological fracture (FG)	finngen_R10_OSTEOPOROSIS_FRACTURE_FG
8174	2.79685e-09	0.628839	1.41303e-09	0.31765	0.0535111	AKR1C4	Osteoporosis with pathological fracture (FG)	finngen_R10_OSTEOPOROSIS_FRACTURE_FG
5868	1.51151e-08	0.652158	6.24899e-09	0.269542	0.0783001	ADAMTS8	Osteoporosis with pathological fracture (FG)	finngen_R10_OSTEOPOROSIS_FRACTURE_FG
6419	5.03677e-09	0.554555	3.09109e-09	0.340228	0.105217	GPR75	Osteoporosis with pathological fracture (FG)	finngen_R10_OSTEOPOROSIS_FRACTURE_FG
5064	1.5914e-07	0.706768	4.60513e-08	0.204433	0.0887983	KLHL32	Osteoporosis with pathological fracture (FG)	finngen_R10_OSTEOPOROSIS_FRACTURE_FG
3011	3.30629e-08	0.701532	9.57228e-09	0.20301	0.0954574	SH2B1	Osteoporosis with pathological fracture (FG)	finngen_R10_OSTEOPOROSIS_FRACTURE_FG
4609	2.82421e-06	0.663381	1.11192e-06	0.261104	0.075512	OLR1	Osteoporosis with pathological fracture (FG)	finngen_R10_OSTEOPOROSIS_FRACTURE_FG
6122	1.68295e-06	0.481639	8.96567e-07	0.256324	0.262033	TGFB2	Osteoporosis with pathological fracture (FG)	finngen_R10_OSTEOPOROSIS_FRACTURE_FG
4105	5.84543e-06	0.708629	1.71134e-06	0.207378	0.0839852	IL20RB	Osteoporosis with pathological fracture (FG)	finngen_R10_OSTEOPOROSIS_FRACTURE_FG
5588	3.22088e-06	0.702895	1.18635e-06	0.25886	0.038241	ENPP1	Osteoporosis with pathological fracture (FG)	finngen_R10_OSTEOPOROSIS_FRACTURE_FG
5014	7.28151e-06	0.480082	3.3524e-06	0.22073	0.299177	PSMD11	Osteoporosis with pathological fracture (FG)	finngen_R10_OSTEOPOROSIS_FRACTURE_FG
4288	9.16939e-06	0.624207	3.17384e-06	0.2159	0.159881	PPM1A	Osteoporosis with pathological fracture (FG)	finngen_R10_OSTEOPOROSIS_FRACTURE_FG
3150	1.34804e-05	0.646468	3.15729e-06	0.15121	0.202305	BAP1	Osteoporosis with pathological fracture (FG)	finngen_R10_OSTEOPOROSIS_FRACTURE_FG
5578	7.85656e-05	0.590441	4.7035e-05	0.353425	0.0560081	ADRA2A	Osteoporosis with pathological fracture (FG)	finngen_R10_OSTEOPOROSIS_FRACTURE_FG
5377	5.98904e-05	0.635809	2.34105e-05	0.248415	0.115692	PDE6C	Osteoporosis with pathological fracture (FG)	finngen_R10_OSTEOPOROSIS_FRACTURE_FG
3625	0.000210579	0.326103	0.000194826	0.301336	0.372155	ATXN1L	Osteoporosis with pathological fracture (FG)	finngen_R10_OSTEOPOROSIS_FRACTURE_FG
5763	0.000327996	0.620457	0.000177824	0.33634	0.0426968	TSSK4	Osteoporosis with pathological fracture (FG)	finngen_R10_OSTEOPOROSIS_FRACTURE_FG
5434	0.000144872	0.487862	9.76668e-05	0.328714	0.183181	ERCC4	Osteoporosis with pathological fracture (FG)	finngen_R10_OSTEOPOROSIS_FRACTURE_FG
6092	0.000661645	0.479513	0.000682023	0.494256	0.0248872	KLF4	Osteoporosis with pathological fracture (FG)	finngen_R10_OSTEOPOROSIS_FRACTURE_FG
4360	0.000367671	0.162359	0.000331413	0.145657	0.691285	KDM4A	Osteoporosis with pathological fracture (FG)	finngen_R10_OSTEOPOROSIS_FRACTURE_FG
4866	0.00262279	0.709262	0.000834611	0.225636	0.061644	CRTC1	Osteoporosis with pathological fracture (FG)	finngen_R10_OSTEOPOROSIS_FRACTURE_FG
1273	0.00394781	0.784467	0.000232287	0.0459923	0.165361	SYT15	Osteoporosis with pathological fracture (FG)	finngen_R10_OSTEOPOROSIS_FRACTURE_FG
3925	0.0209341	0.617857	0.00727211	0.214492	0.139444	ATP2B1	Osteoporosis with pathological fracture (FG)	finngen_R10_OSTEOPOROSIS_FRACTURE_FG
5937	0.213467	0.39461	0.0929369	0.171673	0.127312	GPR142	Osteoporosis with pathological fracture (FG)	finngen_R10_OSTEOPOROSIS_FRACTURE_FG
6109	0.0328277	0.603787	0.0145897	0.268263	0.080532	STAB2	Osteoporosis with pathological fracture (FG)	finngen_R10_OSTEOPOROSIS_FRACTURE_FG
3885	0.177376	0.501189	0.0534747	0.15098	0.116981	HSPA1A	Osteoporosis with pathological fracture (FG)	finngen_R10_OSTEOPOROSIS_FRACTURE_FG
4945	0.51411	0.188071	0.196919	0.0720079	0.028892	SCT	Osteoporosis with pathological fracture (FG)	finngen_R10_OSTEOPOROSIS_FRACTURE_FG
4888	0.230291	0.392775	0.109825	0.187233	0.079876	LIF	Osteoporosis with pathological fracture (FG)	finngen_R10_OSTEOPOROSIS_FRACTURE_FG
5209	0.287522	0.421176	0.0890374	0.130354	0.0719101	GPR88	Osteoporosis with pathological fracture (FG)	finngen_R10_OSTEOPOROSIS_FRACTURE_FG
4014	0.441676	0.1892	0.238685	0.102217	0.0282215	NDUFV1	Osteoporosis with pathological fracture (FG)	finngen_R10_OSTEOPOROSIS_FRACTURE_FG
6454	0.28316	0.400175	0.111842	0.158014	0.0468084	IGLV1-40	Osteoporosis with pathological fracture (FG)	finngen_R10_OSTEOPOROSIS_FRACTURE_FG

## Sheet: Sheet6
Coloc_res6:finngen_R10_OSTPOPATFRACTURE
nsnps	PP.H0.abf	PP.H1.abf	PP.H2.abf	PP.H3.abf	PP.H4.abf	gene	Trait	AccessionID
6013	0	0.599041	0	0.318469	0.0824898	LYZ	Drug-induced osteoporosis with pathological fracture	finngen_R10_OSTPOPATFRACTURE
4953	0	0.697522	0	0.241236	0.0612414	GSTM3	Drug-induced osteoporosis with pathological fracture	finngen_R10_OSTPOPATFRACTURE
5055	0	0.568893	0	0.313139	0.117969	PPT1	Drug-induced osteoporosis with pathological fracture	finngen_R10_OSTPOPATFRACTURE
5958	0	0.642147	0	0.30839	0.0494627	AGA	Drug-induced osteoporosis with pathological fracture	finngen_R10_OSTPOPATFRACTURE
5799	0	0.613485	0	0.353403	0.0331123	LAP3	Drug-induced osteoporosis with pathological fracture	finngen_R10_OSTPOPATFRACTURE
5870	0	0.552458	0	0.283028	0.164514	CISD1	Drug-induced osteoporosis with pathological fracture	finngen_R10_OSTPOPATFRACTURE
6853	0	0.609259	0	0.369974	0.0207668	RNASE6	Drug-induced osteoporosis with pathological fracture	finngen_R10_OSTPOPATFRACTURE
6881	0	0.623383	0	0.335483	0.0411339	RABEP1	Drug-induced osteoporosis with pathological fracture	finngen_R10_OSTPOPATFRACTURE
4438	0	0.675104	0	0.27712	0.0477764	OAS1	Drug-induced osteoporosis with pathological fracture	finngen_R10_OSTPOPATFRACTURE
4247	0	0.649471	0	0.311432	0.0390966	GPX7	Drug-induced osteoporosis with pathological fracture	finngen_R10_OSTPOPATFRACTURE
5575	0	0.591673	0	0.296409	0.111918	AOAH	Drug-induced osteoporosis with pathological fracture	finngen_R10_OSTPOPATFRACTURE
5112	0	0.437234	0	0.310517	0.252249	ULK4	Drug-induced osteoporosis with pathological fracture	finngen_R10_OSTPOPATFRACTURE
3791	0	0.720866	0	0.253818	0.0253165	HLA-DQA1	Drug-induced osteoporosis with pathological fracture	finngen_R10_OSTPOPATFRACTURE
5754	0	0.639253	0	0.292712	0.0680348	TLR4	Drug-induced osteoporosis with pathological fracture	finngen_R10_OSTPOPATFRACTURE
5352	0	0.506297	0	0.396962	0.0967408	NCSTN	Drug-induced osteoporosis with pathological fracture	finngen_R10_OSTPOPATFRACTURE
10222	0	0.518656	0	0.417434	0.0639091	NUDT7	Drug-induced osteoporosis with pathological fracture	finngen_R10_OSTPOPATFRACTURE
7312	0	0.421691	0	0.221845	0.356464	PXDN	Drug-induced osteoporosis with pathological fracture	finngen_R10_OSTPOPATFRACTURE
5506	0	0.614632	0	0.312549	0.072819	CMKLR1	Drug-induced osteoporosis with pathological fracture	finngen_R10_OSTPOPATFRACTURE
1610	1.2865e-170	0.831125	2.11213e-171	0.136418	0.0324566	HLA-A	Drug-induced osteoporosis with pathological fracture	finngen_R10_OSTPOPATFRACTURE
6101	0	0.619243	0	0.325172	0.0555853	CDH23	Drug-induced osteoporosis with pathological fracture	finngen_R10_OSTPOPATFRACTURE
5846	0	0.294748	0	0.24889	0.456362	ENTPD1	Drug-induced osteoporosis with pathological fracture	finngen_R10_OSTPOPATFRACTURE
10867	0	0.500863	0	0.446969	0.0521678	MBTPS1	Drug-induced osteoporosis with pathological fracture	finngen_R10_OSTPOPATFRACTURE
5289	0	0.656339	0	0.308373	0.0352882	SIRT1	Drug-induced osteoporosis with pathological fracture	finngen_R10_OSTPOPATFRACTURE
6591	0	0.626259	0	0.350654	0.0230868	TEK	Drug-induced osteoporosis with pathological fracture	finngen_R10_OSTPOPATFRACTURE
6234	0	0.586659	0	0.382489	0.0308521	CHN2	Drug-induced osteoporosis with pathological fracture	finngen_R10_OSTPOPATFRACTURE
6989	0	0.599952	0	0.327879	0.072169	CLCN7	Drug-induced osteoporosis with pathological fracture	finngen_R10_OSTPOPATFRACTURE
5290	0	0.625605	0	0.288157	0.0862374	GRIK4	Drug-induced osteoporosis with pathological fracture	finngen_R10_OSTPOPATFRACTURE
4860	0	0.586334	0	0.259024	0.154641	CDH2	Drug-induced osteoporosis with pathological fracture	finngen_R10_OSTPOPATFRACTURE
5940	0	0.582135	0	0.306345	0.11152	NUP107	Drug-induced osteoporosis with pathological fracture	finngen_R10_OSTPOPATFRACTURE
5306	0	0.495879	0	0.280459	0.223663	CAMKK2	Drug-induced osteoporosis with pathological fracture	finngen_R10_OSTPOPATFRACTURE
5334	0	0.647789	0	0.285586	0.0666255	TRIM24	Drug-induced osteoporosis with pathological fracture	finngen_R10_OSTPOPATFRACTURE
4795	0	0.650774	0	0.265323	0.0839033	CORIN	Drug-induced osteoporosis with pathological fracture	finngen_R10_OSTPOPATFRACTURE
5447	0	0.601868	0	0.265252	0.132881	PPP5C	Drug-induced osteoporosis with pathological fracture	finngen_R10_OSTPOPATFRACTURE
5348	0	0.644078	0	0.304151	0.0517709	IRF6	Drug-induced osteoporosis with pathological fracture	finngen_R10_OSTPOPATFRACTURE
4053	0	0.278105	0	0.105688	0.616207	OPRL1	Drug-induced osteoporosis with pathological fracture	finngen_R10_OSTPOPATFRACTURE
3898	0	0.726495	0	0.219295	0.0542102	DDX5	Drug-induced osteoporosis with pathological fracture	finngen_R10_OSTPOPATFRACTURE
5101	0	0.493266	0	0.42328	0.0834541	GSR	Drug-induced osteoporosis with pathological fracture	finngen_R10_OSTPOPATFRACTURE
5600	0	0.621104	0	0.331755	0.0471404	CLCN6	Drug-induced osteoporosis with pathological fracture	finngen_R10_OSTPOPATFRACTURE
7505	0	0.410364	0	0.305298	0.284338	STK32C	Drug-induced osteoporosis with pathological fracture	finngen_R10_OSTPOPATFRACTURE
4679	0	0.516073	0	0.257533	0.226394	AXIN1	Drug-induced osteoporosis with pathological fracture	finngen_R10_OSTPOPATFRACTURE
4615	0	0.552121	0	0.37475	0.0731287	FZD1	Drug-induced osteoporosis with pathological fracture	finngen_R10_OSTPOPATFRACTURE
5695	0	0.533364	0	0.406564	0.0600725	CD96	Drug-induced osteoporosis with pathological fracture	finngen_R10_OSTPOPATFRACTURE
3164	1.61404e-306	0.771967	3.84544e-307	0.183876	0.0441568	SULT1A2	Drug-induced osteoporosis with pathological fracture	finngen_R10_OSTPOPATFRACTURE
5679	0	0.478597	0	0.322883	0.198521	ACADM	Drug-induced osteoporosis with pathological fracture	finngen_R10_OSTPOPATFRACTURE
5925	0	0.582688	0	0.293736	0.123576	CD300A	Drug-induced osteoporosis with pathological fracture	finngen_R10_OSTPOPATFRACTURE
5078	0	0.637786	0	0.315239	0.0469749	VWF	Drug-induced osteoporosis with pathological fracture	finngen_R10_OSTPOPATFRACTURE
4511	0	0.501995	0	0.234488	0.263517	RELT	Drug-induced osteoporosis with pathological fracture	finngen_R10_OSTPOPATFRACTURE
5302	5.00982564883024e-321	0.62335	2.45056560337258e-321	0.305215	0.0714357	CTPS1	Drug-induced osteoporosis with pathological fracture	finngen_R10_OSTPOPATFRACTURE
5534	2.64329073050234e-318	0.500621	1.28715464251499e-318	0.243523	0.255856	APH1B	Drug-induced osteoporosis with pathological fracture	finngen_R10_OSTPOPATFRACTURE
7551	4.85854e-299	0.586891	2.97783e-299	0.359656	0.0534535	SIGLEC5	Drug-induced osteoporosis with pathological fracture	finngen_R10_OSTPOPATFRACTURE
5122	5.84403e-286	0.675004	2.31256e-286	0.26705	0.0579456	TOB1	Drug-induced osteoporosis with pathological fracture	finngen_R10_OSTPOPATFRACTURE
5203	2.47543e-181	0.671549	1.09777e-181	0.29778	0.0306709	MAST4	Drug-induced osteoporosis with pathological fracture	finngen_R10_OSTPOPATFRACTURE
5504	2.04763e-259	0.6545	9.6435e-260	0.308206	0.0372942	IL7R	Drug-induced osteoporosis with pathological fracture	finngen_R10_OSTPOPATFRACTURE
6993	8.98682e-252	0.508696	5.11494e-252	0.289328	0.201976	GPR35	Drug-induced osteoporosis with pathological fracture	finngen_R10_OSTPOPATFRACTURE
4942	5.37919e-248	0.670876	2.16126e-248	0.269486	0.0596374	TRAF3IP2	Drug-induced osteoporosis with pathological fracture	finngen_R10_OSTPOPATFRACTURE
6257	8.31015e-231	0.285073	6.44129e-231	0.220469	0.494458	SLC12A6	Drug-induced osteoporosis with pathological fracture	finngen_R10_OSTPOPATFRACTURE
5334	1.34646e-224	0.615589	6.64218e-225	0.303593	0.080818	GPR83	Drug-induced osteoporosis with pathological fracture	finngen_R10_OSTPOPATFRACTURE
6128	3.16789e-224	0.367441	1.6411e-224	0.189907	0.442652	PVT1	Drug-induced osteoporosis with pathological fracture	finngen_R10_OSTPOPATFRACTURE
5464	3.43823e-221	0.629459	1.78026e-221	0.325879	0.044662	CDC42BPB	Drug-induced osteoporosis with pathological fracture	finngen_R10_OSTPOPATFRACTURE
5593	2.05295e-220	0.674221	8.4279e-221	0.276736	0.049043	IDO1	Drug-induced osteoporosis with pathological fracture	finngen_R10_OSTPOPATFRACTURE
4066	3.77293e-208	0.580659	1.34304e-208	0.206483	0.212858	FTH1	Drug-induced osteoporosis with pathological fracture	finngen_R10_OSTPOPATFRACTURE
5143	5.08481e-199	0.575737	3.21804e-199	0.364309	0.0599538	INHBB	Drug-induced osteoporosis with pathological fracture	finngen_R10_OSTPOPATFRACTURE
6857	4.58824e-204	0.58012	2.40244e-204	0.30364	0.11624	NLRP1	Drug-induced osteoporosis with pathological fracture	finngen_R10_OSTPOPATFRACTURE
5306	7.78479e-196	0.66912	3.31989e-196	0.285306	0.0455733	AKT1	Drug-induced osteoporosis with pathological fracture	finngen_R10_OSTPOPATFRACTURE
6112	1.78928e-195	0.660294	8.44042e-196	0.311447	0.0282592	PMP22	Drug-induced osteoporosis with pathological fracture	finngen_R10_OSTPOPATFRACTURE
5408	1.56631e-195	0.360382	2.01229e-195	0.462816	0.176802	KLHL24	Drug-induced osteoporosis with pathological fracture	finngen_R10_OSTPOPATFRACTURE
6609	4.62573e-195	0.555935	2.78457e-195	0.334548	0.109517	AKAP13	Drug-induced osteoporosis with pathological fracture	finngen_R10_OSTPOPATFRACTURE
5708	2.74106e-193	0.285295	1.91916e-193	0.199235	0.51547	NDFIP1	Drug-induced osteoporosis with pathological fracture	finngen_R10_OSTPOPATFRACTURE
5226	6.3562e-192	0.588759	3.39835e-192	0.314684	0.0965572	ABCA2	Drug-induced osteoporosis with pathological fracture	finngen_R10_OSTPOPATFRACTURE
7031	6.92347e-184	0.505899	4.45156e-184	0.325107	0.168994	ITPR1	Drug-induced osteoporosis with pathological fracture	finngen_R10_OSTPOPATFRACTURE
6194	2.34086e-172	0.304343	1.74668e-172	0.226622	0.469035	EIF4E	Drug-induced osteoporosis with pathological fracture	finngen_R10_OSTPOPATFRACTURE
5372	7.37193e-169	0.542809	3.23861e-169	0.238246	0.218945	FCGRT	Drug-induced osteoporosis with pathological fracture	finngen_R10_OSTPOPATFRACTURE
4045	3.83403e-167	0.672758	1.29397e-167	0.226952	0.10029	ACVR2A	Drug-induced osteoporosis with pathological fracture	finngen_R10_OSTPOPATFRACTURE
6126	8.21087e-167	0.527995	6.08983e-167	0.391522	0.0804831	PTGER4	Drug-induced osteoporosis with pathological fracture	finngen_R10_OSTPOPATFRACTURE
5921	2.41978e-160	0.675717	1.05038e-160	0.293284	0.0309986	PYGL	Drug-induced osteoporosis with pathological fracture	finngen_R10_OSTPOPATFRACTURE
3862	8.35316e-153	0.49142	3.25639e-153	0.191257	0.317323	PSMB3	Drug-induced osteoporosis with pathological fracture	finngen_R10_OSTPOPATFRACTURE
7196	1.1714e-152	0.568215	7.46631e-153	0.362102	0.0696833	LRPAP1	Drug-induced osteoporosis with pathological fracture	finngen_R10_OSTPOPATFRACTURE
4362	3.38988e-152	0.61294	1.0741e-152	0.194019	0.19304	CELSR2	Drug-induced osteoporosis with pathological fracture	finngen_R10_OSTPOPATFRACTURE
6211	1.00174e-152	0.595964	5.89812e-153	0.350845	0.0531908	CLOCK	Drug-induced osteoporosis with pathological fracture	finngen_R10_OSTPOPATFRACTURE
4815	2.10574e-146	0.577463	1.07992e-146	0.296022	0.126514	CPT2	Drug-induced osteoporosis with pathological fracture	finngen_R10_OSTPOPATFRACTURE
4946	1.69656e-144	0.659575	7.50924e-145	0.29189	0.0485353	CCR2	Drug-induced osteoporosis with pathological fracture	finngen_R10_OSTPOPATFRACTURE
5218	6.6343e-142	0.581503	3.51963e-142	0.308389	0.110109	PTGDS	Drug-induced osteoporosis with pathological fracture	finngen_R10_OSTPOPATFRACTURE
7441	1.18445e-136	0.415362	8.22112e-137	0.288001	0.296637	EIF2AK1	Drug-induced osteoporosis with pathological fracture	finngen_R10_OSTPOPATFRACTURE
4747	6.60298e-135	0.701431	2.53244e-135	0.268991	0.0295782	RPN1	Drug-induced osteoporosis with pathological fracture	finngen_R10_OSTPOPATFRACTURE
4792	2.15301e-132	0.607528	8.43838e-133	0.237956	0.154516	CALCRL	Drug-induced osteoporosis with pathological fracture	finngen_R10_OSTPOPATFRACTURE
5734	3.2869e-132	0.65322	1.58325e-132	0.314615	0.032165	DYRK4	Drug-induced osteoporosis with pathological fracture	finngen_R10_OSTPOPATFRACTURE
5478	3.14962e-132	0.388333	1.76863e-132	0.21767	0.393996	HSP90AA1	Drug-induced osteoporosis with pathological fracture	finngen_R10_OSTPOPATFRACTURE
4803	5.89166e-125	0.684187	2.45973e-125	0.285614	0.0301992	TCF7L2	Drug-induced osteoporosis with pathological fracture	finngen_R10_OSTPOPATFRACTURE
6480	3.05529e-124	0.503538	2.21134e-124	0.364315	0.132148	COL6A3	Drug-induced osteoporosis with pathological fracture	finngen_R10_OSTPOPATFRACTURE
5171	2.49889e-120	0.649021	1.13685e-120	0.295211	0.0557683	KL	Drug-induced osteoporosis with pathological fracture	finngen_R10_OSTPOPATFRACTURE
4440	4.89168e-115	0.56692	1.72052e-115	0.199166	0.233915	RRAS2	Drug-induced osteoporosis with pathological fracture	finngen_R10_OSTPOPATFRACTURE
5207	2.12627e-114	0.559614	1.12236e-114	0.295249	0.145138	KBTBD7	Drug-induced osteoporosis with pathological fracture	finngen_R10_OSTPOPATFRACTURE
3348	7.87212e-108	0.75201	1.96181e-108	0.187348	0.0606419	MAP3K6	Drug-induced osteoporosis with pathological fracture	finngen_R10_OSTPOPATFRACTURE
5315	8.90211e-107	0.660683	3.67948e-107	0.273012	0.0663049	CARM1	Drug-induced osteoporosis with pathological fracture	finngen_R10_OSTPOPATFRACTURE
5193	3.0159e-92	0.676885	1.16093e-92	0.260496	0.0626197	AK4	Drug-induced osteoporosis with pathological fracture	finngen_R10_OSTPOPATFRACTURE
4246	1.10628e-101	0.611819	4.8802e-102	0.269777	0.118405	HCAR1	Drug-induced osteoporosis with pathological fracture	finngen_R10_OSTPOPATFRACTURE
5630	7.26964e-98	0.466822	5.20205e-98	0.333852	0.199326	PDCD1LG2	Drug-induced osteoporosis with pathological fracture	finngen_R10_OSTPOPATFRACTURE
3207	2.02358e-82	0.755988	4.93851e-83	0.184438	0.0595742	SULT1A1	Drug-induced osteoporosis with pathological fracture	finngen_R10_OSTPOPATFRACTURE
5435	2.49914e-95	0.614219	1.21959e-95	0.299655	0.0861257	GLUL	Drug-induced osteoporosis with pathological fracture	finngen_R10_OSTPOPATFRACTURE
5269	3.04174e-94	0.236648	2.79338e-94	0.216779	0.546573	SLAMF7	Drug-induced osteoporosis with pathological fracture	finngen_R10_OSTPOPATFRACTURE
4931	1.63554e-93	0.629725	6.58428e-94	0.253395	0.11688	PLA2G6	Drug-induced osteoporosis with pathological fracture	finngen_R10_OSTPOPATFRACTURE
5019	1.7186e-92	0.539936	7.2683e-93	0.228118	0.231946	OBSCN	Drug-induced osteoporosis with pathological fracture	finngen_R10_OSTPOPATFRACTURE
4963	2.8005e-90	0.585143	1.40962e-90	0.29441	0.120446	PIGT	Drug-induced osteoporosis with pathological fracture	finngen_R10_OSTPOPATFRACTURE
5569	7.50052e-86	0.53748	5.76874e-86	0.413333	0.0491865	FBXL17	Drug-induced osteoporosis with pathological fracture	finngen_R10_OSTPOPATFRACTURE
5416	1.02275e-88	0.675927	4.30252e-89	0.284309	0.0397632	GDF15	Drug-induced osteoporosis with pathological fracture	finngen_R10_OSTPOPATFRACTURE
7194	3.39156e-87	0.471318	1.76665e-87	0.245224	0.283458	MYT1L	Drug-induced osteoporosis with pathological fracture	finngen_R10_OSTPOPATFRACTURE
4527	1.88243e-86	0.628464	8.48336e-87	0.283135	0.0884008	CNGA1	Drug-induced osteoporosis with pathological fracture	finngen_R10_OSTPOPATFRACTURE
4312	4.72964e-85	0.583316	1.48376e-85	0.182761	0.233923	GNE	Drug-induced osteoporosis with pathological fracture	finngen_R10_OSTPOPATFRACTURE
5485	1.16001e-81	0.573974	7.25115e-82	0.35872	0.0673057	SLAMF8	Drug-induced osteoporosis with pathological fracture	finngen_R10_OSTPOPATFRACTURE
4034	1.87325e-81	0.615439	8.93337e-82	0.293407	0.091154	SLC11A2	Drug-induced osteoporosis with pathological fracture	finngen_R10_OSTPOPATFRACTURE
6393	1.87582e-79	0.286453	1.22914e-79	0.187174	0.526373	PEPD	Drug-induced osteoporosis with pathological fracture	finngen_R10_OSTPOPATFRACTURE
6266	7.58831e-79	0.505527	4.33144e-79	0.288351	0.206122	STK24	Drug-induced osteoporosis with pathological fracture	finngen_R10_OSTPOPATFRACTURE
5205	3.62686e-78	0.641568	1.42908e-78	0.252688	0.105744	SEMA3A	Drug-induced osteoporosis with pathological fracture	finngen_R10_OSTPOPATFRACTURE
4476	3.00801e-72	0.694659	1.03408e-72	0.238739	0.0666015	FASLG	Drug-induced osteoporosis with pathological fracture	finngen_R10_OSTPOPATFRACTURE
6054	5.25314e-66	0.577344	3.20464e-66	0.352133	0.0705228	KCNH2	Drug-induced osteoporosis with pathological fracture	finngen_R10_OSTPOPATFRACTURE
4986	4.82548e-68	0.597396	2.55344e-68	0.31603	0.0865733	RNLS	Drug-induced osteoporosis with pathological fracture	finngen_R10_OSTPOPATFRACTURE
4959	8.51407e-66	0.622486	4.01709e-66	0.293617	0.0838976	GABRR2	Drug-induced osteoporosis with pathological fracture	finngen_R10_OSTPOPATFRACTURE
6387	9.82334e-64	0.582301	6.16825e-64	0.365585	0.0521136	SHISA2	Drug-induced osteoporosis with pathological fracture	finngen_R10_OSTPOPATFRACTURE
3648	1.60038e-55	0.685987	5.68272e-56	0.243513	0.0705001	IL24	Drug-induced osteoporosis with pathological fracture	finngen_R10_OSTPOPATFRACTURE
5921	9.54589e-55	0.609149	5.1694e-55	0.329812	0.0610391	CPM	Drug-induced osteoporosis with pathological fracture	finngen_R10_OSTPOPATFRACTURE
5391	1.54795e-53	0.39058	1.98341e-53	0.500346	0.109074	FSTL3	Drug-induced osteoporosis with pathological fracture	finngen_R10_OSTPOPATFRACTURE
6897	5.7141e-53	0.612493	2.96455e-53	0.3177	0.069807	CSNK1G2	Drug-induced osteoporosis with pathological fracture	finngen_R10_OSTPOPATFRACTURE
5278	2.05753e-51	0.593708	1.10537e-51	0.318871	0.0874216	C8G	Drug-induced osteoporosis with pathological fracture	finngen_R10_OSTPOPATFRACTURE
5538	6.02432e-50	0.625484	3.17262e-50	0.329357	0.045159	ADRB2	Drug-induced osteoporosis with pathological fracture	finngen_R10_OSTPOPATFRACTURE
5064	1.45485e-48	0.571957	6.40941e-49	0.251802	0.17624	NOG	Drug-induced osteoporosis with pathological fracture	finngen_R10_OSTPOPATFRACTURE
5753	4.40726e-47	0.528356	1.99396e-47	0.23881	0.232835	VHL	Drug-induced osteoporosis with pathological fracture	finngen_R10_OSTPOPATFRACTURE
6770	6.48515e-46	0.556005	3.93815e-46	0.337531	0.106464	ALDH4A1	Drug-induced osteoporosis with pathological fracture	finngen_R10_OSTPOPATFRACTURE
6834	7.57055e-46	0.569077	5.12788e-46	0.385416	0.045507	LGALS3BP	Drug-induced osteoporosis with pathological fracture	finngen_R10_OSTPOPATFRACTURE
6264	1.74239e-45	0.573332	1.20882e-45	0.397734	0.0289335	ABCA1	Drug-induced osteoporosis with pathological fracture	finngen_R10_OSTPOPATFRACTURE
5756	7.99957e-43	0.619857	3.82524e-43	0.296319	0.0838235	CSNK1G3	Drug-induced osteoporosis with pathological fracture	finngen_R10_OSTPOPATFRACTURE
5388	1.23243e-42	0.53302	6.03365e-43	0.260747	0.206233	RPSA	Drug-induced osteoporosis with pathological fracture	finngen_R10_OSTPOPATFRACTURE
6389	4.30822e-41	0.57711	2.34492e-41	0.314006	0.108884	CTSD	Drug-induced osteoporosis with pathological fracture	finngen_R10_OSTPOPATFRACTURE
6051	3.49228e-37	0.571738	2.16996e-37	0.355182	0.07308	GPI	Drug-induced osteoporosis with pathological fracture	finngen_R10_OSTPOPATFRACTURE
4972	1.03553e-36	0.665681	4.70488e-37	0.302416	0.0319032	MME	Drug-induced osteoporosis with pathological fracture	finngen_R10_OSTPOPATFRACTURE
4551	7.69751e-35	0.559927	2.88917e-35	0.209932	0.230142	XYLT2	Drug-induced osteoporosis with pathological fracture	finngen_R10_OSTPOPATFRACTURE
3248	1.28909e-32	0.606218	4.9262e-33	0.231501	0.162281	BCL2L11	Drug-induced osteoporosis with pathological fracture	finngen_R10_OSTPOPATFRACTURE
5764	4.25476e-30	0.581416	2.41331e-30	0.329691	0.0888925	IL6ST	Drug-induced osteoporosis with pathological fracture	finngen_R10_OSTPOPATFRACTURE
3280	6.64825e-29	0.775703	1.63984e-29	0.1913	0.0329965	IL27	Drug-induced osteoporosis with pathological fracture	finngen_R10_OSTPOPATFRACTURE
4314	1.73529e-24	0.697646	5.61525e-25	0.225675	0.0766795	ERP44	Drug-induced osteoporosis with pathological fracture	finngen_R10_OSTPOPATFRACTURE
3762	1.51798e-26	0.381514	1.76527e-26	0.44349	0.174995	KDM3A	Drug-induced osteoporosis with pathological fracture	finngen_R10_OSTPOPATFRACTURE
5939	2.73556e-25	0.405199	3.65453e-25	0.541264	0.053537	ELANE	Drug-induced osteoporosis with pathological fracture	finngen_R10_OSTPOPATFRACTURE
5041	8.30055e-25	0.579085	3.79851e-25	0.264846	0.156069	MTF1	Drug-induced osteoporosis with pathological fracture	finngen_R10_OSTPOPATFRACTURE
6441	6.32662e-25	0.249209	1.52997e-24	0.602514	0.148277	PLAUR	Drug-induced osteoporosis with pathological fracture	finngen_R10_OSTPOPATFRACTURE
5244	1.51938e-23	0.637076	7.04315e-24	0.295252	0.0676728	PSMD8	Drug-induced osteoporosis with pathological fracture	finngen_R10_OSTPOPATFRACTURE
6131	1.92489e-23	0.537008	1.1928e-23	0.332638	0.130355	HSPA8	Drug-induced osteoporosis with pathological fracture	finngen_R10_OSTPOPATFRACTURE
6030	5.22524e-23	0.582882	3.15161e-23	0.3515	0.0656178	IFIT2	Drug-induced osteoporosis with pathological fracture	finngen_R10_OSTPOPATFRACTURE
2769	8.58675e-23	0.649211	2.11855e-23	0.159985	0.190805	HCP5	Drug-induced osteoporosis with pathological fracture	finngen_R10_OSTPOPATFRACTURE
5088	3.2096e-23	0.244764	3.97523e-23	0.302698	0.452538	PTPN13	Drug-induced osteoporosis with pathological fracture	finngen_R10_OSTPOPATFRACTURE
4283	7.03362e-22	0.653433	2.33467e-22	0.216764	0.129803	ALDH1B1	Drug-induced osteoporosis with pathological fracture	finngen_R10_OSTPOPATFRACTURE
3529	1.12569e-21	0.626359	3.20907e-22	0.178366	0.195275	B2M	Drug-induced osteoporosis with pathological fracture	finngen_R10_OSTPOPATFRACTURE
5242	2.14571e-20	0.696915	8.27935e-21	0.268875	0.0342105	FBXW7	Drug-induced osteoporosis with pathological fracture	finngen_R10_OSTPOPATFRACTURE
5470	8.72291e-20	0.585882	4.103e-20	0.275443	0.138676	MAP2K4	Drug-induced osteoporosis with pathological fracture	finngen_R10_OSTPOPATFRACTURE
5387	1.90042e-19	0.453747	1.21545e-19	0.289946	0.256307	GLIPR1L1	Drug-induced osteoporosis with pathological fracture	finngen_R10_OSTPOPATFRACTURE
3928	2.47733e-18	0.560212	1.02154e-18	0.230797	0.208991	CLCF1	Drug-induced osteoporosis with pathological fracture	finngen_R10_OSTPOPATFRACTURE
6962	4.73795e-17	0.520356	3.70408e-17	0.406737	0.0729073	NDUFV2	Drug-induced osteoporosis with pathological fracture	finngen_R10_OSTPOPATFRACTURE
6535	4.99109e-16	0.55075	2.62142e-16	0.289104	0.160146	GP1BA	Drug-induced osteoporosis with pathological fracture	finngen_R10_OSTPOPATFRACTURE
6136	8.91755e-16	0.53086	6.19418e-16	0.368637	0.100503	IL6	Drug-induced osteoporosis with pathological fracture	finngen_R10_OSTPOPATFRACTURE
5130	4.2657e-12	0.56964	2.79823e-12	0.373618	0.0567428	PLCG1	Drug-induced osteoporosis with pathological fracture	finngen_R10_OSTPOPATFRACTURE
6296	3.78322e-13	0.536764	2.53571e-13	0.359662	0.103574	IGLV7-43	Drug-induced osteoporosis with pathological fracture	finngen_R10_OSTPOPATFRACTURE
4231	4.84284e-13	0.653136	2.09561e-13	0.282563	0.0643013	TEC	Drug-induced osteoporosis with pathological fracture	finngen_R10_OSTPOPATFRACTURE
3892	2.18056e-11	0.67944	7.427e-12	0.231328	0.0892311	MARK2	Drug-induced osteoporosis with pathological fracture	finngen_R10_OSTPOPATFRACTURE
4869	1.06239e-12	0.654803	4.1353e-13	0.254789	0.0904078	POLH	Drug-induced osteoporosis with pathological fracture	finngen_R10_OSTPOPATFRACTURE
3403	1.56118e-11	0.322022	5.25461e-12	0.107816	0.570163	CDC42BPG	Drug-induced osteoporosis with pathological fracture	finngen_R10_OSTPOPATFRACTURE
5764	6.19993e-12	0.341569	4.62523e-12	0.254411	0.40402	SOD1	Drug-induced osteoporosis with pathological fracture	finngen_R10_OSTPOPATFRACTURE
7518	3.98319e-11	0.434162	4.29396e-11	0.467938	0.0979003	GPLD1	Drug-induced osteoporosis with pathological fracture	finngen_R10_OSTPOPATFRACTURE
6201	4.66671e-10	0.610968	2.40894e-10	0.315307	0.0737249	ANGPT4	Drug-induced osteoporosis with pathological fracture	finngen_R10_OSTPOPATFRACTURE
4385	3.35894e-06	0.587731	1.94371e-06	0.340028	0.0722354	MINPP1	Drug-induced osteoporosis with pathological fracture	finngen_R10_OSTPOPATFRACTURE
6141	4.75918e-09	0.636729	2.28884e-09	0.306166	0.0571046	DDAH1	Drug-induced osteoporosis with pathological fracture	finngen_R10_OSTPOPATFRACTURE
1642	1.00439e-08	0.688403	2.43317e-09	0.166622	0.144974	NETO2	Drug-induced osteoporosis with pathological fracture	finngen_R10_OSTPOPATFRACTURE
5788	3.89697e-08	0.58686	1.63033e-08	0.24535	0.167789	LAD1	Drug-induced osteoporosis with pathological fracture	finngen_R10_OSTPOPATFRACTURE
6676	1.37498e-07	0.519267	9.60236e-08	0.36252	0.118212	PSIP1	Drug-induced osteoporosis with pathological fracture	finngen_R10_OSTPOPATFRACTURE
2888	1.00243e-05	0.401147	1.10305e-05	0.441256	0.157576	CD8B	Drug-induced osteoporosis with pathological fracture	finngen_R10_OSTPOPATFRACTURE
3177	0.000207288	0.748854	5.14833e-05	0.185925	0.0649625	KCNN3	Drug-induced osteoporosis with pathological fracture	finngen_R10_OSTPOPATFRACTURE
3283	8.18598e-05	0.613352	2.90596e-05	0.217566	0.168971	CBFB	Drug-induced osteoporosis with pathological fracture	finngen_R10_OSTPOPATFRACTURE
5412	0.000153591	0.500937	6.3661e-05	0.207338	0.291507	NDUFAB1	Drug-induced osteoporosis with pathological fracture	finngen_R10_OSTPOPATFRACTURE
5153	0.000243431	0.433492	0.000182955	0.325558	0.240523	NDUFA5	Drug-induced osteoporosis with pathological fracture	finngen_R10_OSTPOPATFRACTURE
5872	0.000724486	0.465359	0.000552816	0.354912	0.178451	PSMD7	Drug-induced osteoporosis with pathological fracture	finngen_R10_OSTPOPATFRACTURE
5494	0.0133997	0.552159	0.00687025	0.282956	0.144615	KLHL33	Drug-induced osteoporosis with pathological fracture	finngen_R10_OSTPOPATFRACTURE
3970	0.0292044	0.595148	0.00834532	0.16987	0.197433	OPLAH	Drug-induced osteoporosis with pathological fracture	finngen_R10_OSTPOPATFRACTURE
6160	0.0245803	0.565121	0.0114686	0.263536	0.135294	NR4A1	Drug-induced osteoporosis with pathological fracture	finngen_R10_OSTPOPATFRACTURE
6109	0.0292107	0.537262	0.0176349	0.324261	0.0916315	STAB2	Drug-induced osteoporosis with pathological fracture	finngen_R10_OSTPOPATFRACTURE
3885	0.181479	0.512782	0.0610605	0.172459	0.0722197	HSPA1A	Drug-induced osteoporosis with pathological fracture	finngen_R10_OSTPOPATFRACTURE
6279	0.03908	0.475612	0.0240031	0.291953	0.169351	ELAVL1	Drug-induced osteoporosis with pathological fracture	finngen_R10_OSTPOPATFRACTURE
3143	0.217973	0.446284	0.0542855	0.110975	0.170482	EFNA4	Drug-induced osteoporosis with pathological fracture	finngen_R10_OSTPOPATFRACTURE
5674	0.265804	0.346274	0.127388	0.16586	0.0946733	MYCN	Drug-induced osteoporosis with pathological fracture	finngen_R10_OSTPOPATFRACTURE

## Sheet: Sheet7
Coloc_res7:finngen_R10_OSTPOPATFRCTURE_POSTEMENO
nsnps	PP.H0.abf	PP.H1.abf	PP.H2.abf	PP.H3.abf	PP.H4.abf	gene	Trait	AccessionID
4229	0	0.745172	0	0.169627	0.0852013	SLC12A1	Postmenopausal osteoporosis with pathological fracture	finngen_R10_OSTPOPATFRCTURE_POSTEMENO
6432	0	0.594597	0	0.362479	0.0429244	BCAT1	Postmenopausal osteoporosis with pathological fracture	finngen_R10_OSTPOPATFRCTURE_POSTEMENO
5603	0	0.654895	0	0.332618	0.0124879	GSTT1	Postmenopausal osteoporosis with pathological fracture	finngen_R10_OSTPOPATFRCTURE_POSTEMENO
6411	0	0.532616	0	0.447615	0.0197698	P2RX1	Postmenopausal osteoporosis with pathological fracture	finngen_R10_OSTPOPATFRCTURE_POSTEMENO
4567	0	0.621115	0	0.348353	0.030532	CD55	Postmenopausal osteoporosis with pathological fracture	finngen_R10_OSTPOPATFRCTURE_POSTEMENO
4924	0	0.604986	0	0.364427	0.0305865	NME1	Postmenopausal osteoporosis with pathological fracture	finngen_R10_OSTPOPATFRCTURE_POSTEMENO
7366	0	0.529719	0	0.459598	0.0106835	FCN1	Postmenopausal osteoporosis with pathological fracture	finngen_R10_OSTPOPATFRCTURE_POSTEMENO
5800	0	0.741124	0	0.243957	0.0149196	SERPINE2	Postmenopausal osteoporosis with pathological fracture	finngen_R10_OSTPOPATFRCTURE_POSTEMENO
4231	0	0.598865	0	0.376052	0.0250836	HP	Postmenopausal osteoporosis with pathological fracture	finngen_R10_OSTPOPATFRCTURE_POSTEMENO
5031	0	0.162349	0	0.0822494	0.755401	CDK5R1	Postmenopausal osteoporosis with pathological fracture	finngen_R10_OSTPOPATFRCTURE_POSTEMENO
4418	0	0.711053	0	0.268621	0.020326	GSN	Postmenopausal osteoporosis with pathological fracture	finngen_R10_OSTPOPATFRCTURE_POSTEMENO
6186	0	0.539396	0	0.280967	0.179636	TUBB6	Postmenopausal osteoporosis with pathological fracture	finngen_R10_OSTPOPATFRCTURE_POSTEMENO
4879	0	0.659222	0	0.303597	0.0371809	EPHB4	Postmenopausal osteoporosis with pathological fracture	finngen_R10_OSTPOPATFRCTURE_POSTEMENO
4203	0	0.703864	0	0.256031	0.0401046	C5	Postmenopausal osteoporosis with pathological fracture	finngen_R10_OSTPOPATFRCTURE_POSTEMENO
5003	0	0.615244	0	0.354295	0.0304603	NDUFS5	Postmenopausal osteoporosis with pathological fracture	finngen_R10_OSTPOPATFRCTURE_POSTEMENO
5574	0	0.673902	0	0.309708	0.0163898	FCGBP	Postmenopausal osteoporosis with pathological fracture	finngen_R10_OSTPOPATFRCTURE_POSTEMENO
6890	0	0.693682	0	0.284458	0.0218602	C9orf72	Postmenopausal osteoporosis with pathological fracture	finngen_R10_OSTPOPATFRCTURE_POSTEMENO
3398	0	0.62291	0	0.140762	0.236328	STAT6	Postmenopausal osteoporosis with pathological fracture	finngen_R10_OSTPOPATFRCTURE_POSTEMENO
5853	0	0.66515	0	0.321948	0.0129017	POLI	Postmenopausal osteoporosis with pathological fracture	finngen_R10_OSTPOPATFRCTURE_POSTEMENO
3658	0	0.727822	0	0.25697	0.0152083	ITIH4	Postmenopausal osteoporosis with pathological fracture	finngen_R10_OSTPOPATFRCTURE_POSTEMENO
5929	0	0.641589	0	0.329599	0.0288117	ABCC4	Postmenopausal osteoporosis with pathological fracture	finngen_R10_OSTPOPATFRCTURE_POSTEMENO
6752	0	0.691816	0	0.293283	0.0149018	GPX4	Postmenopausal osteoporosis with pathological fracture	finngen_R10_OSTPOPATFRCTURE_POSTEMENO
5789	0	0.601774	0	0.351478	0.0467473	NUCB1	Postmenopausal osteoporosis with pathological fracture	finngen_R10_OSTPOPATFRCTURE_POSTEMENO
5482	0	0.700084	0	0.282926	0.0169896	ITPR3	Postmenopausal osteoporosis with pathological fracture	finngen_R10_OSTPOPATFRCTURE_POSTEMENO
6484	0	0.589371	0	0.259742	0.150886	CTSC	Postmenopausal osteoporosis with pathological fracture	finngen_R10_OSTPOPATFRCTURE_POSTEMENO
6094	0	0.11649	0	0.0996352	0.783874	PLEK	Postmenopausal osteoporosis with pathological fracture	finngen_R10_OSTPOPATFRCTURE_POSTEMENO
6224	0	0.622343	0	0.347826	0.029831	SRD5A3	Postmenopausal osteoporosis with pathological fracture	finngen_R10_OSTPOPATFRCTURE_POSTEMENO
4248	0	0.661841	0	0.18071	0.157449	CAMLG	Postmenopausal osteoporosis with pathological fracture	finngen_R10_OSTPOPATFRCTURE_POSTEMENO
5432	0	0.667905	0	0.311051	0.0210438	RTKN2	Postmenopausal osteoporosis with pathological fracture	finngen_R10_OSTPOPATFRCTURE_POSTEMENO
4269	0	0.369823	0	0.600555	0.0296225	PON2	Postmenopausal osteoporosis with pathological fracture	finngen_R10_OSTPOPATFRCTURE_POSTEMENO
4510	0	0.393743	0	0.301311	0.304947	SENP6	Postmenopausal osteoporosis with pathological fracture	finngen_R10_OSTPOPATFRCTURE_POSTEMENO
5001	0	0.732205	0	0.224649	0.0431452	KYNU	Postmenopausal osteoporosis with pathological fracture	finngen_R10_OSTPOPATFRCTURE_POSTEMENO
5947	0	0.547363	0	0.212177	0.240461	NR2F6	Postmenopausal osteoporosis with pathological fracture	finngen_R10_OSTPOPATFRCTURE_POSTEMENO
8635	0	0.565469	0	0.354297	0.0802343	MSR1	Postmenopausal osteoporosis with pathological fracture	finngen_R10_OSTPOPATFRCTURE_POSTEMENO
6094	0	0.644731	0	0.239205	0.116064	CD200R1	Postmenopausal osteoporosis with pathological fracture	finngen_R10_OSTPOPATFRCTURE_POSTEMENO
5962	0	0.284004	0	0.272104	0.443892	KLC1	Postmenopausal osteoporosis with pathological fracture	finngen_R10_OSTPOPATFRCTURE_POSTEMENO
5197	0	0.663976	0	0.267759	0.0682649	TNNC2	Postmenopausal osteoporosis with pathological fracture	finngen_R10_OSTPOPATFRCTURE_POSTEMENO
7213	0	0.5657	0	0.316683	0.117617	TPP1	Postmenopausal osteoporosis with pathological fracture	finngen_R10_OSTPOPATFRCTURE_POSTEMENO
5843	0	0.674679	0	0.236875	0.0884466	F2R	Postmenopausal osteoporosis with pathological fracture	finngen_R10_OSTPOPATFRCTURE_POSTEMENO
5152	0	0.691876	0	0.241677	0.0664472	PI3	Postmenopausal osteoporosis with pathological fracture	finngen_R10_OSTPOPATFRCTURE_POSTEMENO
6616	1.18848e-289	0.36557	9.11877e-290	0.280135	0.354294	ABO	Postmenopausal osteoporosis with pathological fracture	finngen_R10_OSTPOPATFRCTURE_POSTEMENO
6571	0	0.537258	0	0.423697	0.039045	CBR1	Postmenopausal osteoporosis with pathological fracture	finngen_R10_OSTPOPATFRCTURE_POSTEMENO
5896	0	0.11003	0	0.0852245	0.804745	SPTBN1	Postmenopausal osteoporosis with pathological fracture	finngen_R10_OSTPOPATFRCTURE_POSTEMENO
3912	0	0.687757	0	0.235333	0.0769102	TNFSF4	Postmenopausal osteoporosis with pathological fracture	finngen_R10_OSTPOPATFRCTURE_POSTEMENO
4640	1.23823776035727e-310	0.691817	4.68176186707341e-311	0.261528	0.046655	GNMT	Postmenopausal osteoporosis with pathological fracture	finngen_R10_OSTPOPATFRCTURE_POSTEMENO
5999	2.59504e-304	0.630841	1.28667e-304	0.312726	0.0564335	LIPC	Postmenopausal osteoporosis with pathological fracture	finngen_R10_OSTPOPATFRCTURE_POSTEMENO
4450	9.75295e-302	0.711154	2.91592e-302	0.212543	0.0763029	TXK	Postmenopausal osteoporosis with pathological fracture	finngen_R10_OSTPOPATFRCTURE_POSTEMENO
5573	2.53555e-302	0.702362	1.00345e-302	0.277943	0.0196951	DHX36	Postmenopausal osteoporosis with pathological fracture	finngen_R10_OSTPOPATFRCTURE_POSTEMENO
4872	4.13973e-301	0.564222	2.09229e-301	0.285016	0.150762	FKBP11	Postmenopausal osteoporosis with pathological fracture	finngen_R10_OSTPOPATFRCTURE_POSTEMENO
6231	2.54097e-301	0.415382	2.2359e-301	0.365291	0.219327	CYB5D2	Postmenopausal osteoporosis with pathological fracture	finngen_R10_OSTPOPATFRCTURE_POSTEMENO
7551	5.29453e-299	0.639557	2.72738e-299	0.329425	0.0310177	SIGLEC5	Postmenopausal osteoporosis with pathological fracture	finngen_R10_OSTPOPATFRCTURE_POSTEMENO
4130	1.22102e-299	0.720683	4.13237e-300	0.243869	0.0354471	VCP	Postmenopausal osteoporosis with pathological fracture	finngen_R10_OSTPOPATFRCTURE_POSTEMENO
6648	1.26402e-298	0.493436	6.78752e-299	0.264723	0.241841	GSTZ1	Postmenopausal osteoporosis with pathological fracture	finngen_R10_OSTPOPATFRCTURE_POSTEMENO
5886	9.70992e-277	0.649764	4.65032e-277	0.311149	0.0390865	CLEC10A	Postmenopausal osteoporosis with pathological fracture	finngen_R10_OSTPOPATFRCTURE_POSTEMENO
9841	4.29344e-257	0.590248	2.51419e-257	0.345579	0.0641733	KBTBD11	Postmenopausal osteoporosis with pathological fracture	finngen_R10_OSTPOPATFRCTURE_POSTEMENO
7088	9.74001e-258	0.606811	4.50053e-258	0.280274	0.112915	IGLV3-12	Postmenopausal osteoporosis with pathological fracture	finngen_R10_OSTPOPATFRCTURE_POSTEMENO
6573	5.97423e-251	0.64353	3.08998e-251	0.332822	0.0236473	ATP10A	Postmenopausal osteoporosis with pathological fracture	finngen_R10_OSTPOPATFRCTURE_POSTEMENO
3985	4.44515e-249	0.467417	2.75371e-249	0.289315	0.243268	NEGR1	Postmenopausal osteoporosis with pathological fracture	finngen_R10_OSTPOPATFRCTURE_POSTEMENO
6231	8.83849e-232	0.144284	4.48076e-231	0.731339	0.124376	ETS2	Postmenopausal osteoporosis with pathological fracture	finngen_R10_OSTPOPATFRCTURE_POSTEMENO
4930	3.1067e-231	0.544213	1.16494e-231	0.203816	0.251971	RIPK2	Postmenopausal osteoporosis with pathological fracture	finngen_R10_OSTPOPATFRCTURE_POSTEMENO
5637	2.46304e-127	0.569331	1.76197e-127	0.407257	0.023412	U2AF1	Postmenopausal osteoporosis with pathological fracture	finngen_R10_OSTPOPATFRCTURE_POSTEMENO
6236	7.37322e-227	0.288032	4.92133e-227	0.19173	0.520239	CD1E	Postmenopausal osteoporosis with pathological fracture	finngen_R10_OSTPOPATFRCTURE_POSTEMENO
3933	6.37463e-225	0.729696	1.58732e-225	0.181609	0.0886948	PIK3R3	Postmenopausal osteoporosis with pathological fracture	finngen_R10_OSTPOPATFRCTURE_POSTEMENO
5656	4.48487e-224	0.728499	1.52103e-224	0.247043	0.024458	GPR65	Postmenopausal osteoporosis with pathological fracture	finngen_R10_OSTPOPATFRCTURE_POSTEMENO
6177	4.65957e-218	0.345331	1.82189e-218	0.134504	0.520165	CPAMD8	Postmenopausal osteoporosis with pathological fracture	finngen_R10_OSTPOPATFRCTURE_POSTEMENO
4615	2.57854e-213	0.747174	7.19576e-214	0.208465	0.0443613	NDUFC2	Postmenopausal osteoporosis with pathological fracture	finngen_R10_OSTPOPATFRCTURE_POSTEMENO
5161	5.22032e-210	0.718486	1.79335e-210	0.246789	0.0347248	CSF1R	Postmenopausal osteoporosis with pathological fracture	finngen_R10_OSTPOPATFRCTURE_POSTEMENO
4705	1.81083e-203	0.593579	9.88588e-204	0.32397	0.0824508	EPM2A	Postmenopausal osteoporosis with pathological fracture	finngen_R10_OSTPOPATFRCTURE_POSTEMENO
4494	1.6702e-134	0.671749	4.74115e-135	0.19055	0.137702	UGT2B17	Postmenopausal osteoporosis with pathological fracture	finngen_R10_OSTPOPATFRCTURE_POSTEMENO
6217	6.6319e-192	0.670474	2.82592e-192	0.285652	0.0438731	DHCR24	Postmenopausal osteoporosis with pathological fracture	finngen_R10_OSTPOPATFRCTURE_POSTEMENO
5933	4.27486e-191	0.592213	2.53507e-191	0.351136	0.0566513	BAX	Postmenopausal osteoporosis with pathological fracture	finngen_R10_OSTPOPATFRCTURE_POSTEMENO
6096	7.40341e-191	0.606795	4.06912e-191	0.333452	0.0597528	LIG1	Postmenopausal osteoporosis with pathological fracture	finngen_R10_OSTPOPATFRCTURE_POSTEMENO
5056	3.50382e-183	0.614055	1.63908e-183	0.287156	0.0987892	TPBG	Postmenopausal osteoporosis with pathological fracture	finngen_R10_OSTPOPATFRCTURE_POSTEMENO
5386	9.85162e-171	0.613189	4.26997e-171	0.265652	0.121159	JUN	Postmenopausal osteoporosis with pathological fracture	finngen_R10_OSTPOPATFRCTURE_POSTEMENO
6126	9.71737e-167	0.624869	4.60289e-167	0.295907	0.079224	PTGER4	Postmenopausal osteoporosis with pathological fracture	finngen_R10_OSTPOPATFRCTURE_POSTEMENO
5439	6.50315e-151	0.714977	2.19799e-151	0.24161	0.0434128	PTGES	Postmenopausal osteoporosis with pathological fracture	finngen_R10_OSTPOPATFRCTURE_POSTEMENO
4362	2.45475e-152	0.443856	2.43452e-152	0.44008	0.116064	CELSR2	Postmenopausal osteoporosis with pathological fracture	finngen_R10_OSTPOPATFRCTURE_POSTEMENO
6211	9.37828e-153	0.557943	5.29551e-153	0.31492	0.127137	CLOCK	Postmenopausal osteoporosis with pathological fracture	finngen_R10_OSTPOPATFRCTURE_POSTEMENO
5944	1.77655e-147	0.493762	1.44587e-147	0.401751	0.104487	KLHL7	Postmenopausal osteoporosis with pathological fracture	finngen_R10_OSTPOPATFRCTURE_POSTEMENO
5433	1.53284e-145	0.46478	8.91611e-146	0.270085	0.265135	ITM2B	Postmenopausal osteoporosis with pathological fracture	finngen_R10_OSTPOPATFRCTURE_POSTEMENO
3993	9.71145e-145	0.498527	3.52457e-145	0.180609	0.320864	PSMD5	Postmenopausal osteoporosis with pathological fracture	finngen_R10_OSTPOPATFRCTURE_POSTEMENO
4428	6.65314e-144	0.553698	4.26999e-144	0.355273	0.0910296	SIK2	Postmenopausal osteoporosis with pathological fracture	finngen_R10_OSTPOPATFRCTURE_POSTEMENO
5534	1.21684e-141	0.50606	5.1371e-142	0.213362	0.280579	IL17RA	Postmenopausal osteoporosis with pathological fracture	finngen_R10_OSTPOPATFRCTURE_POSTEMENO
7098	9.98226e-141	0.563131	5.43018e-141	0.306203	0.130666	LMCD1	Postmenopausal osteoporosis with pathological fracture	finngen_R10_OSTPOPATFRCTURE_POSTEMENO
1617	6.74142e-107	0.772453	9.72957e-108	0.111368	0.116179	GABBR1	Postmenopausal osteoporosis with pathological fracture	finngen_R10_OSTPOPATFRCTURE_POSTEMENO
5270	7.73178e-140	0.654673	3.75559e-140	0.317969	0.0273573	GUCY2C	Postmenopausal osteoporosis with pathological fracture	finngen_R10_OSTPOPATFRCTURE_POSTEMENO
6460	8.30489e-139	0.51527	6.58724e-139	0.408623	0.0761069	CHRNE	Postmenopausal osteoporosis with pathological fracture	finngen_R10_OSTPOPATFRCTURE_POSTEMENO
7434	1.38798e-133	0.427053	1.81953e-133	0.55982	0.0131278	BACE2	Postmenopausal osteoporosis with pathological fracture	finngen_R10_OSTPOPATFRCTURE_POSTEMENO
5734	3.08481e-132	0.613058	1.71493e-132	0.340768	0.0461738	DYRK4	Postmenopausal osteoporosis with pathological fracture	finngen_R10_OSTPOPATFRCTURE_POSTEMENO
5897	5.39571e-131	0.509918	2.76001e-131	0.260603	0.229479	UMPS	Postmenopausal osteoporosis with pathological fracture	finngen_R10_OSTPOPATFRCTURE_POSTEMENO
5499	4.24163e-126	0.589188	2.35029e-126	0.326384	0.0844276	FMO4	Postmenopausal osteoporosis with pathological fracture	finngen_R10_OSTPOPATFRCTURE_POSTEMENO
5602	1.87829e-123	0.168007	7.09467e-123	0.634396	0.197597	KAT2B	Postmenopausal osteoporosis with pathological fracture	finngen_R10_OSTPOPATFRCTURE_POSTEMENO
6027	8.83902e-122	0.67192	3.52798e-122	0.268128	0.0599523	INSL3	Postmenopausal osteoporosis with pathological fracture	finngen_R10_OSTPOPATFRCTURE_POSTEMENO
5171	2.66652e-120	0.692559	1.13023e-120	0.293533	0.0139078	KL	Postmenopausal osteoporosis with pathological fracture	finngen_R10_OSTPOPATFRCTURE_POSTEMENO
4942	4.05991e-115	0.658584	1.34419e-115	0.217926	0.12349	SLFN11	Postmenopausal osteoporosis with pathological fracture	finngen_R10_OSTPOPATFRCTURE_POSTEMENO
5629	2.43624e-116	0.659905	8.87578e-117	0.240319	0.099775	HSPH1	Postmenopausal osteoporosis with pathological fracture	finngen_R10_OSTPOPATFRCTURE_POSTEMENO
5007	2.1739e-116	0.692276	7.45878e-117	0.237454	0.0702697	STK17B	Postmenopausal osteoporosis with pathological fracture	finngen_R10_OSTPOPATFRCTURE_POSTEMENO
3996	8.68895e-115	0.748209	2.70589e-115	0.232986	0.0188055	IVNS1ABP	Postmenopausal osteoporosis with pathological fracture	finngen_R10_OSTPOPATFRCTURE_POSTEMENO
4666	2.87948e-114	0.59275	1.56444e-114	0.32196	0.0852895	GSTO1	Postmenopausal osteoporosis with pathological fracture	finngen_R10_OSTPOPATFRCTURE_POSTEMENO
7184	3.1358e-97	0.584193	2.00662e-97	0.373787	0.0420197	CANX	Postmenopausal osteoporosis with pathological fracture	finngen_R10_OSTPOPATFRCTURE_POSTEMENO
5534	1.41648e-97	0.641913	6.17562e-98	0.279786	0.0783012	MFNG	Postmenopausal osteoporosis with pathological fracture	finngen_R10_OSTPOPATFRCTURE_POSTEMENO
5157	1.5837e-96	0.669078	7.21304e-97	0.304708	0.0262135	IL15	Postmenopausal osteoporosis with pathological fracture	finngen_R10_OSTPOPATFRCTURE_POSTEMENO
4372	2.94729e-93	0.311141	5.21984e-93	0.550913	0.137946	PDK4	Postmenopausal osteoporosis with pathological fracture	finngen_R10_OSTPOPATFRCTURE_POSTEMENO
5007	4.37566e-86	0.694196	1.73379e-86	0.275034	0.0307695	UQCR10	Postmenopausal osteoporosis with pathological fracture	finngen_R10_OSTPOPATFRCTURE_POSTEMENO
5728	8.50012e-86	0.416784	4.26326e-86	0.208665	0.374552	FGFRL1	Postmenopausal osteoporosis with pathological fracture	finngen_R10_OSTPOPATFRCTURE_POSTEMENO
1402	4.83594e-81	0.622137	8.39147e-82	0.107685	0.270178	CD160	Postmenopausal osteoporosis with pathological fracture	finngen_R10_OSTPOPATFRCTURE_POSTEMENO
5528	1.85232e-80	0.403732	8.97375e-81	0.195191	0.401077	XRCC5	Postmenopausal osteoporosis with pathological fracture	finngen_R10_OSTPOPATFRCTURE_POSTEMENO
6522	3.9068e-75	0.669734	1.7947e-75	0.307638	0.0226275	HK1	Postmenopausal osteoporosis with pathological fracture	finngen_R10_OSTPOPATFRCTURE_POSTEMENO
5702	3.66328e-74	0.630699	1.74401e-74	0.300193	0.0691083	PICALM	Postmenopausal osteoporosis with pathological fracture	finngen_R10_OSTPOPATFRCTURE_POSTEMENO
5650	2.79642e-35	0.694273	9.7599e-36	0.242247	0.0634802	BTN3A3	Postmenopausal osteoporosis with pathological fracture	finngen_R10_OSTPOPATFRCTURE_POSTEMENO
5226	5.84362e-72	0.372025	3.30656e-72	0.210089	0.417885	RB1	Postmenopausal osteoporosis with pathological fracture	finngen_R10_OSTPOPATFRCTURE_POSTEMENO
7629	5.34983e-71	0.654436	2.46672e-71	0.301706	0.0438578	MVD	Postmenopausal osteoporosis with pathological fracture	finngen_R10_OSTPOPATFRCTURE_POSTEMENO
6227	6.8871e-70	0.574359	3.17655e-70	0.264752	0.16089	XRCC1	Postmenopausal osteoporosis with pathological fracture	finngen_R10_OSTPOPATFRCTURE_POSTEMENO
4520	9.18032e-67	0.664059	3.27689e-67	0.236935	0.0990059	ABCC2	Postmenopausal osteoporosis with pathological fracture	finngen_R10_OSTPOPATFRCTURE_POSTEMENO
4959	7.49786e-66	0.548189	2.39913e-66	0.17513	0.276681	GABRR2	Postmenopausal osteoporosis with pathological fracture	finngen_R10_OSTPOPATFRCTURE_POSTEMENO
6387	3.54387e-64	0.210071	1.31826e-63	0.781422	0.00850663	SHISA2	Postmenopausal osteoporosis with pathological fracture	finngen_R10_OSTPOPATFRCTURE_POSTEMENO
6121	2.23363e-62	0.635998	1.07213e-62	0.305218	0.0587836	XPC	Postmenopausal osteoporosis with pathological fracture	finngen_R10_OSTPOPATFRCTURE_POSTEMENO
5580	1.70204e-63	0.670154	7.6547e-64	0.301365	0.0284809	FN1	Postmenopausal osteoporosis with pathological fracture	finngen_R10_OSTPOPATFRCTURE_POSTEMENO
7028	3.23063e-59	0.504972	2.50588e-59	0.391585	0.103443	INPP5A	Postmenopausal osteoporosis with pathological fracture	finngen_R10_OSTPOPATFRCTURE_POSTEMENO
5659	8.79022e-59	0.561575	4.2382e-59	0.270596	0.167829	GHRL	Postmenopausal osteoporosis with pathological fracture	finngen_R10_OSTPOPATFRCTURE_POSTEMENO
3059	0.000433505	0.694562	0.000114183	0.182823	0.122068	CD69	Postmenopausal osteoporosis with pathological fracture	finngen_R10_OSTPOPATFRCTURE_POSTEMENO
4905	1.85948e-55	0.35483	1.0073e-55	0.191762	0.453409	CBX1	Postmenopausal osteoporosis with pathological fracture	finngen_R10_OSTPOPATFRCTURE_POSTEMENO
4839	2.88834e-54	0.7288	8.86072e-55	0.223531	0.0476688	CCL28	Postmenopausal osteoporosis with pathological fracture	finngen_R10_OSTPOPATFRCTURE_POSTEMENO
6584	8.78249e-52	0.473564	4.09199e-52	0.22034	0.306096	GJA3	Postmenopausal osteoporosis with pathological fracture	finngen_R10_OSTPOPATFRCTURE_POSTEMENO
5489	8.65752e-52	0.604656	3.36823e-52	0.235082	0.160262	USP1	Postmenopausal osteoporosis with pathological fracture	finngen_R10_OSTPOPATFRCTURE_POSTEMENO
5549	1.05804e-49	0.721332	3.32101e-50	0.226362	0.0523058	FCRLA	Postmenopausal osteoporosis with pathological fracture	finngen_R10_OSTPOPATFRCTURE_POSTEMENO
8091	2.9855e-49	0.518868	1.50301e-49	0.260998	0.220134	IL2RA	Postmenopausal osteoporosis with pathological fracture	finngen_R10_OSTPOPATFRCTURE_POSTEMENO
5419	1.1049e-48	0.592493	4.83736e-49	0.259252	0.148255	PIK3R1	Postmenopausal osteoporosis with pathological fracture	finngen_R10_OSTPOPATFRCTURE_POSTEMENO
5227	1.59829e-47	0.564473	7.005e-48	0.247209	0.188318	ATP2C1	Postmenopausal osteoporosis with pathological fracture	finngen_R10_OSTPOPATFRCTURE_POSTEMENO
6580	4.11586e-46	0.635272	2.02401e-46	0.312348	0.0523801	LYPD5	Postmenopausal osteoporosis with pathological fracture	finngen_R10_OSTPOPATFRCTURE_POSTEMENO
4505	1.74241e-44	0.516631	8.59918e-45	0.25474	0.228629	CTNNBL1	Postmenopausal osteoporosis with pathological fracture	finngen_R10_OSTPOPATFRCTURE_POSTEMENO
4737	1.15967e-44	0.667738	5.02293e-45	0.289178	0.0430843	SERPINI1	Postmenopausal osteoporosis with pathological fracture	finngen_R10_OSTPOPATFRCTURE_POSTEMENO
5311	8.24122e-44	0.56609	4.42523e-44	0.303839	0.130071	S1PR2	Postmenopausal osteoporosis with pathological fracture	finngen_R10_OSTPOPATFRCTURE_POSTEMENO
2921	5.60516e-42	0.696977	1.09299e-42	0.135741	0.167282	WNT3	Postmenopausal osteoporosis with pathological fracture	finngen_R10_OSTPOPATFRCTURE_POSTEMENO
5485	9.65692e-41	0.643303	3.65044e-41	0.243064	0.113633	IGLV4-69	Postmenopausal osteoporosis with pathological fracture	finngen_R10_OSTPOPATFRCTURE_POSTEMENO
5168	1.5724e-40	0.615265	7.89254e-41	0.308751	0.0759841	UTRN	Postmenopausal osteoporosis with pathological fracture	finngen_R10_OSTPOPATFRCTURE_POSTEMENO
6553	3.81602e-40	0.631677	1.57653e-40	0.260861	0.107462	ESR1	Postmenopausal osteoporosis with pathological fracture	finngen_R10_OSTPOPATFRCTURE_POSTEMENO
5283	5.44662e-40	0.662233	2.25545e-40	0.274168	0.0635983	CTSA	Postmenopausal osteoporosis with pathological fracture	finngen_R10_OSTPOPATFRCTURE_POSTEMENO
6616	1.92363e-38	0.716207	6.98518e-39	0.260049	0.0237443	APOD	Postmenopausal osteoporosis with pathological fracture	finngen_R10_OSTPOPATFRCTURE_POSTEMENO
6589	5.11422e-37	0.61457	2.20521e-37	0.264877	0.120553	NDUFA11	Postmenopausal osteoporosis with pathological fracture	finngen_R10_OSTPOPATFRCTURE_POSTEMENO
6356	6.05906e-37	0.528061	5.19317e-37	0.452577	0.019362	ATP2A3	Postmenopausal osteoporosis with pathological fracture	finngen_R10_OSTPOPATFRCTURE_POSTEMENO
3216	7.75906e-37	0.487858	2.49822e-37	0.156722	0.35542	TNNC1	Postmenopausal osteoporosis with pathological fracture	finngen_R10_OSTPOPATFRCTURE_POSTEMENO
6646	5.26343e-34	0.621231	2.40644e-34	0.283932	0.0948373	TACR2	Postmenopausal osteoporosis with pathological fracture	finngen_R10_OSTPOPATFRCTURE_POSTEMENO
7383	8.14896e-33	0.580535	3.4613e-33	0.246411	0.173053	HES1	Postmenopausal osteoporosis with pathological fracture	finngen_R10_OSTPOPATFRCTURE_POSTEMENO
7147	9.78569e-33	0.653546	4.52693e-33	0.302291	0.0441629	IGLV3-25	Postmenopausal osteoporosis with pathological fracture	finngen_R10_OSTPOPATFRCTURE_POSTEMENO
5622	5.40279e-32	0.645901	1.78468e-32	0.213217	0.140882	PLIN1	Postmenopausal osteoporosis with pathological fracture	finngen_R10_OSTPOPATFRCTURE_POSTEMENO
5849	7.19983e-31	0.598516	4.41782e-31	0.367216	0.0342685	CD207	Postmenopausal osteoporosis with pathological fracture	finngen_R10_OSTPOPATFRCTURE_POSTEMENO
4695	2.11246e-28	0.570556	1.16191e-28	0.313705	0.115739	CHUK	Postmenopausal osteoporosis with pathological fracture	finngen_R10_OSTPOPATFRCTURE_POSTEMENO
2473	5.20081e-28	0.531992	1.51775e-28	0.154938	0.31307	PDIA3	Postmenopausal osteoporosis with pathological fracture	finngen_R10_OSTPOPATFRCTURE_POSTEMENO
5986	3.64433e-26	0.618761	1.87698e-26	0.318625	0.0626132	BRPF1	Postmenopausal osteoporosis with pathological fracture	finngen_R10_OSTPOPATFRCTURE_POSTEMENO
4631	9.27838e-26	0.611632	3.97971e-26	0.262217	0.126151	MVK	Postmenopausal osteoporosis with pathological fracture	finngen_R10_OSTPOPATFRCTURE_POSTEMENO
6355	2.68015e-22	0.704319	1.04882e-22	0.275601	0.0200798	RHBDF2	Postmenopausal osteoporosis with pathological fracture	finngen_R10_OSTPOPATFRCTURE_POSTEMENO
5730	5.03043e-24	0.431246	3.70106e-24	0.31703	0.251724	IPO4	Postmenopausal osteoporosis with pathological fracture	finngen_R10_OSTPOPATFRCTURE_POSTEMENO
3477	7.24039e-22	0.751988	2.11626e-22	0.219767	0.0282446	HLA-DRA	Postmenopausal osteoporosis with pathological fracture	finngen_R10_OSTPOPATFRCTURE_POSTEMENO
5655	5.18498e-20	0.647489	1.90364e-20	0.237607	0.114904	IDO2	Postmenopausal osteoporosis with pathological fracture	finngen_R10_OSTPOPATFRCTURE_POSTEMENO
7068	1.6677e-19	0.609661	7.56654e-20	0.276497	0.113842	IGLV3-16	Postmenopausal osteoporosis with pathological fracture	finngen_R10_OSTPOPATFRCTURE_POSTEMENO
6183	3.43397e-18	0.650516	1.73257e-18	0.32819	0.0212936	HDAC11	Postmenopausal osteoporosis with pathological fracture	finngen_R10_OSTPOPATFRCTURE_POSTEMENO
7592	3.41593e-17	0.644003	1.80745e-17	0.340742	0.0152553	DFFB	Postmenopausal osteoporosis with pathological fracture	finngen_R10_OSTPOPATFRCTURE_POSTEMENO
4831	1.77995e-16	0.693788	5.21767e-17	0.203271	0.102941	CACNA1D	Postmenopausal osteoporosis with pathological fracture	finngen_R10_OSTPOPATFRCTURE_POSTEMENO
5390	3.76131e-16	0.62512	1.99855e-16	0.33211	0.0427705	HDAC10	Postmenopausal osteoporosis with pathological fracture	finngen_R10_OSTPOPATFRCTURE_POSTEMENO
3680	1.18164e-15	0.705794	3.4092e-16	0.203542	0.0906639	HSPE1	Postmenopausal osteoporosis with pathological fracture	finngen_R10_OSTPOPATFRCTURE_POSTEMENO
5641	8.42083e-16	0.659229	3.14678e-16	0.246253	0.0945179	UBA3	Postmenopausal osteoporosis with pathological fracture	finngen_R10_OSTPOPATFRCTURE_POSTEMENO
7393	1.57254e-15	0.612248	6.51092e-16	0.253361	0.134392	BHLHE40	Postmenopausal osteoporosis with pathological fracture	finngen_R10_OSTPOPATFRCTURE_POSTEMENO
4643	1.39773e-15	0.667808	5.35442e-16	0.255747	0.0764457	EDAR	Postmenopausal osteoporosis with pathological fracture	finngen_R10_OSTPOPATFRCTURE_POSTEMENO
5564	2.33044e-13	0.55892	1.00698e-13	0.24131	0.19977	SMO	Postmenopausal osteoporosis with pathological fracture	finngen_R10_OSTPOPATFRCTURE_POSTEMENO
5456	2.51545e-15	0.572457	6.93841e-16	0.157632	0.269911	IPO7	Postmenopausal osteoporosis with pathological fracture	finngen_R10_OSTPOPATFRCTURE_POSTEMENO
5130	1.03517e-13	0.433371	5.83115e-14	0.243795	0.322834	CYSLTR2	Postmenopausal osteoporosis with pathological fracture	finngen_R10_OSTPOPATFRCTURE_POSTEMENO
4665	9.40275e-14	0.670664	3.37662e-14	0.240754	0.0885819	PLAT	Postmenopausal osteoporosis with pathological fracture	finngen_R10_OSTPOPATFRCTURE_POSTEMENO
4852	4.24213e-13	0.629932	1.97924e-13	0.29383	0.0762378	HILPDA	Postmenopausal osteoporosis with pathological fracture	finngen_R10_OSTPOPATFRCTURE_POSTEMENO
7063	2.7669e-13	0.608861	1.25308e-13	0.275627	0.115512	IGLV2-18	Postmenopausal osteoporosis with pathological fracture	finngen_R10_OSTPOPATFRCTURE_POSTEMENO
7187	8.08894e-13	0.587212	5.31652e-13	0.385923	0.0268654	INSR	Postmenopausal osteoporosis with pathological fracture	finngen_R10_OSTPOPATFRCTURE_POSTEMENO
5240	6.37122e-13	0.654853	2.22018e-13	0.228079	0.117068	GEM	Postmenopausal osteoporosis with pathological fracture	finngen_R10_OSTPOPATFRCTURE_POSTEMENO
4046	1.56123e-12	0.773603	3.59868e-13	0.178269	0.0481278	CHEK2	Postmenopausal osteoporosis with pathological fracture	finngen_R10_OSTPOPATFRCTURE_POSTEMENO
5744	2.38547e-10	0.743949	7.15147e-11	0.222998	0.0330535	GALNT2	Postmenopausal osteoporosis with pathological fracture	finngen_R10_OSTPOPATFRCTURE_POSTEMENO
5747	2.06933e-10	0.590523	9.77172e-11	0.278724	0.130753	SLC39A14	Postmenopausal osteoporosis with pathological fracture	finngen_R10_OSTPOPATFRCTURE_POSTEMENO
4038	1.64844e-09	0.501978	1.30836e-09	0.398319	0.0997032	NAGS	Postmenopausal osteoporosis with pathological fracture	finngen_R10_OSTPOPATFRCTURE_POSTEMENO
5635	1.2604e-10	0.180324	1.4601e-10	0.208283	0.611392	EIF3A	Postmenopausal osteoporosis with pathological fracture	finngen_R10_OSTPOPATFRCTURE_POSTEMENO
8174	2.76863e-09	0.622493	1.39411e-09	0.313386	0.0641213	AKR1C4	Postmenopausal osteoporosis with pathological fracture	finngen_R10_OSTPOPATFRCTURE_POSTEMENO
666	3.42543e-09	0.773803	1.86225e-10	0.0418837	0.184313	IGKV3D-15	Postmenopausal osteoporosis with pathological fracture	finngen_R10_OSTPOPATFRCTURE_POSTEMENO
6419	4.40558e-09	0.485059	3.57917e-09	0.39395	0.120991	GPR75	Postmenopausal osteoporosis with pathological fracture	finngen_R10_OSTPOPATFRCTURE_POSTEMENO
5064	1.18285e-07	0.525324	3.47509e-08	0.154014	0.320662	KLHL32	Postmenopausal osteoporosis with pathological fracture	finngen_R10_OSTPOPATFRCTURE_POSTEMENO
4609	2.83258e-06	0.665348	9.81152e-07	0.230359	0.104288	OLR1	Postmenopausal osteoporosis with pathological fracture	finngen_R10_OSTPOPATFRCTURE_POSTEMENO
4286	1.68985e-06	0.636642	6.88394e-07	0.259244	0.104112	NEK9	Postmenopausal osteoporosis with pathological fracture	finngen_R10_OSTPOPATFRCTURE_POSTEMENO
6122	2.04995e-06	0.586669	1.02391e-06	0.292911	0.120416	TGFB2	Postmenopausal osteoporosis with pathological fracture	finngen_R10_OSTPOPATFRCTURE_POSTEMENO
4105	4.42178e-06	0.536043	2.33931e-06	0.283408	0.180542	IL20RB	Postmenopausal osteoporosis with pathological fracture	finngen_R10_OSTPOPATFRCTURE_POSTEMENO
5014	6.30189e-06	0.415494	3.22444e-06	0.21222	0.372276	PSMD11	Postmenopausal osteoporosis with pathological fracture	finngen_R10_OSTPOPATFRCTURE_POSTEMENO
3150	1.11371e-05	0.534092	3.52714e-06	0.168852	0.297042	BAP1	Postmenopausal osteoporosis with pathological fracture	finngen_R10_OSTPOPATFRCTURE_POSTEMENO
6483	0.0155316	0.666386	0.00557247	0.239014	0.0734955	UBC	Postmenopausal osteoporosis with pathological fracture	finngen_R10_OSTPOPATFRCTURE_POSTEMENO
5152	0.00014926	0.595323	8.12823e-05	0.324114	0.0803324	EGR2	Postmenopausal osteoporosis with pathological fracture	finngen_R10_OSTPOPATFRCTURE_POSTEMENO
4671	0.000446522	0.716094	0.000114789	0.183989	0.0993553	IGF2BP2	Postmenopausal osteoporosis with pathological fracture	finngen_R10_OSTPOPATFRCTURE_POSTEMENO
3399	5.61516e-05	0.409504	7.66069e-05	0.558648	0.0317151	AGRN	Postmenopausal osteoporosis with pathological fracture	finngen_R10_OSTPOPATFRCTURE_POSTEMENO
5763	0.000291017	0.550505	0.000215025	0.406713	0.0422762	TSSK4	Postmenopausal osteoporosis with pathological fracture	finngen_R10_OSTPOPATFRCTURE_POSTEMENO
5434	0.000149549	0.503613	7.09841e-05	0.238785	0.257382	ERCC4	Postmenopausal osteoporosis with pathological fracture	finngen_R10_OSTPOPATFRCTURE_POSTEMENO
4866	0.00264902	0.716354	0.000778805	0.210537	0.0696811	CRTC1	Postmenopausal osteoporosis with pathological fracture	finngen_R10_OSTPOPATFRCTURE_POSTEMENO
2670	0.000992466	0.747223	0.000179485	0.135017	0.116588	IGKV3-7	Postmenopausal osteoporosis with pathological fracture	finngen_R10_OSTPOPATFRCTURE_POSTEMENO
4430	0.00684275	0.700631	0.00241011	0.246728	0.0433879	NDUFB3	Postmenopausal osteoporosis with pathological fracture	finngen_R10_OSTPOPATFRCTURE_POSTEMENO
4769	0.0304448	0.669062	0.00853518	0.187467	0.104491	SYT2	Postmenopausal osteoporosis with pathological fracture	finngen_R10_OSTPOPATFRCTURE_POSTEMENO
3925	0.0161331	0.476158	0.0126484	0.373188	0.121873	ATP2B1	Postmenopausal osteoporosis with pathological fracture	finngen_R10_OSTPOPATFRCTURE_POSTEMENO
3880	0.00809265	0.126837	0.00517999	0.080407	0.779484	CYP3A5	Postmenopausal osteoporosis with pathological fracture	finngen_R10_OSTPOPATFRCTURE_POSTEMENO
4924	0.59168	0.129352	0.213354	0.0466242	0.018989	FKBP10	Postmenopausal osteoporosis with pathological fracture	finngen_R10_OSTPOPATFRCTURE_POSTEMENO
4114	0.334789	0.13535	0.273345	0.110363	0.146152	ITGA2B	Postmenopausal osteoporosis with pathological fracture	finngen_R10_OSTPOPATFRCTURE_POSTEMENO
4888	0.24533	0.418425	0.0986184	0.16813	0.0694965	LIF	Postmenopausal osteoporosis with pathological fracture	finngen_R10_OSTPOPATFRCTURE_POSTEMENO
5209	0.264999	0.388183	0.0994292	0.145547	0.101842	GPR88	Postmenopausal osteoporosis with pathological fracture	finngen_R10_OSTPOPATFRCTURE_POSTEMENO

## Sheet: Sheet8
Coloc_res8:GCST90038656
nsnps	PP.H0.abf	PP.H1.abf	PP.H2.abf	PP.H3.abf	PP.H4.abf	gene	Trait	AccessionID
5153	0	0.99635	0	0.003484	0.000165718	PAM	Osteoporosis	GCST90038656
4332	0	0.85251	0	0.147186	0.000304398	PPIL3	Osteoporosis	GCST90038656
5740	0	0.965729	0	0.0154929	0.0187785	BTN3A2	Osteoporosis	GCST90038656
7573	0	0.98617	0	0.00583609	0.00799396	IPO8	Osteoporosis	GCST90038656
5073	0	0.996448	0	0.00329639	0.000255549	PADI2	Osteoporosis	GCST90038656
5121	0	0.975443	0	0.0239704	0.000586236	PPT1	Osteoporosis	GCST90038656
5781	0	0.988846	0	0.00434159	0.00681226	MGST3	Osteoporosis	GCST90038656
5512	0	0.995535	0	0.00412782	0.000337154	VNN1	Osteoporosis	GCST90038656
5116	0	0.994433	0	0.00526002	0.000307019	PYGB	Osteoporosis	GCST90038656
5670	0	0.995734	0	0.0033695	0.000896167	RBL2	Osteoporosis	GCST90038656
4875	0	0.992928	0	0.00661862	0.000453562	NME1	Osteoporosis	GCST90038656
5579	0	0.994786	0	0.0048685	0.000345028	MTHFR	Osteoporosis	GCST90038656
5163	0	0.991377	0	0.00481096	0.00381182	ACP5	Osteoporosis	GCST90038656
6502	0	0.994587	0	0.00516524	0.000248108	MASTL	Osteoporosis	GCST90038656
6338	0	0.993018	0	0.00522939	0.00175264	CFD	Osteoporosis	GCST90038656
5098	0	0.996349	0	0.00330012	0.000351275	EPHB4	Osteoporosis	GCST90038656
6160	0	0.996167	0	0.00363171	0.000201353	CTSH	Osteoporosis	GCST90038656
7615	0	0.956257	0	0.043215	0.000528114	HLA-DQB1	Osteoporosis	GCST90038656
3259	0	0.994501	0	0.00210228	0.00339668	THBS3	Osteoporosis	GCST90038656
5801	0	0.960863	0	0.0388594	0.00027801	HLA-DQA1	Osteoporosis	GCST90038656
5928	0	0.973896	0	0.0259047	0.000199014	BLM	Osteoporosis	GCST90038656
6631	0	0.990749	0	0.00895708	0.000294117	F5	Osteoporosis	GCST90038656
5419	0	0.995226	0	0.0045719	0.000201934	NELFCD	Osteoporosis	GCST90038656
5133	0	0.995785	0	0.00326901	0.000946325	PCYOX1L	Osteoporosis	GCST90038656
5378	0	0.966862	0	0.0315009	0.00163708	CCR1	Osteoporosis	GCST90038656
6092	0	0.987144	0	0.00600588	0.00685023	CHSY1	Osteoporosis	GCST90038656
6238	0	0.974503	0	0.0200252	0.00547202	VASP	Osteoporosis	GCST90038656
6908	0	0.990335	0	0.00908534	0.000579621	PASK	Osteoporosis	GCST90038656
3094	0	0.634573	0	0.365297	0.000129873	ACP2	Osteoporosis	GCST90038656
4741	0	0.986111	0	0.00755255	0.00633637	GFPT1	Osteoporosis	GCST90038656
5432	0	0.995701	0	0.00394933	0.000349505	P2RX4	Osteoporosis	GCST90038656
5174	0	0.992795	0	0.00699343	0.000211181	MFGE8	Osteoporosis	GCST90038656
2752	0	0.99476	0	0.00467274	0.000567036	PSORS1C3	Osteoporosis	GCST90038656
5351	0	0.995036	0	0.00448985	0.00047371	ITGA4	Osteoporosis	GCST90038656
6275	0	0.993351	0	0.0064807	0.0001686	CHN2	Osteoporosis	GCST90038656
5517	0	3.42631e-05	0	0.999965	8.36962e-07	SPP1	Osteoporosis	GCST90038656
5096	0	0.995641	0	0.00422405	0.000134718	TMED9	Osteoporosis	GCST90038656
7373	2.48539e-130	0.956919	1.01925e-131	0.0392393	0.00384182	HLA-DPB2	Osteoporosis	GCST90038656
5467	0	0.836413	0	0.0140545	0.149533	CDK10	Osteoporosis	GCST90038656
7915	0	0.958374	0	0.0412432	0.000383069	BAK1	Osteoporosis	GCST90038656
5048	0	0.995868	0	0.00389355	0.000238445	VIPR1	Osteoporosis	GCST90038656
6403	0	0.995875	0	0.00397167	0.000153516	ARRB2	Osteoporosis	GCST90038656
6292	0	0.963907	0	0.0056085	0.0304849	TNFRSF10B	Osteoporosis	GCST90038656
5600	0	0.992318	0	0.00624491	0.00143753	TRPM6	Osteoporosis	GCST90038656
5839	0	0.968704	0	0.0305832	0.000713119	SACM1L	Osteoporosis	GCST90038656
6568	0	0.99329	0	0.00558976	0.00111982	MCM8	Osteoporosis	GCST90038656
7258	0	0.949789	0	0.0390275	0.0111837	HLA-DPA1	Osteoporosis	GCST90038656
5498	0	0.992142	0	0.00670873	0.00114899	DHFR	Osteoporosis	GCST90038656
5002	0	0.993483	0	0.00485271	0.0016645	NDUFA6	Osteoporosis	GCST90038656
4695	0	0.99611	0	0.00361341	0.000276193	CELA1	Osteoporosis	GCST90038656
4842	0	0.252951	0	0.746991	5.83301e-05	CACNB3	Osteoporosis	GCST90038656
4958	0	0.996816	0	0.00304901	0.000134916	ADORA2B	Osteoporosis	GCST90038656
5278	0	0.916298	0	0.0829945	0.000707605	EIF2B1	Osteoporosis	GCST90038656
6553	0	0.992647	0	0.0070188	0.000334649	IMPA2	Osteoporosis	GCST90038656
5855	0	0.996598	0	0.00314549	0.000256978	THBD	Osteoporosis	GCST90038656
5178	0	0.99592	0	0.0030795	0.00100095	TNNC2	Osteoporosis	GCST90038656
5938	0	0.959501	0	0.0381794	0.00231929	MARK3	Osteoporosis	GCST90038656
4874	0	0.979235	0	0.0198696	0.000895855	AXIN1	Osteoporosis	GCST90038656
5795	0	0.995379	0	0.00380493	0.000816163	ST14	Osteoporosis	GCST90038656
3671	0	0.99381	0	0.00229555	0.0038946	PSMD13	Osteoporosis	GCST90038656
4595	0	0.996374	0	0.00279405	0.00083158	PPWD1	Osteoporosis	GCST90038656
4139	0	0.988449	0	0.00574102	0.00580954	SREBF1	Osteoporosis	GCST90038656
4944	0	0.995144	0	0.00253606	0.00231962	COCH	Osteoporosis	GCST90038656
5258	0	0.99111	0	0.00704477	0.00184483	GLIPR1	Osteoporosis	GCST90038656
4208	0	0.997762	0	0.00188639	0.000351587	FAAH	Osteoporosis	GCST90038656
6790	0	0.995726	0	0.0036431	0.0006307	OPN3	Osteoporosis	GCST90038656
5543	0	0.991063	0	0.00297756	0.00595901	IGFBP2	Osteoporosis	GCST90038656
4302	0	0.99661	0	0.00263934	0.000750376	S100A13	Osteoporosis	GCST90038656
3683	0	0.997502	0	0.00197657	0.000521822	POR	Osteoporosis	GCST90038656
6604	0	0.993302	0	0.00595978	0.000737951	CBR1	Osteoporosis	GCST90038656
5921	0	0.984761	0	0.014405	0.000833621	SPTBN1	Osteoporosis	GCST90038656
4819	0	0.991663	0	0.00404344	0.00429375	NKTR	Osteoporosis	GCST90038656
4120	0	0.995551	0	0.00367279	0.000775716	ATF1	Osteoporosis	GCST90038656
4854	0	0.994658	0	0.0041114	0.00123073	IL18R1	Osteoporosis	GCST90038656
5716	0	0.995718	0	0.00411066	0.000171502	SEMA4D	Osteoporosis	GCST90038656
3270	5.70576651756222e-319	0.961269	2.27220790522389e-320	0.0382771	0.00045414	DPEP3	Osteoporosis	GCST90038656
5629	3.7246018148592e-317	0.993963	1.76411079504075e-319	0.00470641	0.00133032	NPPA-AS1	Osteoporosis	GCST90038656
5029	1.5336770462169e-316	0.991461	1.24162155259426e-318	0.00802606	0.000513142	SRPK1	Osteoporosis	GCST90038656
7476	1.93653e-293	0.99499	6.8259e-296	0.00350563	0.00150485	CYP4F22	Osteoporosis	GCST90038656
3473	1.78458e-253	0.994719	6.45218e-256	0.00359475	0.00168586	POLA2	Osteoporosis	GCST90038656
4924	3.58008e-279	0.996613	1.11131e-281	0.00309333	0.000294097	CYB5R1	Osteoporosis	GCST90038656
4989	4.07558e-272	0.983193	5.90758e-274	0.0142489	0.00255818	FANCA	Osteoporosis	GCST90038656
5160	1.19588e-264	0.985815	8.69901e-267	0.00716395	0.00702152	PTCH1	Osteoporosis	GCST90038656
5432	1.85565e-258	0.996256	5.97222e-261	0.00320581	0.000538298	NEK11	Osteoporosis	GCST90038656
4015	9.42978e-249	0.991651	6.63279e-251	0.00697378	0.00137558	NEGR1	Osteoporosis	GCST90038656
4759	2.86612e-246	0.996353	7.04968e-249	0.00244949	0.00119738	IRAK3	Osteoporosis	GCST90038656
4762	7.4572e-247	4.32469e-05	1.72422e-242	0.999933	2.40074e-05	CTNNB1	Osteoporosis	GCST90038656
5136	5.78525e-241	0.993367	3.00113e-243	0.00515166	0.00148152	ACVR2B	Osteoporosis	GCST90038656
4530	2.01904e-240	0.99609	7.46643e-243	0.00368332	0.0002268	NPC1	Osteoporosis	GCST90038656
6692	6.61473e-235	0.992352	4.29736e-237	0.00644577	0.00120179	SLC7A7	Osteoporosis	GCST90038656
6565	2.15136e-235	0.982281	8.30872e-238	0.0037797	0.0139393	IGFBP3	Osteoporosis	GCST90038656
6484	1.7113e-140	0.97024	3.46063e-142	0.0196103	0.01015	C4A	Osteoporosis	GCST90038656
6243	2.20638e-222	0.979624	4.4858e-224	0.0199163	0.000459864	CKM	Osteoporosis	GCST90038656
3585	5.47032e-218	0.87312	6.79389e-220	0.0107276	0.116152	LPAR5	Osteoporosis	GCST90038656
5529	1.37471e-190	0.984126	9.99681e-193	0.0071478	0.00872663	CDKAL1	Osteoporosis	GCST90038656
5340	2.34415e-190	0.986881	2.34426e-192	0.00986604	0.00325324	LTBP4	Osteoporosis	GCST90038656
3185	5.6573e-188	0.994197	2.02997e-190	0.00356517	0.00223828	PRKAB2	Osteoporosis	GCST90038656
6716	1.28879e-184	0.994654	5.5276e-187	0.00426498	0.00108101	ADAMTS1	Osteoporosis	GCST90038656
6747	2.67436e-184	0.982288	2.64326e-186	0.00970062	0.00801107	TXN	Osteoporosis	GCST90038656
6047	2.75209e-181	0.959639	1.21231e-183	0.00419109	0.0361701	MYLK4	Osteoporosis	GCST90038656
6060	2.47496e-181	0.993545	1.39532e-183	0.00560053	0.000854762	TNFRSF10A	Osteoporosis	GCST90038656
2210	2.89367e-177	0.99733	3.45828e-180	0.00119045	0.00147946	PLGLB2	Osteoporosis	GCST90038656
5260	1.2138e-138	0.996789	3.18746e-141	0.002617	0.000593975	PARM1	Osteoporosis	GCST90038656
5797	9.43018e-163	0.994756	4.03477e-165	0.00425514	0.000989093	PINK1	Osteoporosis	GCST90038656
5311	1.59958e-170	0.995623	6.28258e-173	0.00390998	0.000467242	JUN	Osteoporosis	GCST90038656
5459	2.48524e-164	0.997068	6.01247e-167	0.00241166	0.000520511	GPX3	Osteoporosis	GCST90038656
5806	4.47739e-162	0.972895	2.07975e-164	0.0044965	0.0226082	GNAS	Osteoporosis	GCST90038656
7310	3.15729e-160	0.977157	7.22681e-162	0.022366	0.000476744	GNA11	Osteoporosis	GCST90038656
5701	1.21297e-159	0.995517	4.36407e-162	0.0035808	0.000902611	MTOR	Osteoporosis	GCST90038656
7571	2.06801e-154	0.99204	1.23459e-156	0.00592039	0.00203938	STK11	Osteoporosis	GCST90038656
5536	7.33823e-153	0.99488	3.35924e-155	0.00455372	0.000566669	COL6A2	Osteoporosis	GCST90038656
2505	2.11404e-145	0.986107	2.42877e-147	0.0113266	0.00256649	KAT8	Osteoporosis	GCST90038656
3930	1.94165e-144	0.996718	4.48628e-147	0.00230199	0.000979516	PSMD5	Osteoporosis	GCST90038656
2167	4.40524e-143	0.989562	4.53334e-145	0.0101831	0.000254709	ITGAL	Osteoporosis	GCST90038656
7885	1.91804e-141	0.974089	4.77765e-143	0.024262	0.00164909	CYBA	Osteoporosis	GCST90038656
5438	9.48529e-140	0.993797	3.15183e-142	0.00329934	0.00290395	LY9	Osteoporosis	GCST90038656
1543	8.66659e-107	0.997246	1.46602e-109	0.00168585	0.00106816	GABBR1	Osteoporosis	GCST90038656
6246	1.63935e-137	0.959658	3.35217e-139	0.0196025	0.0207391	KLC3	Osteoporosis	GCST90038656
7905	3.93435e-137	0.972545	9.98508e-139	0.0246797	0.00277544	PIEZO1	Osteoporosis	GCST90038656
4477	7.98735e-137	0.995054	3.43948e-139	0.0042842	0.000662017	PDE6H	Osteoporosis	GCST90038656
4974	7.80092e-136	0.966387	2.57812e-137	0.0319364	0.00167665	CCR5	Osteoporosis	GCST90038656
6504	1.23803e-133	0.99648	4.0627e-136	0.00326978	0.000250416	JAK2	Osteoporosis	GCST90038656
5678	8.58786e-133	0.993506	4.12741e-135	0.00477316	0.00172133	NPPA	Osteoporosis	GCST90038656
4630	1.4173e-132	0.992271	4.26239e-135	0.0029794	0.00474963	NR1D1	Osteoporosis	GCST90038656
6057	5.69854e-132	0.993628	3.227e-134	0.00562603	0.000746382	HAVCR2	Osteoporosis	GCST90038656
5460	1.23224e-130	0.989186	1.21271e-132	0.00973404	0.00108028	GALK1	Osteoporosis	GCST90038656
4653	1.23666e-123	0.990462	5.45232e-126	0.00436167	0.00517609	MGP	Osteoporosis	GCST90038656
7577	1.96079e-122	0.918385	4.89094e-124	0.0228492	0.0587658	IL1RAP	Osteoporosis	GCST90038656
6233	1.30884e-121	0.994954	5.39288e-124	0.00409862	0.000947207	INSL3	Osteoporosis	GCST90038656
2657	1.39286e-121	0.985708	1.61413e-123	0.0114201	0.00287174	HSD3B7	Osteoporosis	GCST90038656
6138	4.84945e-121	0.973166	1.28397e-122	0.0257651	0.00106857	SPG7	Osteoporosis	GCST90038656
4833	9.54761e-120	0.987061	9.29714e-122	0.00960833	0.00333103	ABCA5	Osteoporosis	GCST90038656
6521	1.99126e-119	0.977155	4.39998e-121	0.0215904	0.0012541	TNXB	Osteoporosis	GCST90038656
6031	3.58063e-119	0.896266	1.14343e-120	0.0285459	0.0751883	CXCR6	Osteoporosis	GCST90038656
7382	6.88694e-117	0.984632	9.25077e-119	0.0132238	0.00214447	SLC17A9	Osteoporosis	GCST90038656
4451	6.26369e-116	0.992588	4.45319e-118	0.00705648	0.000355679	CDK13	Osteoporosis	GCST90038656
4569	4.7769e-114	0.988251	1.84893e-116	0.00381716	0.00793227	MAFB	Osteoporosis	GCST90038656
5070	2.91472e-111	0.995885	1.03637e-113	0.00354043	0.00057486	ZNF565	Osteoporosis	GCST90038656
7093	3.7639e-110	0.994483	1.79443e-112	0.00474039	0.000776891	PCSK5	Osteoporosis	GCST90038656
4548	8.28454e-109	0.996985	1.96845e-111	0.00236824	0.000647201	IL18	Osteoporosis	GCST90038656
4913	4.79244e-107	0.971372	2.57049e-109	0.00518664	0.0234415	IL17RB	Osteoporosis	GCST90038656
5355	3.69235e-104	0.995017	1.67354e-106	0.00450939	0.000474027	CERKL	Osteoporosis	GCST90038656
7447	5.33705e-97	0.994286	2.44244e-99	0.00454908	0.00116483	CANX	Osteoporosis	GCST90038656
3440	2.77322e-100	0.991816	1.52985e-102	0.00546864	0.0027154	CD164L2	Osteoporosis	GCST90038656
5939	2.1239e-100	0.996717	6.45506e-103	0.00302902	0.000254414	INPP5D	Osteoporosis	GCST90038656
3466	1.67154e-99	0.99681	4.01943e-102	0.00239616	0.000794329	KCNK7	Osteoporosis	GCST90038656
5139	4.16171e-96	0.995105	1.206e-98	0.00288166	0.00201298	ETV5	Osteoporosis	GCST90038656
4889	2.58522e-94	0.990693	1.44563e-96	0.00553606	0.00377121	ABHD12	Osteoporosis	GCST90038656
8005	2.57401e-18	0.954498	1.19402e-19	0.0442756	0.00122608	NOTCH4	Osteoporosis	GCST90038656
7820	2.21233e-61	0.977228	5.06207e-63	0.0223597	0.000412223	HSPA1B	Osteoporosis	GCST90038656
5829	4.09262e-92	0.990408	1.82221e-94	0.00440453	0.00518744	UGT8	Osteoporosis	GCST90038656
5643	1.10784e-88	0.991623	5.31766e-91	0.00475619	0.0036207	PGP	Osteoporosis	GCST90038656
5636	9.31506e-87	0.988986	1.00089e-88	0.0106261	0.000387371	CX3CR1	Osteoporosis	GCST90038656
6218	1.80761e-86	0.977273	3.69433e-88	0.0199704	0.00275633	ERCC2	Osteoporosis	GCST90038656
5610	3.76672e-86	0.993993	2.19928e-88	0.00580343	0.000204034	MAP3K10	Osteoporosis	GCST90038656
5437	7.51355e-85	0.985284	1.08456e-86	0.0142218	0.00049371	CALM3	Osteoporosis	GCST90038656
6219	7.26584e-85	0.992806	4.60293e-87	0.00628854	0.000905175	PRLR	Osteoporosis	GCST90038656
5565	2.0102e-81	0.99465	6.75948e-84	0.00334259	0.00200753	SLAMF8	Osteoporosis	GCST90038656
5176	8.43023e-81	0.973004	2.22751e-82	0.0257082	0.00128782	PDE6B	Osteoporosis	GCST90038656
5896	2.9903e-78	0.992339	2.26235e-80	0.00750751	0.000153804	RRM2B	Osteoporosis	GCST90038656
7053	7.6467e-77	0.994193	3.65749e-79	0.00475427	0.00105302	IGF1R	Osteoporosis	GCST90038656
3619	4.87006e-68	0.994715	1.99015e-70	0.00406368	0.00122155	HSD17B1	Osteoporosis	GCST90038656
5161	1.03464e-72	0.996387	3.44133e-75	0.0033138	0.000299097	SLC12A9	Osteoporosis	GCST90038656
5807	8.29091e-62	0.994309	3.77911e-64	0.00453104	0.00116026	MMRN1	Osteoporosis	GCST90038656
5180	1.7923e-61	0.996035	5.59554e-64	0.00310876	0.000856291	CSNK1E	Osteoporosis	GCST90038656
6007	2.66232e-60	0.991145	1.77472e-62	0.00660478	0.00225033	ADORA2A	Osteoporosis	GCST90038656
5259	4.74846e-61	0.981395	8.10931e-63	0.0167582	0.00184682	TMX2	Osteoporosis	GCST90038656
4326	1.96694e-62	0.00282245	6.94922e-60	0.997174	3.13806e-06	SLC4A1	Osteoporosis	GCST90038656
5424	1.67834e-58	0.8041	1.03348e-59	0.049368	0.146532	SMAD3	Osteoporosis	GCST90038656
6622	2.29385e-56	0.989753	8.76561e-59	0.00377572	0.00647158	ADAMTS10	Osteoporosis	GCST90038656
5285	3.42711e-56	0.983583	5.51817e-58	0.0158366	0.000580714	MGLL	Osteoporosis	GCST90038656
3651	2.2288e-56	0.994998	8.94982e-59	0.00399444	0.00100761	MLX	Osteoporosis	GCST90038656
2010	1.82795e-56	0.996835	2.77046e-59	0.00150916	0.00165543	PROS1	Osteoporosis	GCST90038656
5452	2.71145e-55	0.993289	8.65544e-58	0.00316721	0.00354428	ADAM12	Osteoporosis	GCST90038656
5041	5.11003e-55	0.975105	1.25182e-56	0.0238864	0.00100831	CBX1	Osteoporosis	GCST90038656
3162	3.67779e-55	0.995988	1.08429e-57	0.0029353	0.00107703	DHRS7B	Osteoporosis	GCST90038656
4996	1.99269e-53	0.994788	5.50004e-56	0.00274326	0.00246905	TGFBR1	Osteoporosis	GCST90038656
7594	8.97869e-52	0.99264	6.30992e-54	0.00697555	0.000384312	THBS2	Osteoporosis	GCST90038656
8206	5.69023e-49	0.98894	6.17273e-51	0.0107276	0.000332202	IL2RA	Osteoporosis	GCST90038656
5710	1.53515e-49	0.0904944	1.54242e-48	0.90923	0.000275672	NOD1	Osteoporosis	GCST90038656
3749	2.18198e-48	0.994947	5.7994e-51	0.00264201	0.00241133	SF3B1	Osteoporosis	GCST90038656
4531	2.24358e-47	0.995194	8.1331e-50	0.00360644	0.00119917	GTF2B	Osteoporosis	GCST90038656
5912	6.8199e-45	0.991123	5.55316e-47	0.0080695	0.000807893	SECTM1	Osteoporosis	GCST90038656
5957	3.23986e-24	0.995476	1.23311e-26	0.00378812	0.000735812	PI4K2B	Osteoporosis	GCST90038656
5296	5.58329e-44	0.967892	3.61046e-46	0.00623304	0.0258752	HMGCR	Osteoporosis	GCST90038656
5598	6.6392e-43	0.950637	3.38451e-44	0.0484605	0.000902138	ITPKB	Osteoporosis	GCST90038656
2487	2.40706e-42	0.987503	2.75769e-44	0.0113123	0.00118518	PRSS36	Osteoporosis	GCST90038656
4931	5.73516e-41	0.988904	5.60741e-43	0.00966734	0.00142902	GCLM	Osteoporosis	GCST90038656
6655	3.21973e-42	0.00532971	2.318e-41	0.0374133	0.957257	ESR1	Osteoporosis	GCST90038656
5443	3.42714e-40	0.992718	2.20067e-42	0.00637365	0.000908367	DYRK1B	Osteoporosis	GCST90038656
6901	2.63799e-38	0.982177	3.7777e-40	0.0140614	0.00376175	APOD	Osteoporosis	GCST90038656
5328	1.10324e-37	0.994656	4.54329e-40	0.00409488	0.00124873	DNTT	Osteoporosis	GCST90038656
3689	8.92206e-36	0.859716	1.1281e-37	0.0107407	0.129543	CHD4	Osteoporosis	GCST90038656
2435	1.82101e-35	0.995518	5.38263e-38	0.00294106	0.00154105	NDUFAF3	Osteoporosis	GCST90038656
3625	3.65479e-35	0.995423	8.4764e-38	0.00230637	0.0022707	ITIH3	Osteoporosis	GCST90038656
4289	3.13241e-33	0.99117	1.6648e-35	0.00526428	0.00356543	DNMT3A	Osteoporosis	GCST90038656
5414	2.11322e-34	0.953904	1.00599e-35	0.0454094	0.000686245	CDC42BPA	Osteoporosis	GCST90038656
5437	1.25891e-32	0.994165	5.77446e-35	0.00455885	0.00127567	CEP72	Osteoporosis	GCST90038656
7249	1.49072e-32	0.995589	5.79733e-35	0.00387126	0.000539416	IGLV3-25	Osteoporosis	GCST90038656
4796	1.49829e-32	0.995627	5.63704e-35	0.00374523	0.000627787	DERL1	Osteoporosis	GCST90038656
7355	9.38182e-33	0.961908	7.06626e-35	0.00721409	0.0308779	PCNA	Osteoporosis	GCST90038656
5992	2.62595e-32	0.94455	8.48113e-34	0.0304816	0.0249689	XCR1	Osteoporosis	GCST90038656
3279	2.11065e-32	0.992573	1.01046e-34	0.00474922	0.00267814	BCL2L11	Osteoporosis	GCST90038656
2471	9.73873e-28	0.996173	2.53035e-30	0.00258705	0.00123994	PDIA3	Osteoporosis	GCST90038656
5739	7.37639e-27	0.992951	5.03204e-29	0.00677346	0.000275407	ATF3	Osteoporosis	GCST90038656
6048	2.76201e-26	0.988247	1.82201e-28	0.0065139	0.0052395	GGT5	Osteoporosis	GCST90038656
3570	4.37185e-25	0.990863	2.45969e-27	0.00557124	0.00356617	SFN	Osteoporosis	GCST90038656
4928	5.85914e-25	0.989746	3.63558e-27	0.00613723	0.00411662	CD34	Osteoporosis	GCST90038656
4856	1.75132e-24	0.924378	1.37434e-25	0.0725373	0.00308421	BMPR1A	Osteoporosis	GCST90038656
5252	8.18102e-24	0.993925	4.73983e-26	0.00575818	0.000316683	CASP6	Osteoporosis	GCST90038656
3604	2.82033e-23	0.997294	3.90816e-26	0.00138064	0.00132553	IGHV1-46	Osteoporosis	GCST90038656
5938	6.54795e-23	0.996358	2.10118e-25	0.00319677	0.000445245	COL27A1	Osteoporosis	GCST90038656
4044	5.9247e-23	0.991582	4.62995e-25	0.0077482	0.000669864	RASA1	Osteoporosis	GCST90038656
3797	5.86618e-22	0.993955	1.71574e-24	0.00290399	0.0031411	PIP5K1A	Osteoporosis	GCST90038656
6191	3.67712e-22	0.991414	2.83486e-24	0.00764232	0.000943671	ABCB8	Osteoporosis	GCST90038656
5426	6.12031e-22	0.9885	2.3571e-24	0.00379928	0.00770107	TPH1	Osteoporosis	GCST90038656
7209	4.04846e-13	0.977264	3.78225e-15	0.00911641	0.0136199	APOM	Osteoporosis	GCST90038656
4165	2.7402e-13	0.993074	1.67792e-15	0.00608008	0.000845574	NFKBIL1	Osteoporosis	GCST90038656
4450	1.11204e-20	0.996042	4.04469e-23	0.00362246	0.000335548	RIOK3	Osteoporosis	GCST90038656
5255	1.94643e-20	0.986608	1.91362e-22	0.00969607	0.00369626	ITPKC	Osteoporosis	GCST90038656
2390	2.57747e-21	0.990892	6.08389e-24	0.00233213	0.00677629	DAG1	Osteoporosis	GCST90038656
5535	2.8807e-20	0.994084	1.6403e-22	0.00566014	0.000256098	KLHL29	Osteoporosis	GCST90038656
6013	7.03704e-20	0.991186	5.31676e-22	0.00748747	0.00132657	ASIC3	Osteoporosis	GCST90038656
6536	1.00222e-19	0.991851	8.03347e-22	0.00795015	0.000198885	SIK1	Osteoporosis	GCST90038656
4257	2.92783e-20	0.996858	5.41191e-23	0.00184133	0.00130081	ABI3BP	Osteoporosis	GCST90038656
7244	8.10745e-20	0.992732	5.68778e-22	0.0069642	0.000303488	CHRNA10	Osteoporosis	GCST90038656
7163	2.72433e-19	0.995934	1.04851e-21	0.0038328	0.000233086	IGLV3-16	Osteoporosis	GCST90038656
4856	1.49358e-18	0.996122	4.56438e-21	0.00304331	0.000834786	LIPH	Osteoporosis	GCST90038656
5040	8.37651e-19	0.993774	2.32358e-21	0.00275318	0.00347258	COL15A1	Osteoporosis	GCST90038656
4617	2.07252e-18	0.252892	6.12074e-18	0.746862	0.000245701	TUBA1B	Osteoporosis	GCST90038656
4011	1.14695e-17	0.990947	6.64887e-20	0.0057412	0.00331135	ATP2A2	Osteoporosis	GCST90038656
7027	5.11472e-19	0.994644	2.38829e-21	0.00464372	0.000712493	IGF2	Osteoporosis	GCST90038656
5609	1.2468e-17	0.708427	5.11424e-18	0.290589	0.000983273	PALB2	Osteoporosis	GCST90038656
5622	6.1413e-17	0.990024	3.6696e-19	0.00591161	0.00406403	MAG	Osteoporosis	GCST90038656
7297	1.24529e-16	0.994012	6.00094e-19	0.00478887	0.00119881	NCR1	Osteoporosis	GCST90038656
3385	1.19749e-16	0.950167	5.82983e-18	0.0462543	0.00357824	CES4A	Osteoporosis	GCST90038656
7673	4.50507e-17	0.990272	4.30515e-19	0.00946301	0.000265035	DFFB	Osteoporosis	GCST90038656
3668	1.66594e-15	0.995673	4.24845e-18	0.00253736	0.00178966	HSPE1	Osteoporosis	GCST90038656
6236	3.6825e-16	0.995459	1.40359e-18	0.00379346	0.000747277	NCF4	Osteoporosis	GCST90038656
4922	4.58194e-15	0.98721	3.11076e-17	0.00669625	0.0060933	STK17A	Osteoporosis	GCST90038656
4605	1.72872e-14	0.973696	5.70502e-17	0.00319021	0.0231136	DKK2	Osteoporosis	GCST90038656
7195	6.40655e-14	0.991412	4.82743e-16	0.00746932	0.00111889	HTT	Osteoporosis	GCST90038656
6449	9.60912e-14	0.995806	3.74237e-16	0.00387795	0.00031562	PLAA	Osteoporosis	GCST90038656
5193	2.37881e-13	0.995875	7.57791e-16	0.0031715	0.000953883	CYSLTR2	Osteoporosis	GCST90038656
6043	2.77724e-13	0.99381	1.38756e-15	0.00496402	0.00122554	CPXM1	Osteoporosis	GCST90038656
6127	1.03842e-12	0.996009	3.87544e-15	0.00371687	0.000274632	FLT3	Osteoporosis	GCST90038656
7998	2.14408e-12	0.964086	5.07132e-14	0.0227901	0.0131241	NEU1	Osteoporosis	GCST90038656
4088	6.53547e-11	0.992058	1.86029e-13	0.00281871	0.00512321	SGK3	Osteoporosis	GCST90038656
6724	5.24878e-11	0.993307	2.01749e-13	0.00381512	0.00287776	CLU	Osteoporosis	GCST90038656
3465	4.80908e-11	0.991958	1.86729e-13	0.00384742	0.00419425	CDC42BPG	Osteoporosis	GCST90038656
4752	3.59019e-11	0.995513	1.06008e-13	0.00293793	0.0015491	SENP2	Osteoporosis	GCST90038656
3590	1.45028e-10	0.994667	5.41179e-13	0.00371002	0.00162249	BAD	Osteoporosis	GCST90038656
6164	4.87274e-10	0.222382	1.69402e-09	0.773114	0.00450386	JAG1	Osteoporosis	GCST90038656
4786	1.18715e-09	0.99501	4.72047e-12	0.00395544	0.00103473	CENPE	Osteoporosis	GCST90038656
772	4.41332e-09	0.996976	2.15404e-12	0.000484061	0.00253986	IGKV3D-15	Osteoporosis	GCST90038656
6150	3.20903e-08	0.994848	1.34261e-10	0.0041613	0.000990174	FAT4	Osteoporosis	GCST90038656
6199	1.34174e-07	0.99166	4.20086e-10	0.00309955	0.00524067	ESAM	Osteoporosis	GCST90038656
4529	1.58229e-07	0.991997	5.99112e-10	0.00375181	0.00425109	CDKL3	Osteoporosis	GCST90038656
4826	2.982e-18	3.43198e-10	8.68887e-09	1	3.75261e-08	WNT16	Osteoporosis	GCST90038656
8097	1.2501e-07	0.994202	6.08438e-10	0.00483795	0.000960388	CLNK	Osteoporosis	GCST90038656
5436	1.75162e-07	0.996458	4.17035e-10	0.00237125	0.00117071	ROR1	Osteoporosis	GCST90038656
4857	5.07495e-08	0.252888	1.49865e-07	0.746784	0.000327755	ADCY6	Osteoporosis	GCST90038656
6922	2.81061e-06	0.969594	2.21656e-08	0.00762383	0.0227789	KLHL25	Osteoporosis	GCST90038656
3593	3.60008e-09	0.00283839	1.26475e-06	0.997159	1.03117e-06	CCR10	Osteoporosis	GCST90038656
4304	1.2938e-05	0.994777	4.98787e-08	0.00383371	0.00137594	PPM1A	Osteoporosis	GCST90038656
6588	1.05921e-05	0.989551	1.05129e-07	0.00982096	0.00061704	AURKA	Osteoporosis	GCST90038656
6548	0.0205502	0.893429	0.00186116	0.0809116	0.00324799	UBC	Osteoporosis	GCST90038656
5603	2.39138e-05	0.980858	4.2903e-07	0.0175958	0.00152185	SSRP1	Osteoporosis	GCST90038656
5946	0.00013154	0.991789	8.79734e-07	0.00663159	0.00144708	ADORA2A-AS1	Osteoporosis	GCST90038656
3557	0.000637374	0.989027	2.34135e-06	0.00362642	0.00670679	ATXN1L	Osteoporosis	GCST90038656
3240	0.000104943	0.79387	5.10978e-06	0.0384867	0.167533	CBFB	Osteoporosis	GCST90038656
5877	0.000309715	0.99218	1.51838e-06	0.00486152	0.00264722	ATG5	Osteoporosis	GCST90038656
6117	0.00252895	0.987574	1.742e-05	0.00679958	0.00308048	NFATC2	Osteoporosis	GCST90038656
4848	0.000768184	0.995933	2.19164e-06	0.00284095	0.000455575	CXCR5	Osteoporosis	GCST90038656
5951	0.00300817	0.989498	1.81424e-05	0.0059662	0.00150974	PXDNL	Osteoporosis	GCST90038656
7170	0.022049	0.963138	0.000202658	0.0088467	0.00576399	TP73	Osteoporosis	GCST90038656
4797	0.00157732	0.99045	5.57516e-06	0.00349634	0.00447069	SLC38A2	Osteoporosis	GCST90038656
4202	0.0463926	0.947233	0.000138581	0.0028261	0.0034101	OPLAH	Osteoporosis	GCST90038656
6066	0.284097	0.694504	0.00531849	0.0129985	0.00308175	HSPA1A	Osteoporosis	GCST90038656
5161	0.110582	0.88408	0.000336973	0.00269173	0.00230953	FUT4	Osteoporosis	GCST90038656
4613	0.19493	0.795636	0.00118745	0.00484335	0.00340331	SCUBE3	Osteoporosis	GCST90038656
5255	0.45926	0.531182	0.00405569	0.00469001	0.000812533	SMTN	Osteoporosis	GCST90038656
4673	0.405933	0.586644	0.00240238	0.00347031	0.0015498	AAK1	Osteoporosis	GCST90038656
4905	0.190515	0.803497	0.000751334	0.00316669	0.00207046	PAX5	Osteoporosis	GCST90038656
6175	0.444079	0.543785	0.00478041	0.00585223	0.00150324	PRL	Osteoporosis	GCST90038656
5011	0.339834	0.567798	0.0314309	0.0525068	0.008431	NPFF	Osteoporosis	GCST90038656
6987	0.723624	0.26524	0.00774623	0.00283878	0.000551435	P4HB	Osteoporosis	GCST90038656
5189	0.405893	0.588291	0.00194827	0.00282273	0.00104485	GPR88	Osteoporosis	GCST90038656

## Sheet: Sheet9
Coloc_res9:GCST90044547
nsnps	PP.H0.abf	PP.H1.abf	PP.H2.abf	PP.H3.abf	PP.H4.abf	gene	Trait	AccessionID
6232	0	0.725328	0	0.256954	0.0177185	VASH1	Spinal stenosis (PheCode 720)	GCST90044547
4992	0	0.804702	0	0.181704	0.0135943	GSTM3	Spinal stenosis (PheCode 720)	GCST90044547
3629	0	0.647948	0	0.330781	0.0212708	MAN2C1	Spinal stenosis (PheCode 720)	GCST90044547
5502	0	0.794117	0	0.191297	0.0145866	ANPEP	Spinal stenosis (PheCode 720)	GCST90044547
4557	0	0.672407	0	0.305984	0.0216091	CD55	Spinal stenosis (PheCode 720)	GCST90044547
6134	0	0.641109	0	0.190792	0.168098	CHI3L2	Spinal stenosis (PheCode 720)	GCST90044547
5313	0	0.696641	0	0.234063	0.0692959	SLC22A16	Spinal stenosis (PheCode 720)	GCST90044547
5857	0	0.759965	0	0.223963	0.016072	SCD5	Spinal stenosis (PheCode 720)	GCST90044547
5907	0	0.658879	0	0.331348	0.00977216	UBE2D1	Spinal stenosis (PheCode 720)	GCST90044547
4980	0	0.773203	0	0.20191	0.0248873	KCNN4	Spinal stenosis (PheCode 720)	GCST90044547
4729	0	0.68707	0	0.213197	0.0997325	BTNL8	Spinal stenosis (PheCode 720)	GCST90044547
6231	0	0.513359	0	0.381592	0.105049	TUBB6	Spinal stenosis (PheCode 720)	GCST90044547
7491	0	0.730268	0	0.254537	0.015195	PDE9A	Spinal stenosis (PheCode 720)	GCST90044547
5842	0	0.317562	0	0.111377	0.571062	RRP7A	Spinal stenosis (PheCode 720)	GCST90044547
5129	0	0.709913	0	0.274047	0.0160397	CPA5	Spinal stenosis (PheCode 720)	GCST90044547
7308	0	0.672989	0	0.311967	0.0150436	CYP4V2	Spinal stenosis (PheCode 720)	GCST90044547
7534	0	0.467991	0	0.246607	0.285402	NDUFA10	Spinal stenosis (PheCode 720)	GCST90044547
5884	0	0.706955	0	0.248705	0.0443397	KCNJ15	Spinal stenosis (PheCode 720)	GCST90044547
5356	0	0.65199	0	0.203559	0.144451	TNFSF12	Spinal stenosis (PheCode 720)	GCST90044547
7693	0	0.640776	0	0.306322	0.0529027	CYB5R2	Spinal stenosis (PheCode 720)	GCST90044547
4802	0	0.00531082	0	0.145141	0.849548	GFPT1	Spinal stenosis (PheCode 720)	GCST90044547
4295	0	0.745086	0	0.228855	0.0260587	TK2	Spinal stenosis (PheCode 720)	GCST90044547
5895	0	0.370681	0	0.579897	0.049422	ENTPD1	Spinal stenosis (PheCode 720)	GCST90044547
10870	0	0.574929	0	0.344252	0.080819	MBTPS1	Spinal stenosis (PheCode 720)	GCST90044547
3485	0	0.748906	0	0.175697	0.0753972	MAP3K11	Spinal stenosis (PheCode 720)	GCST90044547
5430	0	0.7514	0	0.209782	0.0388183	FNTB	Spinal stenosis (PheCode 720)	GCST90044547
5290	0	0.238526	0	0.0769505	0.684523	GRIK4	Spinal stenosis (PheCode 720)	GCST90044547
4941	0	0.735383	0	0.192524	0.0720929	TMED9	Spinal stenosis (PheCode 720)	GCST90044547
5552	0	0.725577	0	0.225183	0.0492403	PANX1	Spinal stenosis (PheCode 720)	GCST90044547
6109	0	0.678231	0	0.285155	0.0366139	FECH	Spinal stenosis (PheCode 720)	GCST90044547
6668	0	0.510774	0	0.468259	0.0209664	MTRF1L	Spinal stenosis (PheCode 720)	GCST90044547
4628	0	0.725129	0	0.227381	0.0474896	UCP2	Spinal stenosis (PheCode 720)	GCST90044547
5828	0	0.601532	0	0.210778	0.187691	ITGB7	Spinal stenosis (PheCode 720)	GCST90044547
5993	0	0.282314	0	0.691393	0.0262927	SLC5A11	Spinal stenosis (PheCode 720)	GCST90044547
5293	0	0.701146	0	0.215702	0.0831521	TRIM24	Spinal stenosis (PheCode 720)	GCST90044547
5107	0	0.741053	0	0.235679	0.0232685	ORAI1	Spinal stenosis (PheCode 720)	GCST90044547
6180	0	0.679414	0	0.241511	0.0790753	GPNMB	Spinal stenosis (PheCode 720)	GCST90044547
6036	0	0.480387	0	0.262222	0.257391	CD300LD	Spinal stenosis (PheCode 720)	GCST90044547
5580	0	0.710681	0	0.265615	0.0237042	DOCK8	Spinal stenosis (PheCode 720)	GCST90044547
5944	0	0.549174	0	0.381819	0.0690068	LY75	Spinal stenosis (PheCode 720)	GCST90044547
6052	0	0.689471	0	0.292735	0.0177939	SACM1L	Spinal stenosis (PheCode 720)	GCST90044547
5509	0	0.687082	0	0.209984	0.102934	DHFR	Spinal stenosis (PheCode 720)	GCST90044547
5073	0	0.675367	0	0.191011	0.133622	PADI4	Spinal stenosis (PheCode 720)	GCST90044547
5888	0	0.784885	0	0.20309	0.012025	PTPN12	Spinal stenosis (PheCode 720)	GCST90044547
5616	0	0.702445	0	0.276232	0.0213233	ANGPT1	Spinal stenosis (PheCode 720)	GCST90044547
4446	0	0.733624	0	0.24206	0.0243159	GALT	Spinal stenosis (PheCode 720)	GCST90044547
5069	0	0.789222	0	0.189881	0.0208973	TNNC2	Spinal stenosis (PheCode 720)	GCST90044547
6183	0	0.726882	0	0.255046	0.0180726	CD226	Spinal stenosis (PheCode 720)	GCST90044547
5550	0	0.631508	0	0.225726	0.142766	KDSR	Spinal stenosis (PheCode 720)	GCST90044547
5710	0	0.644279	0	0.178114	0.177607	CD96	Spinal stenosis (PheCode 720)	GCST90044547
4018	0	0.5383	0	0.168627	0.293073	SREBF1	Spinal stenosis (PheCode 720)	GCST90044547
5948	0	0.677569	0	0.299759	0.0226718	HEBP1	Spinal stenosis (PheCode 720)	GCST90044547
3217	0	0.752476	0	0.217744	0.0297799	VCL	Spinal stenosis (PheCode 720)	GCST90044547
6172	0	0.700255	0	0.263902	0.0358429	DDRGK1	Spinal stenosis (PheCode 720)	GCST90044547
6623	0	0.378643	0	0.582743	0.0386136	RGS17	Spinal stenosis (PheCode 720)	GCST90044547
4383	0	0.528543	0	0.121043	0.350414	PDGFB	Spinal stenosis (PheCode 720)	GCST90044547
4325	0	0.605164	0	0.373336	0.0215005	S100A13	Spinal stenosis (PheCode 720)	GCST90044547
6242	0	0.0795244	0	0.918803	0.00167306	CES1	Spinal stenosis (PheCode 720)	GCST90044547
6635	0	0.644871	0	0.248182	0.106947	CERK	Spinal stenosis (PheCode 720)	GCST90044547
4641	0	0.691552	0	0.267087	0.0413617	NDUFS8	Spinal stenosis (PheCode 720)	GCST90044547
3949	1.01125998676126e-317	0.767167	2.65822139431966e-318	0.201628	0.0312049	TESK2	Spinal stenosis (PheCode 720)	GCST90044547
5588	3.77997909271925e-311	0.641842	1.38915826438897e-311	0.235757	0.1224	GGCX	Spinal stenosis (PheCode 720)	GCST90044547
5128	4.52748199963138e-310	0.73985	1.44485068774053e-310	0.236084	0.0240663	ITLN1	Spinal stenosis (PheCode 720)	GCST90044547
4968	5.44492e-301	0.742145	1.66167e-301	0.226455	0.0313996	FKBP11	Spinal stenosis (PheCode 720)	GCST90044547
6251	7.04308e-302	0.115123	1.60039e-301	0.260968	0.623909	CYB5D2	Spinal stenosis (PheCode 720)	GCST90044547
6758	1.62825e-298	0.635621	8.47574e-299	0.330835	0.0335434	GSTZ1	Spinal stenosis (PheCode 720)	GCST90044547
3949	6.27678e-275	0.758911	1.54521e-275	0.186774	0.0543146	IPP	Spinal stenosis (PheCode 720)	GCST90044547
4945	2.54583e-279	0.708683	7.2155e-280	0.200768	0.0905499	CYB5R1	Spinal stenosis (PheCode 720)	GCST90044547
5014	1.20598e-261	0.734876	3.93511e-262	0.239766	0.0253585	CYP2D6	Spinal stenosis (PheCode 720)	GCST90044547
4365	1.09346e-260	0.141022	4.39047e-260	0.565939	0.293039	LYG1	Spinal stenosis (PheCode 720)	GCST90044547
10181	4.50594e-257	0.608413	2.76188e-257	0.372905	0.018682	KBTBD11	Spinal stenosis (PheCode 720)	GCST90044547
5486	1.22824e-236	0.537256	6.64889e-237	0.290663	0.172081	MMEL1	Spinal stenosis (PheCode 720)	GCST90044547
5731	3.86063e-235	0.730659	1.28531e-235	0.24323	0.0261105	CD247	Spinal stenosis (PheCode 720)	GCST90044547
6678	1.91304e-234	0.679895	8.22668e-235	0.292348	0.0277567	MAPK9	Spinal stenosis (PheCode 720)	GCST90044547
5493	1.15628e-140	0.655284	5.28993e-141	0.299745	0.0449703	C4A	Spinal stenosis (PheCode 720)	GCST90044547
2457	9.21108e-224	0.800822	1.26119e-224	0.10956	0.0896183	APEH	Spinal stenosis (PheCode 720)	GCST90044547
4621	3.78113e-215	0.721188	1.27068e-215	0.242326	0.0364861	INVS	Spinal stenosis (PheCode 720)	GCST90044547
4622	4.63895e-209	0.757028	1.14264e-209	0.186411	0.056561	NPTXR	Spinal stenosis (PheCode 720)	GCST90044547
6618	3.28556e-204	0.639297	1.07217e-204	0.208467	0.152235	HMOX1	Spinal stenosis (PheCode 720)	GCST90044547
4896	1.86041e-181	0.710748	6.00585e-182	0.229387	0.0598655	NAGA	Spinal stenosis (PheCode 720)	GCST90044547
5306	6.44451e-191	0.685202	2.45601e-191	0.261077	0.0537209	WRN	Spinal stenosis (PheCode 720)	GCST90044547
6826	2.14476e-182	0.568902	1.12394e-182	0.297994	0.133104	GPR141	Spinal stenosis (PheCode 720)	GCST90044547
4107	2.67425e-177	0.360762	1.4675e-177	0.197528	0.441711	NEK3	Spinal stenosis (PheCode 720)	GCST90044547
3942	2.73553e-176	0.781064	5.92786e-177	0.169206	0.0497295	CDH1	Spinal stenosis (PheCode 720)	GCST90044547
4566	8.43103e-175	0.0354115	1.04551e-174	0.0429913	0.921597	CCL4	Spinal stenosis (PheCode 720)	GCST90044547
4057	3.5973e-167	0.631208	9.04177e-168	0.158443	0.210349	ACVR2A	Spinal stenosis (PheCode 720)	GCST90044547
3636	1.37792e-164	0.795277	2.59383e-165	0.14965	0.0550731	TNFRSF18	Spinal stenosis (PheCode 720)	GCST90044547
6694	2.43257e-162	0.596179	1.49765e-162	0.367009	0.0368125	AKR7A2	Spinal stenosis (PheCode 720)	GCST90044547
4942	1.27871e-157	0.748755	3.8797e-158	0.227153	0.0240924	KLHL12	Spinal stenosis (PheCode 720)	GCST90044547
6598	1.43222e-157	0.380106	6.68214e-158	0.176899	0.442995	PGGT1B	Spinal stenosis (PheCode 720)	GCST90044547
5569	1.18384e-155	0.762832	3.0034e-156	0.193487	0.0436809	SNCA	Spinal stenosis (PheCode 720)	GCST90044547
5366	3.66847e-155	0.537761	1.18827e-155	0.173901	0.288338	KCNK6	Spinal stenosis (PheCode 720)	GCST90044547
5130	3.85037e-135	0.730045	7.80237e-136	0.147814	0.122142	PTP4A1	Spinal stenosis (PheCode 720)	GCST90044547
5523	4.85557e-151	0.533837	1.58633e-151	0.174114	0.292049	PTGES	Spinal stenosis (PheCode 720)	GCST90044547
4381	3.44365e-149	0.4401	4.10763e-149	0.524921	0.0349782	CCL3L3	Spinal stenosis (PheCode 720)	GCST90044547
6025	2.31209e-147	0.642602	7.88505e-148	0.219012	0.138386	KLHL7	Spinal stenosis (PheCode 720)	GCST90044547
5726	2.20829e-140	0.724338	7.81474e-141	0.256311	0.0193509	ENPP2	Spinal stenosis (PheCode 720)	GCST90044547
5815	1.82307e-139	0.703994	6.94934e-140	0.268327	0.0276791	ST6GAL1	Spinal stenosis (PheCode 720)	GCST90044547
7812	2.67675e-137	0.661671	1.30629e-137	0.32289	0.0154395	PIEZO1	Spinal stenosis (PheCode 720)	GCST90044547
4821	7.25728e-135	0.788581	1.78684e-135	0.194143	0.0172761	RPN1	Spinal stenosis (PheCode 720)	GCST90044547
2801	1.49563e-131	0.780936	2.35548e-132	0.122894	0.0961697	ULK2	Spinal stenosis (PheCode 720)	GCST90044547
5627	2.35374e-129	0.466211	1.75301e-129	0.347036	0.186753	CALM1	Spinal stenosis (PheCode 720)	GCST90044547
5876	1.69944e-116	0.695296	7.0376e-117	0.287914	0.0167896	IL17RC	Spinal stenosis (PheCode 720)	GCST90044547
3621	8.35684e-124	0.514931	2.48914e-124	0.153043	0.332026	ARNT	Spinal stenosis (PheCode 720)	GCST90044547
4720	6.07531e-119	0.701686	2.24548e-119	0.25931	0.0390045	HABP4	Spinal stenosis (PheCode 720)	GCST90044547
5471	2.93104e-115	0.510338	1.34953e-115	0.23472	0.254942	NUP62	Spinal stenosis (PheCode 720)	GCST90044547
7304	6.90458e-114	0.646448	3.36892e-114	0.31538	0.0381715	SLC15A4	Spinal stenosis (PheCode 720)	GCST90044547
4068	2.5892e-113	0.749056	6.28418e-114	0.181733	0.0692113	TRAF1	Spinal stenosis (PheCode 720)	GCST90044547
5082	8.84112e-114	0.734036	2.26568e-114	0.188031	0.0779331	CA8	Spinal stenosis (PheCode 720)	GCST90044547
5289	6.26974e-108	0.718076	2.13419e-108	0.244392	0.0375316	CAPNS1	Spinal stenosis (PheCode 720)	GCST90044547
5994	1.94115e-107	0.594103	8.5214e-108	0.260658	0.145239	ATG16L1	Spinal stenosis (PheCode 720)	GCST90044547
5249	4.9679e-93	0.11938	3.33876e-93	0.0794303	0.801189	AK4	Spinal stenosis (PheCode 720)	GCST90044547
5277	4.74666e-95	0.771059	1.21546e-95	0.197411	0.0315302	NCEH1	Spinal stenosis (PheCode 720)	GCST90044547
3818	3.13047e-95	0.777061	8.03299e-96	0.199375	0.0235634	GNS	Spinal stenosis (PheCode 720)	GCST90044547
5316	4.61558e-93	0.742259	1.38454e-93	0.222622	0.035119	CD68	Spinal stenosis (PheCode 720)	GCST90044547
6201	4.69289e-85	0.641237	2.09708e-85	0.286472	0.0722902	PRLR	Spinal stenosis (PheCode 720)	GCST90044547
5293	1.82552e-84	0.680653	7.39656e-85	0.275741	0.0436063	IGSF8	Spinal stenosis (PheCode 720)	GCST90044547
6397	1.2418e-80	0.674505	4.20361e-81	0.228228	0.0972667	SPHK2	Spinal stenosis (PheCode 720)	GCST90044547
4763	2.04578e-80	0.419329	9.42301e-81	0.192758	0.387914	GSTCD	Spinal stenosis (PheCode 720)	GCST90044547
6471	4.43131e-79	0.676698	1.60319e-79	0.244742	0.0785598	PEPD	Spinal stenosis (PheCode 720)	GCST90044547
5615	2.68302e-74	0.747523	7.48457e-75	0.208485	0.0439911	MCOLN3	Spinal stenosis (PheCode 720)	GCST90044547
6156	2.04229e-71	0.327556	4.02107e-71	0.6449	0.0275433	ACVR1B	Spinal stenosis (PheCode 720)	GCST90044547
5303	1.74504e-68	0.559848	7.09061e-69	0.227269	0.212883	KCNJ10	Spinal stenosis (PheCode 720)	GCST90044547
7303	2.56597e-64	0.542329	1.68139e-64	0.355267	0.102403	CRIM1	Spinal stenosis (PheCode 720)	GCST90044547
6341	6.73445e-62	0.65826	2.20274e-62	0.215181	0.126559	ENDOU	Spinal stenosis (PheCode 720)	GCST90044547
4490	9.71831e-60	0.725197	1.89562e-60	0.141321	0.133482	CD63	Spinal stenosis (PheCode 720)	GCST90044547
5690	1.31929e-57	0.373971	1.04596e-57	0.296163	0.329866	ACTR2	Spinal stenosis (PheCode 720)	GCST90044547
7052	5.97886e-56	0.660874	2.62385e-56	0.289979	0.0491468	PIGF	Spinal stenosis (PheCode 720)	GCST90044547
4980	1.02543e-55	0.605668	5.57418e-56	0.329172	0.06516	SLC5A3	Spinal stenosis (PheCode 720)	GCST90044547
3629	3.68193e-56	0.807896	7.74431e-57	0.169905	0.0221988	PARG	Spinal stenosis (PheCode 720)	GCST90044547
7370	8.83654e-55	0.670341	3.84983e-55	0.292011	0.0376482	BRSK1	Spinal stenosis (PheCode 720)	GCST90044547
6652	2.71361e-53	0.500819	2.30184e-53	0.424749	0.0744315	BPHL	Spinal stenosis (PheCode 720)	GCST90044547
3456	4.13013e-53	0.456076	9.96218e-54	0.109575	0.43435	NOS2	Spinal stenosis (PheCode 720)	GCST90044547
5125	1.50063e-51	0.521998	6.60504e-52	0.229509	0.248493	DRD4	Spinal stenosis (PheCode 720)	GCST90044547
3995	1.63391e-51	0.746104	4.17961e-52	0.190793	0.0631034	MAST2	Spinal stenosis (PheCode 720)	GCST90044547
3603	5.18989e-42	0.750178	1.25141e-42	0.180817	0.0690053	PROCR	Spinal stenosis (PheCode 720)	GCST90044547
4996	5.41514e-49	0.675323	1.61355e-49	0.201103	0.123575	CREB1	Spinal stenosis (PheCode 720)	GCST90044547
6354	1.87887e-48	0.596819	5.4627e-49	0.173292	0.229889	CD109	Spinal stenosis (PheCode 720)	GCST90044547
6407	1.99647e-46	0.288984	4.6019e-46	0.666071	0.0449444	CAMKK1	Spinal stenosis (PheCode 720)	GCST90044547
5003	4.67911e-46	0.722224	1.3059e-46	0.20149	0.0762863	LYPD5	Spinal stenosis (PheCode 720)	GCST90044547
6172	7.98243e-46	0.6926	3.23154e-46	0.28036	0.0270403	MYO3B	Spinal stenosis (PheCode 720)	GCST90044547
5671	4.73134e-44	0.067746	6.33137e-43	0.906536	0.0257178	ITPKB	Spinal stenosis (PheCode 720)	GCST90044547
5015	9.64914e-41	0.642785	2.63769e-41	0.17553	0.181685	IGLV4-69	Spinal stenosis (PheCode 720)	GCST90044547
6635	3.81248e-40	0.631091	1.65742e-40	0.274263	0.094646	ESR1	Spinal stenosis (PheCode 720)	GCST90044547
6120	7.9346e-40	0.526061	3.45538e-40	0.228845	0.245093	SAG	Spinal stenosis (PheCode 720)	GCST90044547
6344	7.71074e-39	0.670912	2.57838e-39	0.22424	0.104849	CA11	Spinal stenosis (PheCode 720)	GCST90044547
6559	8.88631e-36	0.592262	4.08098e-36	0.271857	0.135881	SELP	Spinal stenosis (PheCode 720)	GCST90044547
4362	2.30463e-33	0.729241	5.67674e-34	0.179535	0.0912245	DNMT3A	Spinal stenosis (PheCode 720)	GCST90044547
3962	1.89167e-33	0.705837	5.6318e-34	0.210055	0.084108	MAPKAP1	Spinal stenosis (PheCode 720)	GCST90044547
6177	1.13643e-30	0.717176	4.16953e-31	0.263111	0.0197125	TNFRSF10D	Spinal stenosis (PheCode 720)	GCST90044547
4294	3.6679e-31	0.53191	2.82183e-31	0.409157	0.0589328	ICOS	Spinal stenosis (PheCode 720)	GCST90044547
8149	1.25945e-28	0.546011	8.68475e-29	0.376435	0.0775543	CRMP1	Spinal stenosis (PheCode 720)	GCST90044547
6115	1.10969e-28	0.70091	4.10866e-29	0.259475	0.0396143	AURKC	Spinal stenosis (PheCode 720)	GCST90044547
5720	6.66516e-27	0.672558	1.95549e-27	0.197192	0.13025	RASGRP1	Spinal stenosis (PheCode 720)	GCST90044547
5537	7.25824e-27	0.708868	1.81643e-27	0.177286	0.113847	YES1	Spinal stenosis (PheCode 720)	GCST90044547
2720	3.30791e-26	0.83766	5.48392e-27	0.138845	0.0234941	RPS6KB1	Spinal stenosis (PheCode 720)	GCST90044547
6172	2.32034e-23	0.647329	9.70314e-24	0.270617	0.0820545	HSPA8	Spinal stenosis (PheCode 720)	GCST90044547
4831	4.41522e-23	0.669625	1.1255e-23	0.170537	0.159838	FSTL4	Spinal stenosis (PheCode 720)	GCST90044547
2433	2.05082e-21	0.788423	2.87145e-22	0.11029	0.101287	DAG1	Spinal stenosis (PheCode 720)	GCST90044547
6517	7.51792e-20	0.744012	2.01401e-20	0.19926	0.0567282	SIK1	Spinal stenosis (PheCode 720)	GCST90044547
6018	2.84578e-20	0.709725	9.68113e-21	0.241394	0.0488809	KRT18	Spinal stenosis (PheCode 720)	GCST90044547
5895	1.32305e-17	0.696726	4.75309e-18	0.250248	0.0530252	KBTBD8	Spinal stenosis (PheCode 720)	GCST90044547
3070	3.03336e-17	0.701193	5.80721e-18	0.134075	0.164732	KCNJ12	Spinal stenosis (PheCode 720)	GCST90044547
3506	9.76839e-17	0.629556	2.3751e-17	0.152854	0.21759	CES4A	Spinal stenosis (PheCode 720)	GCST90044547
6016	1.01522e-15	0.634449	3.55804e-16	0.222212	0.14334	CCNK	Spinal stenosis (PheCode 720)	GCST90044547
6776	2.5051e-14	0.661149	1.22426e-14	0.323092	0.0157595	ACADSB	Spinal stenosis (PheCode 720)	GCST90044547
3215	5.43036e-14	0.689624	2.24288e-14	0.284807	0.0255694	ST3GAL2	Spinal stenosis (PheCode 720)	GCST90044547
6645	9.68893e-14	0.555362	7.08805e-14	0.406243	0.0383945	ITGB1	Spinal stenosis (PheCode 720)	GCST90044547
5417	6.90411e-13	0.749143	2.08994e-13	0.226749	0.0241085	PTH2R	Spinal stenosis (PheCode 720)	GCST90044547
6704	2.86102e-12	0.553772	2.08779e-12	0.404065	0.0421637	KRAS	Spinal stenosis (PheCode 720)	GCST90044547
2498	6.37482e-12	0.811517	8.27305e-13	0.105233	0.0832504	ATXN2	Spinal stenosis (PheCode 720)	GCST90044547
3534	7.50821e-12	0.505012	3.08539e-12	0.207239	0.287749	MAP3K3	Spinal stenosis (PheCode 720)	GCST90044547
3523	8.45113e-12	0.664838	3.45679e-12	0.271878	0.0632841	ACE	Spinal stenosis (PheCode 720)	GCST90044547
5963	7.22676e-12	0.694455	2.44874e-12	0.235241	0.0703043	SLC22A3	Spinal stenosis (PheCode 720)	GCST90044547
6063	1.31688e-11	0.631388	4.29903e-12	0.205958	0.162653	UBA2	Spinal stenosis (PheCode 720)	GCST90044547
5479	1.53815e-11	0.657934	6.20736e-12	0.265439	0.0766273	DNAJB11	Spinal stenosis (PheCode 720)	GCST90044547
5803	2.8179e-12	0.0433906	1.9885e-12	0.0296923	0.926917	PLA2G2C	Spinal stenosis (PheCode 720)	GCST90044547
3970	5.18283e-09	0.70388	1.19129e-09	0.161655	0.134465	PNMT	Spinal stenosis (PheCode 720)	GCST90044547
6608	3.20023e-09	0.483418	1.80602e-09	0.272569	0.244013	SRSF2	Spinal stenosis (PheCode 720)	GCST90044547
5740	1.1368e-08	0.279426	3.97883e-09	0.097176	0.623398	ATP2B2	Spinal stenosis (PheCode 720)	GCST90044547
4004	1.8625e-07	0.610284	6.46519e-08	0.211666	0.17805	OLFML2A	Spinal stenosis (PheCode 720)	GCST90044547
4941	1.02454e-07	0.510535	3.0817e-08	0.153227	0.336238	ADCY6	Spinal stenosis (PheCode 720)	GCST90044547
5449	1.67173e-06	0.358707	2.01199e-06	0.431508	0.209781	MAPK11	Spinal stenosis (PheCode 720)	GCST90044547
3440	4.31561e-07	0.707369	9.99961e-08	0.163774	0.128857	KAT5	Spinal stenosis (PheCode 720)	GCST90044547
6197	2.19195e-06	0.627361	8.09601e-07	0.231576	0.14106	TGFB2	Spinal stenosis (PheCode 720)	GCST90044547
4932	4.70902e-06	0.72814	1.21014e-06	0.187036	0.0848178	SLC22A14	Spinal stenosis (PheCode 720)	GCST90044547
4415	1.9312e-06	0.55713	1.19795e-06	0.3455	0.0973666	CRTC2	Spinal stenosis (PheCode 720)	GCST90044547
2784	1.8504e-05	0.740467	3.19966e-06	0.127908	0.131603	CD8B	Spinal stenosis (PheCode 720)	GCST90044547
3448	6.12688e-05	0.726663	1.34357e-05	0.159236	0.114025	GPR3	Spinal stenosis (PheCode 720)	GCST90044547
3034	3.09401e-05	0.579289	9.89555e-06	0.185038	0.235633	GH1	Spinal stenosis (PheCode 720)	GCST90044547
5211	9.92145e-05	0.745556	2.39683e-05	0.180038	0.0742832	ADORA2A-AS1	Spinal stenosis (PheCode 720)	GCST90044547
6392	0.000255401	0.705304	9.77298e-05	0.269862	0.0244809	FGF9	Spinal stenosis (PheCode 720)	GCST90044547
6461	0.000316268	0.307991	0.000122986	0.119195	0.572375	ULBP2	Spinal stenosis (PheCode 720)	GCST90044547
6145	0.000489642	0.736635	0.000155451	0.233837	0.0288827	KCNK5	Spinal stenosis (PheCode 720)	GCST90044547
6012	0.00515482	0.689533	0.00174075	0.232781	0.0707906	KRT8	Spinal stenosis (PheCode 720)	GCST90044547
4406	0.00218814	0.766125	0.000616484	0.215832	0.0152381	FXN	Spinal stenosis (PheCode 720)	GCST90044547
5575	0.00585476	0.517529	0.00432727	0.382418	0.0898711	PSMC1	Spinal stenosis (PheCode 720)	GCST90044547
3923	0.0223776	0.679756	0.00641864	0.19488	0.0965674	ATP2B1	Spinal stenosis (PheCode 720)	GCST90044547
5799	0.0047386	0.481005	0.00375367	0.380897	0.129606	TBL1XR1	Spinal stenosis (PheCode 720)	GCST90044547
4981	0.00114968	0.132091	0.00166794	0.190961	0.674131	ADCY5	Spinal stenosis (PheCode 720)	GCST90044547
5851	0.0641679	0.641912	0.0190364	0.190349	0.0845355	LAMP1	Spinal stenosis (PheCode 720)	GCST90044547
6522	0.0540085	0.626999	0.0200961	0.233235	0.0656622	FREM1	Spinal stenosis (PheCode 720)	GCST90044547
4813	0.154637	0.536973	0.0467508	0.162242	0.0993971	SCYL2	Spinal stenosis (PheCode 720)	GCST90044547
5200	0.363779	0.266514	0.139375	0.101981	0.128352	NPM1	Spinal stenosis (PheCode 720)	GCST90044547
4803	0.11283	0.546308	0.036181	0.175054	0.129627	CHAD	Spinal stenosis (PheCode 720)	GCST90044547
4357	0.0831732	0.452822	0.0514862	0.280175	0.132344	S100A4	Spinal stenosis (PheCode 720)	GCST90044547
3900	0.199406	0.349371	0.143469	0.25131	0.0564442	CYP20A1	Spinal stenosis (PheCode 720)	GCST90044547
5180	0.337416	0.372552	0.0999722	0.110303	0.0797562	IL17B	Spinal stenosis (PheCode 720)	GCST90044547
4931	0.3243	0.313194	0.172691	0.166754	0.0230599	HYOU1	Spinal stenosis (PheCode 720)	GCST90044547

## Sheet: Sheet10
Coloc_res10:GCST90044553
nsnps	PP.H0.abf	PP.H1.abf	PP.H2.abf	PP.H3.abf	PP.H4.abf	gene	Trait	AccessionID
3992	0	0.362437	0	0.552212	0.0853504	C4BPA	Degeneration of intervertebral disc (PheCode 722.6)	GCST90044553
6548	0	0.71538	0	0.266751	0.017869	NQO2	Degeneration of intervertebral disc (PheCode 722.6)	GCST90044553
5537	0	0.694201	0	0.276217	0.0295815	GNLY	Degeneration of intervertebral disc (PheCode 722.6)	GCST90044553
5995	0	0.690323	0	0.295458	0.0142197	CD151	Degeneration of intervertebral disc (PheCode 722.6)	GCST90044553
6741	0	0.348647	0	0.206092	0.445261	SIRPB1	Degeneration of intervertebral disc (PheCode 722.6)	GCST90044553
6747	0	0.680176	0	0.295249	0.024575	LPAR1	Degeneration of intervertebral disc (PheCode 722.6)	GCST90044553
4557	0	0.33515	0	0.518694	0.146156	CD55	Degeneration of intervertebral disc (PheCode 722.6)	GCST90044553
6224	0	0.650853	0	0.274131	0.0750156	KCNK17	Degeneration of intervertebral disc (PheCode 722.6)	GCST90044553
4933	0	0.60111	0	0.174032	0.224858	ABCC3	Degeneration of intervertebral disc (PheCode 722.6)	GCST90044553
7878	0	0.59366	0	0.329057	0.0772822	CRELD2	Degeneration of intervertebral disc (PheCode 722.6)	GCST90044553
3301	0	0.74255	0	0.231701	0.0257489	THBS3	Degeneration of intervertebral disc (PheCode 722.6)	GCST90044553
6002	0	0.710339	0	0.265876	0.0237851	BARD1	Degeneration of intervertebral disc (PheCode 722.6)	GCST90044553
6198	0	0.671977	0	0.286341	0.0416817	MSH2	Degeneration of intervertebral disc (PheCode 722.6)	GCST90044553
4912	0	0.72403	0	0.215355	0.0606153	NFE2	Degeneration of intervertebral disc (PheCode 722.6)	GCST90044553
6536	1.87749e-130	0.722815	6.67313e-131	0.256889	0.0202961	HLA-DPB2	Degeneration of intervertebral disc (PheCode 722.6)	GCST90044553
3701	0	0.824408	0	0.149161	0.026431	ARID1A	Degeneration of intervertebral disc (PheCode 722.6)	GCST90044553
6072	0	0.678382	0	0.290216	0.0314022	C1QTNF6	Degeneration of intervertebral disc (PheCode 722.6)	GCST90044553
5993	0	0.614849	0	0.31298	0.0721705	SLC5A11	Degeneration of intervertebral disc (PheCode 722.6)	GCST90044553
4375	0	0.67594	0	0.201349	0.122711	SENP6	Degeneration of intervertebral disc (PheCode 722.6)	GCST90044553
5073	0	0.540206	0	0.191066	0.268728	PADI4	Degeneration of intervertebral disc (PheCode 722.6)	GCST90044553
5328	0	0.703059	0	0.263875	0.0330656	DDO	Degeneration of intervertebral disc (PheCode 722.6)	GCST90044553
4412	0	0.683328	0	0.289951	0.026721	MMP25	Degeneration of intervertebral disc (PheCode 722.6)	GCST90044553
4702	0	0.740952	0	0.192213	0.0668354	FZD1	Degeneration of intervertebral disc (PheCode 722.6)	GCST90044553
5278	0	0.707268	0	0.279198	0.0135342	TPCN2	Degeneration of intervertebral disc (PheCode 722.6)	GCST90044553
4287	0	0.670338	0	0.141647	0.188016	NT5C2	Degeneration of intervertebral disc (PheCode 722.6)	GCST90044553
6720	0	0.594515	0	0.37484	0.0306451	OPN3	Degeneration of intervertebral disc (PheCode 722.6)	GCST90044553
3657	0	0.809461	0	0.171642	0.018897	POR	Degeneration of intervertebral disc (PheCode 722.6)	GCST90044553
6776	0	0.678222	0	0.263937	0.0578405	PRKD3	Degeneration of intervertebral disc (PheCode 722.6)	GCST90044553
6953	0	0.62859	0	0.331263	0.0401468	RPS6KA2	Degeneration of intervertebral disc (PheCode 722.6)	GCST90044553
6635	0	0.639884	0	0.336921	0.0231949	CERK	Degeneration of intervertebral disc (PheCode 722.6)	GCST90044553
4550	0	0.38646	0	0.129	0.48454	CA6	Degeneration of intervertebral disc (PheCode 722.6)	GCST90044553
6470	0	0.601538	0	0.227389	0.171073	CDC25B	Degeneration of intervertebral disc (PheCode 722.6)	GCST90044553
5136	0	0.270394	0	0.205375	0.524231	P2RY14	Degeneration of intervertebral disc (PheCode 722.6)	GCST90044553
5251	2.67201422495461e-317	0.712912	8.10482577735585e-318	0.216171	0.0709168	NPPA-AS1	Degeneration of intervertebral disc (PheCode 722.6)	GCST90044553
6813	8.15188891241659e-312	0.6399	3.66633223380817e-312	0.287724	0.0723761	LILRB4	Degeneration of intervertebral disc (PheCode 722.6)	GCST90044553
5515	5.46637e-284	0.644438	2.34905e-284	0.276854	0.0787074	CHRNB1	Degeneration of intervertebral disc (PheCode 722.6)	GCST90044553
3600	1.06985e-261	0.715392	2.26772e-262	0.151506	0.133102	NDUFA2	Degeneration of intervertebral disc (PheCode 722.6)	GCST90044553
6844	5.73943e-256	0.625746	2.75075e-256	0.299828	0.0744254	VIT	Degeneration of intervertebral disc (PheCode 722.6)	GCST90044553
5065	2.66414e-253	0.538993	1.13128e-253	0.228642	0.232365	UGT2B11	Degeneration of intervertebral disc (PheCode 722.6)	GCST90044553
5885	1.18465e-214	0.583169	5.13984e-215	0.252857	0.163974	B4GALT1	Degeneration of intervertebral disc (PheCode 722.6)	GCST90044553
6191	2.80647e-240	0.679422	1.24224e-240	0.300715	0.0198625	MSH6	Degeneration of intervertebral disc (PheCode 722.6)	GCST90044553
5332	5.54585e-236	0.71562	2.01547e-236	0.260046	0.0243341	LGALS1	Degeneration of intervertebral disc (PheCode 722.6)	GCST90044553
5334	2.31244e-230	0.337363	9.38302e-231	0.136363	0.526274	IRF3	Degeneration of intervertebral disc (PheCode 722.6)	GCST90044553
5231	2.53255e-227	0.493793	8.47353e-228	0.164874	0.341333	SGK1	Degeneration of intervertebral disc (PheCode 722.6)	GCST90044553
5452	3.41592e-227	0.473296	2.19884e-227	0.30444	0.222264	SOS1	Degeneration of intervertebral disc (PheCode 722.6)	GCST90044553
6165	2.18496e-226	0.551271	1.6164e-226	0.407783	0.040946	HAGH	Degeneration of intervertebral disc (PheCode 722.6)	GCST90044553
5747	5.54417e-211	0.539761	2.15098e-211	0.209161	0.251078	CCNA1	Degeneration of intervertebral disc (PheCode 722.6)	GCST90044553
6031	5.52057e-210	0.648527	2.11754e-210	0.248654	0.102818	XRCC3	Degeneration of intervertebral disc (PheCode 722.6)	GCST90044553
6816	5.32918e-210	0.648109	2.65159e-210	0.322445	0.0294465	TG	Degeneration of intervertebral disc (PheCode 722.6)	GCST90044553
4569	6.97286e-198	0.717336	1.85517e-198	0.19076	0.0919039	SGCA	Degeneration of intervertebral disc (PheCode 722.6)	GCST90044553
5705	1.91337e-185	0.686894	5.34847e-186	0.191888	0.121218	TGM1	Degeneration of intervertebral disc (PheCode 722.6)	GCST90044553
5890	1.77899e-184	0.621864	9.07706e-185	0.317237	0.0608991	PSMA2	Degeneration of intervertebral disc (PheCode 722.6)	GCST90044553
4144	2.07803e-179	0.736364	5.51146e-180	0.195234	0.0684019	DUT	Degeneration of intervertebral disc (PheCode 722.6)	GCST90044553
6469	2.97699e-130	0.592416	1.9203e-130	0.382111	0.0254735	CTSO	Degeneration of intervertebral disc (PheCode 722.6)	GCST90044553
5105	8.69438e-143	0.750174	2.54847e-143	0.219859	0.0299669	GFM1	Degeneration of intervertebral disc (PheCode 722.6)	GCST90044553
4566	1.8392e-173	0.772491	4.51333e-174	0.189528	0.0379815	CCL4	Degeneration of intervertebral disc (PheCode 722.6)	GCST90044553
5781	2.14012e-163	0.225751	1.47463e-163	0.154932	0.619316	PINK1	Degeneration of intervertebral disc (PheCode 722.6)	GCST90044553
6185	7.7873e-168	0.650544	3.86993e-168	0.323264	0.0261921	ACAT2	Degeneration of intervertebral disc (PheCode 722.6)	GCST90044553
3648	2.40912e-167	0.71544	5.17428e-168	0.153531	0.131029	IK	Degeneration of intervertebral disc (PheCode 722.6)	GCST90044553
4566	1.41622e-158	0.715708	4.84341e-159	0.24473	0.0395615	SLC2A5	Degeneration of intervertebral disc (PheCode 722.6)	GCST90044553
4412	4.09867e-152	0.741097	9.62186e-153	0.173892	0.0850119	CELSR2	Degeneration of intervertebral disc (PheCode 722.6)	GCST90044553
6329	5.77334e-150	0.689729	2.48752e-150	0.297165	0.0131059	TXNRD1	Degeneration of intervertebral disc (PheCode 722.6)	GCST90044553
5861	1.44989e-139	0.651857	5.81319e-140	0.261269	0.0868732	GAD1	Degeneration of intervertebral disc (PheCode 722.6)	GCST90044553
4612	5.91615e-142	0.52564	2.11478e-142	0.187608	0.286751	CSNK1G1	Degeneration of intervertebral disc (PheCode 722.6)	GCST90044553
5519	6.75808e-138	0.587343	3.61001e-138	0.313646	0.0990112	SPECC1L	Degeneration of intervertebral disc (PheCode 722.6)	GCST90044553
5848	6.26469e-139	0.507021	2.83943e-139	0.229541	0.263439	IFNL1	Degeneration of intervertebral disc (PheCode 722.6)	GCST90044553
6512	5.88572e-134	0.47373	3.31279e-134	0.26638	0.25989	JAK2	Degeneration of intervertebral disc (PheCode 722.6)	GCST90044553
5139	4.50193e-125	0.568116	1.60194e-125	0.201925	0.229959	TEP1	Degeneration of intervertebral disc (PheCode 722.6)	GCST90044553
5731	3.83362e-119	0.659406	1.27755e-119	0.219626	0.120968	NUMA1	Degeneration of intervertebral disc (PheCode 722.6)	GCST90044553
7193	5.12116e-118	0.659477	2.47943e-118	0.319267	0.0212556	IRF2	Degeneration of intervertebral disc (PheCode 722.6)	GCST90044553
4653	3.79639e-116	0.656482	1.34719e-116	0.232848	0.11067	PODN	Degeneration of intervertebral disc (PheCode 722.6)	GCST90044553
6105	7.02746e-116	0.442291	8.33551e-116	0.524584	0.0331253	OXER1	Degeneration of intervertebral disc (PheCode 722.6)	GCST90044553
5471	3.99229e-115	0.695118	1.59451e-115	0.277602	0.0272803	NUP62	Degeneration of intervertebral disc (PheCode 722.6)	GCST90044553
4272	5.23287e-115	0.53971	1.44225e-115	0.148439	0.31185	GRN	Degeneration of intervertebral disc (PheCode 722.6)	GCST90044553
3854	5.08048e-115	0.621625	1.13421e-115	0.138537	0.239837	S100A10	Degeneration of intervertebral disc (PheCode 722.6)	GCST90044553
5524	3.48786e-113	0.69387	1.15678e-113	0.230051	0.0760791	RYR1	Degeneration of intervertebral disc (PheCode 722.6)	GCST90044553
6235	2.15682e-111	0.707666	6.88666e-112	0.225889	0.0664443	RGS5	Degeneration of intervertebral disc (PheCode 722.6)	GCST90044553
7204	3.28272e-105	0.681011	1.39481e-105	0.289328	0.0296614	WDR1	Degeneration of intervertebral disc (PheCode 722.6)	GCST90044553
5543	2.73422e-104	0.736821	8.11332e-105	0.218594	0.0445858	CERKL	Degeneration of intervertebral disc (PheCode 722.6)	GCST90044553
6374	2.28116e-95	0.429325	1.09738e-95	0.206167	0.364508	RRP1B	Degeneration of intervertebral disc (PheCode 722.6)	GCST90044553
5519	2.96375e-94	0.538987	1.86711e-94	0.339432	0.121581	IRAK4	Degeneration of intervertebral disc (PheCode 722.6)	GCST90044553
4447	5.85094e-93	0.617675	2.64288e-93	0.278902	0.103423	PDK4	Degeneration of intervertebral disc (PheCode 722.6)	GCST90044553
5950	2.57888e-92	0.62408	9.78983e-93	0.236771	0.139149	UGT8	Degeneration of intervertebral disc (PheCode 722.6)	GCST90044553
5818	5.45873e-92	0.602723	2.92974e-92	0.323412	0.0738651	CD274	Degeneration of intervertebral disc (PheCode 722.6)	GCST90044553
6463	1.76595e-91	0.630989	8.90988e-92	0.318306	0.0507052	TRPM2	Degeneration of intervertebral disc (PheCode 722.6)	GCST90044553
5451	1.05459e-88	0.696965	3.95888e-89	0.261596	0.0414386	GDF15	Degeneration of intervertebral disc (PheCode 722.6)	GCST90044553
5567	4.21347e-89	0.377146	3.0357e-89	0.271373	0.351481	PGP	Degeneration of intervertebral disc (PheCode 722.6)	GCST90044553
5965	3.79987e-86	0.685022	1.5566e-86	0.280583	0.0343956	SOAT2	Degeneration of intervertebral disc (PheCode 722.6)	GCST90044553
5971	2.56035e-84	0.516012	1.90778e-84	0.384392	0.0995966	NDUFB10	Degeneration of intervertebral disc (PheCode 722.6)	GCST90044553
5142	8.84864e-84	0.764638	2.36364e-84	0.204218	0.0311436	ARSG	Degeneration of intervertebral disc (PheCode 722.6)	GCST90044553
4806	3.74966e-79	0.698075	1.40977e-79	0.262418	0.0395062	BMP8A	Degeneration of intervertebral disc (PheCode 722.6)	GCST90044553
6008	2.17886e-78	0.723061	7.57783e-79	0.251447	0.0254919	RRM2B	Degeneration of intervertebral disc (PheCode 722.6)	GCST90044553
4536	5.54668e-74	0.529085	4.38785e-74	0.418494	0.0524202	LOXL3	Degeneration of intervertebral disc (PheCode 722.6)	GCST90044553
5152	5.97785e-73	0.555305	4.32028e-73	0.401283	0.0434119	SCPEP1	Degeneration of intervertebral disc (PheCode 722.6)	GCST90044553
3659	3.67665e-68	0.749172	8.01046e-69	0.163137	0.0876906	HSD17B1	Degeneration of intervertebral disc (PheCode 722.6)	GCST90044553
5906	2.03388e-73	0.656899	8.14405e-74	0.262955	0.0801458	RAF1	Degeneration of intervertebral disc (PheCode 722.6)	GCST90044553
7015	2.64619e-72	0.23955	3.52272e-72	0.318457	0.441993	PCBD1	Degeneration of intervertebral disc (PheCode 722.6)	GCST90044553
4408	7.02207e-69	0.51737	5.59457e-69	0.412124	0.0705068	NOTCH1	Degeneration of intervertebral disc (PheCode 722.6)	GCST90044553
4230	1.14248e-64	0.526625	3.39119e-65	0.155999	0.317375	CTLA4	Degeneration of intervertebral disc (PheCode 722.6)	GCST90044553
4958	3.38763e-59	0.749547	8.3765e-60	0.185273	0.0651798	LRRC4	Degeneration of intervertebral disc (PheCode 722.6)	GCST90044553
5288	1.55165e-56	0.445324	1.0357e-56	0.29699	0.257686	MGLL	Degeneration of intervertebral disc (PheCode 722.6)	GCST90044553
5521	9.24582e-55	0.704926	3.54728e-55	0.27043	0.0246446	MAT2A	Degeneration of intervertebral disc (PheCode 722.6)	GCST90044553
3138	9.02102e-52	0.692122	2.6251e-52	0.201299	0.106579	CCNB1	Degeneration of intervertebral disc (PheCode 722.6)	GCST90044553
5440	2.0513e-31	0.684746	7.68043e-32	0.256322	0.0589315	IDH2	Degeneration of intervertebral disc (PheCode 722.6)	GCST90044553
3794	1.58072e-48	0.720782	3.74944e-49	0.17086	0.108358	SF3B1	Degeneration of intervertebral disc (PheCode 722.6)	GCST90044553
6331	2.27211e-48	0.611388	1.23704e-48	0.332811	0.0558011	CYP24A1	Degeneration of intervertebral disc (PheCode 722.6)	GCST90044553
4241	1.03752e-48	0.133078	6.57496e-48	0.843312	0.0236099	SLC16A1	Degeneration of intervertebral disc (PheCode 722.6)	GCST90044553
5815	5.40974e-47	0.648536	2.17212e-47	0.26031	0.0911543	VHL	Degeneration of intervertebral disc (PheCode 722.6)	GCST90044553
5279	5.74073e-47	0.756572	1.64603e-47	0.216905	0.0265228	STK38	Degeneration of intervertebral disc (PheCode 722.6)	GCST90044553
5260	1.50847e-46	0.738918	4.34685e-47	0.212881	0.0482015	CD3D	Degeneration of intervertebral disc (PheCode 722.6)	GCST90044553
6172	7.2759e-46	0.631297	2.89405e-46	0.250986	0.117717	MYO3B	Degeneration of intervertebral disc (PheCode 722.6)	GCST90044553
6478	6.73534e-45	0.707436	2.65887e-45	0.279257	0.0133067	KIR2DL1	Degeneration of intervertebral disc (PheCode 722.6)	GCST90044553
2943	3.37392e-45	0.543278	1.04105e-45	0.167343	0.289379	AGRP	Degeneration of intervertebral disc (PheCode 722.6)	GCST90044553
3573	1.02658e-42	0.297028	3.94122e-43	0.113445	0.589527	PTGES2	Degeneration of intervertebral disc (PheCode 722.6)	GCST90044553
5683	1.23378e-41	0.441635	6.69255e-42	0.239243	0.319122	ABL2	Degeneration of intervertebral disc (PheCode 722.6)	GCST90044553
4928	2.15699e-41	0.656592	6.85626e-42	0.208571	0.134837	WNT10B	Degeneration of intervertebral disc (PheCode 722.6)	GCST90044553
6534	7.56571e-40	0.645787	3.10024e-40	0.264538	0.0896747	EEF2	Degeneration of intervertebral disc (PheCode 722.6)	GCST90044553
8379	1.27271e-40	0.0529169	9.66991e-41	0.0392979	0.907785	SORCS2	Degeneration of intervertebral disc (PheCode 722.6)	GCST90044553
5064	9.68374e-39	0.567507	3.94757e-39	0.231142	0.20135	UGT2B28	Degeneration of intervertebral disc (PheCode 722.6)	GCST90044553
6348	6.68387e-37	0.582515	4.52168e-37	0.394051	0.023434	ATP2A3	Degeneration of intervertebral disc (PheCode 722.6)	GCST90044553
4549	3.02688e-23	0.641232	1.11537e-23	0.236163	0.122606	VDAC1	Degeneration of intervertebral disc (PheCode 722.6)	GCST90044553
6626	6.88034e-35	0.709369	2.284e-35	0.235427	0.0552042	NDUFS4	Degeneration of intervertebral disc (PheCode 722.6)	GCST90044553
7143	5.60423e-33	0.574595	2.20447e-33	0.225822	0.199582	PCNA	Degeneration of intervertebral disc (PheCode 722.6)	GCST90044553
3201	1.48672e-29	0.685052	2.19954e-30	0.101136	0.213812	IGHV1-2	Degeneration of intervertebral disc (PheCode 722.6)	GCST90044553
6826	5.43527e-29	0.667408	2.14335e-29	0.263118	0.0694741	IGLC3	Degeneration of intervertebral disc (PheCode 722.6)	GCST90044553
5632	7.35222e-29	0.686892	2.41803e-29	0.22582	0.0872878	MAP4K1	Degeneration of intervertebral disc (PheCode 722.6)	GCST90044553
3803	5.41476e-28	0.769763	9.77069e-29	0.138809	0.091428	ITGB3	Degeneration of intervertebral disc (PheCode 722.6)	GCST90044553
6059	1.95585e-26	0.33208	8.49283e-27	0.143673	0.524247	BRPF1	Degeneration of intervertebral disc (PheCode 722.6)	GCST90044553
5888	4.23189e-26	0.564629	1.88553e-26	0.251388	0.183983	CCNA2	Degeneration of intervertebral disc (PheCode 722.6)	GCST90044553
4011	1.88945e-24	0.756594	3.82492e-25	0.153071	0.090335	CDK15	Degeneration of intervertebral disc (PheCode 722.6)	GCST90044553
2329	2.30181e-23	0.813986	2.46567e-24	0.0870943	0.0989202	IGHV1-46	Degeneration of intervertebral disc (PheCode 722.6)	GCST90044553
5704	7.69948e-23	0.597156	3.72292e-23	0.288628	0.114216	NTN1	Degeneration of intervertebral disc (PheCode 722.6)	GCST90044553
5811	3.19973e-21	0.738663	1.05621e-21	0.24381	0.0175269	IFNG	Degeneration of intervertebral disc (PheCode 722.6)	GCST90044553
4560	3.23054e-20	0.682312	9.77921e-21	0.206432	0.111256	TUBA1A	Degeneration of intervertebral disc (PheCode 722.6)	GCST90044553
4416	1.94746e-20	0.663066	4.78721e-21	0.16282	0.174114	ABI3BP	Degeneration of intervertebral disc (PheCode 722.6)	GCST90044553
6093	1.05667e-19	0.27775	4.99495e-20	0.130703	0.591547	IGF2R	Degeneration of intervertebral disc (PheCode 722.6)	GCST90044553
4001	4.46117e-18	0.73443	1.01191e-18	0.166488	0.099082	PMEL	Degeneration of intervertebral disc (PheCode 722.6)	GCST90044553
6838	4.42163e-17	0.588009	2.40125e-17	0.319236	0.0927552	CYP4F2	Degeneration of intervertebral disc (PheCode 722.6)	GCST90044553
3309	9.48258e-16	0.808865	1.82148e-16	0.155336	0.0357991	NISCH	Degeneration of intervertebral disc (PheCode 722.6)	GCST90044553
3711	1.22692e-15	0.733291	2.80105e-16	0.16731	0.099399	HSPE1	Degeneration of intervertebral disc (PheCode 722.6)	GCST90044553
5635	7.47994e-16	0.61101	2.74273e-16	0.223879	0.165111	CDKN2A	Degeneration of intervertebral disc (PheCode 722.6)	GCST90044553
6211	5.45406e-15	0.645657	2.53045e-15	0.299503	0.0548405	SMAD7	Degeneration of intervertebral disc (PheCode 722.6)	GCST90044553
5115	4.97289e-12	0.664077	1.95287e-12	0.26071	0.0752132	PLCG1	Degeneration of intervertebral disc (PheCode 722.6)	GCST90044553
4763	9.54535e-14	0.685338	2.73481e-14	0.196236	0.118426	PLAT	Degeneration of intervertebral disc (PheCode 722.6)	GCST90044553
5819	4.80384e-13	0.681569	1.71268e-13	0.242919	0.0755119	IGLV7-43	Degeneration of intervertebral disc (PheCode 722.6)	GCST90044553
5911	9.47329e-15	0.561983	4.02953e-15	0.238844	0.199174	CHEK1	Degeneration of intervertebral disc (PheCode 722.6)	GCST90044553
4772	4.68364e-13	0.591251	1.96098e-13	0.247388	0.161361	ALDH6A1	Degeneration of intervertebral disc (PheCode 722.6)	GCST90044553
5420	4.82248e-12	0.729174	1.54998e-12	0.234325	0.0365015	HIPK2	Degeneration of intervertebral disc (PheCode 722.6)	GCST90044553
3848	1.68135e-11	0.264874	5.93519e-12	0.0928587	0.642268	GLI1	Degeneration of intervertebral disc (PheCode 722.6)	GCST90044553
5479	1.4362e-11	0.614326	7.64562e-12	0.326978	0.0586959	DNAJB11	Degeneration of intervertebral disc (PheCode 722.6)	GCST90044553
5639	2.00961e-10	0.482327	8.771e-11	0.210206	0.307467	GADD45A	Degeneration of intervertebral disc (PheCode 722.6)	GCST90044553
3496	2.93166e-09	0.671052	5.40411e-10	0.123494	0.205454	HDAC1	Degeneration of intervertebral disc (PheCode 722.6)	GCST90044553
4765	7.78009e-10	0.652091	2.45995e-10	0.20604	0.141869	CENPE	Degeneration of intervertebral disc (PheCode 722.6)	GCST90044553
3211	2.05131e-08	0.734134	4.99808e-09	0.178787	0.0870785	MAP2K3	Degeneration of intervertebral disc (PheCode 722.6)	GCST90044553
5015	6.44722e-09	0.652442	2.07253e-09	0.209597	0.13796	MYO1H	Degeneration of intervertebral disc (PheCode 722.6)	GCST90044553
5370	3.14732e-08	0.506916	2.41029e-08	0.388103	0.104981	LIPM	Degeneration of intervertebral disc (PheCode 722.6)	GCST90044553
5873	3.62017e-08	0.545176	1.68871e-08	0.254108	0.200716	LAD1	Degeneration of intervertebral disc (PheCode 722.6)	GCST90044553
3557	1.10792e-08	0.735721	2.42684e-09	0.161053	0.103225	EZH1	Degeneration of intervertebral disc (PheCode 722.6)	GCST90044553
5121	9.95936e-08	0.442318	3.04927e-08	0.135002	0.42268	KLHL32	Degeneration of intervertebral disc (PheCode 722.6)	GCST90044553
3364	0.116424	0.456887	0.0367291	0.143891	0.246068	CLK2	Degeneration of intervertebral disc (PheCode 722.6)	GCST90044553
6976	4.74094e-07	0.620068	2.36757e-07	0.309585	0.0703459	DYNC2H1	Degeneration of intervertebral disc (PheCode 722.6)	GCST90044553
3606	8.9387e-07	0.704749	1.96672e-07	0.154921	0.140329	CCR10	Degeneration of intervertebral disc (PheCode 722.6)	GCST90044553
5497	0.0133729	0.602922	0.00579146	0.260993	0.116921	PIK3R6	Degeneration of intervertebral disc (PheCode 722.6)	GCST90044553
5646	2.88544e-05	0.631947	1.25254e-05	0.274229	0.0937819	CLC	Degeneration of intervertebral disc (PheCode 722.6)	GCST90044553
5633	1.82841e-05	0.749947	4.77292e-06	0.195714	0.054316	SSRP1	Degeneration of intervertebral disc (PheCode 722.6)	GCST90044553
5452	8.1138e-05	0.689715	3.33099e-05	0.283125	0.0270452	MAP4K4	Degeneration of intervertebral disc (PheCode 722.6)	GCST90044553
5709	0.000757881	0.672072	0.000338679	0.300307	0.0265245	NDUFB7	Degeneration of intervertebral disc (PheCode 722.6)	GCST90044553
3472	0.00103788	0.669161	0.000268692	0.173081	0.156452	RELA	Degeneration of intervertebral disc (PheCode 722.6)	GCST90044553
5291	0.000759932	0.644522	0.000318775	0.270279	0.0841202	FXR2	Degeneration of intervertebral disc (PheCode 722.6)	GCST90044553
4406	0.00198287	0.694258	0.000751549	0.263098	0.0399105	FXN	Degeneration of intervertebral disc (PheCode 722.6)	GCST90044553
5264	0.00680354	0.647116	0.00271396	0.258052	0.0853144	ATR	Degeneration of intervertebral disc (PheCode 722.6)	GCST90044553
3876	0.00329822	0.544075	0.000841241	0.138458	0.313327	BOLA3	Degeneration of intervertebral disc (PheCode 722.6)	GCST90044553
5317	0.00309588	0.425967	0.00130022	0.178508	0.391129	EIF4A1	Degeneration of intervertebral disc (PheCode 722.6)	GCST90044553
5340	0.00299875	0.678201	0.00122567	0.277158	0.0404169	APBA1	Degeneration of intervertebral disc (PheCode 722.6)	GCST90044553
6407	0.00483436	0.61918	0.00212719	0.272347	0.101512	CACNA1C	Degeneration of intervertebral disc (PheCode 722.6)	GCST90044553
4127	0.00843291	0.497396	0.0027622	0.162593	0.328815	WNT10A	Degeneration of intervertebral disc (PheCode 722.6)	GCST90044553
4531	0.0004737	0.629231	0.000181753	0.2413	0.128813	GP9	Degeneration of intervertebral disc (PheCode 722.6)	GCST90044553
5575	0.00753387	0.665954	0.00294845	0.260564	0.0629996	PSMC1	Degeneration of intervertebral disc (PheCode 722.6)	GCST90044553
3409	0.00298613	0.715401	0.000704747	0.168727	0.112181	CDKN2C	Degeneration of intervertebral disc (PheCode 722.6)	GCST90044553
2527	0.104436	0.599694	0.0279292	0.160268	0.107674	GPT	Degeneration of intervertebral disc (PheCode 722.6)	GCST90044553
2389	0.840214	0.0447988	0.106366	0.00566829	0.00295302	PTPN6	Degeneration of intervertebral disc (PheCode 722.6)	GCST90044553
2967	0.0396556	0.539452	0.0119748	0.162652	0.246265	HSD11B2	Degeneration of intervertebral disc (PheCode 722.6)	GCST90044553
5029	0.427907	0.260236	0.182051	0.110697	0.0191089	NF2	Degeneration of intervertebral disc (PheCode 722.6)	GCST90044553
6805	0.429305	0.156528	0.262462	0.0956398	0.0560649	P4HB	Degeneration of intervertebral disc (PheCode 722.6)	GCST90044553
3276	0.256131	0.396357	0.0968299	0.149741	0.100941	SSR2	Degeneration of intervertebral disc (PheCode 722.6)	GCST90044553

## Sheet: Sheet11
Coloc_res11:GCST90044600
nsnps	PP.H0.abf	PP.H1.abf	PP.H2.abf	PP.H3.abf	PP.H4.abf	gene	Trait	AccessionID
6232	0	0.626249	0	0.308573	0.0651777	VASH1	Osteoporosis, not otherwise specified (PheCode 743.11)	GCST90044600
3026	0	0.68482	0	0.189375	0.125804	SNAP29	Osteoporosis, not otherwise specified (PheCode 743.11)	GCST90044600
5043	0	0.644871	0	0.287314	0.0678155	PLOD1	Osteoporosis, not otherwise specified (PheCode 743.11)	GCST90044600
6696	0	0.53221	0	0.418135	0.0496547	CBR3	Osteoporosis, not otherwise specified (PheCode 743.11)	GCST90044600
6466	0	0.470333	0	0.191925	0.337743	SELL	Osteoporosis, not otherwise specified (PheCode 743.11)	GCST90044600
5971	0	0.560898	0	0.420726	0.0183753	F2RL1	Osteoporosis, not otherwise specified (PheCode 743.11)	GCST90044600
6195	0	0.555956	0	0.38354	0.0605041	CTSH	Osteoporosis, not otherwise specified (PheCode 743.11)	GCST90044600
5804	0	0.709302	0	0.271642	0.0190564	SLC36A1	Osteoporosis, not otherwise specified (PheCode 743.11)	GCST90044600
6067	0	0.635345	0	0.28262	0.0820351	BAZ2B	Osteoporosis, not otherwise specified (PheCode 743.11)	GCST90044600
5399	0	0.605236	0	0.226857	0.167907	NELFCD	Osteoporosis, not otherwise specified (PheCode 743.11)	GCST90044600
6968	0	0.566779	0	0.41799	0.0152304	CAMK1D	Osteoporosis, not otherwise specified (PheCode 743.11)	GCST90044600
6936	0	0.523315	0	0.310018	0.166667	GPR146	Osteoporosis, not otherwise specified (PheCode 743.11)	GCST90044600
5875	0	0.612227	0	0.338496	0.0492771	NUCB1	Osteoporosis, not otherwise specified (PheCode 743.11)	GCST90044600
5760	0	0.571279	0	0.409819	0.0189012	ADCY9	Osteoporosis, not otherwise specified (PheCode 743.11)	GCST90044600
5394	0	0.650692	0	0.269261	0.0800472	CD40	Osteoporosis, not otherwise specified (PheCode 743.11)	GCST90044600
5801	0	0.480731	0	0.502542	0.0167266	ITPR3	Osteoporosis, not otherwise specified (PheCode 743.11)	GCST90044600
10870	0	0.4991	0	0.454664	0.0462367	MBTPS1	Osteoporosis, not otherwise specified (PheCode 743.11)	GCST90044600
6243	0	0.622787	0	0.356411	0.0208025	FZD6	Osteoporosis, not otherwise specified (PheCode 743.11)	GCST90044600
5884	0	0.558821	0	0.348029	0.0931503	IL12RB1	Osteoporosis, not otherwise specified (PheCode 743.11)	GCST90044600
6780	0	0.623249	0	0.346162	0.0305897	PLIN2	Osteoporosis, not otherwise specified (PheCode 743.11)	GCST90044600
7012	0	0.571592	0	0.355023	0.0733848	RNASE3	Osteoporosis, not otherwise specified (PheCode 743.11)	GCST90044600
4608	0	0.508537	0	0.446044	0.0454191	APOBEC3G	Osteoporosis, not otherwise specified (PheCode 743.11)	GCST90044600
4244	0	0.759153	0	0.214607	0.02624	OPRL1	Osteoporosis, not otherwise specified (PheCode 743.11)	GCST90044600
6052	0	0.731838	0	0.245705	0.0224579	SACM1L	Osteoporosis, not otherwise specified (PheCode 743.11)	GCST90044600
6350	0	0.652521	0	0.270352	0.077127	MCM8	Osteoporosis, not otherwise specified (PheCode 743.11)	GCST90044600
5902	0	0.554874	0	0.320216	0.12491	MARK3	Osteoporosis, not otherwise specified (PheCode 743.11)	GCST90044600
5623	0	0.699349	0	0.273562	0.0270885	CTSB	Osteoporosis, not otherwise specified (PheCode 743.11)	GCST90044600
5931	0	0.468146	0	0.281307	0.250547	ERCC3	Osteoporosis, not otherwise specified (PheCode 743.11)	GCST90044600
5717	0	0.622784	0	0.335089	0.0421278	SLC6A6	Osteoporosis, not otherwise specified (PheCode 743.11)	GCST90044600
4287	0	0.57509	0	0.177814	0.247096	NT5C2	Osteoporosis, not otherwise specified (PheCode 743.11)	GCST90044600
4262	0	0.716956	0	0.238341	0.0447027	PKN3	Osteoporosis, not otherwise specified (PheCode 743.11)	GCST90044600
6172	0	0.60404	0	0.372091	0.0238681	DDRGK1	Osteoporosis, not otherwise specified (PheCode 743.11)	GCST90044600
5459	0	0.682405	0	0.292494	0.0251002	PRKD2	Osteoporosis, not otherwise specified (PheCode 743.11)	GCST90044600
3480	0	0.640541	0	0.209057	0.150402	LTBP3	Osteoporosis, not otherwise specified (PheCode 743.11)	GCST90044600
5402	0	0.645812	0	0.242692	0.111496	CNR1	Osteoporosis, not otherwise specified (PheCode 743.11)	GCST90044600
6953	0	0.560934	0	0.364881	0.0741846	SLC22A31	Osteoporosis, not otherwise specified (PheCode 743.11)	GCST90044600
6392	0	0.400841	0	0.229433	0.369726	CASP9	Osteoporosis, not otherwise specified (PheCode 743.11)	GCST90044600
3642	0	0.255321	0	0.657471	0.0872077	SBK1	Osteoporosis, not otherwise specified (PheCode 743.11)	GCST90044600
5375	0	0.718284	0	0.238622	0.0430937	GCH1	Osteoporosis, not otherwise specified (PheCode 743.11)	GCST90044600
5586	3.64894158998636e-318	0.691095	1.3620698163939e-318	0.25792	0.0509856	APH1B	Osteoporosis, not otherwise specified (PheCode 743.11)	GCST90044600
3766	2.22031e-306	0.697214	7.66087e-307	0.240502	0.0622841	RPS6KB2	Osteoporosis, not otherwise specified (PheCode 743.11)	GCST90044600
3682	8.51179e-281	0.380693	2.68769e-281	0.119709	0.499599	DUSP3	Osteoporosis, not otherwise specified (PheCode 743.11)	GCST90044600
5014	7.11832e-262	0.433763	8.63068e-262	0.52588	0.0403564	CYP2D6	Osteoporosis, not otherwise specified (PheCode 743.11)	GCST90044600
4365	3.31613e-260	0.427676	3.55079e-260	0.457826	0.114498	LYG1	Osteoporosis, not otherwise specified (PheCode 743.11)	GCST90044600
4896	1.29237e-254	0.690887	4.66127e-255	0.249127	0.0599861	MAN2B1	Osteoporosis, not otherwise specified (PheCode 743.11)	GCST90044600
2450	1.95196e-250	0.135415	1.23054e-249	0.853661	0.0109239	P4HTM	Osteoporosis, not otherwise specified (PheCode 743.11)	GCST90044600
5885	1.41769e-214	0.697889	5.77715e-215	0.284376	0.0177358	B4GALT1	Osteoporosis, not otherwise specified (PheCode 743.11)	GCST90044600
4618	2.21982e-244	0.329734	4.17593e-244	0.620246	0.05002	PTPRN	Osteoporosis, not otherwise specified (PheCode 743.11)	GCST90044600
5930	4.30367e-236	0.222524	1.77449e-236	0.0910647	0.686411	TRPC3	Osteoporosis, not otherwise specified (PheCode 743.11)	GCST90044600
7413	1.2049e-230	0.514	6.51243e-231	0.277607	0.208393	LILRA5	Osteoporosis, not otherwise specified (PheCode 743.11)	GCST90044600
5420	8.0003e-228	0.721961	2.5595e-228	0.230926	0.0471133	DEAF1	Osteoporosis, not otherwise specified (PheCode 743.11)	GCST90044600
5493	4.90302e-141	0.277863	1.22378e-140	0.693508	0.0286291	C4A	Osteoporosis, not otherwise specified (PheCode 743.11)	GCST90044600
5352	1.30315e-224	0.595761	7.07684e-225	0.32345	0.0807893	GPR83	Osteoporosis, not otherwise specified (PheCode 743.11)	GCST90044600
2457	6.21026e-225	0.0539927	5.07297e-224	0.440545	0.505463	APEH	Osteoporosis, not otherwise specified (PheCode 743.11)	GCST90044600
6164	8.30106e-218	0.6152	4.63408e-218	0.343395	0.0414057	CPAMD8	Osteoporosis, not otherwise specified (PheCode 743.11)	GCST90044600
3960	2.14519e-216	0.695594	6.3829e-217	0.206873	0.0975331	C4BPB	Osteoporosis, not otherwise specified (PheCode 743.11)	GCST90044600
4115	1.77402e-198	0.778879	4.22215e-199	0.185336	0.0357842	CDK12	Osteoporosis, not otherwise specified (PheCode 743.11)	GCST90044600
6081	1.81134e-195	0.668415	8.49722e-196	0.313544	0.0180409	PMP22	Osteoporosis, not otherwise specified (PheCode 743.11)	GCST90044600
4272	5.26453e-194	0.752111	1.40489e-194	0.200661	0.0472277	S100A9	Osteoporosis, not otherwise specified (PheCode 743.11)	GCST90044600
5740	4.65948e-193	0.484941	4.6964e-193	0.488758	0.0263013	NDFIP1	Osteoporosis, not otherwise specified (PheCode 743.11)	GCST90044600
5458	9.51916e-191	0.681454	4.16087e-191	0.297846	0.0207001	CDKAL1	Osteoporosis, not otherwise specified (PheCode 743.11)	GCST90044600
5168	1.50393e-184	0.714382	5.57779e-185	0.264929	0.0206888	VEGFA	Osteoporosis, not otherwise specified (PheCode 743.11)	GCST90044600
4699	1.02035e-173	0.713949	3.56046e-174	0.249092	0.0369587	SLC1A7	Osteoporosis, not otherwise specified (PheCode 743.11)	GCST90044600
5405	1.96109e-174	0.684813	7.41294e-175	0.258804	0.0563828	COQ2	Osteoporosis, not otherwise specified (PheCode 743.11)	GCST90044600
5781	5.80433e-163	0.612271	3.09199e-163	0.326098	0.0616304	PINK1	Osteoporosis, not otherwise specified (PheCode 743.11)	GCST90044600
2971	3.43267e-170	0.709875	6.93395e-171	0.143247	0.146879	ZAP70	Osteoporosis, not otherwise specified (PheCode 743.11)	GCST90044600
3648	2.54533e-167	0.755892	6.15977e-168	0.182867	0.0612418	IK	Osteoporosis, not otherwise specified (PheCode 743.11)	GCST90044600
6582	1.39912e-165	0.323779	6.01476e-166	0.138654	0.537568	OAT	Osteoporosis, not otherwise specified (PheCode 743.11)	GCST90044600
4942	1.2527e-157	0.733521	3.8113e-158	0.223128	0.0433506	KLHL12	Osteoporosis, not otherwise specified (PheCode 743.11)	GCST90044600
6773	3.35303e-153	0.654045	1.42211e-153	0.27733	0.068625	CD81	Osteoporosis, not otherwise specified (PheCode 743.11)	GCST90044600
6674	2.82179e-147	0.373488	4.62407e-147	0.612022	0.0144903	RAMP1	Osteoporosis, not otherwise specified (PheCode 743.11)	GCST90044600
4679	5.81686e-147	0.603419	3.32391e-147	0.344758	0.0518237	TLR5	Osteoporosis, not otherwise specified (PheCode 743.11)	GCST90044600
3369	2.94336e-134	0.520768	2.5102e-134	0.444095	0.0351377	CA13	Osteoporosis, not otherwise specified (PheCode 743.11)	GCST90044600
5178	1.91711e-132	0.652741	7.31757e-133	0.249052	0.0982076	SP1	Osteoporosis, not otherwise specified (PheCode 743.11)	GCST90044600
5139	5.15442e-125	0.650457	2.17788e-125	0.27476	0.0747823	TEP1	Osteoporosis, not otherwise specified (PheCode 743.11)	GCST90044600
4831	6.36982e-125	0.739713	1.89924e-125	0.220514	0.0397731	TCF7L2	Osteoporosis, not otherwise specified (PheCode 743.11)	GCST90044600
4708	8.18106e-124	0.655229	3.07761e-124	0.24639	0.0983807	MGP	Osteoporosis, not otherwise specified (PheCode 743.11)	GCST90044600
5124	2.04175e-122	0.652324	9.16466e-123	0.292749	0.0549273	CALU	Osteoporosis, not otherwise specified (PheCode 743.11)	GCST90044600
4617	8.66739e-117	0.684166	2.97135e-117	0.234464	0.0813703	ASL	Osteoporosis, not otherwise specified (PheCode 743.11)	GCST90044600
5596	1.12272e-115	0.669861	3.95329e-116	0.235774	0.0943649	PDCD4	Osteoporosis, not otherwise specified (PheCode 743.11)	GCST90044600
4828	6.23255e-112	0.687038	2.24998e-112	0.247959	0.065003	PARD3B	Osteoporosis, not otherwise specified (PheCode 743.11)	GCST90044600
5074	1.28648e-111	0.439555	6.40774e-112	0.218593	0.341852	ZNF565	Osteoporosis, not otherwise specified (PheCode 743.11)	GCST90044600
3181	4.17218e-107	0.777508	8.25249e-108	0.153721	0.0687708	MCL1	Osteoporosis, not otherwise specified (PheCode 743.11)	GCST90044600
5994	1.84786e-107	0.56555	9.35926e-108	0.286298	0.148152	ATG16L1	Osteoporosis, not otherwise specified (PheCode 743.11)	GCST90044600
6683	3.28221e-106	0.599412	1.75413e-106	0.320267	0.0803204	ACO1	Osteoporosis, not otherwise specified (PheCode 743.11)	GCST90044600
7587	6.20456e-106	0.610671	3.69369e-106	0.363519	0.0258097	TBC1D1	Osteoporosis, not otherwise specified (PheCode 743.11)	GCST90044600
5482	1.3075e-102	0.64285	5.0775e-103	0.249535	0.107614	FLT4	Osteoporosis, not otherwise specified (PheCode 743.11)	GCST90044600
6778	6.4026e-100	0.618862	2.7149e-100	0.262298	0.11884	HUS1	Osteoporosis, not otherwise specified (PheCode 743.11)	GCST90044600
3256	3.23141e-91	0.726315	7.03491e-92	0.158006	0.115679	IL10	Osteoporosis, not otherwise specified (PheCode 743.11)	GCST90044600
2835	3.58628e-91	0.34033	1.7042e-91	0.161226	0.498444	ALDH3A2	Osteoporosis, not otherwise specified (PheCode 743.11)	GCST90044600
4725	3.78248e-72	0.588457	1.23477e-72	0.191878	0.219664	CYP2J2	Osteoporosis, not otherwise specified (PheCode 743.11)	GCST90044600
15073	2.53946e-81	0.457258	1.71037e-81	0.307868	0.234874	CSMD1	Osteoporosis, not otherwise specified (PheCode 743.11)	GCST90044600
3339	1.45603e-80	0.771993	3.18873e-81	0.169009	0.058998	ZNF697	Osteoporosis, not otherwise specified (PheCode 743.11)	GCST90044600
5378	6.06194e-76	0.704251	2.20802e-76	0.256479	0.0392704	PLA2G7	Osteoporosis, not otherwise specified (PheCode 743.11)	GCST90044600
5719	2.22312e-35	0.551943	9.24075e-36	0.229205	0.218852	BTN3A3	Osteoporosis, not otherwise specified (PheCode 743.11)	GCST90044600
3659	3.41721e-68	0.696306	8.13218e-69	0.165567	0.138127	HSD17B1	Osteoporosis, not otherwise specified (PheCode 743.11)	GCST90044600
3388	1.67233e-72	0.761457	4.71292e-73	0.214568	0.0239745	PDCD1	Osteoporosis, not otherwise specified (PheCode 743.11)	GCST90044600
6031	5.51407e-72	0.66725	2.36027e-72	0.285566	0.0471841	DNAH8	Osteoporosis, not otherwise specified (PheCode 743.11)	GCST90044600
5495	6.39562e-68	0.578509	2.04815e-68	0.185027	0.236465	ICAM1	Osteoporosis, not otherwise specified (PheCode 743.11)	GCST90044600
6728	2.24285e-66	0.682423	9.42505e-67	0.286742	0.0308354	STK33	Osteoporosis, not otherwise specified (PheCode 743.11)	GCST90044600
7720	2.67574e-60	0.60673	1.64646e-60	0.373318	0.0199529	RIPK4	Osteoporosis, not otherwise specified (PheCode 743.11)	GCST90044600
6666	9.76488e-59	0.645002	4.35768e-59	0.287772	0.0672262	ADAMTS13	Osteoporosis, not otherwise specified (PheCode 743.11)	GCST90044600
5087	1.81595e-58	0.5731	8.77347e-59	0.276734	0.150166	NDUFC1	Osteoporosis, not otherwise specified (PheCode 743.11)	GCST90044600
4081	1.97258e-56	0.7319	5.76217e-57	0.213743	0.0543572	AHRR	Osteoporosis, not otherwise specified (PheCode 743.11)	GCST90044600
5825	8.88245e-57	0.63939	4.2849e-57	0.30839	0.0522204	PRPF4	Osteoporosis, not otherwise specified (PheCode 743.11)	GCST90044600
3629	3.49914e-56	0.767788	8.66764e-57	0.190145	0.0420669	PARG	Osteoporosis, not otherwise specified (PheCode 743.11)	GCST90044600
4327	9.92198e-56	0.342738	1.08741e-55	0.375346	0.281917	AXL	Osteoporosis, not otherwise specified (PheCode 743.11)	GCST90044600
6664	1.29395e-51	0.604813	6.65889e-52	0.311163	0.0840241	MOCS1	Osteoporosis, not otherwise specified (PheCode 743.11)	GCST90044600
5908	2.92397e-53	0.585974	1.83381e-53	0.367455	0.0465717	EMP1	Osteoporosis, not otherwise specified (PheCode 743.11)	GCST90044600
5352	1.64819e-52	0.626949	6.76128e-53	0.257074	0.115977	COL10A1	Osteoporosis, not otherwise specified (PheCode 743.11)	GCST90044600
4656	8.56752e-49	0.602094	4.09746e-49	0.287845	0.110061	GATA2	Osteoporosis, not otherwise specified (PheCode 743.11)	GCST90044600
4772	6.52834e-47	0.635521	2.094e-47	0.203686	0.160794	IKBKB	Osteoporosis, not otherwise specified (PheCode 743.11)	GCST90044600
5473	1.04725e-43	0.719358	3.3525e-44	0.230233	0.0504089	S1PR2	Osteoporosis, not otherwise specified (PheCode 743.11)	GCST90044600
6763	1.20642e-43	0.675002	5.35302e-44	0.29948	0.0255183	DBH	Osteoporosis, not otherwise specified (PheCode 743.11)	GCST90044600
4971	1.89673e-34	0.59766	6.84805e-35	0.215595	0.186745	CCNT1	Osteoporosis, not otherwise specified (PheCode 743.11)	GCST90044600
6879	4.90289e-41	0.656785	2.09726e-41	0.280883	0.0623319	CTSD	Osteoporosis, not otherwise specified (PheCode 743.11)	GCST90044600
3498	8.32305e-38	0.695969	1.73327e-38	0.144776	0.159255	TBP	Osteoporosis, not otherwise specified (PheCode 743.11)	GCST90044600
3818	1.85898e-36	0.701685	5.98757e-37	0.225932	0.0723834	CAD	Osteoporosis, not otherwise specified (PheCode 743.11)	GCST90044600
7544	8.73686e-36	0.662888	4.10642e-36	0.311539	0.0255726	WDR5	Osteoporosis, not otherwise specified (PheCode 743.11)	GCST90044600
5709	4.07073e-35	0.51263	1.80579e-35	0.227145	0.260225	KCNA3	Osteoporosis, not otherwise specified (PheCode 743.11)	GCST90044600
5478	1.91432e-33	0.667685	7.48883e-34	0.261128	0.0711872	GDF7	Osteoporosis, not otherwise specified (PheCode 743.11)	GCST90044600
4806	1.94728e-33	0.610284	6.87988e-34	0.215444	0.174272	PREP	Osteoporosis, not otherwise specified (PheCode 743.11)	GCST90044600
5639	8.88412e-33	0.616926	4.11632e-33	0.285746	0.0973279	NDUFA9	Osteoporosis, not otherwise specified (PheCode 743.11)	GCST90044600
3565	6.76813e-33	0.678797	1.87546e-33	0.187962	0.13324	LCN2	Osteoporosis, not otherwise specified (PheCode 743.11)	GCST90044600
5426	1.04567e-32	0.499154	3.78007e-33	0.180122	0.320724	ABCA3	Osteoporosis, not otherwise specified (PheCode 743.11)	GCST90044600
2462	1.26097e-30	0.0793814	1.03015e-29	0.648232	0.272387	GPX1	Osteoporosis, not otherwise specified (PheCode 743.11)	GCST90044600
8149	1.19304e-28	0.51722	7.47164e-29	0.323761	0.159019	CRMP1	Osteoporosis, not otherwise specified (PheCode 743.11)	GCST90044600
7438	9.7326e-29	0.405481	1.33734e-28	0.557129	0.03739	CACNG6	Osteoporosis, not otherwise specified (PheCode 743.11)	GCST90044600
6115	8.97728e-29	0.567031	4.0675e-29	0.256739	0.176229	AURKC	Osteoporosis, not otherwise specified (PheCode 743.11)	GCST90044600
5077	8.82648e-25	0.615777	3.37959e-25	0.235627	0.148595	MTF1	Osteoporosis, not otherwise specified (PheCode 743.11)	GCST90044600
5492	5.25499e-25	0.417954	3.05705e-25	0.242802	0.339244	KCNC3	Osteoporosis, not otherwise specified (PheCode 743.11)	GCST90044600
4478	2.98611e-24	0.676701	1.07465e-24	0.243452	0.0798472	EPB41	Osteoporosis, not otherwise specified (PheCode 743.11)	GCST90044600
2906	9.81707e-23	0.74223	2.57332e-23	0.194496	0.063274	HCP5	Osteoporosis, not otherwise specified (PheCode 743.11)	GCST90044600
4179	1.34113e-21	0.734417	4.36641e-22	0.239084	0.0264995	SCNN1A	Osteoporosis, not otherwise specified (PheCode 743.11)	GCST90044600
2433	2.65821e-22	0.102193	2.1734e-21	0.835487	0.0623202	DAG1	Osteoporosis, not otherwise specified (PheCode 743.11)	GCST90044600
6517	5.34807e-20	0.529272	2.41749e-20	0.239015	0.231713	SIK1	Osteoporosis, not otherwise specified (PheCode 743.11)	GCST90044600
2064	9.71823e-20	0.731348	1.2811e-20	0.0962373	0.172415	SV2A	Osteoporosis, not otherwise specified (PheCode 743.11)	GCST90044600
6032	1.76937e-19	0.464456	7.16253e-20	0.187667	0.347877	GADD45G	Osteoporosis, not otherwise specified (PheCode 743.11)	GCST90044600
6093	2.06703e-19	0.543326	1.32102e-19	0.347125	0.10955	IGF2R	Osteoporosis, not otherwise specified (PheCode 743.11)	GCST90044600
2212	4.47649e-19	0.667201	1.42863e-19	0.212812	0.119987	CDC25A	Osteoporosis, not otherwise specified (PheCode 743.11)	GCST90044600
5390	2.34966e-19	0.578601	1.3002e-19	0.32007	0.101329	GLIPR1L1	Osteoporosis, not otherwise specified (PheCode 743.11)	GCST90044600
7416	2.23921e-18	0.379658	3.07555e-18	0.521361	0.0989812	CACNG8	Osteoporosis, not otherwise specified (PheCode 743.11)	GCST90044600
4001	4.48149e-18	0.737775	1.15663e-18	0.19034	0.0718849	PMEL	Osteoporosis, not otherwise specified (PheCode 743.11)	GCST90044600
5121	1.96146e-17	0.676812	6.26139e-18	0.215945	0.107244	KCNS1	Osteoporosis, not otherwise specified (PheCode 743.11)	GCST90044600
5214	1.42603e-17	0.52805	7.22503e-18	0.267333	0.204617	PSENEN	Osteoporosis, not otherwise specified (PheCode 743.11)	GCST90044600
4704	1.40472e-15	0.671149	4.33069e-16	0.20679	0.122062	EDAR	Osteoporosis, not otherwise specified (PheCode 743.11)	GCST90044600
5616	9.78434e-16	0.270841	2.58776e-15	0.716307	0.0128517	C2	Osteoporosis, not otherwise specified (PheCode 743.11)	GCST90044600
5319	5.39306e-15	0.53601	2.07132e-15	0.205607	0.258383	SERPINE1	Osteoporosis, not otherwise specified (PheCode 743.11)	GCST90044600
5516	1.64641e-14	0.607359	7.48444e-15	0.275985	0.116656	MASP2	Osteoporosis, not otherwise specified (PheCode 743.11)	GCST90044600
6776	1.56692e-14	0.413542	1.50164e-14	0.396124	0.190334	ACADSB	Osteoporosis, not otherwise specified (PheCode 743.11)	GCST90044600
4911	1.78715e-14	0.573724	8.35106e-15	0.267933	0.158343	PRKCH	Osteoporosis, not otherwise specified (PheCode 743.11)	GCST90044600
6496	8.90204e-14	0.404904	4.32902e-14	0.196504	0.398592	BTLA	Osteoporosis, not otherwise specified (PheCode 743.11)	GCST90044600
6076	5.94755e-13	0.570461	3.42885e-13	0.328778	0.100761	FLT3	Osteoporosis, not otherwise specified (PheCode 743.11)	GCST90044600
5590	5.87501e-13	0.264173	1.55201e-12	0.697833	0.0379941	NEU1	Osteoporosis, not otherwise specified (PheCode 743.11)	GCST90044600
3626	3.71224e-12	0.62163	1.40167e-12	0.234571	0.143799	GAPVD1	Osteoporosis, not otherwise specified (PheCode 743.11)	GCST90044600
3927	2.38961e-11	0.744577	6.14049e-12	0.191267	0.0641554	MARK2	Osteoporosis, not otherwise specified (PheCode 743.11)	GCST90044600
2035	2.84463e-11	0.657075	3.703e-12	0.0852771	0.257648	BOLA1	Osteoporosis, not otherwise specified (PheCode 743.11)	GCST90044600
5007	7.70468e-12	0.524743	6.2921e-12	0.428489	0.0467684	SETBP1	Osteoporosis, not otherwise specified (PheCode 743.11)	GCST90044600
5817	8.70258e-12	0.490746	4.29782e-12	0.242091	0.267163	SOD1	Osteoporosis, not otherwise specified (PheCode 743.11)	GCST90044600
2888	3.64424e-11	0.101907	2.89335e-10	0.809003	0.0890897	TUSC2	Osteoporosis, not otherwise specified (PheCode 743.11)	GCST90044600
3614	5.16884e-10	0.542841	1.52665e-10	0.160035	0.297124	FPGS	Osteoporosis, not otherwise specified (PheCode 743.11)	GCST90044600
2298	1.7116e-10	0.604626	8.95599e-11	0.316293	0.0790806	PLXNB1	Osteoporosis, not otherwise specified (PheCode 743.11)	GCST90044600
6222	1.47757e-09	0.674335	6.3702e-10	0.290689	0.0349764	JAG1	Osteoporosis, not otherwise specified (PheCode 743.11)	GCST90044600
2498	1.65703e-10	0.105409	1.11209e-09	0.707245	0.187346	IMPDH2	Osteoporosis, not otherwise specified (PheCode 743.11)	GCST90044600
4748	1.45562e-09	0.601094	5.5384e-10	0.228536	0.17037	CD46	Osteoporosis, not otherwise specified (PheCode 743.11)	GCST90044600
5873	4.0305e-08	0.606968	1.52632e-08	0.229692	0.16334	LAD1	Osteoporosis, not otherwise specified (PheCode 743.11)	GCST90044600
6228	5.38762e-08	0.563357	2.83459e-08	0.296259	0.140383	MAP3K4	Osteoporosis, not otherwise specified (PheCode 743.11)	GCST90044600
5177	1.27421e-08	0.636881	5.29577e-09	0.264596	0.0985228	NR3C1	Osteoporosis, not otherwise specified (PheCode 743.11)	GCST90044600
8223	6.33155e-08	0.503548	4.82776e-08	0.383839	0.112613	CLNK	Osteoporosis, not otherwise specified (PheCode 743.11)	GCST90044600
6788	1.06533e-06	0.539192	8.24139e-07	0.417074	0.0437325	MMP15	Osteoporosis, not otherwise specified (PheCode 743.11)	GCST90044600
6197	2.0053e-06	0.57394	8.43938e-07	0.24136	0.184697	TGFB2	Osteoporosis, not otherwise specified (PheCode 743.11)	GCST90044600
6953	1.60451e-06	0.545102	9.68745e-07	0.328987	0.125909	KLHL25	Osteoporosis, not otherwise specified (PheCode 743.11)	GCST90044600
5796	4.03647e-06	0.587642	2.33812e-06	0.340319	0.0720327	GAK	Osteoporosis, not otherwise specified (PheCode 743.11)	GCST90044600
2784	1.7447e-05	0.698166	4.2609e-06	0.170375	0.131437	CD8B	Osteoporosis, not otherwise specified (PheCode 743.11)	GCST90044600
4719	0.000419278	0.672404	0.000158915	0.254783	0.0722349	IGF2BP2	Osteoporosis, not otherwise specified (PheCode 743.11)	GCST90044600
6145	0.000435479	0.65515	0.00020937	0.314955	0.0292505	KCNK5	Osteoporosis, not otherwise specified (PheCode 743.11)	GCST90044600
5712	0.000609458	0.578562	0.000315573	0.299455	0.121058	DYRK2	Osteoporosis, not otherwise specified (PheCode 743.11)	GCST90044600
4979	0.000779444	0.651168	0.000290692	0.242746	0.105016	EPHA10	Osteoporosis, not otherwise specified (PheCode 743.11)	GCST90044600
7658	0.000481332	0.51551	0.000407573	0.436466	0.0471351	ATP6V1B2	Osteoporosis, not otherwise specified (PheCode 743.11)	GCST90044600
4856	0.000509484	0.650724	0.000154905	0.197697	0.150915	CXCR5	Osteoporosis, not otherwise specified (PheCode 743.11)	GCST90044600
4599	0.00132159	0.680468	0.000434535	0.223642	0.0941341	MYB	Osteoporosis, not otherwise specified (PheCode 743.11)	GCST90044600
5830	0.000587645	0.215532	0.000939168	0.344021	0.43892	DHCR7	Osteoporosis, not otherwise specified (PheCode 743.11)	GCST90044600
5483	0.0189447	0.391231	0.0109751	0.226297	0.352552	POLD1	Osteoporosis, not otherwise specified (PheCode 743.11)	GCST90044600
4531	0.000390638	0.518897	0.000182418	0.242073	0.238457	GP9	Osteoporosis, not otherwise specified (PheCode 743.11)	GCST90044600
5524	0.00597437	0.617098	0.00272207	0.281072	0.0931339	TARDBP	Osteoporosis, not otherwise specified (PheCode 743.11)	GCST90044600
5888	0.0260689	0.515324	0.0146459	0.289362	0.154599	KIT	Osteoporosis, not otherwise specified (PheCode 743.11)	GCST90044600
6295	0.350443	0.323404	0.145807	0.134511	0.0458348	DNMT3L	Osteoporosis, not otherwise specified (PheCode 743.11)	GCST90044600
6311	0.189023	0.450107	0.086118	0.204997	0.069755	EBI3	Osteoporosis, not otherwise specified (PheCode 743.11)	GCST90044600
3900	0.259626	0.454881	0.0775462	0.135793	0.0721531	CYP20A1	Osteoporosis, not otherwise specified (PheCode 743.11)	GCST90044600
5412	0.185448	0.522166	0.0618178	0.174004	0.056565	DDHD1	Osteoporosis, not otherwise specified (PheCode 743.11)	GCST90044600
6941	0.445843	0.225445	0.19876	0.100475	0.0294765	NTN4	Osteoporosis, not otherwise specified (PheCode 743.11)	GCST90044600
5677	0.299006	0.27233	0.210953	0.192107	0.0256051	CREBBP	Osteoporosis, not otherwise specified (PheCode 743.11)	GCST90044600
6805	0.393224	0.14176	0.216008	0.077701	0.171308	PCYT2	Osteoporosis, not otherwise specified (PheCode 743.11)	GCST90044600

[truncated: 11 more sheets: Sheet12, Sheet14, Sheet15, Sheet16, Sheet17, Sheet18, Sheet19, Sheet20, Sheet21, Sheet22, Sheet23]
