# Supplementary material for: Novel Insight into the Therapeutic Targets for Spinal Degenerative Diseases Gained by a Post-Genome-Wide Association Study
Source: Int J Med Sci. 2026 May 18;23(7):2209–24. doi: 10.7150/ijms.127489 (PMC13280751; doi:10.7150/ijms.127489)
Supplement: Supplementary file 1 — Supplementary figures and tables. [file ijmsv23p2209s1.zip › Table S6. information_of_PheWAS.xlsx]

## Sheet: Sheet1
The information of 783 diseases incorporated in the Phe-MR analysis.
PheCode	Number of cases	Number of controls	Phenotype Description	Phenotype Category
008	8991	399970	Intestinal infection	infectious diseases
008.5	2737	399970	Bacterial enteritis	infectious diseases
008.52	650	399970	Intestinal infection due to C. difficile	infectious diseases
008.6	862	399970	Viral Enteritis	infectious diseases
038	4005	393897	Septicemia	infectious diseases
038.1	832	393897	Gram negative septicemia	infectious diseases
041	12187	393897	Bacterial infection NOS	infectious diseases
041.1	3149	393897	Staphylococcus infections	infectious diseases
041.2	1644	393897	Streptococcus infection	infectious diseases
041.4	2744	393897	E. coli	infectious diseases
070	1215	403316	Viral hepatitis	infectious diseases
078	1007	403316	Viral warts & HPV	infectious diseases
079	2806	403316	Viral infection	infectious diseases
080	4489	402343	Postoperative infection	infectious diseases
081	2485	402343	Infection/inflammation of internal prosthetic device; implant; and graft	infectious diseases
112	2134	406301	Candidiasis	infectious diseases
145	643	406821	Cancer of mouth	neoplasms
149	628	406821	Cancer of larynx, pharynx, nasal cavities	neoplasms
150	720	393372	Cancer of esophagus	neoplasms
151	554	393372	Cancer of stomach	neoplasms
153	4562	382756	Colorectal cancer	neoplasms
153.2	3051	382756	Colon cancer	neoplasms
153.3	2095	382756	Malignant neoplasm of rectum, rectosigmoid junction, and anus	neoplasms
157	589	393372	Pancreatic cancer	neoplasms
158	1056	393372	Neoplasm of unspecified nature of digestive system	neoplasms
159	5584	393372	Malignant neoplasm of other and ill-defined sites within the digestive organs and peritoneum	neoplasms
165	2700	406226	Cancer within the respiratory system	neoplasms
165.1	2101	406226	Cancer of bronchus; lung	neoplasms
172	13752	395071	Skin cancer	neoplasms
172.1	2691	395071	Melanomas of skin, dx or hx	neoplasms
172.11	2691	395071	Melanomas of skin	neoplasms
172.2	11149	395071	Other non-epithelial cancer of skin	neoplasms
172.3	667	395071	Carcinoma in situ of skin	neoplasms
174	12898	388549	Breast cancer	neoplasms
174.1	12671	388549	Breast cancer [female]	neoplasms
174.11	11874	388549	Malignant neoplasm of female breast	neoplasms
175	2415	387566	Acquired absence of breast	neoplasms
180	3653	381902	Cervical cancer and dysplasia	neoplasms
180.1	1659	381902	Cervical cancer	neoplasms
180.3	2090	381902	Cervical intraepithelial neoplasia [CIN] [Cervical dysplasia]	neoplasms
182	1284	381967	Malignant neoplasm of uterus	neoplasms
184	2463	389695	Cancer of other female genital organs	neoplasms
184.1	2127	389695	Malignant neoplasm of ovary and other uterine adnexa	neoplasms
184.11	2103	389695	Malignant neoplasm of ovary	neoplasms
187.2	2981	401788	Malignant neoplasm of testis	neoplasms
189	4165	404796	Cancer of urinary organs (incl. kidney and bladder)	neoplasms
189.1	1045	404796	Cancer of kidney and renal pelvis	neoplasms
189.11	1002	404796	Malignant neoplasm of kidney, except pelvis	neoplasms
189.2	2427	404796	Cancer of bladder	neoplasms
189.21	2146	404796	Malignant neoplasm of bladder	neoplasms
191	655	407239	Manlignant and unknown neoplasms of brain and nervous system	neoplasms
191.1	531	407239	Cancer of brain and nervous system	neoplasms
195	16725	370604	Cancer, suspected or other	neoplasms
195.1	15979	370604	Malignant neoplasm, other	neoplasms
197	21798	370604	Chemotherapy	neoplasms
198	9483	370604	Secondary malignant neoplasm	neoplasms
198.1	5379	370604	Secondary malignancy of lymph nodes	neoplasms
198.2	2211	370604	Secondary malignancy of respiratory organs	neoplasms
198.3	1519	370604	Secondary malignant neoplasm of digestive systems	neoplasms
198.4	2638	370604	Secondary malignant neoplasm of liver	neoplasms
198.5	806	370604	Secondary malignancy of brain/spine	neoplasms
198.6	2151	370604	Secondary malignancy of bone	neoplasms
199	1412	370604	Neoplasm of uncertain behavior	neoplasms
200	995	404466	Myeloproliferative disease	neoplasms
202	2270	404466	Cancer of other lymphoid, histiocytic tissue	neoplasms
202.2	1793	404466	Non-Hodgkins lymphoma	neoplasms
202.24	573	404466	Large cell lymphoma	neoplasms
204	1661	404466	Leukemia	neoplasms
204.1	578	404466	Lymphoid leukemia	neoplasms
204.12	506	404466	Lymphoid leukemia, chronic	neoplasms
204.4	552	404466	Multiple myeloma	neoplasms
208	20204	386011	Benign neoplasm of colon	neoplasms
210	984	406821	Benign neoplasm of lip, oral cavity, and pharynx	neoplasms
211	5280	395301	Benign neoplasm of other parts of digestive system	neoplasms
214	6271	401613	Lipoma	neoplasms
214.1	4611	401613	Lipoma of skin and subcutaneous tissue	neoplasms
215	1110	401613	Other benign neoplasm of connective and other soft tissue	neoplasms
216	7722	400618	Benign neoplasm of skin	neoplasms
217	649	400618	Vascular hamartomas and non-neoplastic nevi	neoplasms
217.1	597	400618	Nevus, non-neoplastic	neoplasms
218	10610	391653	Benign neoplasm of uterus	neoplasms
218.1	10345	391653	Uterine leiomyoma	neoplasms
220	1482	380325	Benign neoplasm of ovary	neoplasms
225	828	407239	Benign neoplasm of brain and other parts of nervous system	neoplasms
225.1	774	407239	Benign neoplasm of brain, cranial nerves, meninges	neoplasms
227	876	407399	Benign neoplasm of other endocrine glands and related structures	neoplasms
228	1603	407358	Hemangioma and lymphangioma, any site	neoplasms
229	2402	406559	Benign neoplasm of unspecified sites	neoplasms
240	602	391429	Simple and unspecified goiter	endocrine/metabolic
241	1143	391429	Nontoxic nodular goiter	endocrine/metabolic
241.2	680	391429	Nontoxic multinodular goiter	endocrine/metabolic
242	1860	391429	Thyrotoxicosis with or without goiter	endocrine/metabolic
244	14871	391429	Hypothyroidism	endocrine/metabolic
244.1	1117	391429	Secondary hypothyroidism	endocrine/metabolic
244.4	14171	391429	Hypothyroidism NOS	endocrine/metabolic
250	20203	388756	Diabetes mellitus	endocrine/metabolic
250.1	2660	388756	Type 1 diabetes	endocrine/metabolic
250.2	18945	388756	Type 2 diabetes	endocrine/metabolic
250.23	1298	388756	Type 2 diabetes with ophthalmic manifestations	endocrine/metabolic
250.24	575	388756	Type 2 diabetes with neurological manifestations	endocrine/metabolic
250.4	685	388756	Abnormal glucose	endocrine/metabolic
250.7	1339	396859	Diabetic retinopathy	endocrine/metabolic
251	943	405386	Other disorders of pancreatic internal secretion	endocrine/metabolic
251.1	939	386319	Hypoglycemia	endocrine/metabolic
252	877	405386	Disorders of parathyroid gland	endocrine/metabolic
252.1	781	405386	Hyperparathyroidism	endocrine/metabolic
253	693	405386	Disorders of the pituitary gland and its hypothalamic control	endocrine/metabolic
255	642	405386	Disorders of adrenal glands	endocrine/metabolic
260	1057	406492	Protein-calorie malnutrition	endocrine/metabolic
260.6	835	406492	Anorexia	endocrine/metabolic
261	1208	406492	Vitamin deficiency	endocrine/metabolic
261.2	754	406492	Vitamin B-complex deficiencies	endocrine/metabolic
272	35927	373034	Disorders of lipoid metabolism	endocrine/metabolic
272.1	35844	373034	Hyperlipidemia	endocrine/metabolic
272.11	33242	373034	Hypercholesterolemia	endocrine/metabolic
274	3763	405198	Gout and other crystal arthropathies	endocrine/metabolic
274.1	3195	405198	Gout	endocrine/metabolic
274.2	616	405198	Crystal arthropathies	endocrine/metabolic
274.21	560	405198	Chondrocalcinosis	endocrine/metabolic
275	2127	406834	Disorders of mineral metabolism	endocrine/metabolic
275.1	669	406834	Disorders of iron metabolism	hematopoietic
275.5	1204	406834	Disorders of calcium/phosphorus metabolism	endocrine/metabolic
276	7455	401506	Disorders of fluid, electrolyte, and acid-base balance	endocrine/metabolic
276.1	4123	401506	Electrolyte imbalance	endocrine/metabolic
276.12	1826	401506	Hyposmolality and/or hyponatremia	endocrine/metabolic
276.13	975	401506	Hyperpotassemia	endocrine/metabolic
276.14	1430	401506	Hypopotassemia	endocrine/metabolic
276.4	1161	401506	Acid-base balance disorder	endocrine/metabolic
276.41	1055	401506	Acidosis	endocrine/metabolic
276.5	2834	401506	Hypovolemia	endocrine/metabolic
277	1424	407537	Other disorders of metabolism	endocrine/metabolic
278	10968	397993	Overweight, obesity and other hyperalimentation	endocrine/metabolic
278.1	10799	397993	Obesity	endocrine/metabolic
280	7787	390026	Iron deficiency anemias	hematopoietic
280.1	7414	390026	Iron deficiency anemias, unspecified or not due to blood loss	hematopoietic
281	1133	390026	Other deficiency anemia	hematopoietic
281.1	1076	390026	Megaloblastic anemia	hematopoietic
281.11	754	390026	Pernicious anemia	hematopoietic
285	12256	390026	Other anemias	hematopoietic
285.2	702	390026	Anemia of chronic disease	hematopoietic
286	941	406281	Coagulation defects	hematopoietic
287	1791	406281	Purpura and other hemorrhagic conditions	hematopoietic
287.3	1563	406281	Thrombocytopenia	hematopoietic
288	3788	401375	Diseases of white blood cells	hematopoietic
288.1	3184	401375	Decreased white blood cell count	hematopoietic
288.11	3184	401375	Neutropenia	hematopoietic
289	4177	401375	Other diseases of blood and blood-forming organs	hematopoietic
289.4	2622	401375	Lymphadenitis	hematopoietic
289.5	515	401375	Diseases of spleen	hematopoietic
290	1970	402383	Delirium dementia and amnestic and other cognitive disorders	mental disorders
290.1	956	402383	Dementias	mental disorders
290.2	654	402383	Delirium due to conditions classified elsewhere	mental disorders
291	641	402383	Other specified nonpsychotic and/or transient mental disorders	mental disorders
292	4655	402383	Neurological disorders	mental disorders
292.1	1514	402383	Aphasia/speech disturbance	mental disorders
292.3	700	402383	Memory loss	mental disorders
292.4	2189	402383	Altered mental status	mental disorders
293	2986	405975	Symptoms involving head and neck	mental disorders
293.1	907	405975	Swelling, mass, or lump in head and neck [Space-occupying lesion, intracranial NOS]	mental disorders
295	850	365476	Schizophrenia and other psychotic disorders	mental disorders
295.1	571	365476	Schizophrenia	mental disorders
296	12560	365476	Mood disorders	mental disorders
296.1	1064	365476	Bipolar	mental disorders
296.2	11901	365476	Depression	mental disorders
300	6939	365476	Anxiety disorders	mental disorders
300.1	6375	365476	Anxiety disorder	mental disorders
300.12	709	365476	Agorophobia, social phobia, and panic disorder	mental disorders
300.13	503	365476	Phobia	mental disorders
303	529	365476	Psychogenic and somatoform disorders	mental disorders
306	28791	365476	Other mental disorder	mental disorders
317	12922	379355	Alcohol-related disorders	mental disorders
317.1	8968	379355	Alcoholism	mental disorders
317.11	802	379355	Alcoholic liver damage	mental disorders
318	19780	379355	Tobacco use disorder	mental disorders
327	5238	403723	Sleep disorders	neurological
327.3	4471	403723	Sleep apnea	neurological
331	1112	395209	Other cerebral degenerations	neurological
332	1127	395209	Parkinson's disease	neurological
333	891	395209	Extrapyramidal disease and abnormal movement disorders	neurological
334	1789	395209	Degenerative disease of the spinal cord	neurological
335	1356	395209	Multiple sclerosis	neurological
338	771	408190	Pain	symptoms
339	7891	398780	Other headache syndromes	neurological
340	2870	398780	Migraine	neurological
342	1500	395209	Hemiplegia	neurological
344	660	395209	Other paralytic syndromes	neurological
345	5087	395209	Epilepsy, recurrent seizures, convulsions	neurological
345.1	901	395209	Epilepsy	neurological
345.3	2232	395209	Convulsions	neurological
348	1426	395209	Other conditions of brain	neurological
350	2744	406217	Abnormal movement	neurological
350.1	888	406217	Abnormal involuntary movements	neurological
350.2	1601	406217	Abnormality of gait	neurological
351	12592	394067	Other peripheral nerve disorders	neurological
352	1393	394067	Disorders of other cranial nerves	neurological
352.2	880	394067	Facial nerve disorders [CN7]	neurological
353	1139	394067	Nerve root and plexus disorders	neurological
357	1368	406852	Inflammatory and toxic neuropathy	neurological
361	3263	397761	Retinal detachments and defects	sense organs
361.1	1392	397761	Retinal detachment with retinal defect	sense organs
362	3867	396859	Other retinal disorders	sense organs
362.2	2191	396859	Degeneration of macula and posterior pole of retina	sense organs
362.29	2188	396859	Macular degeneration (senile) of retina NOS	sense organs
362.4	849	396859	Retinal vascular changes and abnomalities	sense organs
364	732	397761	Corneal opacity and other disorders of cornea	sense organs
365	4462	397761	Glaucoma	sense organs
365.1	1043	397761	Open-angle glaucoma	sense organs
365.11	1037	397761	Primary open angle glaucoma	sense organs
365.2	705	397761	Primary angle-closure glaucoma	sense organs
366	20352	388609	Cataract	sense organs
366.2	8369	388609	Senile cataract	sense organs
367	2431	406530	Disorders of refraction and accommodation; blindness and low vision	sense organs
367.1	1257	406530	Myopia	sense organs
367.9	723	406530	Blindness and low vision	sense organs
368	3307	405654	Visual disturbances	sense organs
368.1	538	405654	Amblyopia	sense organs
368.2	732	405654	Diplopia and disorders of binocular vision	sense organs
368.9	615	405654	Subjective visual disturbances	sense organs
369	560	399306	Infection of the eye	sense organs
371	3174	399306	Inflammation of the eye	sense organs
371.3	2396	399306	Inflammation of eyelids	sense organs
372	765	399306	Disorders of conjunctiva	sense organs
374	5726	399306	Other disorders of eyelids	sense organs
374.1	1068	399306	Ectropion or entropion	sense organs
374.3	1834	399306	Ptosis of eyelid	sense organs
375	2218	401245	Disorders of lacrimal system	sense organs
375.2	899	401245	Epiphora	sense organs
378	1442	401245	Strabismus and other disorders of binocular eye movements	sense organs
378.1	918	401245	Strabismus (not specified as paralytic)	sense organs
379	3910	401245	Other disorders of eye	sense organs
379.2	1372	401245	Disorders of vitreous body	sense organs
379.3	1825	401245	Aphakia and other disorders of lens	sense organs
380	1451	407510	Disorders of external ear	sense organs
380.1	524	407510	Otitis externa	sense organs
381	2259	404888	Otitis media and Eustachian tube disorders	sense organs
381.1	1824	404888	Otitis media	sense organs
381.11	856	404888	Suppurative and unspecified otitis media	sense organs
384	1364	404888	Other disorders of tympanic membrane	sense organs
384.4	1044	404888	Perforation of tympanic membrane	sense organs
385	828	404888	Other disorders of middle ear and mastoid	sense organs
385.3	608	404888	Cholesteatoma	sense organs
386	6134	402827	Vertiginous syndromes and other disorders of vestibular system	sense organs
386.1	578	402827	Meniere's disease	sense organs
386.3	767	402827	Labyrinthitis	sense organs
386.9	4611	402827	Dizziness and giddiness (Light-headedness and vertigo)	sense organs
389	4256	404562	Hearing loss	sense organs
389.4	515	404562	Tinnitus	sense organs
394	4895	402421	Rheumatic disease of the heart valves	circulatory system
394.2	2985	402421	Mitral valve disease	circulatory system
394.3	1260	402421	Aortic valve disease	circulatory system
394.7	1058	402421	Disease of tricuspid valve	circulatory system
395	4239	402421	Heart valve disorders	circulatory system
395.1	2892	402421	Nonrheumatic mitral valve disorders	circulatory system
395.6	1499	402421	Heart valve replaced	circulatory system
396	1049	402421	Abnormal heart sounds	circulatory system
401	77977	330366	Hypertension	circulatory system
401.1	77723	330366	Essential hypertension	circulatory system
401.2	1719	330366	Hypertensive heart and/or renal disease	circulatory system
401.22	1548	330366	Hypertensive chronic kidney disease	circulatory system
402	1487	330366	Elevated blood pressure reading without diagnosis of hypertension	circulatory system
411	31355	377103	Ischemic Heart Disease	circulatory system
411.1	5181	377103	Unstable angina (intermediate coronary syndrome)	circulatory system
411.2	11703	377103	Myocardial infarction	circulatory system
411.3	16175	377103	Angina pectoris	circulatory system
411.4	20023	377103	Coronary atherosclerosis	circulatory system
411.41	698	377103	Aneurysm and dissection of heart	circulatory system
411.8	14921	377103	Other chronic ischemic heart disease, unspecified	circulatory system
411.9	1169	377103	Other acute and subacute forms of ischemic heart disease	circulatory system
414	1796	377103	Other forms of chronic heart disease	circulatory system
415	4257	402375	Pulmonary heart disease	circulatory system
415.2	590	402375	Chronic pulmonary heart disease	circulatory system
416	2573	402375	Cardiomegaly	circulatory system
418	31429	377532	Nonspecific chest pain	circulatory system
418.1	3582	377532	Precordial pain	circulatory system
420	2020	405779	Carditis	circulatory system
420.2	1273	405779	Pericarditis	circulatory system
420.3	686	405779	Endocarditis	circulatory system
425	1247	405779	Cardiomyopathy	circulatory system
425.1	1208	405779	Primary/intrinsic cardiomyopathies	circulatory system
426	6959	380919	Cardiac conduction disorders	circulatory system
426.2	2125	380919	Atrioventricular [AV] block	circulatory system
426.21	988	380919	First degree AV block	circulatory system
426.24	587	380919	Atrioventricular block, complete	circulatory system
426.3	3353	380919	Bundle branch block	circulatory system
426.31	1498	380919	Right bundle branch block	circulatory system
426.32	1757	380919	Left bundle branch block	circulatory system
426.9	2487	380919	Cardiac pacemaker/device in situ	circulatory system
426.91	2283	380919	Cardiac pacemaker in situ	circulatory system
427	24681	380919	Cardiac dysrhythmias	circulatory system
427.1	3225	380919	Paroxysmal tachycardia, unspecified	circulatory system
427.11	2359	380919	Paroxysmal supraventricular tachycardia	circulatory system
427.12	938	380919	Paroxysmal ventricular tachycardia	circulatory system
427.2	14820	380919	Atrial fibrillation and flutter	circulatory system
427.3	3236	380919	Other specified cardiac dysrhythmias	circulatory system
427.4	1137	380919	Cardiac arrest and ventricular fibrillation	circulatory system
427.42	927	380919	Cardiac arrest	circulatory system
427.5	922	380919	Arrhythmia (cardiac) NOS	circulatory system
427.6	536	380919	Premature beats	circulatory system
427.7	2193	380919	Tachycardia NOS	circulatory system
427.9	3832	380919	Palpitations	circulatory system
428	5415	402834	Congestive heart failure; nonhypertensive	circulatory system
428.1	2031	402834	Congestive heart failure (CHF) NOS	circulatory system
428.2	4269	402834	Heart failure NOS	circulatory system
429	796	402834	Ill-defined descriptions and complications of heart disease	circulatory system
429.2	524	402834	Abnormal function study of cardiovascular system	circulatory system
430	1796	399017	Intracranial hemorrhage	circulatory system
430.1	812	399017	Subarachnoid hemorrhage	circulatory system
430.2	700	399017	Intracerebral hemorrhage	circulatory system
433	8742	399017	Cerebrovascular disease	circulatory system
433.1	1185	399017	Occlusion and stenosis of precerebral arteries	circulatory system
433.2	4134	399017	Occlusion of cerebral arteries	circulatory system
433.21	1501	399017	Cerebral artery occlusion, with cerebral infarction	circulatory system
433.3	2920	399017	Cerebral ischemia	circulatory system
433.31	2146	399017	Transient cerebral ischemia	circulatory system
433.8	1263	399017	Late effects of cerebrovascular disease	circulatory system
440	1324	400595	Atherosclerosis	circulatory system
440.2	811	400595	Atherosclerosis of the extremities	circulatory system
441	576	400595	Vascular insufficiency of intestine	circulatory system
442	1808	400595	Other aneurysm	circulatory system
442.1	1374	400595	Aortic aneurysm	circulatory system
442.11	903	400595	Abdominal aortic aneurysm	circulatory system
443	3927	400595	Peripheral vascular disease	circulatory system
443.1	1148	400595	Raynaud's syndrome	circulatory system
443.9	2566	400595	Peripheral vascular disease, unspecified	circulatory system
444	921	400595	Arterial embolism and thrombosis	circulatory system
444.1	557	400595	Arterial embolism and thrombosis of lower extremity artery	circulatory system
446	828	400595	Polyarteritis nodosa and allied conditions	circulatory system
447	1333	400595	Other disorders of arteries and arterioles	circulatory system
447.1	873	400595	Stricture of artery	circulatory system
450	705	408256	Noninfectious disorders of lymphatic channels	circulatory system
451	3900	369592	Phlebitis and thrombophlebitis	circulatory system
451.2	3587	369592	Phlebitis and thrombophlebitis of lower extremities	circulatory system
452	558	369592	Other venous embolism and thrombosis	circulatory system
454	12172	369592	Varicose veins	circulatory system
454.1	11697	369592	Varicose veins of lower extremity	circulatory system
454.11	633	369592	Varicose veins of lower extremity, symptomtic	circulatory system
455	23896	369592	Hemorrhoids	circulatory system
458	5827	387905	Hypotension	circulatory system
458.1	1347	387905	Orthostatic hypotension	circulatory system
458.9	3518	387905	Hypotension NOS	circulatory system
459	16544	387905	Other disorders of circulatory system	circulatory system
459.9	16366	387905	Circulatory disease NEC	circulatory system
465	2335	406447	Acute upper respiratory infections of multiple or unspecified sites	respiratory
465.2	870	406447	Acute pharyngitis	respiratory
470	4939	390045	Septal Deviations/Turbinate Hypertrophy	respiratory
471	3311	390045	Nasal polyps	respiratory
472	966	390045	Chronic pharyngitis and nasopharyngitis	respiratory
473	2630	390045	Diseases of the larynx and vocal cords	respiratory
473.4	1086	390045	Voice disturbance	respiratory
474	2013	390045	Acute and chronic tonsillitis	respiratory
474.1	614	390045	Acute tonsillitis	respiratory
474.2	1126	390045	Chronic tonsillitis and adenoiditis	respiratory
475	2602	390045	Chronic sinusitis	respiratory
476	1060	390045	Allergic rhinitis	respiratory
477	2456	390045	Epistaxis or throat hemorrhage	respiratory
479	4101	390045	Other upper respiratory disease	respiratory
480	10059	398538	Pneumonia	respiratory
480.1	6710	398538	Bacterial pneumonia	respiratory
480.11	5951	398538	Pneumococcal pneumonia	respiratory
495	26332	375505	Asthma	respiratory
496	10502	375505	Chronic airway obstruction	respiratory
496.1	1727	375505	Emphysema	respiratory
496.2	2934	375505	Chronic bronchitis	respiratory
496.21	2698	375505	Obstructive chronic bronchitis	respiratory
496.3	1882	375505	Bronchiectasis	respiratory
497	631	375505	Bronchitis	respiratory
501	586	397411	Pneumonitis due to inhalation of food or vomitus	respiratory
502	887	397411	Postinflammatory pulmonary fibrosis	respiratory
506	1174	397411	Empyema and pneumothorax	respiratory
507	6448	397411	Pleurisy; pleural effusion	respiratory
508	2005	397411	Pulmonary collapse; interstitial and compensatory emphysema	respiratory
509	2565	397411	Respiratory failure, insufficiency, arrest	respiratory
509.1	2018	397411	Respiratory failure	respiratory
509.2	1749	397411	Respiratory insufficiency	respiratory
510	781	408180	Other diseases of lung	respiratory
512	9128	399833	Other symptoms of respiratory system	respiratory
512.7	5884	399833	Shortness of breath	respiratory
512.8	2884	399833	Cough	respiratory
512.9	912	399833	Other dyspnea	respiratory
513	611	408350	Respiratory abnormalities	respiratory
514	2500	406461	Abnormal findings examination of lungs	respiratory
516	2167	406794	Abnormal sputum	respiratory
516.1	2073	406794	Hemoptysis	respiratory
519	9436	399525	Other diseases of respiratory system, not elsewhere classified	respiratory
519.8	8844	399525	Other diseases of respiratory system, NEC	respiratory
520	2449	398136	Disorders of tooth development	digestive
520.2	2364	398136	Disturbances in tooth eruption	digestive
521	3091	398136	Diseases of hard tissues of teeth	digestive
521.1	3051	398136	Dental caries	digestive
522	1795	398136	Diseases of pulp and periapical tissues	digestive
522.5	1177	398136	Periapical abscess	digestive
523	1742	398136	Gingival and periodontal diseases	digestive
523.3	1222	398136	Periodontitis (acute or chronic)	digestive
523.31	668	398136	Acute periodontitis	digestive
523.32	561	398136	Chronic periodontitis	digestive
525	2689	398136	Other diseases of the teeth and supporting structures	digestive
526	960	398136	Diseases of the jaws	digestive
527	710	403323	Diseases of the salivary glands	digestive
528	3939	403323	Diseases of the oral soft tissues, excluding lesions specific for gingiva and tongue	digestive
528.5	684	403323	Diseases of lips	digestive
529	1236	403323	Diseases and other conditions of the tongue	digestive
530	35852	369275	Diseases of esophagus	digestive
530.1	32108	369275	Esophagitis, GERD and related diseases	digestive
530.11	14223	369275	GERD	digestive
530.12	5243	369275	Ulcer of esophagus	digestive
530.14	10551	369275	Reflux esophagitis	digestive
530.2	1672	369275	Esophageal bleeding (varices/hemorrhage)	digestive
530.3	1874	369275	Stricture and stenosis of esophagus	digestive
530.5	639	369275	Disorders of esophageal motility	digestive
530.9	2100	369275	Heartburn	digestive
531	7436	401525	Peptic ulcer (excl. esophageal)	digestive
531.1	617	401525	Hemorrhage from gastrointestinal ulcer	digestive
531.2	4109	401525	Gastric ulcer	digestive
531.3	3002	401525	Duodenal ulcer	digestive
532	6482	369275	Dysphagia	digestive
535	28941	378124	Gastritis and duodenitis	digestive
535.1	1184	378124	Acute gastritis	digestive
535.6	7655	378124	Duodenitis	digestive
535.8	8147	378124	Other specified gastritis	digestive
537	3404	378124	Other disorders of stomach and duodenum	digestive
540	3409	405552	Appendiceal conditions	digestive
540.1	3217	405552	Appendicitis	digestive
540.11	2608	405552	Acute appendicitis	digestive
550	47344	361617	Abdominal hernia	digestive
550.1	15995	361617	Inguinal hernia	digestive
550.2	27126	361617	Diaphragmatic hernia	digestive
550.3	651	361617	Femoral hernia	digestive
550.4	3727	361617	Umbilical hernia	digestive
550.5	3448	361617	Ventral hernia	digestive
555	4528	334783	Inflammatory bowel disease and other gastroenteritis and colitis	digestive
555.1	1743	334783	Regional enteritis	digestive
555.2	3195	334783	Ulcerative colitis	digestive
555.21	539	334783	Ulcerative colitis (chronic)	digestive
556	1063	334783	Ulceration of the lower GI tract	digestive
556.1	674	334783	Ulceration of intestine	digestive
557	2103	334783	Intestinal malabsorption (non-celiac)	digestive
557.1	1855	334783	Celiac disease	digestive
558	15747	334783	Noninfectious gastroenteritis	digestive
559	1660	334783	Ileostomy status	digestive
560	3994	334783	Intestinal obstruction without mention of hernia	digestive
560.1	522	334783	Paralytic ileus	digestive
560.3	832	334783	Peritoneal or intestinal adhesions	digestive
560.4	3346	334783	Other intestinal obstruction	digestive
561	15977	334783	Symptoms involving digestive system	digestive
561.2	1689	334783	Flatulence	digestive
562	27311	334783	Diverticulosis and diverticulitis	digestive
562.1	27268	334783	Diverticulosis	digestive
563	10442	334783	Constipation	digestive
564	22138	334783	Functional digestive disorders	digestive
564.1	5548	334783	Irritable Bowel Syndrome	digestive
564.8	1650	334783	Abnormal findings on exam of gastrointestinal tract/ abdominal area	digestive
564.9	15392	334783	Personal history of diseases of digestive system	digestive
565	14997	387338	Anal and rectal conditions	digestive
565.1	7408	387338	Anal and rectal polyp	digestive
567	887	387338	Peritonitis and retroperitoneal infections	digestive
568	3308	387338	Other disorders of peritoneum	digestive
568.1	3108	387338	Peritoneal adhesions (postoperative) (postinfection)	digestive
569	4200	387338	Other disorders of intestine	digestive
571	2895	400055	Chronic liver disease and cirrhosis	digestive
571.5	1664	400055	Other chronic nonalcoholic liver disease	digestive
571.8	942	400055	Liver abscess and sequelae of chronic liver disease	digestive
571.81	529	400055	Portal hypertension	digestive
572	1547	400055	Ascites (non malignant)	digestive
573	5847	400055	Other disorders of liver	digestive
573.5	897	400055	Jaundice (not of newborn)	digestive
573.7	3479	400055	Abnormal results of function study of liver	digestive
574	16225	391307	Cholelithiasis and cholecystitis	digestive
574.1	13777	391307	Cholelithiasis	digestive
574.11	1513	391307	Cholelithiasis with acute cholecystitis	digestive
574.12	5472	391307	Cholelithiasis with other cholecystitis	digestive
574.2	2634	391307	Calculus of bile duct	digestive
574.3	2761	391307	Cholecystitis without cholelithiasis	digestive
575	3892	391307	Other biliary tract disease	digestive
575.2	777	391307	Obstruction of bile duct	digestive
575.7	1412	391307	Other disorders of gallbladder	digestive
575.8	1040	391307	Other disorders of biliary tract	digestive
577	2690	406271	Diseases of pancreas	digestive
577.1	1986	406271	Acute pancreatitis	digestive
577.2	514	406271	Chronic pancreatitis	digestive
578	21137	385157	Gastrointestinal hemorrhage	digestive
578.1	1961	385157	Hematemesis	digestive
578.2	2639	385157	Blood in stool	digestive
578.8	13222	385157	Hemorrhage of rectum and anus	digestive
578.9	5229	385157	Hemorrhage of gastrointestinal tract	digestive
579	3195	385157	Other symptoms involving abdomen and pelvis	digestive
579.8	1659	385157	Nonspecific abnormal findings in stool contents	digestive
580	1522	397602	Nephritis; nephrosis; renal sclerosis	genitourinary
580.1	1033	397602	Glomerulonephritis	genitourinary
580.14	845	397602	Chronic glomerulonephritis, NOS	genitourinary
585	6985	397602	Renal failure	genitourinary
585.1	4521	397602	Acute renal failure	genitourinary
585.2	1412	397602	Renal failure NOS	genitourinary
585.3	2629	397602	Chronic renal failure [CKD]	genitourinary
586	3362	397602	Other disorders of the kidney and ureters	genitourinary
586.2	1260	397602	Cyst of kidney, acquired	genitourinary
586.4	913	397602	Stricture/obstruction of ureter	genitourinary
590	1324	379936	Pyelonephritis	genitourinary
591	12491	379936	Urinary tract infection	genitourinary
592	3088	379936	Cystitis and urethritis	genitourinary
592.1	2948	379936	Cystitis	genitourinary
592.12	892	379936	Chronic cystitis	genitourinary
593	16409	379936	Hematuria	genitourinary
594	6643	401005	Urinary calculus	genitourinary
594.1	3191	401005	Calculus of kidney	genitourinary
594.2	778	401005	Calculus of lower urinary tract	genitourinary
594.3	2417	401005	Calculus of ureter	genitourinary
594.8	2055	401005	Renal colic	genitourinary
595	1951	401005	Hydronephrosis	genitourinary
596	9933	394699	Other disorders of bladder	genitourinary
596.1	1980	394699	Bladder neck obstruction	genitourinary
596.5	1664	394699	Functional disorders of bladder	genitourinary
597	4069	394699	Other disorders of urethra and urinary tract	genitourinary
597.1	3331	394699	Urethral stricture (not specified as infectious)	genitourinary
598	3547	405414	Abnormal findings on examination of urine	genitourinary
599	24031	384930	Other symptoms/disorders or the urinary system	genitourinary
599.2	6755	384930	Retention of urine	genitourinary
599.3	1199	384930	Dysuria	genitourinary
599.4	8856	384930	Urinary incontinence	genitourinary
599.5	4037	384930	Frequency of urination and polyuria	genitourinary
599.9	1926	384930	Other abnormality of urination	genitourinary
608	2833	389094	Other disorders of male genital organs	genitourinary
610	3379	401746	Benign mammary dysplasias	genitourinary
610.1	928	401746	Cystic mastopathy	genitourinary
610.4	1553	401746	Benign neoplasm of breast	genitourinary
610.8	696	401746	Other specified benign mammary dysplasias	genitourinary
611	1580	401746	Abnormal findings on mammogram or breast exam	genitourinary
611.3	1525	401746	Lump or mass in breast	genitourinary
612	942	401746	Breast conditions, congenital or relating to hormones	genitourinary
612.2	854	401746	Hypertrophy of breast (Gynecomastia)	genitourinary
613	1983	406978	Other nonmalignant breast conditions	genitourinary
613.1	723	406978	Inflammatory disease of breast	genitourinary
613.7	704	406978	Other signs and symptoms in breast	genitourinary
614	6204	399757	Inflammatory diseases of female pelvic organs	genitourinary
614.1	2546	399757	Pelvic peritoneal adhesions, female (postoperative) (postinfection)	genitourinary
614.3	936	399757	Pelvic inflammatory disease (PID)	genitourinary
614.5	2864	399757	Inflammatory disease of cervix, vagina, and vulva	genitourinary
614.51	1323	399757	Cervicitis and endocervicitis	genitourinary
614.53	758	399757	Cyst or abscess of Bartholin's gland	genitourinary
615	4053	399757	Endometriosis	genitourinary
618	11966	396730	Genital prolapse	genitourinary
618.1	7462	396730	Prolapse of vaginal walls	genitourinary
618.2	5428	396730	Uterine/Uterovaginal prolapse	genitourinary
618.5	513	396730	Prolapse of vaginal vault after hysterectomy	genitourinary
618.6	681	396730	Vaginal enterocele, congenital or acquired	genitourinary
619	9332	399629	Noninflammatory female genital disorders	genitourinary
619.1	730	399629	Noninflammatory disorders of ovary, fallopian tube, and broad ligament	genitourinary
619.2	3336	399629	Disorders of uterus, NEC	genitourinary
619.3	2884	399629	Noninflammatory disorders of cervix	genitourinary
619.4	1776	399629	Noninflammatory disorders of vagina	genitourinary
619.5	1355	399629	Noninflammatory disorders of vulva and perineum	genitourinary
621	1133	396384	Endometrial hyperplasia	genitourinary
622	10881	396384	Polyp of female genital organs	genitourinary
622.1	7910	396384	Polyp of corpus uteri	genitourinary
622.2	3450	396384	Mucous polyp of cervix	genitourinary
623	1275	396384	Hypertrophy of female genital organs	genitourinary
624	6688	399509	Symptoms involving female genital tract	genitourinary
624.9	5924	399509	stress incontinence, female	genitourinary
625	3003	399509	Pain and other symptoms associated with female genital organs	genitourinary
625.1	1192	399509	Dyspareunia	genitourinary
626	18580	377857	Disorders of menstruation and other abnormal bleeding from female genital tract	genitourinary
626.1	15880	377857	Irregular menstrual cycle/bleeding	genitourinary
626.12	9820	377857	Excessive or frequent menstruation	genitourinary
626.13	1989	377857	Irregular menstrual cycle	genitourinary
626.14	3817	377857	Irregular menstrual bleeding	genitourinary
626.2	1787	377857	Dysmenorrhea	genitourinary
626.8	1370	377857	Infertility, female	genitourinary
627	10699	377857	Menopausal and postmenopausal disorders	genitourinary
627.1	9109	377857	Postmenopausal bleeding	genitourinary
627.3	1115	377857	Postmenopausal atrophic vaginitis	genitourinary
628	4777	377857	Ovarian cyst	genitourinary
634	5463	400946	Miscarriage; stillbirth	pregnancy complications
634.1	1251	400946	Missed abortion/Hydatidiform mole	pregnancy complications
635	2005	400946	Hemorrhage during pregnancy; childbirth and postpartum	pregnancy complications
635.2	866	400946	Antepartum hemorrhage, abruptio placentae, and placenta previa	pregnancy complications
635.3	1274	400946	Placenta previa and abruptio placenta	pregnancy complications
636	2558	400946	Early or threatened labor; hemorrhage in early pregnancy	pregnancy complications
636.2	617	400946	Early onset of delivery	pregnancy complications
636.3	1083	400946	Hemorrhage in early pregnancy	pregnancy complications
642	1114	407847	Hypertension complicating pregnancy, childbirth, and the puerperium	pregnancy complications
645	1256	407705	Late pregnancy and failed induction	pregnancy complications
646	2235	406726	Other complications of pregnancy NEC	pregnancy complications
650	1928	407033	Normal delivery	pregnancy complications
652	1720	405994	Malposition and malpresentation of fetus or obstruction	digestive
653	1404	405994	Problems associated with amniotic cavity and membranes	pregnancy complications
655	4325	404636	Known or suspected fetal abnormality affecting management of mother	pregnancy complications
661	2272	401037	Fetal distress and abnormal forces of labor	pregnancy complications
663	533	401037	Umbilical cord complications during labor and delivery	pregnancy complications
665	5335	401037	Obstetrical/birth trauma	pregnancy complications
669	2559	401037	Complications of labor and delivery NEC	pregnancy complications
681	7451	397635	Superficial cellulitis and abscess	dermatologic
681.1	566	397635	Cellulitis and abscess of fingers/toes	dermatologic
681.2	524	397635	Cellulitis and abscess of face/neck	dermatologic
681.3	5539	397635	Cellulitis and abscess of arm/hand	dermatologic
681.5	5547	397635	Cellulitis and abscess of leg, except foot	dermatologic
681.6	5502	397635	Cellulitis and abscess of foot, toe	dermatologic
681.7	602	397635	Cellulitis and abscess of trunk	dermatologic
686	4520	397635	Other local infections of skin and subcutaneous tissue	dermatologic
686.1	2302	397635	Carbuncle and furuncle	dermatologic
686.3	587	397635	Pilonidal cyst	dermatologic
687	5554	403407	Symptoms affecting skin	dermatologic
687.1	2157	403407	Rash and other nonspecific skin eruption	dermatologic
687.4	2900	403407	Disturbance of skin sensation	dermatologic
689	5782	403179	Disorder of skin and subcutaneous tissue NOS	dermatologic
694	987	402672	Dyschromia and Vitiligo	dermatologic
694.2	783	402672	Other dyschromia	dermatologic
695	2420	402672	Erythematous conditions	dermatologic
695.7	779	402672	Prurigo and Lichen	dermatologic
696	2293	398199	Psoriasis and related disorders	dermatologic
696.4	2237	398199	Psoriasis	dermatologic
696.41	1684	398199	Psoriasis vulgaris	dermatologic
696.42	708	398199	Psoriatic arthropathy	dermatologic
697	548	402672	Sarcoidosis	dermatologic
698	783	408178	Pruritus and related conditions	dermatologic
701	4804	403875	Other hypertrophic and atrophic conditions of skin	dermatologic
701.2	2356	403875	Scar conditions and fibrosis of skin	dermatologic
702	5522	398746	Degenerative skin conditions and other dermatoses	dermatologic
702.1	2594	403439	Actinic keratosis	dermatologic
702.2	3092	403439	Seborrheic keratosis	dermatologic
703	1287	402357	Diseases of nail, NOS	dermatologic
703.1	970	402357	Ingrowing nail	dermatologic
704	5344	402357	Diseases of hair and hair follicles	dermatologic
705	817	399255	Disorders of sweat glands	dermatologic
705.8	592	399255	Hyperhidrosis	dermatologic
706	8948	399255	Diseases of sebaceous glands	dermatologic
706.2	8876	399255	Sebaceous cyst	dermatologic
707	1988	406973	Chronic ulcer of skin	dermatologic
707.1	913	406973	Decubitus ulcer	dermatologic
709	3463	399404	Diffuse diseases of connective tissue	dermatologic
709.2	513	399404	Sicca syndrome	dermatologic
709.7	2720	399404	Unspecified diffuse connective tissue disease	dermatologic
710	612	365819	Osteomyelitis, periostitis, and other infections involving bone	musculoskeletal
710.1	565	365819	Osteomyelitis	musculoskeletal
714	4879	365085	Rheumatoid arthritis and other inflammatory polyarthropathies	musculoskeletal
714.1	4412	365085	Rheumatoid arthritis	musculoskeletal
715	1671	365085	Other inflammatory spondylopathies	musculoskeletal
715.2	620	365085	Ankylosing spondylitis	musculoskeletal
716	38715	365819	Other arthropathies	musculoskeletal
716.1	3535	365819	Unspecified polyarthropathy or polyarthritis	musculoskeletal
716.2	15790	365819	Unspecified monoarthritis	musculoskeletal
716.9	37043	365819	Arthropathy NOS	musculoskeletal
717	1152	407809	Polymyalgia Rheumatica	musculoskeletal
720	3733	391917	Spinal stenosis	musculoskeletal
721	7930	391917	Spondylosis and allied disorders	musculoskeletal
721.1	5077	391917	Spondylosis without myelopathy	musculoskeletal
722	9241	391917	Intervertebral disc disorders	musculoskeletal
722.1	513	391917	Displacement of intervertebral disc	musculoskeletal
722.6	2846	391917	Degeneration of intervertebral disc	musculoskeletal
722.9	4434	391917	Other and unspecified disc disorder	musculoskeletal
723	521	391917	Other disorders of cervical region	musculoskeletal
724	2077	391917	Other and unspecified disorders of back	musculoskeletal
724.9	1617	391917	Other unspecified back disorders	musculoskeletal
726	14983	378711	Peripheral enthesopathies and allied syndromes	musculoskeletal
726.1	9668	378711	Enthesopathy	musculoskeletal
726.3	858	378711	Bursitis	musculoskeletal
727	7629	378711	Other disorders of synovium, tendon, and bursa	musculoskeletal
727.1	2754	378711	Synovitis and tenosynovitis	musculoskeletal
727.4	3185	378711	Ganglion and cyst of synovium, tendon, and bursa	musculoskeletal
727.5	593	378711	Rupture of synovium	musculoskeletal
728	4488	378711	Disorders of muscle, ligament, and fascia	musculoskeletal
728.7	3843	378711	Fasciitis	musculoskeletal
728.71	3503	378711	Contracture of palmar fascia [Dupuytren's disease]	musculoskeletal
729	6170	378711	Other disorders of soft tissues	musculoskeletal
729.1	1010	378711	Rheumatism, unspecified and fibrositis	musculoskeletal
733	3773	391041	Other disorders of bone and cartilage	musculoskeletal
733.4	542	391041	Aseptic necrosis of bone	musculoskeletal
733.8	1268	391041	Malunion and nonunion of fracture	musculoskeletal
735	9865	394914	Acquired foot deformities	musculoskeletal
735.2	5144	394914	Acquired toe deformities	musculoskeletal
735.21	1939	394914	Hammer toe (acquired)	musculoskeletal
735.23	1561	394914	Hallux rigidus	musculoskeletal
735.3	6699	394914	Hallux valgus (Bunion)	musculoskeletal
736	1649	394914	Other acquired deformities of limbs	musculoskeletal
737	1134	394914	Curvature of spine	musculoskeletal
737.3	1063	394914	Kyphoscoliosis and scoliosis	musculoskeletal
738	1921	394914	Other acquired musculoskeletal deformity	musculoskeletal
738.4	1521	394914	Acquired spondylolisthesis	musculoskeletal
740	28439	380522	Osteoarthrosis	musculoskeletal
740.1	17691	380522	Osteoarthritis; localized	musculoskeletal
740.11	9069	380522	Osteoarthrosis, localized, primary	musculoskeletal
740.2	599	380522	Osteoarthrosis, generalized	musculoskeletal
740.9	12436	380522	Osteoarthrosis NOS	musculoskeletal
741	3634	402633	Symptoms and disorders of the joints	musculoskeletal
741.2	615	402633	Stiffness of joint	musculoskeletal
741.4	1425	402633	Joint effusions	musculoskeletal
742	2913	402633	Derangement of joint, non-traumatic	musculoskeletal
742.9	2000	402633	Other derangement of joint	musculoskeletal
743	7682	401279	Osteoporosis, osteopenia and pathological fracture	musculoskeletal
743.1	6484	401279	Osteoporosis	musculoskeletal
743.11	5622	401279	Osteoporosis NOS	musculoskeletal
743.13	532	401279	Other specified osteoporosis	musculoskeletal
743.2	514	401279	Pathologic fracture	musculoskeletal
743.9	820	401279	Osteopenia or other disorder of bone and cartilage	musculoskeletal
745	8037	400924	Pain in joint	musculoskeletal
747	2796	406165	Cardiac and circulatory congenital anomalies	congenital anomalies
747.1	2618	406165	Cardiac congenital anomalies	congenital anomalies
747.11	586	406165	Cardiac shunt/ heart septal defect	congenital anomalies
747.13	1799	406165	Congenital anomalies of great vessels	congenital anomalies
750	703	406730	Digestive congenital anomalies	congenital anomalies
751	1596	406730	Genitourinary congenital anomalies	congenital anomalies
751.1	732	406730	Congenital anomalies of genital organs	congenital anomalies
751.2	855	406730	Congenital anomalies of urinary system	congenital anomalies
756	594	407831	Other congenital musculoskeletal anomalies	congenital anomalies
760	11274	397687	Back pain	symptoms
761	1796	407165	Cervicalgia	symptoms
764	2383	405481	Sciatica	symptoms
766	1181	405481	Neuralgia, neuritis, and radiculitis NOS	symptoms
770	642	408319	Myalgia and myositis unspecified	symptoms
771	5493	403468	Musculoskeletal symptoms referable to limbs	symptoms
771.1	4663	403468	Swelling of limb	symptoms
772	698	408263	Symptoms of the muscles	symptoms
773	6327	402634	Pain in limb	symptoms
781	1886	407075	Symptoms involving nervous and musculoskeletal systems	symptoms
782	1816	407145	Symptoms involving skin and other integumentary tissue	symptoms
782.3	1648	407145	Edema	symptoms
783	3940	405021	Fever of unknown origin	symptoms
785	41316	367645	Abdominal pain	symptoms
788	9163	399798	Syncope and collapse	symptoms
789	11706	397255	Nausea and vomiting	symptoms
790	6619	402342	Nonspecific findings on examination of blood	symptoms
790.6	6413	402342	Other abnormal blood chemistry	symptoms
791	550	408411	Gangrene	symptoms
793	698	408263	Nonspecific abnormal findings on radiological and other examination of musculoskeletal system	injuries & poisonings
793.2	567	408263	Nonspecific abnormal findings on radiological and other examination of other intrathoracic organs (echocardiogram, etc)	circulatory system
798	3429	405532	Malaise and fatigue	symptoms
798.1	593	405532	Chronic fatigue syndrome	symptoms
800	7251	387765	Fracture of lower limb	injuries & poisonings
800.1	1814	387765	Fracture of neck of femur	injuries & poisonings
800.3	2162	387765	Fracture of tibia and fibula	injuries & poisonings
800.4	768	387765	Fracture of patella	injuries & poisonings
801	2339	387765	Fracture of ankle and foot	injuries & poisonings
801.1	1842	387765	Fracture of foot	injuries & poisonings
802	722	387765	Fracture of pelvis	injuries & poisonings
803	8521	387765	Fracture of upper limb	injuries & poisonings
803.1	1692	387765	Fracture of humerus	injuries & poisonings
803.2	5246	387765	Fracture of radius and ulna	injuries & poisonings
803.3	1521	387765	Fracture of clavicle or scapula	injuries & poisonings
804	3357	387765	Fracture of hand or wrist	injuries & poisonings
805	1352	387765	Fracture of vertebral column without mention of spinal cord injury	injuries & poisonings
807	775	387765	Fracture of ribs	injuries & poisonings
809	1304	387765	Fracture of unspecified bones	injuries & poisonings
818	508	405554	Intracranial hemorrhage (injury)	injuries & poisonings
819	2957	405554	Skull and face fracture and other intercranial injury	injuries & poisonings
823	1674	385157	Torus fracture	injuries & poisonings
830	2094	391457	Dislocation	injuries & poisonings
835	15430	391457	Internal derangement of knee	injuries & poisonings
836	528	391457	Traumatic arthropathy	injuries & poisonings
850	5329	394929	Hemorrhage or hematoma complicating a procedure	injuries & poisonings
853	502	394929	Complication of colostomy or enterostomy	injuries & poisonings
854	1789	394929	Complications of cardiac/vascular device, implant, and graft	injuries & poisonings
857	1241	394929	Mechanical complication of unspecified genitourinary device, implant, and graft	injuries & poisonings
858	3167	394929	Complication of internal orthopedic device	injuries & poisonings
859	3265	394929	Complication due to other implant and internal device	injuries & poisonings
870	3837	400426	Open wounds of head; neck; and trunk	injuries & poisonings
870.3	2919	400426	Other open wound of head and face	injuries & poisonings
871	4219	400426	Open wounds of extremities	injuries & poisonings
907	1315	407496	Injuries to the nervous system	injuries & poisonings
915	4289	403595	Superficial injury without mention of infection	injuries & poisonings
916	1486	407475	Contusion	injuries & poisonings
939	2110	404817	Atopic/contact dermatitis due to other or unspecified	dermatologic
946	548	404817	Anaphylactic shock NOS	injuries & poisonings
960	18430	381797	Poisoning by antibiotics	injuries & poisonings
960.2	16090	381797	Allergy/adverse effect of penicillin	injuries & poisonings
961	1256	381797	Poisoning by other anti-infectives	injuries & poisonings
961.1	874	381797	Poisoning/allergy of sulfonamides	injuries & poisonings
965	6910	381797	Poisoning by analgesics, antipyretics, and antirheumatics	injuries & poisonings
965.1	1150	381797	Opiates and related narcotics causing adverse effects in therapeutic use	injuries & poisonings
966	509	381797	Poisoning by anticonvulsants and anti-Parkinsonism drugs	injuries & poisonings
967	588	381797	Adverse effects of sedatives or other central nervous system depressants and anesthetics	injuries & poisonings
969	1940	381797	Poisoning by psychotropic agents	injuries & poisonings
979	695	381797	Adverse drug events and drug allergies	injuries & poisonings
990	3130	403295	Effects radiation NOS	injuries & poisonings
994	2811	406150	Sepsis and SIRS	infectious diseases
994.2	2811	406150	Sepsis	infectious diseases
1000	579	408382	Burns	injuries & poisonings
1001	1210	407751	Foreign body injury	injuries & poisonings
1002	5512	403449	Symptoms concerning nutrition, metabolism, and development	symptoms
1005	1222	407739	Other symptoms	symptoms
1008	1007	407954	Crushing or internal injury to organs	injuries & poisonings
1009	8440	400521	Injury, NOS	injuries & poisonings
1010	5972	402989	Other tests	symptoms
1011	9140	399821	Complications of surgical and medical procedures	injuries & poisonings
1015	4230	404731	Effects of other external causes	symptoms
1019	16398	392563	Other ill-defined and unknown causes of morbidity and mortality	symptoms
