# Supplementary material for: Novel Insight into the Therapeutic Targets for Spinal Degenerative Diseases Gained by a Post-Genome-Wide Association Study
Source: Int J Med Sci. 2026 May 18;23(7):2209–24. doi: 10.7150/ijms.127489 (PMC13280751; doi:10.7150/ijms.127489)
Supplement: Supplementary file 1 — Supplementary figures and tables. [file ijmsv23p2209s1.zip › Table S8. potential drug.xlsx]

## Sheet: Sheet1
Dgidb
gene	drug	regulatory approval	indication	interaction score
TCF19	NEVIRAPINE	Approved		4.53693
PAK4	PADNARSERTIB	Not Approved		3.10421
PAK4	GO-6976	Not Approved		0.072191
PAK4	TOZASERTIB	Not Approved	antineoplastic agent	0.0443459
PAK4	RG-1530	Not Approved		0.0360955
PAK4	DOVITINIB	Not Approved	antineoplastic agent	0.0348788
PAK4	JNJ-7706621	Not Approved		0.0620843
PAK4	CENISERTIB	Not Approved	antineoplastic agent	0.0267605
PAK4	ADAVOSERTIB	Not Approved		0.110865
PAK4	CHEMBL:CHEMBL1997335	Not Approved		0.0739098
PAK4	CHEMBL:CHEMBL379975	Not Approved		0.0705503
PAK4	PF-3758309	Not Approved		3.10421
PAK4	PALBOCICLIB	Approved		0.0633513
PAK4	PF-562271	Not Approved		0.0298482
PAK4	TAMATINIB	Not Approved		0.0383236
PAK4	ALSTERPAULLONE	Not Approved		0.0620843
PAK4	PF-03758309	Not Approved		3.10421
PAK4	PD-0166285	Not Approved		0.0596964
PAK4	NVP-TAE684	Not Approved		0.0304335
PAK4	CYC-116	Not Approved		0.0320022
TET2	HYDROCHLOROTHIAZIDE	Approved	antihypertensive agent	0.24575
TET2	SELINEXOR	Approved		4.915
TET2	AZACITIDINE	Approved	antineoplastic agent	0.595758
TET2	DASATINIB ANHYDROUS	Approved	antineoplastic agent	0.276902
TET2	VEMURAFENIB	Approved	antineoplastic agent	0.578236
TET2	ELTANEXOR	Not Approved		19.66
ESR1	DIETHYLSTILBESTROL	Approved	Hormone Replacement Agents	0.0589506
ESR1	LETROZOLE	Approved	antineoplastic agent	0.074981
ESR1	ESTROGENS, CONJUGATED (USP)	Approved	Hormone Replacement Agents	0.158293
ESR1	MEDROXYPROGESTERONE	Approved		0.0814079
ESR1	PYRITHIONE ZINC	Approved		0.020352
ESR1	CATECHOL	Not Approved		0.0129513
ESR1	KEPONE	Not Approved		0.023744
ESR1	SELECTIVE ESTROGEN RECEPTOR MODULATOR CC-8490	Not Approved		0.284928
ESR1	CHEMBL:CHEMBL1432305	Not Approved		0.284928
ESR1	PROGESTERONE	Approved	for reducing the risk of pre-term birth for women with short cervix a mid-pregnancy,for prevention of preterm delivery,for symptomatic treatment of menopausal symptoms,neuroprotectant for stroke victims	0.010752
ESR1	CHOLECALCIFEROL	Approved		0.023744
ESR1	BITHIONOL	Approved		0.0123882
ESR1	GENISTEIN	Approved		0.0109588
ESR1	ZERANOL	Not Approved		0.040704
ESR1	DOCETAXEL ANHYDROUS	Approved	antineoplastic agent	0.00670418
ESR1	PHENOLPHTHALEIN	Approved		0.035616
ESR1	LEFLUNOMIDE	Approved	Antirheumatic Agents	0.043835
ESR1	FULVESTRANT	Approved	antineoplastic agent	0.259025
ESR1	CISPLATIN	Approved		0.00382453
ESR1	EVEROLIMUS	Approved	immunosuppressant	0.0251407
ESR1	ESTROPIPATE	Approved		0.189952
ESR1	VINTAFOLIDE	Not Approved		0.142464
ESR1	DAIDZEIN	Not Approved		0.0299924
ESR1	PROPACHLOR	Not Approved		0.040704
ESR1	MEGESTROL ACETATE	Approved	Hormonal; Contraceptives,Antineoplastic Agents	0.0633173
ESR1	ESTRADIOL VALERATE	Approved	for treatment of menopausal symptoms,contraceptive,treatment for menopause,hormone replacement	0.0814079
ESR1	DANAZOL	Approved	Antineoplastic Agent,Antiendometriosis Agent	0.0712319
ESR1	ALFATRADIOL	Not Approved		0.142464
ESR1	ETHINYL ESTRADIOL	Approved	contraceptive	0.0670418
ESR1	ZIRAM	Not Approved		0.0219175
ESR1	GTX-758	Not Approved	antineoplastic agent	0.284928
ESR1	TAMOXIFEN	Approved	Hormonal,Antineoplastic Agents	0.0700642
ESR1	METHOXSALEN	Approved		0.035616
ESR1	PHENYLALANINE	Approved		0.0949759
ESR1	ALACHLOR	Not Approved		0.0949759
ESR1	1-HYDROXY-6-(4-HYDROXY-PHENYL)-1-PHENYL-HEXAN-3-ONE (ENANTIOMERIC MIX)	Not Approved		0.569856
ESR1	GW7647	Not Approved		0.0098251
ESR1	ANASTROZOLE	Approved	antineoplastic agent	0.0814079
ESR1	PROPYLPARABEN	Approved		0.0569856
ESR1	NORGESTREL	Approved	Synthetic,Oral,Contraceptives	0.0949759
ESR1	PALBOCICLIB	Approved		0.0232594
ESR1	ESTRONE	Approved	Hormone Replacement Agents	0.158293
ESR1	MONOETHANOLAMINE	Not Approved		0.284928
ESR1	ACRYLAMIDE	Approved		0.284928
ESR1	OXYTETRACYCLINE HYDROCHLORIDE	Approved		0.0316586
ESR1	LAPATINIB	Approved	antineoplastic agent	0.0219175
ESR1	CHEMBL:CHEMBL85826	Not Approved		0.0316586
ESR1	LASOFOXIFENE	Approved	hormone replacement therapy,antiosteoporotic agent	0.427392
ESR1	MK-6913	Not Approved	for treatment of menopausal symptoms	0.284928
ESR1	COUMESTROL	Not Approved		0.0316586
ESR1	OLAPARIB	Approved		0.0146117
ESR1	CHF 4227	Not Approved	antiosteoporotic agent	0.142464
ESR1	EXEMESTANE	Approved	antineoplastic agent	0.053424
ESR1	TRIADIMEFON	Not Approved		0.142464
ESR1	ORTHOTOLIDINE	Not Approved		0.0712319
ESR1	BRILANESTRANT	Not Approved		0.854783
ESR1	DIENESTROL	Approved	Hormone Replacement Agents	0.20352
ESR1	GOSSYPOL	Not Approved		0.005936
ESR1	AFIMOXIFENE	Not Approved		0.10176
ESR1	CLOMIPHENE CITRATE	Approved		0.142464
ESR1	ELACESTRANT	Approved	for treatment of postmenopausal symptoms	0.854783
ESR1	CHEMBL:CHEMBL354663	Not Approved		0.284928
ESR1	ESTRADIOL CYPIONATE	Approved		0.284928
ESR1	METHYLISOTHIOCYANATE	Not Approved		0.284928
ESR1	DESOGESTREL	Approved	Oral,Contraceptives	0.142464
ESR1	AMCENESTRANT	Not Approved		0.284928
ESR1	ERIBULIN MESYLATE	Approved		0.0247763
ESR1	LY2245461	Not Approved		0.142464
ESR1	4-METHYLBENZOIC ACID METHYL ESTER	Not Approved		0.284928
ESR1	ALOE-EMODIN	Not Approved		0.0712319
ESR1	TRIS(2,3-DIBROMOPROPYL)PHOSPHATE	Not Approved		0.0949759
ESR1	ALPELISIB	Approved		0.017808
ESR1	MESTRANOL	Approved	Oral,Contraceptives	0.126635
ESR1	CHEMBL:CHEMBL184450	Not Approved		0.020352
ESR1	NERATINIB	Approved	antineoplastic agent	0.047488
ESR1	RALOXIFEN	Approved	for treatment of menopausal symptoms	0.142464
ESR1	ACOLBIFENE	Not Approved		0.284928
ESR1	IXABEPILONE	Approved	antineoplastic agent	0.027136
ESR1	PERTUZUMAB	Approved	antineoplastic agent	0.0814079
ESR1	PALMITATE	Approved		0.284928
ESR1	ZEARALENONE	Not Approved		0.0219175
ESR1	N-PROPYL BROMIDE	Not Approved		0.284928
ESR1	FISPEMIFENE	Not Approved	hormone replacement	0.284928
ESR1	OSPEMIFENE	Approved	for treatment of postmenopausal vaginal atrophy	0.213696
ESR1	ACETOCHLOR	Not Approved		0.0569856
ESR1	SYNTHETIC CONJUGATED ESTROGENS, A	Not Approved		0.0712319
ESR1	ESTROGENS, CONJUGATED SYNTHETIC A	Approved		0.142464
ESR1	BAZEDOXIFENE ACETATE	Approved		0.0949759
ESR1	CHLORANIL	Not Approved		0.0189952
ESR1	TRASTUZUMAB-DKST	Approved	antineoplastic agent	0.0227942
ESR1	SR16234	Not Approved		0.284928
ESR1	SULFENTRAZONE	Not Approved		0.284928
ESR1	CHEMBL:CHEMBL2313444	Not Approved		0.569856
ESR1	ESTROGENS, ESTERIFIED (USP)	Approved		0.284928
ESR1	GLYCITEIN	Not Approved		0.569856
ESR1	TRIPHENYLSTANNANOL	Not Approved		0.0569856
ESR1	TTC-352	Not Approved		0.284928
ESR1	ABEMACICLIB	Approved		0.053424
ESR1	GUGGULSTERONE	Not Approved		0.035616
ESR1	ESTETROL	Approved		0.284928
ESR1	CHEMBL:CHEMBL259327	Not Approved		0.0949759
ESR1	RIBOCICLIB	Approved	antineoplastic agent	0.0316586
ESR1	FOSFESTROL	Not Approved		0.284928
ESR1	TRIAMTERENE	Approved	Antihypertensive Agents; Diuretics	0.0158293
ESR1	FENRETINIDE	Approved	antineoplastic agent	0.0109588
ESR1	GUTHION	Not Approved		0.023744
ESR1	HEXACHLOROPHENE	Approved		0.00712319
ESR1	DROLOXIFENE	Not Approved		0.047488
ESR1	SIVIFENE	Not Approved	antineoplastic agent	0.142464
ESR1	DACTINOMYCIN	Approved		0.00814079
ESR1	BAZEDOXIFENE	Approved	antiosteoporotic agent	0.142464
ESR1	ICARITIN	Not Approved		0.284928
ESR1	DAUNORUBICIN HYDROCHLORIDE	Approved		0.00863418
ESR1	DIENOGEST	Approved	contraceptive	0.142464
ESR1	ENDOXIFEN	Not Approved		0.379904
ESR1	STANOLONE	Not Approved		0.047488
ESR1	CHEMBL:CHEMBL329673	Not Approved		0.0259025
ESR1	4-TRIETHYLGERMYLPHENOL	Not Approved		0.569856
ESR1	AMI-1	Not Approved		0.189952
ESR1	CHEMBL:CHEMBL503990	Not Approved		0.142464
ESR1	CLOMIPHENE	Approved	for treatment of testosterone deficiency	0.284928
ESR1	DOMIPHEN BROMIDE	Not Approved		0.040704
ESR1	ETHINYLESTRADIOL/DROSPIRENONE/PRASTERONE	Not Approved		0.0949759
ESR1	PHENAZOPYRIDINE HYDROCHLORIDE	Approved		0.017808
ESR1	CHEMBL:CHEMBL2313445	Not Approved		0.569856
ESR1	SELECTIVE ESTROGEN RECEPTOR MODULATOR TAS-108	Not Approved		0.284928
ESR1	ENCLOMIPHENE	Not Approved		0.0569856
ESR1	ETHYNODIOL DIACETATE	Approved	Synthetic,Oral,Contraceptives	0.142464
ESR1	NORGESTIMATE	Approved	Synthetic,Oral,Contraceptives	0.189952
ESR1	BORIC ACID	Approved		0.284928
ESR1	ARSANILIC ACID	Not Approved		0.142464
ESR1	CAPTAN	Approved		0.0219175
ESR1	CHF4227	Not Approved		0.142464
ESR1	VITAMIN A	Approved		0.0109588
ESR1	NOMEGESTROL ACETATE	Not Approved		0.142464
ESR1	HORMONE THERAPY AGENT	Not Approved		0.284928
ESR1	GOSERELIN ACETATE	Approved	Hormonal,Antineoplastic Agents	0.0712319
ESR1	CHEMBL:CHEMBL2071180	Not Approved		0.569856
ESR1	PYROGALLOL	Approved		0.0189952
ESR1	ARZOXIFENE	Not Approved	antiosteoporotic agent,antineoplastic agent	0.427392
ESR1	ALLYLESTRENOL	Approved		0.0949759
ESR1	CHEMBL:CHEMBL384441	Not Approved		0.284928
ESR1	METHYLTESTOSTERONE	Approved	for treatment of dysfunctional libido in women	0.0569856
ESR1	DOXORUBICIN HYDROCHLORIDE	Approved	antineoplastic agent	0.00197867
ESR1	TESTOSTERONE	Approved	for treatment of female sexual dysfunction,hormone replacement	0.0149962
ESR1	PHENYLMERCURIC ACETATE	Not Approved		0.0142464
ESR1	MITOTANE	Approved		0.035616
ESR1	PENTABROMOPHENOL	Not Approved		0.0219175
ESR1	TAS-108	Not Approved	antineoplastic agent	0.142464
ESR1	ESTROGEN	Approved	for treatment of female sexual dysfunction,contraceptive,for symptomatic treatment of menopausal symptoms	0.284928
ESR1	ICI-164384	Not Approved		0.284928
ESR1	CAMPHOR OIL	Approved		0.142464
ESR1	CHEMBL:CHEMBL1091137	Not Approved		0.569856
ESR1	CETRIMONIUM BROMIDE	Not Approved		0.0569856
ESR1	BENZODODECINIUM CHLORIDE	Approved		0.142464
ESR1	TAMOXIFEN CITRATE	Approved		0.0299924
ESR1	MERCURIC CHLORIDE	Not Approved		0.0142464
ESR1	BISPHENOL A	Not Approved		0.0712319
ESR1	13-CIS-RETINAL	Not Approved		0.0712319
ESR1	APIGENIN	Not Approved		0.0109588
ESR1	GLYBURIDE	Approved	Hypoglycemic Agents,antidiabetic	0.0227942
ESR1	GESTRINONE	Not Approved		0.142464
ESR1	RESVERATROL	Approved	antineoplastic agent,antidiabetic,for treatment of herpes simplex virus 1	0.00619408
ESR1	OCHRATOXIN A	Not Approved		0.0316586
ESR1	NORELGESTROMIN	Approved	contraceptive	0.0949759
ESR1	SELECTIVE ESTROGEN RECEPTOR DEGRADER AZD9496	Not Approved		0.569856
ESR1	METHIOCARB	Not Approved		0.142464
ESR1	LEVONORGESTREL	Approved	for treatment of menopausal symptoms,contraceptive	0.142464
ESR1	PROPYLPYRAZOLETRIOL	Not Approved		0.0259025
ESR1	METHAMPHETAMINE	Approved	neuroprotectant	0.023744
ESR1	PROMESTRIENE	Not Approved		0.284928
ESR1	DIETHYLSTILBESTROL DIPHOSPHATE	Approved		0.0949759
ESR1	PUERARIN	Not Approved		0.284928
ESR1	SELECTIVE ESTROGEN RECEPTOR COVALENT ANTAGONIST H3B-6545	Not Approved		0.284928
ESR1	ETHYLENEDIAMINE	Approved		0.284928
ESR1	BENZETHONIUM CHLORIDE	Approved		0.017808
ESR1	ALFADEX	Not Approved		0.284928
ESR1	HYDRAMETHYLNON	Not Approved		0.0712319
ESR1	SYNTHETIC CONJUGATED ESTROGENS, B	Approved		0.142464
ESR1	KAEMPHEROL	Not Approved		0.0167605
ESR1	CHEMBL:CHEMBL1523215	Not Approved		0.0712319
ESR1	DICHLOROPHEN	Not Approved		0.0158293
ESR1	IODINE	Approved	for treatment of fibrocystic breast disease (FBD)	0.284928
ESR1	POLYESTRADIOL PHOSPHATE	Approved		0.0949759
ESR1	IDOXIFENE	Not Approved		0.0712319
ESR1	GENTIAN VIOLET CATION	Approved		0.0149962
ESR1	CADMIUM DICHLORIDE	Not Approved		0.0259025
ESR1	4-NONYLPHENOL	Not Approved		0.0569856
ESR1	ESTRIOL	Approved	Hormone Replacement Agents	0.379904
ESR1	DOXYCYCLINE ANHYDROUS	Approved		0.0259025
ESR1	ETONOGESTREL	Approved	contraceptive	0.113971
ESR1	TOREMIFENE	Approved	SERM,antineoplastic agent	0.131505
ESR1	HYDROXYPROGESTERONE	Not Approved		0.142464
ESR1	RALOXIFENE HYDROCHLORIDE	Approved	Hormone Replacement Agents	0.0363738
ESR1	QUINESTROL	Approved	Hormone Replacement Agents	0.227942
ESR1	GIREDESTRANT	Not Approved		0.284928
ESR1	CUMENE HYDROPEROXIDE	Not Approved		0.0949759
ESR1	OXYMETHOLONE	Approved		0.0316586
ESR1	CYCLOFENIL	Approved		0.142464
ESR1	ALL-TRANS-RETINAL	Not Approved		0.040704
ESR1	CHLOROTRIANISENE	Approved	Hormone Replacement Agents	0.227942
ESR1	DIETHYLSTILBESTROL DIPROPIONATE	Not Approved		0.142464
ESR1	ENDOSULFAN	Not Approved		0.0569856
ESR1	TESTOSTERONE PROPIONATE	Approved		0.040704
ESR1	MASOPROCOL	Approved		0.00619408
ESR1	CAMIZESTRANT	Not Approved		0.284928
ESR1	PROTOAPIGENONE	Not Approved		0.040704
CCL4	CLODRONIC ACID	Approved	antineoplastic agent	3.932
CCL4	CYCLOSPORINE	Approved	opthalmological agent,immunosuppressant	0.517369
CCL4	EPOETIN ALFA	Approved	Antianemic Agents,for treatment of anemia,for treatment of stroke,erythropoietic agent	1.19152
GPX1	GP-120 ANTIGEN	Not Approved		9.07385
IDH2	VENETOCLAX	Approved		1.00534
IDH2	IVOSIDENIB	Approved		4.02137
IDH2	OLAPARIB	Approved		0.343707
IDH2	CYTARABINE	Approved	antineoplastic agent	0.0394252
IDH2	DASATINIB ANHYDROUS	Approved	antineoplastic agent	0.0377593
IDH2	VORASIDENIB	Not Approved		4.02137
IDH2	IDH2 MUTANT INHIBITOR TQB3455	Not Approved		2.68091
IDH2	CRENOLANIB	Not Approved		0.536182
IDH2	IDH2 MUTANT INHIBITOR SH1573	Not Approved		5.36182
IDH2	TALAZOPARIB	Approved		0.255325
IDH2	AZACITIDINE	Approved	antineoplastic agent	0.0812397
IDH2	SORAFENIB	Approved	antineoplastic agent	0.0558523
IDH2	DECITABINE	Approved	antineoplastic agent	0.12186
IDH2	GILTERITINIB	Approved		0.487438
IDH2	DAUNORUBICIN	Approved	antineoplastic agent	0.0777076
IDH2	ENASIDENIB MESYLATE	Approved		1.34046
IDH2	MIDOSTAURIN	Approved	antineoplastic agent	0.167557
IDH2	CERALASERTIB	Not Approved		0.893637
IDH2	QUIZARTINIB	Not Approved	antineoplastic agent	0.487438
IDH2	ENASIDENIB	Approved		8.93637
IDH2	LY3410738	Not Approved		1.34046
IDH2	DUBERMATINIB	Not Approved		1.34046
DLK1	GDC-0134	Not Approved		58.9801
SORCS2	ATAZANAVIR	Approved		14.745

## Sheet: Sheet2
Drugbank
Gene	Drugbank ID	Name	Drug group
PAK4	DB12010	Fostamatinib	approved, investigational
ESR1	DB00255	Diethylstilbestrol	approved, investigational, withdrawn
ESR1	DB07776	Flavone	approved, experimental
ESR1	DB01645	Genistein	investigational
TAS1R3	DB00168	Aspartame	investigational, nutraceutical
TAS1R3	DB02772	Sucrose	approved, experimental, investigational
IDH2	DB01727	Isocitric Acid	experimental
IDH2	DB13874	Enasidenib	approved, investigational
GPX1	DB00143	Glutathione	approved, investigational, nutraceutical
GPX1	DB09221	Polaprezinc	experimental
GPX1	DB11590	Thimerosal	approved
GPX1	DB11127	Selenious acid	approved, investigational
GPX1	DB11091	Hydrogen peroxide	approved, vet_approved
GPX1	DB09061	Cannabidiol	approved, investigational
GPX1	DB14011	Nabiximols	investigational
GPX1	DB14009	Medical Cannabis	experimental, investigational
PI4KB	DB12010	Fostamatinib	approved, investigational
